# Supplementary material for: Nontriplet feature of genetic code in Euplotes ciliates is a result of neutral evolution
Source: Proc Natl Acad Sci U S A. 2023 May 22;120(22):e2221683120. doi: 10.1073/pnas.2221683120 (PMC10235951; doi:10.1073/pnas.2221683120)
Supplement: Supplementary file 2 — Dataset S01 (CSV) [file pnas.2221683120.sd01.csv]

orthology_filename	seq_id	coding_region	main_frame	alignment_cords_coding_region	alignment_cords_main_frame
cras_c3754_g1_i1++.fasta	eury_eury_c19129_g1_i1	19-286-288-468	19-286	26-296-298-489	26-296
cras_c3754_g1_i1++.fasta	foca_c32256_g1_i1	2-278	2-278	18-296	18-296
cras_c3754_g1_i1++.fasta	octo_c70426_g1_i1	1-280	1-280	8-296	8-296
cras_c3754_g1_i1++.fasta	cras_c3754_g1_i1++	23-287	23-287	26-296	26-296
cras_c3754_g1_i1++.fasta	minu_c34451_g1_i1	6-270	6-270	26-296	26-296
cras_c3754_g1_i1++.fasta	harp_c1457_g1_i1	0-291	0-291	0-296	0-296
cras_c3754_g1_i1++.fasta	rari_c876_g1_i1	10-280	10-280	22-296	22-296
eury_eury_c9426_g1_i1.fasta	octo_c19316_g1_i1	2-659	2-659	14-686	14-686
eury_eury_c9426_g1_i1.fasta	petz_comp28290_c0_seq1	2-668	2-668	11-686	11-686
eury_eury_c9426_g1_i1.fasta	minu_c13297_g1_i1	1-649	1-649	32-686	32-686
eury_eury_c9426_g1_i1.fasta	eury_eury_c9426_g1_i1	31-670	31-670	40-686	40-686
eury_eury_c9426_g1_i1.fasta	foca_c10073_g1_i1	27-675	27-675	32-686	32-686
eury_eury_c9426_g1_i1.fasta	rari_c9086_g1_i1	7-658	7-658	24-686	24-686
eury_eury_c9426_g1_i1.fasta	harp_c11773_g1_i1	25-682	25-682	29-686	29-686
cras_c1280_g1_i1++.fasta	harp_c14199_g1_i1	30-696	30-696	40-724	40-724
cras_c1280_g1_i1++.fasta	petz_comp27888_c0_seq1	5-686	5-686	5-724	5-724
cras_c1280_g1_i1++.fasta	foca_c30092_g1_i1	10-685	10-685	10-724	10-724
cras_c1280_g1_i1++.fasta	cras_c1280_g1_i1++	0-699	0-699	4-724	4-724
cras_c1280_g1_i1++.fasta	rari_c8620_g1_i1	2-686	2-686	25-724	25-724
cras_c1280_g1_i1++.fasta	octo_c45647_g1_i1	23-689	23-689	23-724	23-724
cras_c1280_g1_i1++.fasta	minu_c36868_g1_i1	10-703	10-703	10-724	10-724
eury_eury_c9177_g1_i1.fasta	rari_c8891_g1_i1	1-517	1-517	25-541	25-541
eury_eury_c9177_g1_i1.fasta	harp_c14794_g2_i1	1-433	1-433	43-475	43-475
eury_eury_c9177_g1_i1.fasta	petz_comp28847_c0_seq1	0-510	0-510	31-541	31-541
eury_eury_c9177_g1_i1.fasta	eury_eury_c9177_g1_i1	1-541	1-541	1-541	1-541
eury_eury_c9177_g1_i1.fasta	raik_c13020_g1_i1	2-518	2-518	28-549	28-549
eury_eury_c9177_g1_i1.fasta	octo_c34495_g1_i1	1-511	1-511	31-541	31-541
cras_c5677_g1_i1++.fasta	harp_c6007_g1_i1	0-699	0-699	0-722	0-722
cras_c5677_g1_i1++.fasta	rari_c6594_g1_i1	2-689	2-689	25-722	25-722
cras_c5677_g1_i1++.fasta	foca_c29653_g1_i1	2-713	2-713	11-722	11-722
cras_c5677_g1_i1++.fasta	minu_c12988_g1_i1	1-688	1-688	23-722	23-722
cras_c5677_g1_i1++.fasta	cras_c5677_g1_i1++	2-704	2-704	20-722	20-722
cras_c5677_g1_i1++.fasta	octo_c83021_g1_i1	17-686	17-686	32-722	32-722
cras_c1667_g1_i1++.fasta	harp_c25613_g1_i1	1-526	1-526	16-556	16-556
cras_c1667_g1_i1++.fasta	rari_c3652_g1_i1	1-526	1-526	16-556	16-556
cras_c1667_g1_i1++.fasta	raik_c10006_g1_i1	0-513	0-513	19-545	19-545
cras_c1667_g1_i1++.fasta	eury_eury_c5836_g1_i1	0-534	0-534	1-556	1-556
cras_c1667_g1_i1++.fasta	cras_c1667_g1_i1++	33-537	33-537	35-556	35-556
cras_c1667_g1_i1++.fasta	foca_c30119_g1_i1	0-540	0-540	11-556	11-556
cras_c1667_g1_i1++.fasta	octo_c58322_g1_i1	6-537	6-537	10-556	10-556
harp_c18311_g2_i1.fasta	octo_c8155_g1_i1	24-726	24-726	24-726	24-726
harp_c18311_g2_i1.fasta	harp_c18311_g2_i1	1-922	1-922	33-954	33-954
eury_eury_c417_g1_i1.fasta	octo_c9978_g1_i1	31-466	31-466	81-519	81-519
eury_eury_c417_g1_i1.fasta	eury_eury_c417_g1_i1	29-485	29-485	61-519	61-519
eury_eury_c417_g1_i1.fasta	harp_c25355_g1_i1	39-477	39-477	81-519	81-519
eury_eury_c417_g1_i1.fasta	foca_c30040_g1_i1	17-455	17-455	81-519	81-519
eury_eury_c417_g1_i1.fasta	minu_c7966_g1_i1	79-517	79-517	81-519	81-519
eury_eury_c417_g1_i1.fasta	rari_c2239_g1_i1	44-482	44-482	81-519	81-519
cras_c4545_g1_i1++.fasta	harp_c18706_g1_i1	0-483	0-483	22-508	22-508
cras_c4545_g1_i1++.fasta	eury_eury_c10472_g1_i1	1-478	1-478	19-500	19-500
cras_c4545_g1_i1++.fasta	minu_c33588_g1_i1	8-491	8-491	8-500	8-500
cras_c4545_g1_i1++.fasta	petz_comp28104_c0_seq1	5-476	5-476	25-500	25-500
cras_c4545_g1_i1++.fasta	rari_c5103_g1_i1	9-477	9-477	33-504	33-504
cras_c4545_g1_i1++.fasta	cras_c4545_g1_i1++	1-490	1-490	7-500	7-500
cras_c4545_g1_i1++.fasta	foca_c32032_g1_i1	1-484	1-484	15-500	15-500
cras_c4545_g1_i1++.fasta	octo_c20016_g1_i1	1-484	1-484	22-508	22-508
harp_c19252_g1_i1.fasta	harp_c19252_g1_i1	183-897-898-1744	895-1744	205-919-920-1792	917-1792
harp_c19252_g1_i1.fasta	octo_c23044_g1_i1	6-1851	6-1851	6-1874	6-1874
harp_c20201_g2_i1.fasta	octo_c7455_g2_i1	1-508	1-508	63-572	63-572
harp_c20201_g2_i1.fasta	harp_c20201_g2_i1	2-578	2-578	2-581	2-581
eury_eury_c21060_g1_i1.fasta	harp_c20328_g1_i1	136-718	136-718	177-759	177-759
eury_eury_c21060_g1_i1.fasta	eury_eury_c21060_g1_i1	39-753	39-753	41-759	41-759
eury_eury_c21060_g1_i1.fasta	octo_c50443_g1_i1	39-753	39-753	41-759	41-759
eury_eury_c21060_g1_i1.fasta	rari_c9827_g1_i1	5-734	5-734	5-759	5-759
cras_c6294_g1_i1++.fasta	minu_c21536_g1_i1	53-695	53-695	53-715	53-715
cras_c6294_g1_i1++.fasta	petz_comp28053_c0_seq1	20-671	20-671	50-715	50-715
cras_c6294_g1_i1++.fasta	eury_eury_c2879_g1_i1	24-669	24-669	53-715	53-715
cras_c6294_g1_i1++.fasta	rari_c6399_g1_i1	1-679	1-679	6-715	6-715
cras_c6294_g1_i1++.fasta	harp_c21348_g1_i1	0-681	0-681	0-715	0-715
cras_c6294_g1_i1++.fasta	cras_c6294_g1_i1++	7-655	7-655	46-715	46-715
cras_c6294_g1_i1++.fasta	octo_c58805_g1_i1	21-663	21-663	58-715	58-715
cras_c6294_g1_i1++.fasta	foca_c4451_g1_i2	4-658	4-658	46-715	46-715
cras_c9452_g1_i1++.fasta	raik_c18070_g2_i1	2-1073	2-1073	26-1106	26-1106
cras_c9452_g1_i1++.fasta	eury_eury_c14477_g1_i1	22-1090	22-1090	38-1115	38-1115
cras_c9452_g1_i1++.fasta	rari_c10893_g1_i1	0-1077	0-1077	18-1126	18-1126
cras_c9452_g1_i1++.fasta	petz_comp27913_c0_seq1	0-1098	0-1098	0-1109	0-1109
cras_c9452_g1_i1++.fasta	harp_c21988_g1_i1	1-994	1-994	110-1126	110-1126
cras_c9452_g1_i1++.fasta	minu_c30258_g1_i1	4-1060	4-1060	31-1109	31-1109
cras_c9452_g1_i1++.fasta	octo_c74259_g1_i1	2-1076	2-1076	27-1129	27-1129
cras_c9452_g1_i1++.fasta	cras_c9452_g1_i1++	1-1081	1-1081	26-1129	26-1129
octo_c23221_g1_i1.fasta	raik_c21529_g1_i1	1-1342	1-1342	71-1415	71-1415
octo_c23221_g1_i1.fasta	octo_c23221_g1_i1	29-1403	29-1403	29-1412	29-1412
cras_c6479_g1_i1++.fasta	minu_c33309_g1_i1	20-683	20-683	21-701	21-701
cras_c6479_g1_i1++.fasta	harp_c25080_g1_i1	2-653	2-653	50-707	50-707
cras_c6479_g1_i1++.fasta	octo_c19590_g1_i1	0-684	0-684	0-711	0-711
cras_c6479_g1_i1++.fasta	cras_c6479_g1_i1++	22-664	22-664	42-702	42-702
foca_c5019_g1_i2.fasta	petz_comp2761_c0_seq1	76-349	76-349	192-468	192-468
foca_c5019_g1_i2.fasta	rari_c3656_g1_i1	117-375	117-375	197-455	197-455
foca_c5019_g1_i2.fasta	raik_c7356_g1_i2	150-402	150-402	203-455	203-455
foca_c5019_g1_i2.fasta	foca_c5019_g1_i2	191-434	191-434	212-455	212-455
foca_c5019_g1_i2.fasta	octo_c15787_g1_i1	97-367	97-367	197-471	197-471
foca_c5019_g1_i2.fasta	harp_c26720_g1_i1	137-407	137-407	197-471	197-471
cras_c10226_g1_i1++.fasta	minu_c10092_g1_i1	0-330	0-330	32-370	32-370
cras_c10226_g1_i1++.fasta	petz_comp2761_c0_seq2	13-346	13-346	24-370	24-370
cras_c10226_g1_i1++.fasta	cras_c10226_g1_i1++	23-353	23-353	24-370	24-370
cras_c10226_g1_i1++.fasta	eury_eury_c7168_g1_i3	27-369	27-369	28-370	28-370
cras_c10226_g1_i1++.fasta	raik_c7356_g1_i1	2-362	2-362	2-370	2-370
cras_c10226_g1_i1++.fasta	rari_c3656_g1_i2	1-334	1-334	20-370	20-370
cras_c10226_g1_i1++.fasta	harp_c26720_g1_i2	30-354	30-354	46-370	46-370
cras_c10226_g1_i1++.fasta	octo_c15787_g1_i2	2-356	2-356	13-370	13-370
cras_c10226_g1_i1++.fasta	foca_c5019_g1_i1	16-346	16-346	24-370	24-370
cras_c24375_g1_i1++.fasta	octo_c8316_g1_i1	0-1461	0-1461	23-1484	23-1484
cras_c24375_g1_i1++.fasta	eury_eury_c18988_g1_i1	3-1464	3-1464	23-1484	23-1484
cras_c24375_g1_i1++.fasta	raik_c23158_g1_i1	2-1484	2-1484	2-1484	2-1484
cras_c24375_g1_i1++.fasta	harp_c59231_g1_i1	17-1463	17-1463	37-1484	37-1484
cras_c24375_g1_i1++.fasta	cras_c24375_g1_i1++	2-1457	2-1457	29-1484	29-1484
cras_c1092_g1_i1++.fasta	minu_c36742_g1_i1	0-1110	0-1110	22-1136	22-1136
cras_c1092_g1_i1++.fasta	octo_c21670_g1_i1	13-1129	13-1129	13-1136	13-1136
cras_c1092_g1_i1++.fasta	raik_c18474_g1_i1	0-1113	0-1113	16-1136	16-1136
cras_c1092_g1_i1++.fasta	cras_c1092_g1_i1++	34-1132	34-1132	38-1136	38-1136
cras_c1092_g1_i1++.fasta	petz_comp28172_c0_seq1	2-1100	2-1100	38-1136	38-1136
cras_c1092_g1_i1++.fasta	harp_c26137_g1_i1	2-1082	2-1082	56-1136	56-1136
cras_c1092_g1_i1++.fasta	eury_eury_c14315_g1_i1	24-1116	24-1116	44-1136	44-1136
cras_c25067_g1_i1++.fasta	foca_c32575_g1_i1	0-582	0-582	0-582	0-582
cras_c25067_g1_i1++.fasta	harp_c26843_g1_i1	2-539	2-539	45-582	45-582
cras_c25067_g1_i1++.fasta	raik_c13097_g1_i1	2-542	2-542	39-579	39-579
cras_c25067_g1_i1++.fasta	rari_c4230_g1_i1	0-537	0-537	45-582	45-582
cras_c25067_g1_i1++.fasta	minu_c12569_g1_i1	13-574	13-574	15-582	15-582
cras_c25067_g1_i1++.fasta	eury_eury_c28997_g1_i1	14-557	14-557	39-582	39-582
cras_c25067_g1_i1++.fasta	octo_c24890_g1_i1	2-551	2-551	33-582	33-582
cras_c25067_g1_i1++.fasta	cras_c25067_g1_i1++	12-579	12-579	12-582	12-582
eury_eury_c19335_g1_i1.fasta	eury_eury_c19335_g1_i1	1-634	1-634	1-634	1-634
eury_eury_c19335_g1_i1.fasta	harp_c26953_g1_i1	1-619	1-619	16-634	16-634
eury_eury_c19335_g1_i1.fasta	foca_c5129_g1_i1	1-613	1-613	22-634	22-634
eury_eury_c19335_g1_i1.fasta	rari_c8387_g1_i1	0-627	0-627	7-634	7-634
eury_eury_c19335_g1_i1.fasta	octo_c34539_g1_i1	1-628	1-628	7-634	7-634
eury_eury_c19335_g1_i1.fasta	minu_c10209_g1_i1	0-609	0-609	25-634	25-634
cras_c7959_g1_i1++.fasta	cras_c7959_g1_i1++	28-454	28-454	36-462	36-462
cras_c7959_g1_i1++.fasta	octo_c17123_g1_i1	6-450	6-450	6-462	6-462
cras_c7959_g1_i1++.fasta	harp_c27143_g1_i1	15-456	15-456	19-462	19-462
cras_c7959_g1_i1++.fasta	foca_c29476_g1_i1	19-445	19-445	36-462	36-462
cras_c7959_g1_i1++.fasta	petz_comp27795_c0_seq1	15-447	15-447	28-462	28-462
cras_c7959_g1_i1++.fasta	minu_c14436_g2_i1	3-429	3-429	36-462	36-462
cras_c7959_g1_i1++.fasta	eury_eury_c2638_g1_i1	28-454	28-454	36-462	36-462
eury_eury_c3474_g1_i1.fasta	eury_eury_c3474_g1_i1	14-767	14-767	17-770	17-770
eury_eury_c3474_g1_i1.fasta	rari_c3683_g1_i1	19-760	19-760	24-770	24-770
eury_eury_c3474_g1_i1.fasta	foca_c20295_g1_i1	2-731	2-731	40-770	40-770
eury_eury_c3474_g1_i1.fasta	minu_c37164_g1_i1	16-757	16-757	24-770	24-770
cras_c7030_g1_i1++.fasta	octo_c24521_g1_i1	2-899-900-1521	2-899	24-930-931-1552	24-930
cras_c7030_g1_i1++.fasta	cras_c7030_g1_i1++	19-1522	19-1522	30-1552	30-1552
cras_c7030_g1_i1++.fasta	harp_c27887_g1_i1	0-1503	0-1503	39-1552	39-1552
cras_c7030_g1_i1++.fasta	eury_eury_c20716_g1_i1	1-1504	1-1504	39-1552	39-1552
cras_c7030_g1_i1++.fasta	raik_c24178_g2_i1	0-1542	0-1542	0-1552	0-1552
cras_c7030_g1_i1++.fasta	petz_comp17860_c0_seq1	2-1523	2-1523	21-1552	21-1552
cras_c7030_g1_i1++.fasta	rari_c19900_g1_i1	2-1505	2-1505	39-1552	39-1552
cras_c7030_g1_i1++.fasta	foca_c9236_g1_i1	0-1287	0-1287	261-1552	261-1552
eury_eury_c5340_g1_i1.fasta	rari_c7352_g1_i1	1-304	1-304	3-309	3-309
eury_eury_c5340_g1_i1.fasta	raik_c10875_g1_i1	1-301	1-301	9-321	9-321
eury_eury_c5340_g1_i1.fasta	harp_c28096_g1_i1	1-298	1-298	18-321	18-321
eury_eury_c5340_g1_i1.fasta	eury_eury_c5340_g1_i1	0-309	0-309	0-309	0-309
cras_c25576_g1_i1++.fasta	foca_c31913_g1_i1	46-340	46-340	46-340	46-340
cras_c25576_g1_i1++.fasta	octo_c10717_g1_i1	27-327	27-327	38-340	38-340
cras_c25576_g1_i1++.fasta	cras_c25576_g1_i1++	0-297	0-297	13-340	13-340
cras_c25576_g1_i1++.fasta	minu_c11531_g1_i1	6-294	6-294	24-340	24-340
cras_c4287_g1_i1++.fasta	cras_c4287_g1_i1++	13-1279	13-1279	24-1296	24-1296
cras_c4287_g1_i1++.fasta	minu_c16495_g1_i1	2-1265	2-1265	27-1296	27-1296
cras_c4287_g1_i1++.fasta	foca_c13440_g1_i1	2-1100	2-1100	198-1296	198-1296
cras_c4287_g1_i1++.fasta	petz_comp16805_c0_seq1	9-1311	9-1311	9-1317	9-1317
cras_c4287_g1_i1++.fasta	octo_c33685_g1_i1	8-1283	8-1283	17-1317	17-1317
cras_c4287_g1_i1++.fasta	eury_eury_c12627_g1_i1	0-1302	0-1302	6-1317	6-1317
cras_c4287_g1_i1++.fasta	harp_c35861_g1_i1	0-1308	0-1308	0-1317	0-1317
cras_c4287_g1_i1++.fasta	raik_c15682_g1_i2	2-1271	2-1271	9-1317	9-1317
harp_c28884_g1_i1.fasta	harp_c28884_g1_i1	1-1195	1-1195	3-1197	3-1197
harp_c28884_g1_i1.fasta	octo_c72914_g1_i1	1-1213	1-1213	1-1218	1-1218
cras_c21311_g1_i1++.fasta	foca_c1600_g1_i1	0-1290	0-1290	45-1347	45-1347
cras_c21311_g1_i1++.fasta	cras_c21311_g1_i1++	0-1335	0-1335	0-1347	0-1347
cras_c21311_g1_i1++.fasta	eury_eury_c25064_g1_i1	2-1322	2-1322	27-1347	27-1347
cras_c21311_g1_i1++.fasta	octo_c22845_g1_i1	0-1302	0-1302	45-1347	45-1347
cras_c21311_g1_i1++.fasta	rari_c16813_g1_i1	0-1311	0-1311	36-1347	36-1347
cras_c21311_g1_i1++.fasta	minu_c31112_g1_i1	2-1328	2-1328	8-1347	8-1347
cras_c21311_g1_i1++.fasta	harp_c30266_g1_i1	2-1319	2-1319	30-1347	30-1347
octo_c59502_g1_i1.fasta	raik_c20004_g1_i1	8-712	8-712	351-1055	351-1055
octo_c59502_g1_i1.fasta	octo_c59502_g1_i1	33-1053	33-1053	33-1053	33-1053
eury_eury_c20666_g1_i1.fasta	petz_comp2763_c0_seq1	2-344	2-344	15-359	15-359
eury_eury_c20666_g1_i1.fasta	eury_eury_c20666_g1_i1	17-350	17-350	17-359	17-359
eury_eury_c20666_g1_i1.fasta	octo_c26092_g1_i1	0-351	0-351	3-359	3-359
eury_eury_c20666_g1_i1.fasta	rari_c6028_g1_i1	0-345	0-345	7-359	7-359
eury_eury_c20666_g1_i1.fasta	harp_c33360_g1_i1	1-349	1-349	1-359	1-359
cras_c29138_g1_i1++.fasta	harp_c32795_g1_i1	10-496	10-496	33-523	33-523
cras_c29138_g1_i1++.fasta	cras_c29138_g1_i1++	1-490	1-490	14-523	14-523
cras_c29138_g1_i1++.fasta	eury_eury_c26948_g1_i1	38-506	38-506	55-523	55-523
cras_c29138_g1_i1++.fasta	minu_c21473_g1_i1	2-482	2-482	23-523	23-523
cras_c29138_g1_i1++.fasta	foca_c32248_g1_i1	9-516	9-516	16-523	16-523
cras_c29138_g1_i1++.fasta	rari_c4590_g1_i1	1-523	1-523	1-523	1-523
cras_c29138_g1_i1++.fasta	octo_c57986_g1_i1	22-502	22-502	43-523	43-523
cras_c3964_g1_i1++.fasta	foca_c29834_g1_i1	6-453	6-453	24-494	24-494
cras_c3964_g1_i1++.fasta	octo_c14196_g1_i2	2-461	2-461	18-494	18-494
cras_c3964_g1_i1++.fasta	harp_c32279_g1_i1	0-453	0-453	18-494	18-494
cras_c3964_g1_i1++.fasta	raik_c8486_g1_i1	0-399	0-399	65-494	65-494
cras_c3964_g1_i1++.fasta	rari_c7014_g1_i1	5-446	5-446	53-494	53-494
cras_c3964_g1_i1++.fasta	eury_eury_c9788_g1_i1	6-459	6-459	24-494	24-494
cras_c3964_g1_i1++.fasta	cras_c3964_g1_i1++	1-457	1-457	19-494	19-494
cras_c3964_g1_i1++.fasta	minu_c12221_g1_i1	2-494	2-494	2-494	2-494
cras_c16680_g1_i1++.fasta	harp_c32693_g2_i1	1-733	1-733	26-783	26-783
cras_c16680_g1_i1++.fasta	cras_c16680_g1_i1++	2-743	2-743	14-783	14-783
cras_c16680_g1_i1++.fasta	minu_c37609_g1_i1	0-723	0-723	48-783	48-783
cras_c16680_g1_i1++.fasta	raik_c6466_g1_i1	2-749	2-749	16-777	16-777
cras_c16680_g1_i1++.fasta	rari_c8924_g1_i1	1-730	1-730	29-783	29-783
cras_c16680_g1_i1++.fasta	octo_c21554_g1_i1	30-774	30-774	30-783	30-783
cras_c16680_g1_i1++.fasta	foca_c28739_g1_i1	2-734	2-734	23-783	23-783
cras_c16680_g1_i1++.fasta	eury_eury_c13676_g1_i1	0-747	0-747	19-790	19-790
cras_c5179_g1_i1++.fasta	foca_c30877_g1_i1	46-376	46-376	58-388	58-388
cras_c5179_g1_i1++.fasta	rari_c8897_g1_i1	29-368	29-368	41-388	41-388
cras_c5179_g1_i1++.fasta	eury_eury_c7690_g1_i1	12-348	12-348	44-388	44-388
cras_c5179_g1_i1++.fasta	harp_c32855_g1_i1	24-360	24-360	50-388	50-388
cras_c5179_g1_i1++.fasta	minu_c12941_g1_i1	29-368	29-368	44-388	44-388
cras_c5179_g1_i1++.fasta	raik_c11419_g1_i1	3-333	3-333	58-388	58-388
cras_c5179_g1_i1++.fasta	petz_comp21807_c0_seq1	1-343	1-343	34-388	34-388
cras_c5179_g1_i1++.fasta	cras_c5179_g1_i1++	1-349	1-349	31-388	31-388
cras_c5179_g1_i1++.fasta	octo_c90383_g1_i1	18-354	18-354	44-388	44-388
cras_c3000_g1_i1++.fasta	cras_c3000_g1_i1++	13-487	13-487	13-497	13-497
cras_c3000_g1_i1++.fasta	eury_eury_c5363_g1_i1	4-484	4-484	4-497	4-497
cras_c3000_g1_i1++.fasta	minu_c23790_g1_i1	13-484	13-484	13-497	13-497
cras_c3000_g1_i1++.fasta	harp_c34651_g1_i1	2-485	2-485	2-497	2-497
cras_c3000_g1_i1++.fasta	rari_c9352_g1_i1	2-473	2-473	6-497	6-497
cras_c3000_g1_i1++.fasta	octo_c85274_g1_i1	20-497	20-497	20-497	20-497
cras_c3000_g1_i1++.fasta	foca_c491_g1_i1	0-366	0-366	131-497	131-497
cras_c6855_g1_i1++.fasta	cras_c6855_g1_i1++	2-1406	2-1406	3-1417	3-1417
cras_c6855_g1_i1++.fasta	harp_c38228_g1_i1	1-1387	1-1387	24-1417	24-1417
cras_c6855_g1_i1++.fasta	rari_c17110_g1_i1	26-1403	26-1403	31-1417	31-1417
cras_c6855_g1_i1++.fasta	petz_comp5431_c0_seq1	31-1417	31-1417	31-1417	31-1417
cras_c6855_g1_i1++.fasta	octo_c17595_g1_i1	2-929	2-929	24-955	24-955
cras_c6855_g1_i1++.fasta	minu_c19702_g1_i1	1-1402	1-1402	16-1417	16-1417
cras_c6855_g1_i1++.fasta	eury_eury_c8546_g1_i1	31-1399	31-1399	49-1417	49-1417
eury_eury_c20976_g1_i1.fasta	harp_c35740_g1_i1	32-656	32-656	48-674	48-674
eury_eury_c20976_g1_i1.fasta	rari_c6511_g1_i1	25-640	25-640	59-674	59-674
eury_eury_c20976_g1_i1.fasta	octo_c24709_g1_i1	41-674	41-674	41-674	41-674
eury_eury_c20976_g1_i1.fasta	minu_c33769_g1_i1	23-650	23-650	44-674	44-674
eury_eury_c20976_g1_i1.fasta	eury_eury_c20976_g1_i1	1-652	1-652	18-674	18-674
harp_c33973_g2_i1.fasta	octo_c45705_g1_i1	118-1090	118-1090	118-1090	118-1090
harp_c33973_g2_i1.fasta	harp_c33973_g2_i1	0-957	0-957	28-1066	28-1066
cras_c4049_g1_i1++.fasta	petz_comp2778_c0_seq1	16-736	16-736	27-764	27-764
cras_c4049_g1_i1++.fasta	rari_c9261_g1_i1	2-722	2-722	32-800	32-800
cras_c4049_g1_i1++.fasta	cras_c4049_g1_i1++	28-784	28-784	28-791	28-791
cras_c4049_g1_i1++.fasta	eury_eury_c21519_g1_i1	22-733	22-733	36-764	36-764
cras_c4049_g1_i1++.fasta	minu_c14255_g1_i1	2-746	2-746	45-791	45-791
eury_eury_c10234_g1_i1.fasta	raik_c12430_g1_i1	38-938	38-938	47-950	47-950
eury_eury_c10234_g1_i1.fasta	harp_c37100_g1_i1	2-926	2-926	5-950	5-950
eury_eury_c10234_g1_i1.fasta	minu_c23491_g1_i1	17-920	17-920	17-950	17-950
eury_eury_c10234_g1_i1.fasta	rari_c9906_g1_i1	9-930	9-930	17-950	17-950
eury_eury_c10234_g1_i1.fasta	foca_c267_g1_i1	4-901	4-901	53-953	53-953
eury_eury_c10234_g1_i1.fasta	octo_c21960_g1_i1	20-938	20-938	29-950	29-950
eury_eury_c10234_g1_i1.fasta	eury_eury_c10234_g1_i1	1-931	1-931	8-950	8-950
eury_eury_c11079_g1_i1.fasta	octo_c33576_g1_i1	2-380-381-1032	360-1032	11-389-390-1047	369-1047
eury_eury_c11079_g1_i1.fasta	petz_comp29261_c0_seq1	3-1032	3-1032	23-1056	23-1056
eury_eury_c11079_g1_i1.fasta	harp_c34298_g1_i1	1-367-368-1022	323-1022	23-389-390-1047	345-1047
eury_eury_c11079_g1_i1.fasta	eury_eury_c11079_g1_i1	2-1046	2-1046	2-1047	2-1047
eury_eury_c11079_g1_i1.fasta	raik_c17963_g1_i1	1-1018	1-1018	20-1041	20-1041
eury_eury_c11079_g1_i1.fasta	rari_c14024_g1_i1	2-1034	2-1034	29-1135	29-1135
cras_c5224_g1_i1++.fasta	minu_c4872_g1_i1	1-970	1-970	42-1015	42-1015
cras_c5224_g1_i1++.fasta	foca_c32369_g1_i1	0-966	0-966	45-1015	45-1015
cras_c5224_g1_i1++.fasta	octo_c32354_g1_i1	2-998	2-998	15-1012	15-1012
cras_c5224_g1_i1++.fasta	rari_c12291_g1_i1	2-977	2-977	36-1015	36-1015
cras_c5224_g1_i1++.fasta	cras_c5224_g1_i1++	0-993	0-993	18-1015	18-1015
cras_c5224_g1_i1++.fasta	eury_eury_c7263_g1_i1	0-996	0-996	12-1015	12-1015
cras_c5224_g1_i1++.fasta	harp_c36470_g1_i1	0-1011	0-1011	0-1012	0-1012
harp_c35355_g1_i1.fasta	octo_c46530_g1_i1	0-939	0-939	0-951	0-951
harp_c35355_g1_i1.fasta	harp_c35355_g1_i1	30-951	30-951	30-951	30-951
cras_c19105_g1_i1++.fasta	foca_c29971_g1_i1	30-657	30-657	55-682	55-682
cras_c19105_g1_i1++.fasta	raik_c12721_g2_i1	20-653	20-653	49-682	49-682
cras_c19105_g1_i1++.fasta	cras_c19105_g1_i1++	43-670	43-670	55-682	55-682
cras_c19105_g1_i1++.fasta	octo_c13040_g1_i1	0-657	0-657	24-682	24-682
cras_c19105_g1_i1++.fasta	harp_c35919_g1_i1	0-645	0-645	26-682	26-682
cras_c19105_g1_i1++.fasta	eury_eury_c8988_g1_i1	12-654	12-654	39-682	39-682
cras_c19105_g1_i1++.fasta	minu_c33249_g1_i1	1-628	1-628	55-682	55-682
cras_c19105_g1_i1++.fasta	rari_c10235_g1_i1	36-672	36-672	36-682	36-682
harp_c35991_g2_i1.fasta	harp_c35991_g2_i1	0-546	0-546	7-554	7-554
harp_c35991_g2_i1.fasta	octo_c19220_g1_i1	7-322-323-557	7-322	7-322-323-557	7-322
cras_c6485_g1_i1++.fasta	eury_eury_c8192_g1_i1	1-652	1-652	36-700	36-700
cras_c6485_g1_i1++.fasta	minu_c27303_g1_i1	1-691	1-691	1-700	1-700
cras_c6485_g1_i1++.fasta	harp_c36114_g1_i1	1-649	1-649	40-700	40-700
cras_c6485_g1_i1++.fasta	cras_c6485_g1_i1++	1-661	1-661	1-700	1-700
cras_c6485_g1_i1++.fasta	foca_c4730_g1_i1	0-657	0-657	37-700	37-700
cras_c6485_g1_i1++.fasta	petz_comp28256_c0_seq1	0-690	0-690	1-700	1-700
cras_c6485_g1_i1++.fasta	octo_c71935_g1_i1	25-658	25-658	52-700	52-700
cras_c6485_g1_i1++.fasta	rari_c8411_g1_i1	2-632	2-632	55-700	55-700
cras_c24545_g1_i1++.fasta	petz_comp27756_c0_seq1	2-515	2-515	2-525	2-525
cras_c24545_g1_i1++.fasta	minu_c26780_g1_i1	2-497	2-497	7-525	7-525
cras_c24545_g1_i1++.fasta	rari_c7334_g1_i1	2-506	2-506	2-525	2-525
cras_c24545_g1_i1++.fasta	cras_c24545_g1_i1++	2-503	2-503	2-525	2-525
cras_c24545_g1_i1++.fasta	eury_eury_c12821_g1_i1	17-506	17-506	24-525	24-525
cras_c24545_g1_i1++.fasta	harp_c36998_g1_i1	30-522	30-522	30-525	30-525
cras_c24545_g1_i1++.fasta	octo_c45062_g1_i1	2-509	2-509	2-525	2-525
cras_c24545_g1_i1++.fasta	foca_c30804_g1_i1	2-506	2-506	4-525	4-525
cras_c2913_g1_i1++.fasta	minu_c29989_g1_i1	20-578	20-578	71-632	71-632
cras_c2913_g1_i1++.fasta	foca_c30756_g1_i1	79-631	79-631	79-632	79-632
cras_c2913_g1_i1++.fasta	harp_c36544_g1_i1	20-572	20-572	75-632	75-632
cras_c2913_g1_i1++.fasta	cras_c2913_g1_i1++	14-569	14-569	75-632	75-632
cras_c2913_g1_i1++.fasta	octo_c82744_g1_i1	2-563	2-563	55-625	55-625
cras_c2913_g1_i1++.fasta	petz_comp27817_c0_seq1	0-555	0-555	67-632	67-632
cras_c9588_g1_i1++.fasta	harp_c36585_g1_i1	1-622	1-622	1-624	1-624
cras_c9588_g1_i1++.fasta	octo_c45629_g1_i1	25-607	25-607	26-620	26-620
cras_c9588_g1_i1++.fasta	eury_eury_c1833_g1_i1	12-603	12-603	26-624	26-624
cras_c9588_g1_i1++.fasta	rari_c3761_g1_i1	32-596	32-596	51-624	51-624
cras_c9588_g1_i1++.fasta	foca_c31419_g1_i1	2-578	2-578	31-624	31-624
cras_c9588_g1_i1++.fasta	minu_c36808_g1_i1	2-590	2-590	19-624	19-624
cras_c9588_g1_i1++.fasta	cras_c9588_g1_i1++	1-574	1-574	16-612	16-612
harp_c36781_g3_i1.fasta	octo_c69243_g1_i1	0-333	0-333	187-520	187-520
harp_c36781_g3_i1.fasta	harp_c36781_g3_i1	1-607	1-607	1-607	1-607
cras_c6591_g1_i1++.fasta	foca_c7473_g1_i1	1-1378	1-1378	85-1470	85-1470
cras_c6591_g1_i1++.fasta	minu_c24234_g1_i1	60-1446	60-1446	76-1470	76-1470
cras_c6591_g1_i1++.fasta	eury_eury_c7462_g1_i1	76-1462	76-1462	76-1470	76-1470
cras_c6591_g1_i1++.fasta	harp_c36828_g2_i1	1-1435	1-1435	25-1470	25-1470
cras_c6591_g1_i1++.fasta	rari_c13940_g1_i1	9-1437	9-1437	24-1461	24-1461
cras_c6591_g1_i1++.fasta	petz_comp28635_c0_seq1	0-1440	0-1440	15-1470	15-1470
cras_c6591_g1_i1++.fasta	octo_c47106_g1_i1	1-1453	1-1453	10-1491	10-1491
cras_c6591_g1_i1++.fasta	cras_c6591_g1_i1++	70-1456	70-1456	76-1470	76-1470
cras_c6591_g1_i1++.fasta	raik_c22817_g1_i1	147-960-961-1450	147-960	158-971-972-1470	158-971
eury_eury_c19054_g1_i1.fasta	eury_eury_c19054_g1_i1	38-863	38-863	40-874	40-874
eury_eury_c19054_g1_i1.fasta	harp_c36837_g1_i1	26-842	26-842	40-874	40-874
eury_eury_c19054_g1_i1.fasta	octo_c11140_g1_i1	33-852	33-852	40-874	40-874
cras_c24471_g1_i1++.fasta	foca_c29362_g1_i1	40-496	40-496	44-507	44-507
cras_c24471_g1_i1++.fasta	harp_c37769_g1_i2	11-491	11-491	20-507	20-507
cras_c24471_g1_i1++.fasta	cras_c24471_g1_i1++	22-505	22-505	22-507	22-507
cras_c24471_g1_i1++.fasta	raik_c20881_g4_i1	31-487	31-487	44-507	44-507
cras_c24471_g1_i1++.fasta	minu_c12151_g1_i1	2-470	2-470	34-507	34-507
cras_c24471_g1_i1++.fasta	petz_comp27776_c0_seq1	1-484	1-484	21-507	21-507
eury_eury_c6038_g1_i1.fasta	rari_c8774_g1_i1	1-1099	1-1099	1-1109	1-1109
eury_eury_c6038_g1_i1.fasta	raik_c15218_g2_i1	8-1088	8-1088	20-1109	20-1109
eury_eury_c6038_g1_i1.fasta	minu_c26706_g1_i1	14-1100	14-1100	14-1109	14-1109
eury_eury_c6038_g1_i1.fasta	octo_c16415_g1_i1	1-1108	1-1108	1-1109	1-1109
eury_eury_c6038_g1_i1.fasta	petz_comp27997_c0_seq1	2-1082	2-1082	20-1109	20-1109
eury_eury_c6038_g1_i1.fasta	eury_eury_c6038_g1_i1	14-1097	14-1097	17-1109	17-1109
eury_eury_c6038_g1_i1.fasta	foca_c32340_g1_i1	0-1074	0-1074	26-1109	26-1109
eury_eury_c6038_g1_i1.fasta	harp_c37270_g1_i1	0-1089	0-1089	11-1109	11-1109
harp_c37350_g2_i1.fasta	harp_c37350_g2_i1	2-1199	2-1199	2-1263	2-1263
harp_c37350_g2_i1.fasta	octo_c70584_g1_i1	80-1376	80-1376	80-1377	80-1377
cras_c5938_g1_i2++.fasta	harp_c37393_g1_i2	0-495	0-495	48-543	48-543
cras_c5938_g1_i2++.fasta	rari_c24328_g1_i1	1-496	1-496	26-543	26-543
cras_c5938_g1_i2++.fasta	cras_c5938_g1_i2++	0-510	0-510	19-543	19-543
cras_c5938_g1_i2++.fasta	foca_c31467_g1_i1	19-511	19-511	51-543	51-543
cras_c5938_g1_i2++.fasta	minu_c8567_g1_i1	2-542	2-542	2-543	2-543
cras_c5938_g1_i2++.fasta	octo_c19567_g1_i1	36-525	36-525	52-543	52-543
eury_eury_c28489_g1_i1.fasta	petz_comp2748_c0_seq1	56-419	56-419	83-446	83-446
eury_eury_c28489_g1_i1.fasta	eury_eury_c28489_g1_i1	24-384	24-384	86-446	86-446
eury_eury_c28489_g1_i1.fasta	rari_c4588_g1_i1	1-364	1-364	76-446	76-446
eury_eury_c28489_g1_i1.fasta	octo_c58328_g1_i1	80-446	80-446	86-468	86-468
eury_eury_c28489_g1_i1.fasta	harp_c37399_g2_i1	9-366	9-366	89-446	89-446
cras_c5828_g1_i1++.fasta	harp_c37516_g1_i1	113-470	113-470	204-561	204-561
cras_c5828_g1_i1++.fasta	cras_c5828_g1_i1++	2-557	2-557	2-561	2-561
cras_c5828_g1_i1++.fasta	octo_c19992_g1_i1	19-223-224-545	188-545	35-239-240-561	204-561
cras_c4222_g1_i1++.fasta	foca_c12492_g1_i1	2-707	2-707	301-1006	301-1006
cras_c4222_g1_i1++.fasta	cras_c4222_g1_i1++	2-758	2-758	238-1006	238-1006
cras_c4222_g1_i1++.fasta	minu_c1905_g1_i1	1-814	1-814	127-1006	127-1006
cras_c4222_g1_i1++.fasta	rari_c7903_g1_i1	1-901	1-901	55-1006	55-1006
cras_c4222_g1_i1++.fasta	harp_c37574_g2_i1	1-949	1-949	40-1006	40-1006
cras_c4222_g1_i1++.fasta	petz_comp28099_c0_seq1	11-947	11-947	55-1003	55-1003
cras_c4222_g1_i1++.fasta	raik_c13871_g1_i1	1-958	1-958	1-1006	1-1006
cras_c4222_g1_i1++.fasta	octo_c47039_g1_i1	35-947	35-947	61-1000	61-1000
cras_c4222_g1_i1++.fasta	eury_eury_c13243_g1_i1	0-834	0-834	127-1006	127-1006
cras_c5342_g1_i1++.fasta	harp_c37602_g1_i1	10-1627	10-1627	33-1650	33-1650
cras_c5342_g1_i1++.fasta	petz_comp16629_c0_seq1	38-1649	38-1649	39-1650	39-1650
cras_c5342_g1_i1++.fasta	rari_c26579_g1_i1	0-1623	0-1623	27-1650	27-1650
cras_c5342_g1_i1++.fasta	octo_c32430_g1_i1	0-1644	0-1644	6-1650	6-1650
cras_c5342_g1_i1++.fasta	eury_eury_c13827_g1_i1	30-1647	30-1647	33-1650	33-1650
cras_c5342_g1_i1++.fasta	raik_c21812_g2_i1	2-1625	2-1625	27-1650	27-1650
cras_c5342_g1_i1++.fasta	minu_c30603_g1_i1	25-1636	25-1636	39-1650	39-1650
cras_c5342_g1_i1++.fasta	cras_c5342_g1_i1++	35-1649	35-1649	35-1650	35-1650
eury_eury_c13774_g1_i1.fasta	octo_c21672_g1_i1	6-1053	6-1053	19-1071	19-1071
eury_eury_c13774_g1_i1.fasta	harp_c37689_g2_i1	0-1059	0-1059	0-1065	0-1065
eury_eury_c13774_g1_i1.fasta	raik_c20544_g1_i1	2-686-687-1062	2-686	10-695-696-1071	10-695
eury_eury_c13774_g1_i1.fasta	minu_c19233_g1_i1	1-1048	1-1048	19-1071	19-1071
eury_eury_c13774_g1_i1.fasta	eury_eury_c13774_g1_i1	1-802-803-1058	1-802	9-812-813-1071	9-812
cras_c24723_g1_i1++.fasta	eury_eury_c14978_g1_i1	30-987	30-987	36-1000	36-1000
cras_c24723_g1_i1++.fasta	raik_c17852_g1_i1	31-985	31-985	36-997	36-997
cras_c24723_g1_i1++.fasta	harp_c37748_g2_i1	0-972	0-972	17-997	17-997
cras_c24723_g1_i1++.fasta	minu_c27212_g1_i1	15-972	15-972	36-997	36-997
cras_c24723_g1_i1++.fasta	octo_c33964_g1_i1	1-985	1-985	6-997	6-997
cras_c24723_g1_i1++.fasta	foca_c30139_g1_i1	1-967	1-967	18-997	18-997
cras_c24723_g1_i1++.fasta	rari_c3738_g1_i1	2-977	2-977	14-997	14-997
cras_c24723_g1_i1++.fasta	cras_c24723_g1_i1++	10-982	10-982	17-997	17-997
eury_eury_c7903_g1_i1.fasta	petz_comp28089_c0_seq1	2-815	2-815	30-843	30-843
eury_eury_c7903_g1_i1.fasta	harp_c38114_g1_i1	2-809	2-809	36-843	36-843
eury_eury_c7903_g1_i1.fasta	eury_eury_c7903_g1_i1	2-833	2-833	12-843	12-843
eury_eury_c7903_g1_i1.fasta	octo_c37369_g1_i1	0-843	0-843	0-843	0-843
eury_eury_c7903_g1_i1.fasta	minu_c24485_g1_i1	3-819	3-819	27-843	27-843
eury_eury_c7903_g1_i1.fasta	raik_c13937_g1_i1	1-817	1-817	27-843	27-843
eury_eury_c7903_g1_i1.fasta	foca_c30152_g1_i1	0-813	0-813	30-843	30-843
eury_eury_c7903_g1_i1.fasta	rari_c14970_g1_i1	2-815	2-815	30-843	30-843
cras_c21731_g1_i1++.fasta	minu_c36821_g1_i1	1-499	1-499	11-521	11-521
cras_c21731_g1_i1++.fasta	harp_c37809_g2_i1	2-494	2-494	29-521	29-521
cras_c21731_g1_i1++.fasta	raik_c10353_g1_i1	1-514	1-514	6-521	6-521
cras_c21731_g1_i1++.fasta	octo_c38101_g1_i1	2-518	2-518	5-521	5-521
cras_c21731_g1_i1++.fasta	petz_comp25545_c0_seq1	1-496	1-496	26-521	26-521
cras_c21731_g1_i1++.fasta	rari_c4756_g1_i1	1-490	1-490	32-521	32-521
cras_c21731_g1_i1++.fasta	cras_c21731_g1_i1++	2-521	2-521	2-521	2-521
cras_c21731_g1_i1++.fasta	eury_eury_c5899_g1_i1	15-510	15-510	16-521	16-521
cras_c26903_g1_i1++.fasta	foca_c10146_g1_i1	2-653	2-653	56-707	56-707
cras_c26903_g1_i1++.fasta	minu_c17038_g1_i1	5-677	5-677	35-707	35-707
cras_c26903_g1_i1++.fasta	octo_c20372_g1_i1	12-681	12-681	38-707	38-707
cras_c26903_g1_i1++.fasta	cras_c26903_g1_i1++	2-686	2-686	23-707	23-707
cras_c26903_g1_i1++.fasta	petz_comp27999_c0_seq1	2-665	2-665	44-707	44-707
cras_c26903_g1_i1++.fasta	eury_eury_c10358_g1_i1	18-690	18-690	35-707	35-707
cras_c26903_g1_i1++.fasta	rari_c8161_g1_i1	0-672	0-672	35-707	35-707
cras_c26903_g1_i1++.fasta	raik_c9528_g1_i1	38-707	38-707	38-707	38-707
cras_c26903_g1_i1++.fasta	harp_c37820_g1_i1	1-667	1-667	41-707	41-707
cras_c3306_g1_i2++.fasta	harp_c37986_g1_i2	0-1071	0-1071	22-1122	22-1122
cras_c3306_g1_i2++.fasta	raik_c19423_g1_i1	18-1125	18-1125	18-1152	18-1152
cras_c3306_g1_i2++.fasta	cras_c3306_g1_i2++	0-738-739-1114	0-738	8-758-759-1150	8-758
cras_c3306_g1_i2++.fasta	octo_c46652_g1_i1	109-1102	109-1102	135-1152	135-1152
cras_c6363_g1_i1++.fasta	octo_c72071_g1_i1	5-467	5-467	34-504	34-504
cras_c6363_g1_i1++.fasta	minu_c30067_g1_i1	1-490	1-490	13-504	13-504
cras_c6363_g1_i1++.fasta	petz_comp27968_c0_seq1	1-454	1-454	51-504	51-504
cras_c6363_g1_i1++.fasta	raik_c20881_g5_i1	37-496	37-496	41-504	41-504
cras_c6363_g1_i1++.fasta	eury_eury_c8817_g1_i1	2-449	2-449	57-504	57-504
cras_c6363_g1_i1++.fasta	foca_c5006_g1_i1	4-472	4-472	34-504	34-504
cras_c6363_g1_i1++.fasta	harp_c38058_g2_i1	15-468	15-468	51-504	51-504
cras_c6363_g1_i1++.fasta	cras_c6363_g1_i1++	1-478	1-478	25-504	25-504
cras_c6363_g1_i1++.fasta	rari_c8628_g1_i1	24-501	24-501	24-504	24-504
eury_eury_c2568_g1_i1.fasta	petz_comp5419_c0_seq1	1-1384	1-1384	13-1484	13-1484
eury_eury_c2568_g1_i1.fasta	raik_c22408_g4_i1	5-1376	5-1376	19-1484	19-1484
eury_eury_c2568_g1_i1.fasta	harp_c38139_g1_i1	2-1385	2-1385	16-1481	16-1481
eury_eury_c2568_g1_i1.fasta	eury_eury_c2568_g1_i1	1-1423	1-1423	13-1490	13-1490
eury_eury_c2568_g1_i1.fasta	octo_c86391_g1_i1	1-1447	1-1447	1-1484	1-1484
eury_eury_c2568_g1_i1.fasta	minu_c37697_g1_i1	2-1385	2-1385	25-1487	25-1487
eury_eury_c2568_g1_i1.fasta	rari_c14173_g1_i1	5-1388	5-1388	16-1490	16-1490
octo_c19351_g1_i1.fasta	raik_c9102_g1_i1	1-547	1-547	1-555	1-555
octo_c19351_g1_i1.fasta	octo_c19351_g1_i1	1-541	1-541	1-549	1-549
cras_c4002_g1_i1++.fasta	cras_c4002_g1_i1++	2-791	2-791	24-845	24-845
cras_c4002_g1_i1++.fasta	harp_c38258_g1_i1	15-834	15-834	15-845	15-845
cras_c4002_g1_i1++.fasta	octo_c1931_g1_i1	30-822	30-822	30-845	30-845
cras_c4002_g1_i1++.fasta	foca_c29744_g1_i1	0-762	0-762	30-837	30-837
cras_c5906_g2_i1++.fasta	eury_eury_c23268_g1_i1	2-1631	2-1631	24-1657	24-1657
cras_c5906_g2_i1++.fasta	foca_c4419_g2_i1	1-1087	1-1087	33-1138	33-1138
cras_c5906_g2_i1++.fasta	rari_c13413_g1_i1	5-1214	5-1214	30-1258	30-1258
cras_c5906_g2_i1++.fasta	raik_c21262_g1_i1	10-1627	10-1627	30-1657	30-1657
cras_c5906_g2_i1++.fasta	octo_c33764_g1_i1	153-1635	153-1635	175-1657	175-1657
cras_c5906_g2_i1++.fasta	minu_c16057_g1_i1	2-1613	2-1613	36-1657	36-1657
cras_c5906_g2_i1++.fasta	cras_c5906_g2_i1++	0-1647	0-1647	0-1657	0-1657
cras_c5906_g2_i1++.fasta	harp_c38446_g1_i1	2-1601	2-1601	46-1657	46-1657
cras_c6179_g1_i1++.fasta	minu_c23347_g1_i1	2-1238	2-1238	25-1303	25-1303
cras_c6179_g1_i1++.fasta	eury_eury_c9241_g1_i1	2-1277	2-1277	2-1303	2-1303
cras_c6179_g1_i1++.fasta	harp_c38457_g1_i1	3-1263	3-1263	34-1303	34-1303
cras_c6179_g1_i1++.fasta	octo_c17301_g1_i1	2-1247	2-1247	17-1303	17-1303
cras_c6179_g1_i1++.fasta	cras_c6179_g1_i1++	30-1281	30-1281	34-1303	34-1303
cras_c6179_g1_i1++.fasta	rari_c24320_g1_i1	2-1226	2-1226	22-1303	22-1303
cras_c7945_g1_i1++.fasta	cras_c7945_g1_i1++	1-961	1-961	10-988	10-988
cras_c7945_g1_i1++.fasta	petz_comp22674_c0_seq1	4-784	4-784	4-796	4-796
cras_c7945_g1_i1++.fasta	raik_c19404_g1_i1	1-1201	1-1201	16-1249	16-1249
cras_c7945_g1_i1++.fasta	harp_c38515_g2_i1	2-1214	2-1214	22-1249	22-1249
cras_c7945_g1_i1++.fasta	eury_eury_c13242_g1_i1	5-1217	5-1217	19-1249	19-1249
cras_c7945_g1_i1++.fasta	minu_c23990_g1_i1	0-1215	0-1215	13-1249	13-1249
cras_c7945_g1_i1++.fasta	octo_c18362_g2_i1	2-1208	2-1208	22-1249	22-1249
cras_c7945_g1_i1++.fasta	rari_c13440_g1_i1	2-1211	2-1211	16-1249	16-1249
cras_c4724_g1_i1.fasta	foca_c32568_g1_i1	1-310	1-310	28-343	28-343
cras_c4724_g1_i1.fasta	octo_c59341_g1_i1	12-312	12-312	42-343	42-343
cras_c4724_g1_i1.fasta	eury_eury_c7240_g1_i1	20-329	20-329	33-343	33-343
cras_c4724_g1_i1.fasta	raik_c10434_g1_i1	1-304	1-304	35-343	35-343
cras_c4724_g1_i1.fasta	minu_c36957_g1_i1	1-337	1-337	1-343	1-343
cras_c4724_g1_i1.fasta	petz_comp27922_c0_seq1	15-312	15-312	45-343	45-343
cras_c4724_g1_i1.fasta	cras_c4724_g1_i1	11-323	11-323	20-343	20-343
cras_c4724_g1_i1.fasta	rari_c6130_g1_i1	21-321	21-321	39-343	39-343
cras_c4724_g1_i1.fasta	harp_c38546_g1_i1	2-287	2-287	58-343	58-343
eury_eury_c16091_g1_i1.fasta	octo_c23287_g1_i1	2-263-264-1281	255-1281	4-267-268-1285	259-1285
eury_eury_c16091_g1_i1.fasta	eury_eury_c16091_g1_i1	121-1285	121-1285	121-1285	121-1285
eury_eury_c16091_g1_i1.fasta	harp_c38697_g1_i1	1-247-248-1265	239-1265	3-267-268-1285	259-1285
cras_c4760_g1_i1+cras_comp4765_c0_seq1+.fasta	eury_eury_c24887_g1_i1	1-1249	1-1249	9-1264	9-1264
cras_c4760_g1_i1+cras_comp4765_c0_seq1+.fasta	petz_comp5464_c0_seq1	2-1214	2-1214	18-1258	18-1258
cras_c4760_g1_i1+cras_comp4765_c0_seq1+.fasta	rari_c7827_g1_i1	17-1229	17-1229	29-1258	29-1258
cras_c4760_g1_i1+cras_comp4765_c0_seq1+.fasta	minu_c36633_g1_i1	2-1220	2-1220	19-1255	19-1255
cras_c4760_g1_i1+cras_comp4765_c0_seq1+.fasta	cras_c4760_g1_i1+cras_comp4765_c0_seq1+	1-1228	1-1228	22-1255	22-1255
cras_c4760_g1_i1+cras_comp4765_c0_seq1+.fasta	harp_c38702_g1_i1	39-1251	39-1251	40-1258	40-1258
cras_c4760_g1_i1+cras_comp4765_c0_seq1+.fasta	octo_c20512_g1_i1	20-1241	20-1241	37-1258	37-1258
cras_c3263_g1_i1++.fasta	rari_c24406_g1_i1	2-1943	2-1943	33-1974	33-1974
cras_c3263_g1_i1++.fasta	petz_comp26720_c0_seq1	42-1977	42-1977	42-1977	42-1977
cras_c3263_g1_i1++.fasta	octo_c21831_g1_i1	0-1944	0-1944	33-1977	33-1977
cras_c3263_g1_i1++.fasta	foca_c5415_g1_i1	2-1766	2-1766	213-1977	213-1977
cras_c3263_g1_i1++.fasta	raik_c25877_g1_i1	10-1945	10-1945	42-1977	42-1977
cras_c3263_g1_i1++.fasta	eury_eury_c17250_g1_i1	2-1934	2-1934	45-1977	45-1977
cras_c3263_g1_i1++.fasta	minu_c26915_g1_i1	2-1928	2-1928	51-1977	51-1977
cras_c3263_g1_i1++.fasta	harp_c38812_g1_i1	6-1941	6-1941	42-1977	42-1977
cras_c3263_g1_i1++.fasta	cras_c3263_g1_i1++	2-1238	2-1238	768-2004	768-2004
eury_eury_c12436_g1_i1.fasta	harp_c39022_g1_i1	28-739	28-739	28-762	28-762
eury_eury_c12436_g1_i1.fasta	rari_c11442_g1_i1	0-732	0-732	9-762	9-762
eury_eury_c12436_g1_i1.fasta	minu_c14032_g1_i1	38-737	38-737	46-762	46-762
eury_eury_c12436_g1_i1.fasta	octo_c89117_g1_i1	2-704	2-704	13-762	13-762
eury_eury_c12436_g1_i1.fasta	eury_eury_c12436_g1_i1	25-727	25-727	37-762	37-762
eury_eury_c12436_g1_i1.fasta	petz_comp27749_c0_seq1	2-734	2-734	9-762	9-762
eury_eury_c12436_g1_i1.fasta	foca_c28161_g2_i1	2-707	2-707	10-762	10-762
cras_c4059_g1_i1++.fasta	minu_c15420_g1_i1	14-1238	14-1238	51-1367	51-1367
cras_c4059_g1_i1++.fasta	eury_eury_c7266_g1_i1	2-1259	2-1259	20-1403	20-1403
cras_c4059_g1_i1++.fasta	harp_c39166_g2_i1	2-1298	2-1298	15-1403	15-1403
cras_c4059_g1_i1++.fasta	raik_c20052_g3_i1	11-1265	11-1265	23-1403	23-1403
cras_c4059_g1_i1++.fasta	foca_c29402_g1_i1	0-1218	0-1218	128-1367	128-1367
cras_c4059_g1_i1++.fasta	octo_c24321_g1_i1	119-1319	119-1319	119-1376	119-1376
cras_c4059_g1_i1++.fasta	petz_comp28189_c0_seq1	33-1284	33-1284	45-1403	45-1403
cras_c4059_g1_i1++.fasta	cras_c4059_g1_i1++	2-1235	2-1235	36-1367	36-1367
cras_c4059_g1_i1++.fasta	rari_c13367_g1_i1	2-1229	2-1229	51-1403	51-1403
cras_c7220_g1_i1+cras_comp6994_c0_seq1+.fasta	raik_c25149_g1_i1	2-1343	2-1343	18-1365	18-1365
cras_c7220_g1_i1+cras_comp6994_c0_seq1+.fasta	minu_c26803_g1_i1	13-1357	13-1357	21-1365	21-1365
cras_c7220_g1_i1+cras_comp6994_c0_seq1+.fasta	foca_c8890_g1_i1	0-1260	0-1260	105-1365	105-1365
cras_c7220_g1_i1+cras_comp6994_c0_seq1+.fasta	petz_comp27936_c0_seq1	1-1354	1-1354	9-1365	9-1365
cras_c7220_g1_i1+cras_comp6994_c0_seq1+.fasta	harp_c39167_g2_i1	0-1353	0-1353	9-1365	9-1365
cras_c7220_g1_i1+cras_comp6994_c0_seq1+.fasta	rari_c13525_g1_i1	0-1353	0-1353	9-1365	9-1365
cras_c7220_g1_i1+cras_comp6994_c0_seq1+.fasta	octo_c23185_g1_i1	1-1354	1-1354	12-1365	12-1365
cras_c7220_g1_i1+cras_comp6994_c0_seq1+.fasta	cras_c7220_g1_i1+cras_comp6994_c0_seq1+	0-1365	0-1365	0-1365	0-1365
cras_c7220_g1_i1+cras_comp6994_c0_seq1+.fasta	eury_eury_c17444_g1_i1	5-1343	5-1343	21-1365	21-1365
cras_c5729_g1_i1++.fasta	raik_c13828_g3_i1	1-949	1-949	17-1022	17-1022
cras_c5729_g1_i1++.fasta	rari_c11720_g1_i1	7-1000	7-1000	23-1022	23-1022
cras_c5729_g1_i1++.fasta	cras_c5729_g1_i1++	0-1014	0-1014	2-1022	2-1022
cras_c5729_g1_i1++.fasta	harp_c39187_g4_i1	1-997	1-997	20-1022	20-1022
cras_c5729_g1_i1++.fasta	octo_c58196_g1_i1	11-1010	11-1010	17-1022	17-1022
cras_c5729_g1_i1++.fasta	minu_c8841_g1_i1	3-894	3-894	11-908	11-908
cras_c5729_g1_i1++.fasta	eury_eury_c28742_g1_i1	2-1016	2-1016	2-1022	2-1022
cras_c5729_g1_i1++.fasta	petz_comp2594_c1_seq1	1-619	1-619	23-698	23-698
cras_c4368_g1_i1++.fasta	cras_c4368_g1_i1++	1-643	1-643	5-677	5-677
cras_c4368_g1_i1++.fasta	octo_c32374_g1_i1	40-664	40-664	47-677	47-677
cras_c4368_g1_i1++.fasta	foca_c29498_g1_i1	16-646	16-646	31-677	31-677
cras_c4368_g1_i1++.fasta	minu_c7852_g1_i1	2-638	2-638	15-677	15-677
cras_c4368_g1_i1++.fasta	petz_comp27759_c0_seq1	32-653	32-653	47-677	47-677
cras_c4368_g1_i1++.fasta	eury_eury_c8874_g1_i1	22-661	22-661	32-677	32-677
cras_c4368_g1_i1++.fasta	rari_c5437_g1_i1	27-648	27-648	47-677	47-677
harp_c39259_g2_i1.fasta	octo_c45432_g1_i1	0-1800	0-1800	17-1829	17-1829
harp_c39259_g2_i1.fasta	harp_c39259_g2_i1	5-1802	5-1802	5-1829	5-1829
harp_c39343_g2_i1.fasta	octo_c45310_g1_i1	16-1171	16-1171	16-1178	16-1178
harp_c39343_g2_i1.fasta	harp_c39343_g2_i1	2-1166	2-1166	9-1178	9-1178
cras_c5674_g1_i1++.fasta	cras_c5674_g1_i1++	27-1422	27-1422	29-1435	29-1435
cras_c5674_g1_i1++.fasta	foca_c30219_g1_i1	176-1418	176-1418	193-1435	193-1435
cras_c5674_g1_i1++.fasta	eury_eury_c14198_g1_i1	9-1413	9-1413	20-1435	20-1435
cras_c5674_g1_i1++.fasta	harp_c39487_g1_i1	0-1410	0-1410	0-1435	0-1435
cras_c5674_g1_i1++.fasta	octo_c16825_g2_i1	1-1045	1-1045	391-1435	391-1435
cras_c5674_g1_i1++.fasta	minu_c3357_g1_i1	2-1424	2-1424	2-1435	2-1435
cras_c5674_g1_i1++.fasta	rari_c7736_g1_i1	1-1414	1-1414	11-1435	11-1435
eury_eury_c18653_g1_i1.fasta	eury_eury_c18653_g1_i1	0-5220	0-5220	9-5229	9-5229
eury_eury_c18653_g1_i1.fasta	harp_c39672_g2_i1	4-5218	4-5218	9-5229	9-5229
eury_eury_c18653_g1_i1.fasta	octo_c33258_g1_i1	5-5186	5-5186	9-5229	9-5229
eury_eury_c18653_g1_i1.fasta	petz_comp25560_c0_seq1	1-5209	1-5209	12-5229	12-5229
eury_eury_c18653_g1_i1.fasta	raik_c29217_g3_i1	1-5227	1-5227	1-5229	1-5229
eury_eury_c6609_g1_i1.fasta	petz_comp2735_c0_seq1	2-530	2-530	2-550	2-550
eury_eury_c6609_g1_i1.fasta	rari_c2224_g1_i1	16-526	16-526	29-550	29-550
eury_eury_c6609_g1_i1.fasta	harp_c39742_g1_i1	12-522	12-522	33-550	33-550
eury_eury_c6609_g1_i1.fasta	minu_c1179_g1_i1	1-523	1-523	11-550	11-550
eury_eury_c6609_g1_i1.fasta	eury_eury_c6609_g1_i1	11-539	11-539	17-550	17-550
eury_eury_c6609_g1_i1.fasta	foca_c12160_g1_i1	2-542	2-542	2-550	2-550
eury_eury_c6609_g1_i1.fasta	octo_c57700_g1_i1	22-532	22-532	37-550	37-550
eury_eury_c2477_g1_i1.fasta	rari_c7316_g1_i1	2-263	2-263	4-278	4-278
eury_eury_c2477_g1_i1.fasta	eury_eury_c2477_g1_i1	1-277	1-277	1-278	1-278
eury_eury_c2477_g1_i1.fasta	octo_c9909_g1_i1	0-267	0-267	10-278	10-278
eury_eury_c2477_g1_i1.fasta	harp_c58517_g1_i1	2-260	2-260	2-278	2-278
harp_c42659_g1_i1.fasta	harp_c42659_g1_i1	1-724	1-724	69-792	69-792
harp_c42659_g1_i1.fasta	raik_c16408_g1_i1	0-1335	0-1335	0-1335	0-1335
harp_c42871_g1_i1.fasta	octo_c22259_g1_i1	2-1103	2-1103	2-1103	2-1103
harp_c42871_g1_i1.fasta	harp_c42871_g1_i1	1-751	1-751	2-752	2-752
harp_c43069_g1_i1.fasta	octo_c47250_g1_i1	1-502	1-502	1-502	1-502
harp_c43069_g1_i1.fasta	harp_c43069_g1_i1	0-438	0-438	13-472	13-472
harp_c43115_g1_i1.fasta	harp_c43115_g1_i1	2-938	2-938	24-1073	24-1073
harp_c43115_g1_i1.fasta	octo_c45278_g1_i1	332-1310	332-1310	335-1313	335-1313
cras_c4088_g1_i1++.fasta	cras_c4088_g1_i1++	16-451	16-451	37-483	37-483
cras_c4088_g1_i1++.fasta	harp_c43180_g1_i1	1-427	1-427	28-471	28-471
cras_c4088_g1_i1++.fasta	foca_c26362_g1_i2	63-483	63-483	63-483	63-483
cras_c4088_g1_i1++.fasta	petz_comp25317_c0_seq1	0-411	0-411	72-483	72-483
eury_eury_c19224_g1_i1.fasta	octo_c53096_g1_i1	2-284	2-284	7-290	7-290
eury_eury_c19224_g1_i1.fasta	raik_c5980_g1_i1	17-281	17-281	26-290	26-290
eury_eury_c19224_g1_i1.fasta	petz_comp28990_c0_seq1	6-276	6-276	20-290	20-290
eury_eury_c19224_g1_i1.fasta	harp_c44039_g1_i1	1-289	1-289	1-290	1-290
eury_eury_c19224_g1_i1.fasta	eury_eury_c19224_g1_i1	11-281	11-281	20-290	20-290
harp_c45950_g1_i1.fasta	harp_c45950_g1_i1	1-358	1-358	8-366	8-366
harp_c45950_g1_i1.fasta	octo_c45423_g1_i1	0-513	0-513	0-516	0-516
eury_eury_c8837_g1_i1.fasta	harp_c58375_g1_i1	13-772-773-1502	674-1502	20-789-790-1600	691-1600
eury_eury_c8837_g1_i1.fasta	eury_eury_c8837_g1_i1	0-1515	0-1515	8-1531	8-1531
eury_eury_c8837_g1_i1.fasta	rari_c10621_g1_i1	2-560-561-1503	549-1503	14-575-576-1590	564-1590
eury_eury_c8837_g1_i1.fasta	foca_c26979_g1_i1	0-1500	0-1500	16-1533	16-1533
eury_eury_c8837_g1_i1.fasta	octo_c25219_g1_i1	2-1514	2-1514	2-1534	2-1534
eury_eury_c2937_g1_i1.fasta	harp_c51094_g1_i1	1-250	1-250	1-250	1-250
eury_eury_c2937_g1_i1.fasta	eury_eury_c2937_g1_i1	1-226	1-226	11-250	11-250
eury_eury_c2937_g1_i1.fasta	octo_c2711_g1_i2	20-242	20-242	26-250	26-250
cras_c13999_g1_i1++.fasta	harp_c62097_g1_i1	2-131	2-131	106-236	106-236
cras_c13999_g1_i1++.fasta	raik_c32743_g1_i1	78-336	78-336	78-346	78-346
cras_c13999_g1_i1++.fasta	octo_c59129_g1_i1	60-216	60-216	66-224	66-224
cras_c13999_g1_i1++.fasta	rari_c2194_g1_i1	1-331	1-331	6-346	6-346
cras_c13999_g1_i1++.fasta	eury_eury_c26758_g1_i1	0-291	0-291	45-346	45-346
cras_c13999_g1_i1++.fasta	foca_c120_g1_i1	134-332	134-332	140-346	140-346
cras_c13999_g1_i1++.fasta	minu_c33616_g1_i1	2-278	2-278	60-346	60-346
cras_c13999_g1_i1++.fasta	cras_c13999_g1_i1++	2-182	2-182	113-294	113-294
cras_c10203_g1_i1++.fasta	petz_comp27814_c0_seq1	12-258	12-258	19-278	19-278
cras_c10203_g1_i1++.fasta	raik_c9850_g1_i1	5-251	5-251	19-278	19-278
cras_c10203_g1_i1++.fasta	octo_c32283_g1_i1	1-253	1-253	16-278	16-278
cras_c10203_g1_i1++.fasta	minu_c38286_g1_i1	1-244	1-244	15-278	15-278
cras_c10203_g1_i1++.fasta	eury_eury_c2326_g1_i2	38-272	38-272	41-278	41-278
cras_c10203_g1_i1++.fasta	harp_c52919_g1_i1	0-282	0-282	18-324	18-324
cras_c10203_g1_i1++.fasta	foca_c29409_g1_i1	1-265	1-265	1-278	1-278
cras_c10203_g1_i1++.fasta	cras_c10203_g1_i1++	1-256	1-256	9-278	9-278
cras_c10203_g1_i1++.fasta	rari_c28011_g1_i1	1-256	1-256	9-278	9-278
cras_c10773_g1_i1++.fasta	minu_c3737_g1_i1	0-681	0-681	26-711	26-711
cras_c10773_g1_i1++.fasta	octo_c21826_g1_i1	11-692	11-692	30-711	30-711
cras_c10773_g1_i1++.fasta	cras_c10773_g1_i1++	16-694	16-694	26-711	26-711
cras_c10773_g1_i1++.fasta	foca_c30905_g1_i1	30-711	30-711	30-711	30-711
cras_c10954_g1_i1++.fasta	minu_c19598_g1_i1	15-399-400-1597	388-1597	39-424-425-1628	413-1628
cras_c10954_g1_i1++.fasta	octo_c2506_g1_i1	1-1192	1-1192	425-1619	425-1619
cras_c10954_g1_i1++.fasta	cras_c10954_g1_i1++	21-420-421-1612	409-1612	21-424-425-1622	413-1622
cras_c10954_g1_i1++.fasta	raik_c25662_g4_i1	1-358-359-1589	341-1589	33-393-394-1625	376-1625
cras_c10954_g1_i1++.fasta	foca_c25622_g1_i1	2-881	2-881	740-1622	740-1622
eury_eury_c15301_g1_i1.fasta	octo_c82942_g1_i1	17-1442	17-1442	30-1466	30-1466
eury_eury_c15301_g1_i1.fasta	petz_comp28214_c0_seq1	1-1432	1-1432	26-1475	26-1475
eury_eury_c15301_g1_i1.fasta	raik_c20538_g1_i1	29-1451	29-1451	29-1466	29-1466
eury_eury_c15301_g1_i1.fasta	eury_eury_c15301_g1_i1	0-1386	0-1386	31-1418	31-1418
eury_eury_c15301_g1_i1.fasta	minu_c18352_g1_i1	20-1421	20-1421	50-1463	50-1463
eury_eury_c15301_g1_i1.fasta	rari_c17127_g1_i1	2-1424	2-1424	40-1466	40-1466
cras_c1295_g1_i1++.fasta	octo_c72511_g1_i1	12-1692	12-1692	32-1712	32-1712
cras_c1295_g1_i1++.fasta	petz_comp2556_c0_seq1	0-1668	0-1668	41-1712	41-1712
cras_c1295_g1_i1++.fasta	eury_eury_c14753_g1_i1	1-1684	1-1684	27-1712	27-1712
cras_c1295_g1_i1++.fasta	harp_c39277_g1_i1	2-1712	2-1712	2-1712	2-1712
cras_c1295_g1_i1++.fasta	minu_c20243_g1_i1	1-1672	1-1672	41-1712	41-1712
cras_c1295_g1_i1++.fasta	cras_c1295_g1_i1++	1-1699	1-1699	14-1712	14-1712
cras_c14444_g1_i1++.fasta	octo_c19743_g1_i1	0-1077	0-1077	0-1107	0-1107
cras_c14444_g1_i1++.fasta	petz_comp28154_c0_seq1	0-1050	0-1050	16-1107	16-1107
cras_c14444_g1_i1++.fasta	foca_c1815_g1_i1	2-1043	2-1043	18-1107	18-1107
cras_c14444_g1_i1++.fasta	cras_c14444_g1_i1++	0-1098	0-1098	0-1107	0-1107
cras_c161_g1_i1++.fasta	petz_comp27858_c0_seq1	29-695	29-695	46-713	46-713
cras_c161_g1_i1++.fasta	eury_eury_c26515_g1_i1	1-664	1-664	49-713	49-713
cras_c161_g1_i1++.fasta	rari_c7104_g1_i1	2-680	2-680	30-739	30-739
cras_c161_g1_i1++.fasta	cras_c161_g1_i1++	18-675	18-675	53-713	53-713
cras_c161_g1_i1++.fasta	foca_c2214_g1_i1	9-711	9-711	9-719	9-719
cras_c161_g1_i1++.fasta	octo_c10030_g1_i1	2-677	2-677	38-739	38-739
cras_c161_g1_i1++.fasta	minu_c34128_g1_i1	2-659	2-659	59-719	59-719
cras_c16399_g1_i1++.fasta	rari_c2355_g1_i1	18-363	18-363	30-417	30-417
cras_c16399_g1_i1++.fasta	octo_c14683_g1_i1	25-424	25-424	25-427	25-427
cras_c16399_g1_i1++.fasta	minu_c2526_g1_i1	23-323-324-357	117-357	30-332-333-400	126-400
cras_c16399_g1_i1++.fasta	cras_c16399_g1_i1++	120-360	120-360	126-400	126-400
cras_c16719_g1_i1++.fasta	cras_c16719_g1_i1++	1-703-704-944	1-703	1-719-720-960	1-719
cras_c16719_g1_i1++.fasta	eury_eury_c14770_g1_i1	11-923	11-923	44-960	44-960
cras_c16719_g1_i1++.fasta	minu_c34330_g1_i1	1-910	1-910	47-960	47-960
cras_c16719_g1_i1++.fasta	octo_c89584_g1_i1	38-959	38-959	38-960	38-960
cras_c17078_g1_i1++.fasta	octo_c12316_g2_i1	10-862	10-862	10-862	10-862
cras_c17078_g1_i1++.fasta	cras_c17078_g1_i1++	2-542	2-542	343-883	343-883
cras_c19407_g1_i1++.fasta	minu_c20663_g1_i1	0-3210	0-3210	8-3285	8-3285
cras_c19407_g1_i1++.fasta	rari_c22011_g1_i2	2-3218	2-3218	2-3285	2-3285
cras_c19407_g1_i1++.fasta	cras_c19407_g1_i1++	1-2284	1-2284	1002-3285	1002-3285
cras_c19407_g1_i1++.fasta	octo_c47558_g1_i1	2-773-774-3153	768-3153	11-848-849-3342	843-3342
cras_c19489_g1_i1++.fasta	foca_c31350_g1_i1	0-1017	0-1017	0-1064	0-1064
cras_c19489_g1_i1++.fasta	petz_comp2715_c0_seq1	17-1046	17-1046	33-1064	33-1064
cras_c19489_g1_i1++.fasta	raik_c18452_g2_i1	1-1018	1-1018	16-1064	16-1064
cras_c19489_g1_i1++.fasta	cras_c19489_g1_i1++	9-1029	9-1029	9-1064	9-1064
eury_eury_c23211_g1_i1.fasta	eury_eury_c23211_g1_i1	21-1023	21-1023	26-1033	26-1033
eury_eury_c23211_g1_i1.fasta	rari_c16864_g1_i1	17-1010	17-1010	17-1033	17-1033
eury_eury_c23211_g1_i1.fasta	minu_c14345_g1_i1	2-1013	2-1013	9-1033	9-1033
eury_eury_c23211_g1_i1.fasta	octo_c26575_g1_i1	1-1015	1-1015	11-1033	11-1033
cras_c19528_g1_i1++.fasta	minu_c16306_g1_i1	10-700	10-700	36-726	36-726
cras_c19528_g1_i1++.fasta	cras_c19528_g1_i1++	10-724	10-724	10-726	10-726
eury_eury_c19230_g1_i1.fasta	octo_c16898_g1_i1	13-703	13-703	19-714	19-714
eury_eury_c19230_g1_i1.fasta	eury_eury_c19230_g1_i1	18-705	18-705	22-714	22-714
eury_eury_c19230_g1_i1.fasta	petz_comp28001_c0_seq1	0-708	0-708	4-714	4-714
cras_c19747_g1_i1++.fasta	eury_eury_c28422_g1_i1	45-1254	45-1254	47-1272	47-1272
cras_c19747_g1_i1++.fasta	foca_c31502_g1_i1	13-1243	13-1243	37-1272	37-1272
cras_c19747_g1_i1++.fasta	octo_c22762_g1_i1	27-1245	27-1245	33-1272	33-1272
cras_c19747_g1_i1++.fasta	minu_c14895_g1_i1	2-1208	2-1208	36-1272	36-1272
cras_c19747_g1_i1++.fasta	cras_c19747_g1_i1++	2-1220	2-1220	24-1272	24-1272
cras_c19747_g1_i1++.fasta	harp_c35994_g2_i1	27-1230	27-1230	43-1272	43-1272
cras_c19747_g1_i1++.fasta	rari_c16561_g1_i1	2-1211	2-1211	36-1272	36-1272
cras_c19747_g1_i1++.fasta	petz_comp5373_c0_seq1	1-1219	1-1219	27-1272	27-1272
cras_c20127_g1_i1++.fasta	minu_c36546_g1_i1	11-947	11-947	19-955	19-955
cras_c20127_g1_i1++.fasta	petz_comp27877_c0_seq1	0-921	0-921	34-955	34-955
cras_c20127_g1_i1++.fasta	rari_c396_g1_i1	0-933	0-933	16-955	16-955
cras_c20127_g1_i1++.fasta	eury_eury_c4623_g1_i1	25-949	25-949	31-955	31-955
cras_c20127_g1_i1++.fasta	cras_c20127_g1_i1++	0-954	0-954	0-955	0-955
cras_c20127_g1_i1++.fasta	foca_c32420_g1_i1	0-909	0-909	46-955	46-955
cras_c20375_g1_i1++.fasta	rari_c20084_g1_i1	0-1884	0-1884	43-1970	43-1970
cras_c20375_g1_i1++.fasta	petz_comp28949_c0_seq1	11-1907	11-1907	34-1933	34-1933
cras_c20375_g1_i1++.fasta	cras_c20375_g1_i1++	1-1900	1-1900	15-1929	15-1929
cras_c20375_g1_i1++.fasta	eury_eury_c15920_g1_i1	34-1906	34-1906	43-1929	43-1929
cras_c20375_g1_i1++.fasta	octo_c46682_g1_i1	1-1909	1-1909	15-1933	15-1933
cras_c20375_g1_i1++.fasta	minu_c7704_g1_i1	30-1914	30-1914	34-1929	34-1929
cras_c20375_g1_i1++.fasta	foca_c30351_g1_i1	33-1917	33-1917	40-1929	40-1929
cras_c20377_g1_i1++.fasta	foca_c6750_g1_i1	0-1008	0-1008	329-1337	329-1337
cras_c20377_g1_i1++.fasta	cras_c20377_g1_i1++	1-1324	1-1324	1-1337	1-1337
cras_c20377_g1_i1++.fasta	raik_c17210_g3_i1	0-1263	0-1263	60-1337	60-1337
cras_c20377_g1_i1++.fasta	harp_c39545_g2_i1	40-1291	40-1291	61-1328	61-1328
cras_c20377_g1_i1++.fasta	eury_eury_c2625_g1_i1	0-1296	0-1296	21-1337	21-1337
cras_c20377_g1_i1++.fasta	petz_comp2783_c0_seq1	16-1273	16-1273	77-1337	77-1337
cras_c20377_g1_i1++.fasta	octo_c23366_g1_i1	0-1293	0-1293	28-1337	28-1337
cras_c20377_g1_i1++.fasta	minu_c12776_g1_i1	0-1296	0-1296	33-1337	33-1337
eury_eury_c7117_g1_i1.fasta	foca_c3265_g1_i1	10-703	10-703	26-719	26-719
eury_eury_c7117_g1_i1.fasta	minu_c30412_g1_i1	1-685	1-685	32-716	32-716
eury_eury_c7117_g1_i1.fasta	raik_c16810_g1_i1	0-696	0-696	17-716	17-716
eury_eury_c7117_g1_i1.fasta	eury_eury_c7117_g1_i1	1-715	1-715	1-719	1-719
eury_eury_c7117_g1_i1.fasta	octo_c1869_g1_i1	0-693	0-693	19-729	19-729
eury_eury_c7117_g1_i1.fasta	petz_comp2993_c0_seq1	0-708	0-708	16-735	16-735
cras_c22586_g1_i1++.fasta	minu_c12235_g1_i1	7-289	7-289	29-316	29-316
cras_c22586_g1_i1++.fasta	petz_comp4092_c0_seq1	24-309	24-309	31-316	31-316
cras_c22586_g1_i1++.fasta	cras_c22586_g1_i1++	24-303	24-303	32-316	32-316
cras_c22586_g1_i1++.fasta	foca_c3257_g1_i1	33-309	33-309	37-316	37-316
cras_c22586_g1_i1++.fasta	octo_c3346_g1_i1	19-298	19-298	37-316	37-316
cras_c22586_g1_i1++.fasta	eury_eury_c5201_g1_i1	0-303	0-303	8-316	8-316
cras_c24737_g1_i1++.fasta	rari_c5111_g1_i1	5-422	5-422	26-450	26-450
cras_c24737_g1_i1++.fasta	petz_comp28413_c0_seq1	1-403	1-403	9-450	9-450
cras_c24737_g1_i1++.fasta	eury_eury_c11872_g1_i1	18-417	18-417	21-450	21-450
cras_c24737_g1_i1++.fasta	raik_c3860_g1_i1	18-417	18-417	21-450	21-450
cras_c24737_g1_i1++.fasta	octo_c6712_g1_i1	17-410	17-410	26-450	26-450
cras_c24737_g1_i1++.fasta	foca_c28750_g1_i1	20-434	20-434	32-450	32-450
cras_c24737_g1_i1++.fasta	cras_c24737_g1_i1++	23-443	23-443	26-450	26-450
cras_c2528_g1_i1++.fasta	octo_c60842_g1_i1	8-1142	8-1142	20-1160	20-1160
cras_c2528_g1_i1++.fasta	foca_c3251_g2_i1	18-798	18-798	20-803	20-803
cras_c2528_g1_i1++.fasta	cras_c2528_g1_i1++	20-1073	20-1073	20-1073	20-1073
cras_c25570_g1_i1++.fasta	minu_c36771_g1_i1	18-951	18-951	25-958	25-958
cras_c25570_g1_i1++.fasta	rari_c12001_g2_i1	2-644	2-644	316-958	316-958
cras_c25570_g1_i1++.fasta	octo_c18330_g1_i1	25-958	25-958	25-958	25-958
cras_c25570_g1_i1++.fasta	cras_c25570_g1_i1++	0-555	0-555	403-958	403-958
cras_c25570_g1_i1++.fasta	raik_c15939_g1_i1	0-939	0-939	19-958	19-958
cras_c25570_g1_i1++.fasta	eury_eury_c9657_g2_i1	1-589	1-589	370-958	370-958
cras_c25699_g1_i1+cras_comp11998_c0_seq1+.fasta	foca_c31726_g1_i1	41-815	41-815	68-842	68-842
cras_c25699_g1_i1+cras_comp11998_c0_seq1+.fasta	cras_c25699_g1_i1+cras_comp11998_c0_seq1+	0-795	0-795	11-842	11-842
cras_c25699_g1_i1+cras_comp11998_c0_seq1+.fasta	octo_c10390_g1_i1	11-794	11-794	24-842	24-842
cras_c25699_g1_i1+cras_comp11998_c0_seq1+.fasta	rari_c7492_g1_i1	48-822	48-822	68-842	68-842
cras_c25699_g1_i1+cras_comp11998_c0_seq1+.fasta	raik_c17514_g2_i1	1-796	1-796	21-842	21-842
cras_c25699_g1_i1+cras_comp11998_c0_seq1+.fasta	harp_c40131_g1_i1	2-806	2-806	2-842	2-842
cras_c25699_g1_i1+cras_comp11998_c0_seq1+.fasta	minu_c36594_g1_i1	4-784	4-784	24-842	24-842
cras_c25699_g1_i1+cras_comp11998_c0_seq1+.fasta	eury_eury_c5357_g1_i1	0-786	0-786	20-842	20-842
cras_c25699_g1_i1+cras_comp11998_c0_seq1+.fasta	petz_comp29193_c0_seq1	2-782	2-782	26-842	26-842
cras_c26746_g1_i1++.fasta	rari_c7357_g1_i1	2-323	2-323	2-338	2-338
cras_c26746_g1_i1++.fasta	cras_c26746_g1_i1++	24-330	24-330	26-332	26-332
cras_c27026_g1_i1++.fasta	eury_eury_c19027_g1_i1	2-1358	2-1358	8-1390	8-1390
cras_c27026_g1_i1++.fasta	cras_c27026_g1_i1++	20-1364	20-1364	22-1390	22-1390
cras_c27026_g1_i1++.fasta	raik_c25456_g1_i1	0-1347	0-1347	19-1390	19-1390
cras_c27026_g1_i1++.fasta	foca_c17344_g2_i1	1-1021	1-1021	343-1363	343-1363
cras_c27026_g1_i1++.fasta	minu_c23436_g1_i1	6-1347	6-1347	22-1363	22-1363
cras_c27026_g1_i1++.fasta	petz_comp24664_c0_seq1	0-1344	0-1344	17-1363	17-1363
cras_c27026_g1_i1++.fasta	rari_c15078_g1_i1	1-1339	1-1339	28-1390	28-1390
cras_c27026_g1_i1++.fasta	octo_c25592_g1_i1	19-1363	19-1363	19-1363	19-1363
cras_c2758_g1_i1++.fasta	rari_c23466_g1_i1	25-646	25-646	46-667	46-667
cras_c2758_g1_i1++.fasta	eury_eury_c9688_g1_i1	2-647	2-647	20-667	20-667
cras_c2758_g1_i1++.fasta	foca_c31747_g1_i1	2-638	2-638	31-667	31-667
cras_c2758_g1_i1++.fasta	minu_c22307_g1_i1	23-641	23-641	47-667	47-667
cras_c2758_g1_i1++.fasta	cras_c2758_g1_i1++	47-665	47-665	47-667	47-667
cras_c2788_g1_i1++.fasta	cras_c2788_g1_i1++	17-1331	17-1331	19-1388	19-1388
cras_c2788_g1_i1++.fasta	eury_eury_c16580_g1_i1	2-1292	2-1292	15-1388	15-1388
cras_c2788_g1_i1++.fasta	octo_c32218_g1_i1	6-1329	6-1329	14-1385	14-1385
cras_c2788_g1_i1++.fasta	raik_c20196_g3_i1	0-1308	0-1308	10-1388	10-1388
cras_c2788_g1_i1++.fasta	rari_c16664_g1_i1	0-1233	0-1233	116-1388	116-1388
cras_c2788_g1_i1++.fasta	minu_c1368_g1_i1	0-1290	0-1290	0-1388	0-1388
cras_c2788_g1_i1++.fasta	petz_comp2332_c0_seq1	1-1306	1-1306	38-1382	38-1382
cras_c2788_g1_i1++.fasta	foca_c31122_g1_i1	1-1315	1-1315	1-1388	1-1388
cras_c28593_g1_i1.fasta	octo_c58540_g1_i1	22-763	22-763	35-776	35-776
cras_c28593_g1_i1.fasta	cras_c28593_g1_i1	31-766	31-766	31-776	31-776
cras_c28593_g1_i1.fasta	harp_c9929_g1_i1	2-740	2-740	20-776	20-776
cras_c28593_g1_i1.fasta	raik_c14983_g1_i1	19-769	19-769	24-776	24-776
cras_c28593_g1_i1.fasta	minu_c33277_g1_i1	2-740	2-740	20-776	20-776
cras_c28593_g1_i1.fasta	eury_eury_c21168_g1_i1	17-752	17-752	31-776	31-776
cras_c28593_g1_i1.fasta	foca_c29573_g1_i1	2-734	2-734	34-776	34-776
cras_c28593_g1_i1.fasta	rari_c8331_g1_i1	1-742	1-742	20-776	20-776
cras_c2867_g1_i1++.fasta	petz_comp3110_c0_seq1	7-763	7-763	8-766	8-766
cras_c2867_g1_i1++.fasta	cras_c2867_g1_i1++	21-750	21-750	27-766	27-766
eury_eury_c15703_g1_i1.fasta	octo_c2850_g1_i1	11-734	11-734	28-761	28-761
eury_eury_c15703_g1_i1.fasta	rari_c24372_g1_i1	31-751	31-751	31-761	31-761
eury_eury_c15703_g1_i1.fasta	foca_c13656_g1_i1	1-595	1-595	167-761	167-761
eury_eury_c15703_g1_i1.fasta	raik_c16647_g1_i1	27-750	27-750	28-761	28-761
eury_eury_c15703_g1_i1.fasta	eury_eury_c15703_g1_i1	2-752	2-752	11-761	11-761
eury_eury_c15703_g1_i1.fasta	harp_c33262_g1_i1	0-693	0-693	47-740	47-740
eury_eury_c15703_g1_i1.fasta	minu_c6158_g1_i1	2-728	2-728	25-761	25-761
cras_c28700_g1_i1++.fasta	eury_eury_c1302_g1_i1	1-946	1-946	22-968	22-968
cras_c28700_g1_i1++.fasta	cras_c28700_g1_i1++	25-964	25-964	26-968	26-968
cras_c28700_g1_i1++.fasta	minu_c18390_g1_i1	9-945	9-945	25-965	25-965
cras_c28700_g1_i1++.fasta	petz_comp28346_c0_seq1	0-957	0-957	10-968	10-968
cras_c28700_g1_i1++.fasta	octo_c14456_g1_i1	10-967	10-967	10-968	10-968
cras_c28700_g1_i1++.fasta	rari_c13315_g1_i1	1-952	1-952	17-968	17-968
cras_c28700_g1_i1++.fasta	foca_c31407_g1_i1	0-936	0-936	29-968	29-968
cras_c28700_g1_i1++.fasta	raik_c18342_g1_i1	12-957	12-957	20-968	20-968
cras_c28700_g1_i1++.fasta	harp_c38119_g1_i1	1-946	1-946	21-968	21-968
cras_c28746_g1_i1++.fasta	raik_c10713_g1_i1	2-272	2-272	30-301	30-301
cras_c28746_g1_i1++.fasta	cras_c28746_g1_i1++	2-287	2-287	15-301	15-301
cras_c28746_g1_i1++.fasta	minu_c30219_g1_i1	1-265	1-265	36-301	36-301
cras_c28746_g1_i1++.fasta	foca_c2585_g1_i1	36-297	36-297	36-298	36-298
cras_c28746_g1_i1++.fasta	octo_c14407_g1_i2	2-263	2-263	36-297	36-297
cras_c29163_g1_i1++.fasta	raik_c20667_g2_i1	7-1525	7-1525	45-1563	45-1563
cras_c29163_g1_i1++.fasta	octo_c14685_g1_i1	10-1531	10-1531	51-1572	51-1572
cras_c29163_g1_i1++.fasta	cras_c29163_g1_i1++	20-1556	20-1556	28-1572	28-1572
cras_c29163_g1_i1++.fasta	minu_c27498_g1_i1	2-1562	2-1562	2-1572	2-1572
cras_c29163_g1_i1++.fasta	foca_c28932_g1_i1	11-1544	11-1544	39-1572	39-1572
cras_c29163_g1_i1++.fasta	rari_c13756_g1_i1	0-1548	0-1548	23-1572	23-1572
cras_c29163_g1_i1++.fasta	petz_comp28472_c0_seq1	9-1530	9-1530	51-1572	51-1572
cras_c29163_g1_i1++.fasta	eury_eury_c8408_g1_i1	11-1541	11-1541	39-1572	39-1572
cras_c29366_g1_i1++.fasta	cras_c29366_g1_i1++	21-819-820-1462	21-819	31-835-836-1479	31-835
cras_c29366_g1_i1++.fasta	harp_c38521_g1_i1	21-1053-1054-1492	21-1053	21-1058-1059-1524	21-1058
eury_eury_c12004_g1_i1.fasta	raik_c22603_g3_i1	20-1481	20-1481	20-1519	20-1519
eury_eury_c12004_g1_i1.fasta	harp_c38521_g2_i1	1-1018-1019-1457	1-1018	26-1056-1057-1504	26-1056
eury_eury_c12004_g1_i1.fasta	octo_c17761_g1_i1	2-812-813-1440	2-812	11-836-837-1474	11-836
eury_eury_c12004_g1_i1.fasta	rari_c12411_g1_i1	0-801-802-1465	0-801	20-833-834-1504	20-833
eury_eury_c12004_g1_i1.fasta	eury_eury_c12004_g1_i1	10-1459	10-1459	20-1486	20-1486
eury_eury_c12004_g1_i1.fasta	petz_comp28173_c0_seq1	2-1475	2-1475	23-1507	23-1507
eury_eury_c12004_g1_i1.fasta	minu_c16535_g1_i1	0-807-808-1450	0-807	14-833-834-1486	14-833
cras_c29525_g1_i1+cras_comp7339_c0_seq1+.fasta	octo_c45458_g1_i1	1-250	1-250	9-308	9-308
cras_c29525_g1_i1+cras_comp7339_c0_seq1+.fasta	cras_c29525_g1_i1+cras_comp7339_c0_seq1+	2-245	2-245	10-315	10-315
cras_c29525_g1_i1+cras_comp7339_c0_seq1+.fasta	rari_c5324_g1_i1	0-303	0-303	0-311	0-311
cras_c29525_g1_i1+cras_comp7339_c0_seq1+.fasta	minu_c37546_g1_i1	53-272	53-272	61-315	61-315
cras_c29785_g1_i1++.fasta	foca_c29467_g1_i1	0-984	0-984	24-1008	24-1008
cras_c29785_g1_i1++.fasta	harp_c58437_g1_i1	2-959	2-959	51-1008	51-1008
cras_c29785_g1_i1++.fasta	eury_eury_c14449_g1_i1	2-983	2-983	27-1008	27-1008
cras_c29785_g1_i1++.fasta	minu_c26840_g1_i1	14-998	14-998	24-1008	24-1008
cras_c29785_g1_i1++.fasta	cras_c29785_g1_i1++	0-1008	0-1008	0-1008	0-1008
cras_c29785_g1_i1++.fasta	rari_c6950_g1_i1	2-983	2-983	27-1008	27-1008
cras_c29785_g1_i1++.fasta	raik_c18212_g2_i1	11-986	11-986	33-1008	33-1008
cras_c29785_g1_i1++.fasta	octo_c46194_g1_i1	0-984	0-984	24-1008	24-1008
cras_c29963_g1_i1++.fasta	harp_c38529_g1_i1	0-1494	0-1494	41-1536	41-1536
cras_c29963_g1_i1++.fasta	eury_eury_c7572_g1_i1	3-1518	3-1518	13-1552	13-1552
cras_c29963_g1_i1++.fasta	minu_c35027_g1_i1	0-1515	0-1515	13-1550	13-1550
cras_c29963_g1_i1++.fasta	rari_c13885_g1_i1	1-1507	1-1507	22-1550	22-1550
cras_c29963_g1_i1++.fasta	cras_c29963_g1_i1++	1-1528	1-1528	1-1550	1-1550
eury_eury_c8409_g1_i1.fasta	rari_c16896_g1_i1	0-1020	0-1020	30-1050	30-1050
eury_eury_c8409_g1_i1.fasta	octo_c20226_g1_i1	21-1050	21-1050	21-1050	21-1050
eury_eury_c8409_g1_i1.fasta	eury_eury_c8409_g1_i1	0-1026	0-1026	24-1050	24-1050
eury_eury_c8409_g1_i1.fasta	raik_c20199_g1_i1	0-1029	0-1029	21-1050	21-1050
eury_eury_c8409_g1_i1.fasta	petz_comp27984_c0_seq1	2-1031	2-1031	21-1050	21-1050
eury_eury_c8409_g1_i1.fasta	minu_c33310_g1_i1	1-1042	1-1042	9-1050	9-1050
cras_c3495_g1_i1++.fasta	cras_c3495_g1_i1++	21-492	21-492	21-492	21-492
cras_c3495_g1_i1++.fasta	harp_c39211_g2_i1	26-653	26-653	35-663	35-663
cras_c369_g1_i1++.fasta	cras_c369_g1_i1++	2-590	2-590	72-662	72-662
cras_c369_g1_i1++.fasta	octo_c4643_g2_i1	2-662	2-662	2-662	2-662
minu_c14229_g1_i1.fasta	minu_c14229_g1_i1	0-1899	0-1899	4-1922	4-1922
minu_c14229_g1_i1.fasta	octo_c26405_g1_i1	4-1924	4-1924	4-1926	4-1926
cras_c4390_g1_i1++.fasta	eury_eury_c3535_g1_i1	2-698	2-698	261-957	261-957
cras_c4390_g1_i1++.fasta	foca_c28498_g4_i1	1-916	1-916	42-957	42-957
cras_c4390_g1_i1++.fasta	rari_c8902_g1_i1	12-957	12-957	12-957	12-957
cras_c4390_g1_i1++.fasta	raik_c17454_g1_i1	2-932	2-932	27-957	27-957
cras_c4390_g1_i1++.fasta	cras_c4390_g1_i1++	1-955	1-955	1-957	1-957
cras_c4390_g1_i1++.fasta	petz_comp22502_c0_seq1	0-924	0-924	33-957	33-957
cras_c4441_g1_i1++.fasta	cras_c4441_g1_i1++	1-373-374-1199	362-1199	1-463-464-1292	452-1292
cras_c4441_g1_i1++.fasta	rari_c15233_g1_i1	0-1179	0-1179	28-1292	28-1292
cras_c4441_g1_i1++.fasta	petz_comp5200_c0_seq1	2-1115	2-1115	28-1286	28-1286
cras_c4441_g1_i1++.fasta	eury_eury_c27485_g1_i1	1-1207	1-1207	7-1292	7-1292
cras_c4441_g1_i1++.fasta	minu_c36861_g1_i1	1-409-410-1235	407-1235	16-463-464-1292	461-1292
cras_c4441_g1_i1++.fasta	foca_c30576_g1_i1	86-374-375-1200	372-1200	157-463-464-1292	461-1292
cras_c4441_g1_i1++.fasta	raik_c21705_g1_i1	0-1233	0-1233	25-1292	25-1292
cras_c4441_g1_i1++.fasta	octo_c20602_g1_i1	0-1227	0-1227	15-1292	15-1292
cras_c4700_g1_i1++.fasta	octo_c36909_g1_i1	24-1047	24-1047	24-1047	24-1047
cras_c4700_g1_i1++.fasta	cras_c4700_g1_i1++	2-773	2-773	258-1047	258-1047
cras_c4753_g1_i1++.fasta	petz_comp5697_c0_seq1	1-1171	1-1171	10-1280	10-1280
cras_c4753_g1_i1++.fasta	octo_c70830_g1_i1	1-1231	1-1231	13-1283	13-1283
cras_c4753_g1_i1++.fasta	raik_c17976_g1_i1	1-1186	1-1186	8-1283	8-1283
cras_c4753_g1_i1++.fasta	minu_c36832_g1_i1	0-1212	0-1212	9-1283	9-1283
cras_c4753_g1_i1++.fasta	cras_c4753_g1_i1++	0-1239	0-1239	0-1283	0-1283
cras_c5129_g1_i1++.fasta	rari_c14493_g1_i1	1-1123	1-1123	33-1155	33-1155
cras_c5129_g1_i1++.fasta	cras_c5129_g1_i1++	25-1333	25-1333	30-1338	30-1338
cras_c5129_g1_i1++.fasta	octo_c23877_g1_i1	1-1330	1-1330	9-1338	9-1338
cras_c5129_g1_i1++.fasta	minu_c37295_g1_i1	0-1338	0-1338	0-1338	0-1338
eury_eury_c9304_g1_i1.fasta	eury_eury_c9304_g1_i1	1-415	1-415	9-424	9-424
eury_eury_c9304_g1_i1.fasta	octo_c9664_g1_i1	6-681	6-681	6-692	6-692
eury_eury_c9304_g1_i1.fasta	minu_c7062_g1_i1	1-397-398-656	1-397	28-424-425-692	28-424
eury_eury_c9304_g1_i1.fasta	foca_c32495_g1_i1	19-676	19-676	19-692	19-692
cras_c5245_g1_i1++.fasta	octo_c21157_g1_i1	36-603	36-603	44-612	44-612
cras_c5245_g1_i1++.fasta	rari_c8_g1_i1	10-610	10-610	10-612	10-612
cras_c5245_g1_i1++.fasta	foca_c2175_g1_i2	5-572	5-572	44-612	44-612
cras_c5245_g1_i1++.fasta	eury_eury_c3620_g1_i1	26-593	26-593	44-612	44-612
cras_c5245_g1_i1++.fasta	minu_c7224_g1_i1	6-573	6-573	44-612	44-612
cras_c5245_g1_i1++.fasta	cras_c5245_g1_i1++	32-599	32-599	44-612	44-612
cras_c5405_g1_i1++.fasta	eury_eury_c5218_g1_i1	36-774	36-774	38-800	38-800
cras_c5405_g1_i1++.fasta	minu_c26969_g1_i1	7-757	7-757	19-800	19-800
cras_c5405_g1_i1++.fasta	petz_comp2825_c0_seq1	2-746	2-746	25-800	25-800
cras_c5405_g1_i1++.fasta	octo_c19395_g1_i2	20-764	20-764	28-800	28-800
cras_c5405_g1_i1++.fasta	rari_c12545_g1_i1	2-737	2-737	41-800	41-800
cras_c5405_g1_i1++.fasta	harp_c31439_g1_i1	0-771	0-771	4-782	4-782
cras_c5405_g1_i1++.fasta	foca_c31091_g1_i1	2-740	2-740	31-800	31-800
cras_c5405_g1_i1++.fasta	cras_c5405_g1_i1++	18-768	18-768	18-800	18-800
cras_c5439_g1_i1.fasta	minu_c18643_g1_i1	2-1685	2-1685	29-1733	29-1733
cras_c5439_g1_i1.fasta	eury_eury_c13323_g1_i1	2-1709	2-1709	2-1733	2-1733
cras_c5439_g1_i1.fasta	raik_c23788_g2_i1	0-1701	0-1701	23-1733	23-1733
cras_c5439_g1_i1.fasta	petz_comp2788_c0_seq1	2-1691	2-1691	20-1733	20-1733
cras_c5439_g1_i1.fasta	cras_c5439_g1_i1	2-1514	2-1514	203-1733	203-1733
cras_c5439_g1_i1.fasta	harp_c39382_g1_i1	1-1678	1-1678	35-1733	35-1733
cras_c5439_g1_i1.fasta	octo_c22063_g1_i1	2-1688	2-1688	26-1733	26-1733
cras_c5439_g1_i1.fasta	rari_c14073_g1_i1	0-1686	0-1686	20-1733	20-1733
cras_c5498_g1_i1++.fasta	cras_c5498_g1_i1++	23-812	23-812	37-826	37-826
cras_c5498_g1_i1++.fasta	petz_comp22959_c0_seq1	30-807	30-807	49-826	49-826
cras_c5498_g1_i1++.fasta	raik_c15512_g2_i1	1-787	1-787	33-826	33-826
cras_c5498_g1_i1++.fasta	octo_c84007_g1_i1	24-819	24-819	24-826	24-826
cras_c5498_g1_i1++.fasta	foca_c4932_g1_i1	17-794	17-794	49-826	49-826
cras_c5498_g1_i1++.fasta	minu_c13469_g1_i1	2-782	2-782	39-826	39-826
cras_c5498_g1_i1++.fasta	eury_eury_c5123_g1_i1	0-777	0-777	49-826	49-826
cras_c5560_g1_i1++.fasta	foca_c31859_g1_i1	1-1033	1-1033	14-1049	14-1049
cras_c5560_g1_i1++.fasta	octo_c86267_g1_i1	2-1031	2-1031	8-1037	8-1037
cras_c5560_g1_i1++.fasta	cras_c5560_g1_i1++	2-1040	2-1040	2-1043	2-1043
cras_c5560_g1_i1++.fasta	eury_eury_c7487_g1_i1	2-1034	2-1034	11-1043	11-1043
cras_c5560_g1_i1++.fasta	minu_c37480_g1_i1	1-1036	1-1036	5-1043	5-1043
cras_c5560_g1_i1++.fasta	rari_c14783_g1_i1	2-1022	2-1022	17-1043	17-1043
cras_c5694_g1_i1++.fasta	eury_eury_c15449_g1_i1	1-1303	1-1303	798-2100	798-2100
cras_c5694_g1_i1++.fasta	octo_c57971_g1_i1	79-2095	79-2095	79-2100	79-2100
cras_c5694_g1_i1++.fasta	raik_c25045_g6_i1	17-2024	17-2024	80-2100	80-2100
cras_c5694_g1_i1++.fasta	cras_c5694_g1_i1++	1-1480	1-1480	56-1545	56-1545
cras_c5783_g1_i1++.fasta	minu_c15774_g1_i1	0-621	0-621	6-627	6-627
cras_c5783_g1_i1++.fasta	cras_c5783_g1_i1++	12-627	12-627	12-627	12-627
cras_c5783_g1_i1++.fasta	eury_eury_c10715_g1_i1	0-615	0-615	9-624	9-624
cras_c5783_g1_i1++.fasta	octo_c32573_g1_i1	2-617	2-617	12-662	12-662
cras_c5783_g1_i1++.fasta	rari_c8519_g1_i1	2-605	2-605	21-624	21-624
cras_c5783_g1_i1++.fasta	foca_c31931_g1_i1	2-599	2-599	30-627	30-627
cras_c5798_g1_i1++.fasta	cras_c5798_g1_i1++	1-655	1-655	110-764	110-764
cras_c5798_g1_i1++.fasta	octo_c19395_g1_i1	20-764	20-764	20-764	20-764
cras_c5861_g1_i1++.fasta	foca_c31138_g1_i1	2-587	2-587	52-637	52-637
cras_c5861_g1_i1++.fasta	minu_c26705_g1_i1	2-629	2-629	3-637	3-637
cras_c5861_g1_i1++.fasta	octo_c18008_g1_i1	0-633	0-633	0-637	0-637
cras_c5861_g1_i1++.fasta	cras_c5861_g1_i1++	7-637	7-637	7-637	7-637
cras_c5876_g1_i1++.fasta	octo_c14012_g1_i1	29-827	29-827	37-847	37-847
cras_c5876_g1_i1++.fasta	foca_c30854_g1_i1	0-807	0-807	13-844	13-844
cras_c5876_g1_i1++.fasta	petz_comp2738_c0_seq1	0-795	0-795	14-844	14-844
cras_c5876_g1_i1++.fasta	eury_eury_c3327_g1_i1	13-802	13-802	13-844	13-844
cras_c5876_g1_i1++.fasta	cras_c5876_g1_i1++	29-821	29-821	34-844	34-844
cras_c5876_g1_i1++.fasta	minu_c36622_g1_i1	1-805	1-805	15-844	15-844
cras_c2207_g1_i1++.fasta	eury_eury_c8329_g1_i1	0-1980	0-1980	20-2032	20-2032
cras_c2207_g1_i1++.fasta	raik_c26152_g1_i1	0-1983	0-1983	20-2032	20-2032
cras_c2207_g1_i1++.fasta	petz_comp27037_c0_seq1	1-1969	1-1969	32-2032	32-2032
cras_c2207_g1_i1++.fasta	rari_c21179_g1_i1	0-1983	0-1983	17-2032	17-2032
cras_c2207_g1_i1++.fasta	cras_c2207_g1_i1++	2-2006	2-2006	2-2032	2-2032
cras_c2207_g1_i1++.fasta	minu_c16356_g1_i1	2-1040	2-1040	994-2032	994-2032
cras_c5950_g1_i1.fasta	cras_c5950_g1_i1	2-758	2-758	2-769	2-769
cras_c5950_g1_i1.fasta	foca_c31422_g1_i1	34-751	34-751	46-769	46-769
cras_c5950_g1_i1.fasta	harp_c10877_g1_i1	0-753	0-753	0-769	0-769
cras_c5950_g1_i1.fasta	rari_c6536_g1_i1	25-742	25-742	46-769	46-769
cras_c5950_g1_i1.fasta	raik_c8905_g1_i1	2-734	2-734	29-769	29-769
cras_c5950_g1_i1.fasta	octo_c17604_g1_i1	25-742	25-742	42-769	42-769
cras_c5950_g1_i1.fasta	eury_eury_c12626_g1_i1	6-729	6-729	38-769	38-769
cras_c5950_g1_i1.fasta	petz_comp27800_c0_seq1	0-726	0-726	33-769	33-769
cras_c5950_g1_i1.fasta	minu_c16675_g1_i1	2-734	2-734	28-769	28-769
cras_c6039_g1_i1++.fasta	octo_c22782_g1_i1	160-550-551-1529	515-1529	160-559-560-1538	524-1538
cras_c6039_g1_i1++.fasta	petz_comp2112_c0_seq1	2-1526	2-1526	2-1538	2-1538
cras_c6039_g1_i1++.fasta	eury_eury_c16912_g1_i1	1-1498	1-1498	30-1538	30-1538
cras_c6039_g1_i1++.fasta	raik_c24044_g1_i1	0-1518	0-1518	0-1538	0-1538
cras_c6039_g1_i1++.fasta	cras_c6039_g1_i1++	0-1263	0-1263	0-1274	0-1274
cras_c6116_g1_i1++.fasta	octo_c58404_g1_i1	27-999	27-999	27-999	27-999
cras_c6116_g1_i1++.fasta	cras_c6116_g1_i1++	9-987	9-987	11-999	11-999
cras_c6116_g1_i1++.fasta	rari_c10172_g2_i1	11-986	11-986	11-999	11-999
eury_eury_c4775_g1_i1.fasta	eury_eury_c4775_g1_i1	16-691	16-691	32-717	32-717
eury_eury_c4775_g1_i1.fasta	minu_c11113_g1_i1	2-683	2-683	27-717	27-717
eury_eury_c4775_g1_i1.fasta	foca_c32210_g1_i1	0-705	0-705	0-717	0-717
eury_eury_c4775_g1_i1.fasta	octo_c19040_g1_i1	2-686	2-686	27-717	27-717
cras_c6295_g1_i1++.fasta	harp_c37771_g1_i1	0-618	0-618	44-677	44-677
cras_c6295_g1_i1++.fasta	eury_eury_c6706_g1_i1	6-651	6-651	11-677	11-677
cras_c6295_g1_i1++.fasta	foca_c29125_g1_i1	1-640	1-640	18-677	18-677
cras_c6295_g1_i1++.fasta	cras_c6295_g1_i1++	2-653	2-653	12-677	12-677
cras_c6295_g1_i1++.fasta	minu_c16281_g1_i1	1-637	1-637	17-677	17-677
cras_c6295_g1_i1++.fasta	rari_c11704_g1_i1	11-668	11-668	11-677	11-677
cras_c6306_g1_i1++.fasta	foca_c31842_g1_i1	1-1879	1-1879	30-1911	30-1911
cras_c6306_g1_i1++.fasta	minu_c19279_g1_i1	0-1905	0-1905	0-1911	0-1911
cras_c6306_g1_i1++.fasta	cras_c6306_g1_i1++	16-1891	16-1891	21-1902	21-1902
cras_c6306_g1_i1++.fasta	rari_c22513_g1_i1	2-1904	2-1904	12-1914	12-1914
cras_c6306_g1_i1++.fasta	octo_c24089_g1_i1	2-1871	2-1871	18-1902	18-1902
cras_c6721_g1_i1++.fasta	foca_c13628_g1_i1	1-1297	1-1297	24-1328	24-1328
cras_c6721_g1_i1++.fasta	minu_c18079_g1_i1	1-1297	1-1297	24-1328	24-1328
cras_c6721_g1_i1++.fasta	harp_c7559_g1_i1	2-1325	2-1325	2-1328	2-1328
cras_c6721_g1_i1++.fasta	petz_comp27903_c0_seq1	0-1293	0-1293	27-1328	27-1328
cras_c6721_g1_i1++.fasta	eury_eury_c7492_g1_i1	1-1321	1-1321	8-1328	8-1328
cras_c6721_g1_i1++.fasta	cras_c6721_g1_i1++	13-1309	13-1309	24-1328	24-1328
cras_c6721_g1_i1++.fasta	octo_c83072_g1_i1	12-1308	12-1308	24-1328	24-1328
cras_c6721_g1_i1++.fasta	rari_c16519_g1_i1	1-1291	1-1291	27-1328	27-1328
cras_c6748_g1_i1++.fasta	raik_c16640_g1_i1	0-624	0-624	8-632	8-632
cras_c6748_g1_i1++.fasta	cras_c6748_g1_i1++	20-650	20-650	20-704	20-704
cras_c6748_g1_i1++.fasta	minu_c33667_g1_i1	1-631	1-631	20-721	20-721
cras_c6748_g1_i1++.fasta	octo_c32641_g1_i1	0-642	0-642	5-650	5-650
cras_c6748_g1_i1++.fasta	petz_comp28266_c0_seq1	0-627	0-627	11-641	11-641
cras_c6748_g1_i1++.fasta	foca_c24577_g1_i1	1-625	1-625	17-650	17-650
cras_c6778_g1_i1++.fasta	cras_c6778_g1_i1++	23-944	23-944	25-968	25-968
cras_c6778_g1_i1++.fasta	minu_c23673_g1_i1	1-931	1-931	20-968	20-968
cras_c6778_g1_i1++.fasta	eury_eury_c4941_g1_i1	25-952	25-952	25-968	25-968
cras_c6778_g1_i1++.fasta	petz_comp21820_c0_seq1	1-937	1-937	20-968	20-968
cras_c6791_g1_i1++.fasta	rari_c8807_g1_i1	10-952	10-952	10-955	10-955
cras_c6791_g1_i1++.fasta	octo_c72973_g1_i1	1-958	1-958	1-958	1-958
cras_c6791_g1_i1++.fasta	petz_comp16747_c0_seq1	2-938	2-938	25-961	25-961
cras_c6791_g1_i1++.fasta	minu_c23536_g1_i1	1-934	1-934	28-961	28-961
cras_c6791_g1_i1++.fasta	eury_eury_c14576_g1_i1	1-943	1-943	13-955	13-955
cras_c6791_g1_i1++.fasta	foca_c30921_g1_i1	1-925	1-925	31-955	31-955
cras_c6791_g1_i1++.fasta	cras_c6791_g1_i1++	0-951	0-951	7-958	7-958
cras_c6791_g1_i1++.fasta	raik_c17921_g1_i1	1-925	1-925	31-955	31-955
cras_c6823_g2_i1++.fasta	octo_c85161_g1_i1	2-2282	2-2282	4-2330	4-2330
cras_c6823_g2_i1++.fasta	cras_c6823_g2_i1++	5-2324	5-2324	5-2330	5-2330
cras_c6841_g1_i1++.fasta	octo_c83019_g1_i1	0-363-364-1396	226-1396	33-433-434-1469	296-1469
cras_c6841_g1_i1++.fasta	harp_c37905_g1_i1	1-1396	1-1396	34-1469	34-1469
cras_c6841_g1_i1++.fasta	rari_c14470_g1_i1	13-1408	13-1408	33-1469	33-1469
cras_c6841_g1_i1++.fasta	eury_eury_c18576_g1_i3	2-1439	2-1439	2-1469	2-1469
cras_c6841_g1_i1++.fasta	cras_c6841_g1_i1++	0-1443	0-1443	21-1477	21-1477
cras_c6841_g1_i1++.fasta	foca_c27664_g1_i2	1-1333	1-1333	136-1469	136-1469
cras_c6841_g1_i1++.fasta	minu_c18422_g1_i1	2-1406	2-1406	27-1469	27-1469
eury_eury_c18576_g1_i4.fasta	octo_c24353_g1_i1	2-380-381-1413	357-1413	23-416-417-1452	393-1452
eury_eury_c18576_g1_i4.fasta	eury_eury_c18576_g1_i4	6-1404	6-1404	37-1455	37-1455
eury_eury_c18576_g1_i4.fasta	raik_c16985_g1_i1	7-1582	7-1582	26-1632	26-1632
eury_eury_c18576_g1_i4.fasta	petz_comp29282_c0_seq1	2-1655	2-1655	2-1665	2-1665
cras_c6849_g1_i1++.fasta	minu_c30421_g1_i1	1-1294	1-1294	53-1347	53-1347
cras_c6849_g1_i1++.fasta	rari_c14754_g1_i1	30-1317	30-1317	57-1347	57-1347
cras_c6849_g1_i1++.fasta	petz_comp5453_c0_seq1	2-1310	2-1310	26-1347	26-1347
cras_c6849_g1_i1++.fasta	octo_c70449_g1_i1	20-1313	20-1313	36-1347	36-1347
cras_c6849_g1_i1++.fasta	eury_eury_c12091_g1_i1	31-883	31-883	31-885	31-885
cras_c6849_g1_i1++.fasta	cras_c6849_g1_i1++	11-1307	11-1307	35-1347	35-1347
cras_c6866_g1_i1++.fasta	raik_c23200_g4_i1	0-1377	0-1377	0-1380	0-1380
cras_c6866_g1_i1++.fasta	cras_c6866_g1_i1++	0-1353	0-1353	4-1380	4-1380
cras_c6866_g1_i1++.fasta	octo_c21571_g1_i1	2-1346	2-1346	15-1380	15-1380
cras_c6866_g1_i1++.fasta	minu_c18357_g1_i1	2-1319	2-1319	39-1380	39-1380
cras_c6866_g1_i1++.fasta	rari_c17621_g1_i1	1-1342	1-1342	13-1380	13-1380
cras_c6884_g1_i1++.fasta	rari_c5630_g1_i1	17-1073	17-1073	67-1123	67-1123
cras_c6884_g1_i1++.fasta	petz_comp5507_c0_seq1	0-1077	0-1077	35-1123	35-1123
cras_c6884_g1_i1++.fasta	foca_c10110_g1_i1	6-1059	6-1059	41-1123	41-1123
cras_c6884_g1_i1++.fasta	minu_c26967_g1_i1	21-1089	21-1089	49-1123	49-1123
cras_c6884_g1_i1++.fasta	cras_c6884_g1_i1++	1-1084	1-1084	35-1123	35-1123
cras_c6884_g1_i1++.fasta	octo_c21249_g1_i1	45-1116	45-1116	45-1123	45-1123
cras_c6884_g1_i1++.fasta	eury_eury_c11010_g1_i1	25-1096	25-1096	49-1123	49-1123
cras_c6884_g1_i1++.fasta	harp_c39026_g1_i1	0-1062	0-1062	47-1123	47-1123
cras_c6889_g1_i1++.fasta	petz_comp28338_c0_seq1	9-1698	9-1698	32-1724	32-1724
cras_c6889_g1_i1++.fasta	rari_c18951_g1_i1	2-1706	2-1706	20-1724	20-1724
cras_c6889_g1_i1++.fasta	cras_c6889_g1_i1++	7-1711	7-1711	11-1724	11-1724
cras_c6889_g1_i1++.fasta	minu_c27291_g1_i1	0-1698	0-1698	17-1724	17-1724
cras_c6889_g1_i1++.fasta	harp_c39178_g1_i1	2-1694	2-1694	25-1724	25-1724
cras_c6889_g1_i1++.fasta	eury_eury_c14276_g1_i1	14-1718	14-1718	14-1724	14-1724
cras_c6889_g1_i1++.fasta	raik_c24858_g3_i1	4-1702	4-1702	22-1724	22-1724
cras_c6934_g1_i1++.fasta	petz_comp29437_c0_seq1	6-1386	6-1386	44-1450	44-1450
cras_c6934_g1_i1++.fasta	octo_c26585_g1_i1	2-1409	2-1409	33-1459	33-1459
cras_c6934_g1_i1++.fasta	minu_c17741_g1_i1	1-1393	1-1393	54-1459	54-1459
cras_c6934_g1_i1++.fasta	rari_c17545_g1_i1	0-1413	0-1413	28-1459	28-1459
cras_c6934_g1_i1++.fasta	raik_c21729_g1_i1	44-1427	44-1427	70-1459	70-1459
cras_c6934_g1_i1++.fasta	cras_c6934_g1_i1++	0-1413	0-1413	31-1459	31-1459
cras_c6934_g1_i1++.fasta	eury_eury_c26618_g1_i1	33-1443	33-1443	33-1459	33-1459
cras_c6934_g1_i1++.fasta	foca_c28280_g5_i2	9-1401	9-1401	48-1459	48-1459
cras_c6937_g1_i1++.fasta	petz_comp2710_c0_seq1	26-1526	26-1526	52-1590	52-1590
cras_c6937_g1_i1++.fasta	minu_c27494_g1_i1	19-1525	19-1525	68-1590	68-1590
cras_c6937_g1_i1++.fasta	raik_c21718_g2_i1	6-1515	6-1515	52-1590	52-1590
cras_c6937_g1_i1++.fasta	octo_c21042_g1_i1	0-990-992-1493	0-990	68-1078-1080-1581	68-1078
cras_c6937_g1_i1++.fasta	cras_c6937_g1_i1++	2-1550	2-1550	25-1590	25-1590
cras_c6937_g1_i1++.fasta	eury_eury_c4876_g1_i1	26-1523	26-1523	68-1590	68-1590
cras_c6937_g1_i1++.fasta	foca_c30986_g1_i1	48-1563	48-1563	48-1590	48-1590
cras_c6937_g1_i1++.fasta	rari_c17945_g1_i1	4-1510	4-1510	50-1590	50-1590
cras_c7564_g1_i1++.fasta	octo_c23770_g1_i1	2-2243	2-2243	27-2286	27-2286
cras_c7564_g1_i1++.fasta	cras_c7564_g1_i1++	0-2259	0-2259	18-2286	18-2286
cras_c7564_g1_i1++.fasta	harp_c39654_g2_i1	2-2240	2-2240	30-2286	30-2286
cras_c7564_g1_i1++.fasta	petz_comp24974_c0_seq1	14-2237	14-2237	45-2286	45-2286
cras_c7564_g1_i1++.fasta	rari_c21375_g1_i1	0-2274	0-2274	0-2286	0-2286
cras_c7564_g1_i1++.fasta	minu_c23842_g1_i1	1-2239	1-2239	39-2286	39-2286
cras_c7564_g1_i1++.fasta	eury_eury_c18178_g1_i1	0-2226	0-2226	48-2290	48-2290
cras_c8198_g1_i1++.fasta	harp_c39269_g3_i1	2-977	2-977	28-1039	28-1039
cras_c8198_g1_i1++.fasta	rari_c13833_g1_i1	23-1001	23-1001	35-1039	35-1039
cras_c8198_g1_i1++.fasta	raik_c21145_g2_i1	11-962	11-962	45-1039	45-1039
cras_c8198_g1_i1++.fasta	eury_eury_c12295_g1_i1	0-972	0-972	23-1039	23-1039
cras_c8198_g1_i1++.fasta	cras_c8198_g1_i1++	35-1001	35-1001	35-1039	35-1039
cras_c8198_g1_i1++.fasta	octo_c70712_g1_i1	15-996	15-996	25-1039	25-1039
cras_c8198_g1_i1++.fasta	minu_c12825_g1_i1	21-804	21-804	30-819	30-819
cras_c8198_g1_i1++.fasta	petz_comp25840_c0_seq1	0-981	0-981	26-1051	26-1051
cras_c8198_g1_i1++.fasta	foca_c24780_g1_i2	22-994	22-994	51-1045	51-1045
cras_c843_g1_i1++.fasta	octo_c19410_g1_i1	0-1518	0-1518	24-1582	24-1582
cras_c843_g1_i1++.fasta	rari_c18226_g1_i1	1-1525	1-1525	42-1582	42-1582
cras_c843_g1_i1++.fasta	minu_c27239_g1_i1	1-1504	1-1504	33-1579	33-1579
cras_c843_g1_i1++.fasta	cras_c843_g1_i1++	14-1547	14-1547	18-1579	18-1579
cras_c843_g1_i1++.fasta	raik_c23725_g1_i1	2-1514	2-1514	34-1582	34-1582
cras_c843_g1_i1++.fasta	eury_eury_c9698_g1_i1	33-1551	33-1551	33-1582	33-1582
cras_c843_g1_i1++.fasta	harp_c39200_g1_i1	2-1538	2-1538	9-1582	9-1582
eury_eury_c24635_g1_i1.fasta	minu_c13255_g1_i1	0-1089	0-1089	40-1132	40-1132
eury_eury_c24635_g1_i1.fasta	foca_c6061_g1_i1	0-1035	0-1035	97-1132	97-1132
eury_eury_c24635_g1_i1.fasta	rari_c10038_g1_i1	3-1113	3-1113	22-1132	22-1132
eury_eury_c24635_g1_i1.fasta	raik_c19838_g1_i1	21-1131	21-1131	22-1132	22-1132
eury_eury_c24635_g1_i1.fasta	octo_c23206_g1_i1	2-1124	2-1124	2-1132	2-1132
eury_eury_c24635_g1_i1.fasta	eury_eury_c24635_g1_i1	22-1132	22-1132	22-1132	22-1132
eury_eury_c24635_g1_i1.fasta	petz_comp17271_c0_seq1	1-1099	1-1099	22-1123	22-1123
cras_c29733_g1_i1++.fasta	octo_c86413_g1_i1	2-686	2-686	18-735	18-735
cras_c29733_g1_i1++.fasta	minu_c14256_g1_i1	20-677	20-677	40-708	40-708
cras_c29733_g1_i1++.fasta	foca_c29238_g1_i1	18-693	18-693	22-708	22-708
cras_c29733_g1_i1++.fasta	rari_c10805_g1_i1	15-696	15-696	15-708	15-708
cras_c29733_g1_i1++.fasta	cras_c29733_g1_i1++	10-688	10-688	10-708	10-708
cras_c29733_g1_i1++.fasta	eury_eury_c5402_g1_i1	2-689	2-689	18-708	18-708
foca_c32022_g1_i1.fasta	octo_c20190_g1_i1	2-1034	2-1034	8-1060	8-1060
foca_c32022_g1_i1.fasta	petz_comp24960_c0_seq1	5-1013	5-1013	11-1066	11-1066
foca_c32022_g1_i1.fasta	harp_c61102_g1_i1	1-655	1-655	24-820	24-820
foca_c32022_g1_i1.fasta	rari_c10905_g1_i1	8-1007	8-1007	8-1060	8-1060
foca_c32022_g1_i1.fasta	foca_c32022_g1_i1	12-465-466-907	12-465	12-603-604-1063	12-603
foca_c32022_g1_i1.fasta	raik_c18816_g2_i1	0-1017	0-1017	5-1109	5-1109
cras_c6466_g1_i1++.fasta	minu_c12317_g1_i1	8-1304	8-1304	27-1331	27-1331
cras_c6466_g1_i1++.fasta	harp_c38387_g1_i1	1-1318	1-1318	20-1342	20-1342
cras_c6466_g1_i1++.fasta	eury_eury_c15992_g1_i1	2-1334	2-1334	2-1342	2-1342
cras_c6466_g1_i1++.fasta	cras_c6466_g1_i1++	14-1331	14-1331	14-1339	14-1339
cras_c6466_g1_i1++.fasta	rari_c14757_g1_i1	0-216-217-1321	214-1321	14-234-235-1342	232-1342
cras_c6466_g1_i1++.fasta	petz_comp28165_c0_seq1	2-1301	2-1301	42-1350	42-1350
cras_c6466_g1_i1++.fasta	foca_c13214_g1_i1	0-1071	0-1071	265-1339	265-1339
cras_c6466_g1_i1++.fasta	octo_c73505_g1_i1	0-1314	0-1314	14-1342	14-1342
cras_c6466_g1_i1++.fasta	raik_c17909_g1_i1	1-1315	1-1315	18-1338	18-1338
eury_eury_c13543_g1_i1.fasta	octo_c21080_g1_i1	1-1093	1-1093	11-1104	11-1104
eury_eury_c13543_g1_i1.fasta	rari_c15443_g1_i1	2-1148	2-1148	5-1157	5-1157
eury_eury_c13543_g1_i1.fasta	petz_comp5425_c0_seq1	0-1338	0-1338	2-1559	2-1559
eury_eury_c13543_g1_i1.fasta	minu_c37836_g1_i1	89-1376	89-1376	108-1526	108-1526
eury_eury_c13543_g1_i1.fasta	raik_c17608_g1_i1	94-1330	94-1330	108-1553	108-1553
eury_eury_c13543_g1_i1.fasta	foca_c29355_g1_i1	117-1242	117-1242	141-1381	141-1381
eury_eury_c13543_g1_i1.fasta	eury_eury_c13543_g1_i1	108-1350	108-1350	108-1566	108-1566
cras_c6353_g1_i1++.fasta	rari_c6376_g1_i1	1-520	1-520	18-545	18-545
cras_c6353_g1_i1++.fasta	eury_eury_c4051_g1_i1	2-527	2-527	12-545	12-545
cras_c6353_g1_i1++.fasta	cras_c6353_g1_i1++	2-530	2-530	8-545	8-545
cras_c6353_g1_i1++.fasta	foca_c29515_g1_i1	35-542	35-542	35-545	35-545
cras_c6353_g1_i1++.fasta	petz_comp28234_c0_seq1	6-507	6-507	37-545	37-545
cras_c6353_g1_i1++.fasta	harp_c2720_g1_i1	0-516	0-516	21-545	21-545
cras_c6353_g1_i1++.fasta	minu_c11526_g1_i1	0-513	0-513	22-545	22-545
cras_c6353_g1_i1++.fasta	octo_c82847_g1_i1	2-530	2-530	2-545	2-545
cras_c921_g1_i1++.fasta	petz_comp5615_c0_seq1	0-477	0-477	23-517	23-517
cras_c921_g1_i1++.fasta	octo_c73731_g1_i1	14-497	14-497	29-517	29-517
cras_c921_g1_i1++.fasta	cras_c921_g1_i1++	33-504	33-504	36-517	36-517
cras_c921_g1_i1++.fasta	minu_c21450_g1_i1	1-505	1-505	1-517	1-517
cras_c921_g1_i1++.fasta	foca_c31406_g1_i1	16-496	16-496	34-517	34-517
eury_eury_c12162_g1_i1.fasta	rari_c17003_g1_i1	15-1305	15-1305	22-1335	22-1335
eury_eury_c12162_g1_i1.fasta	foca_c31431_g1_i1	1-895-896-1304	1-895	1-926-927-1335	1-926
eury_eury_c12162_g1_i1.fasta	eury_eury_c12162_g1_i1	0-1290	0-1290	11-1338	11-1338
eury_eury_c12162_g1_i1.fasta	minu_c18898_g1_i1	83-1289	83-1289	131-1338	131-1338
eury_eury_c12162_g1_i1.fasta	petz_comp25625_c0_seq1	9-1296	9-1296	16-1335	16-1335
eury_eury_c12162_g1_i1.fasta	raik_c22984_g1_i1	36-1308	36-1308	50-1338	50-1338
eury_eury_c12162_g1_i1.fasta	octo_c23061_g1_i2	17-1298	17-1298	17-1335	17-1335
cras_c218_g1_i1++.fasta	eury_eury_c22487_g1_i1	0-438	0-438	13-452	13-452
cras_c218_g1_i1++.fasta	foca_c28853_g1_i1	1-421	1-421	18-452	18-452
cras_c218_g1_i1++.fasta	rari_c26835_g1_i1	0-423	0-423	17-452	17-452
cras_c218_g1_i1++.fasta	cras_c218_g1_i1++	25-445	25-445	25-452	25-452
cras_c218_g1_i1++.fasta	harp_c52236_g1_i1	2-428	2-428	10-452	10-452
cras_c218_g1_i1++.fasta	minu_c9890_g1_i1	1-424	1-424	20-452	20-452
eury_eury_c10522_g1_i1.fasta	minu_c9713_g1_i1	2-506	2-506	50-555	50-555
eury_eury_c10522_g1_i1.fasta	harp_c32628_g1_i1	1-514	1-514	38-555	38-555
eury_eury_c10522_g1_i1.fasta	octo_c72482_g1_i1	10-529	10-529	35-555	35-555
eury_eury_c10522_g1_i1.fasta	raik_c14110_g1_i1	0-543	0-543	5-555	5-555
eury_eury_c10522_g1_i1.fasta	eury_eury_c10522_g1_i1	10-544	10-544	16-555	16-555
eury_eury_c10522_g1_i1.fasta	rari_c3028_g1_i1	5-524	5-524	35-555	35-555
eury_eury_c10522_g1_i1.fasta	petz_comp5669_c0_seq1	1-502	1-502	36-555	36-555
eury_eury_c10522_g1_i1.fasta	foca_c30954_g1_i1	10-550	10-550	10-555	10-555
eury_eury_c193_g1_i1.fasta	eury_eury_c193_g1_i1	0-579	0-579	0-592	0-592
eury_eury_c193_g1_i1.fasta	minu_c21418_g1_i1	1-550	1-550	21-571	21-571
eury_eury_c193_g1_i1.fasta	rari_c4795_g1_i1	14-578	14-578	15-592	15-592
eury_eury_c193_g1_i1.fasta	harp_c32187_g1_i1	2-572	2-572	21-592	21-592
eury_eury_c193_g1_i1.fasta	foca_c29893_g1_i1	22-568	22-568	24-571	24-571
cras_c4123_g1_i1++.fasta	rari_c7895_g1_i1	2-341-342-654	336-654	45-385-386-698	380-698
cras_c4123_g1_i1++.fasta	foca_c28891_g1_i1	24-294-295-691	292-691	24-300-301-698	298-698
cras_c4123_g1_i1++.fasta	cras_c4123_g1_i1++	25-292-293-695	281-695	33-300-301-755	289-755
cras_c4123_g1_i1++.fasta	eury_eury_c5642_g1_i1	1-283-284-680	272-680	1-300-301-698	289-698
foca_c86_g1_i1.fasta	minu_c13440_g1_i1	0-372	0-372	7-391	7-391
foca_c86_g1_i1.fasta	petz_comp28127_c0_seq1	8-377	8-377	22-391	22-391
foca_c86_g1_i1.fasta	foca_c86_g1_i1	16-391	16-391	16-391	16-391
cras_c4554_g1_i1.fasta	minu_c24181_g1_i1	0-486	0-486	27-516	27-516
cras_c4554_g1_i1.fasta	foca_c1570_g1_i1	1-514	1-514	1-516	1-516
cras_c4554_g1_i1.fasta	petz_comp5505_c0_seq1	11-485	11-485	41-516	41-516
cras_c4554_g1_i1.fasta	rari_c4948_g1_i1	0-480	0-480	36-516	36-516
cras_c4554_g1_i1.fasta	harp_c38101_g1_i1	0-492	0-492	19-516	19-516
cras_c4554_g1_i1.fasta	eury_eury_c8981_g1_i1	19-484	19-484	49-516	49-516
cras_c4554_g1_i1.fasta	cras_c4554_g1_i1	1-496	1-496	18-516	18-516
eury_eury_c8107_g1_i1.fasta	rari_c5452_g1_i2	0-1164	0-1164	21-1233	21-1233
eury_eury_c8107_g1_i1.fasta	eury_eury_c8107_g1_i1	1-1168	1-1168	17-1200	17-1200
eury_eury_c8107_g1_i1.fasta	octo_c19314_g1_i1	14-449-450-1215	417-1215	14-461-462-1260	429-1260
cras_c5761_g1_i1++.fasta	foca_c4451_g1_i1	4-658	4-658	8-668	8-668
cras_c5761_g1_i1++.fasta	minu_c28422_g1_i1	2-422	2-422	32-455	32-455
cras_c5761_g1_i1++.fasta	octo_c16265_g2_i1	1-448	1-448	5-461	5-461
cras_c5761_g1_i1++.fasta	cras_c5761_g1_i1++	8-665	8-665	8-668	8-668
cras_c5761_g1_i1++.fasta	petz_comp5450_c0_seq1	2-644	2-644	20-671	20-671
cras_c29819_g1_i1++.fasta	octo_c17145_g1_i1	0-702	0-702	33-744	33-744
cras_c29819_g1_i1++.fasta	foca_c1046_g1_i1	0-705	0-705	27-744	27-744
cras_c29819_g1_i1++.fasta	minu_c26875_g1_i1	0-711	0-711	18-744	18-744
cras_c29819_g1_i1++.fasta	petz_comp27841_c0_seq1	2-695	2-695	42-744	42-744
cras_c29819_g1_i1++.fasta	rari_c7193_g1_i1	2-704	2-704	27-744	27-744
cras_c29819_g1_i1++.fasta	cras_c29819_g1_i1++	22-706	22-706	45-744	45-744
cras_c29819_g1_i1++.fasta	harp_c18924_g1_i1	42-729	42-729	42-744	42-744
cras_c29819_g1_i1++.fasta	eury_eury_c11308_g1_i1	1-694	1-694	39-744	39-744
eury_eury_c28824_g1_i1.fasta	minu_c12493_g1_i1	17-527	17-527	21-531	21-531
eury_eury_c28824_g1_i1.fasta	octo_c32544_g1_i1	0-519	0-519	12-531	12-531
eury_eury_c28824_g1_i1.fasta	rari_c7707_g1_i1	0-516	0-516	15-531	15-531
eury_eury_c28824_g1_i1.fasta	eury_eury_c28824_g1_i1	0-531	0-531	0-531	0-531
cras_c16660_g1_i1++.fasta	minu_c27622_g1_i1	2-758	2-758	43-799	43-799
cras_c16660_g1_i1++.fasta	eury_eury_c13955_g1_i1	5-779	5-779	22-799	22-799
cras_c16660_g1_i1++.fasta	petz_comp28062_c0_seq1	3-768	3-768	30-799	30-799
cras_c16660_g1_i1++.fasta	cras_c16660_g1_i1++	0-780	0-780	17-799	17-799
cras_c16660_g1_i1++.fasta	octo_c22799_g1_i1	30-792	30-792	30-799	30-799
cras_c16660_g1_i1++.fasta	foca_c4000_g1_i1	0-768	0-768	27-799	27-799
cras_c6442_g1_i1++.fasta	cras_c6442_g1_i1++	264-1059	264-1059	289-1111	289-1111
cras_c6442_g1_i1++.fasta	foca_c1657_g1_i1	130-934	130-934	280-1111	280-1111
cras_c6442_g1_i1++.fasta	octo_c47247_g1_i1	23-1076	23-1076	23-1114	23-1114
cras_c6442_g1_i1++.fasta	minu_c26898_g1_i1	11-293-294-1056	291-1056	30-321-322-1111	319-1111
eury_eury_c10418_g1_i1.fasta	eury_eury_c10418_g1_i1	1-1420	1-1420	9-1431	9-1431
eury_eury_c10418_g1_i1.fasta	harp_c4920_g1_i1	1-1168	1-1168	265-1435	265-1435
eury_eury_c10418_g1_i1.fasta	octo_c47479_g1_i1	2-1424	2-1424	10-1435	10-1435
eury_eury_c10418_g1_i1.fasta	raik_c22196_g1_i1	8-1418	8-1418	19-1435	19-1435
eury_eury_c10418_g1_i1.fasta	rari_c15268_g1_i1	1-1435	1-1435	1-1435	1-1435
eury_eury_c11484_g1_i1.fasta	foca_c30096_g1_i1	18-738	18-738	23-751	23-751
eury_eury_c11484_g1_i1.fasta	octo_c46759_g1_i1	158-728	158-728	181-751	181-751
eury_eury_c11484_g1_i1.fasta	eury_eury_c11484_g1_i1	2-743	2-743	2-751	2-751
eury_eury_c11484_g1_i1.fasta	raik_c16586_g1_i1	0-738	0-738	4-751	4-751
cras_c4008_g1_i1++.fasta	raik_c14133_g1_i1	10-949	10-949	28-1064	28-1064
cras_c4008_g1_i1++.fasta	cras_c4008_g1_i1++	35-1064	35-1064	35-1064	35-1064
cras_c4008_g1_i1++.fasta	petz_comp27923_c0_seq1	2-956	2-956	13-1064	13-1064
cras_c4008_g1_i1++.fasta	harp_c39187_g1_i1	5-818	5-818	28-938	28-938
cras_c4008_g1_i1++.fasta	eury_eury_c11751_g2_i1	1-703	1-703	16-815	16-815
cras_c4008_g1_i1++.fasta	octo_c19222_g2_i1	0-771	0-771	10-878	10-878
cras_c4008_g1_i1++.fasta	minu_c7829_g1_i1	2-680	2-680	386-1064	386-1064
cras_c4008_g1_i1++.fasta	foca_c28498_g2_i3	0-936	0-936	31-1064	31-1064
cras_c6444_g1_i1++.fasta	rari_c11085_g1_i1	0-939	0-939	29-971	29-971
cras_c6444_g1_i1++.fasta	minu_c15545_g1_i1	1-937	1-937	32-975	32-975
cras_c6444_g1_i1++.fasta	octo_c8270_g1_i1	11-968	11-968	11-975	11-975
cras_c6444_g1_i1++.fasta	petz_comp2806_c0_seq1	7-943	7-943	32-975	32-975
cras_c6444_g1_i1++.fasta	foca_c32521_g1_i1	0-951	0-951	20-975	20-975
cras_c6444_g1_i1++.fasta	eury_eury_c11801_g1_i1	1-952	1-952	17-975	17-975
cras_c6444_g1_i1++.fasta	cras_c6444_g1_i1++	19-955	19-955	29-972	29-972
cras_c6444_g1_i1++.fasta	raik_c16699_g1_i1	7-943	7-943	32-975	32-975
eury_eury_c12982_g3_i1.fasta	raik_c18153_g3_i1	2-698	2-698	76-772	76-772
eury_eury_c12982_g3_i1.fasta	petz_comp16559_c0_seq2	20-764	20-764	20-772	20-772
eury_eury_c12982_g3_i1.fasta	harp_c37400_g1_i1	1-772	1-772	1-772	1-772
eury_eury_c12982_g3_i1.fasta	eury_eury_c12982_g3_i1	1-739	1-739	1-772	1-772
eury_eury_c13107_g1_i1.fasta	octo_c10049_g1_i1	1-1465	1-1465	9-1476	9-1476
eury_eury_c13107_g1_i1.fasta	eury_eury_c13107_g1_i1	0-1476	0-1476	0-1476	0-1476
eury_eury_c13107_g1_i1.fasta	rari_c15631_g1_i1	1-1468	1-1468	1-1476	1-1476
eury_eury_c13107_g1_i1.fasta	minu_c34487_g1_i1	1-1465	1-1465	9-1476	9-1476
cras_c17669_g1_i1++.fasta	eury_eury_c13349_g1_i1	5-617	5-617	10-637	10-637
cras_c17669_g1_i1++.fasta	foca_c31060_g1_i1	0-606	0-606	25-702	25-702
cras_c17669_g1_i1++.fasta	minu_c38202_g1_i1	1-628	1-628	10-637	10-637
cras_c17669_g1_i1++.fasta	raik_c14070_g1_i1	0-621	0-621	13-646	13-646
cras_c17669_g1_i1++.fasta	cras_c17669_g1_i1++	1-625	1-625	1-637	1-637
cras_c19258_g1_i1++.fasta	octo_c21357_g1_i1	1-556-557-905	1-556	13-569-570-918	13-569
cras_c19258_g1_i1++.fasta	cras_c19258_g1_i1++	2-914	2-914	7-927	7-927
cras_c19258_g1_i1++.fasta	petz_comp25501_c0_seq1	7-916	7-916	7-927	7-927
cras_c19258_g1_i1++.fasta	foca_c30112_g1_i1	2-281-282-906	279-906	19-298-299-927	296-927
cras_c19258_g1_i1++.fasta	minu_c17172_g1_i1	1-919	1-919	3-927	3-927
cras_c19258_g1_i1++.fasta	eury_eury_c13693_g1_i1	0-924	0-924	2-942	2-942
eury_eury_c13880_g1_i1.fasta	rari_c16185_g1_i1	1-1306	1-1306	19-1411	19-1411
eury_eury_c13880_g1_i1.fasta	petz_comp26581_c0_seq1	0-1344	0-1344	7-1411	7-1411
eury_eury_c13880_g1_i1.fasta	octo_c60207_g1_i1	2-1319	2-1319	10-1387	10-1387
eury_eury_c13880_g1_i1.fasta	harp_c51334_g1_i1	1-952	1-952	373-1345	373-1345
eury_eury_c13880_g1_i1.fasta	foca_c32267_g1_i1	10-1333	10-1333	10-1411	10-1411
eury_eury_c13880_g1_i1.fasta	minu_c26756_g1_i1	1-1315	1-1315	25-1411	25-1411
eury_eury_c13880_g1_i1.fasta	raik_c23293_g1_i1	2-1334	2-1334	16-1411	16-1411
eury_eury_c13880_g1_i1.fasta	eury_eury_c13880_g1_i1	0-1377	0-1377	7-1411	7-1411
petz_comp27791_c0_seq1.fasta	raik_c17723_g1_i1	9-1432	9-1432	9-1449	9-1449
petz_comp27791_c0_seq1.fasta	petz_comp27791_c0_seq1	20-1433	20-1433	25-1449	25-1449
eury_eury_c16886_g1_i1.fasta	octo_c20420_g1_i1	2-1187	2-1187	55-1262	55-1262
eury_eury_c16886_g1_i1.fasta	petz_comp25209_c0_seq1	0-1185	0-1185	58-1259	58-1259
eury_eury_c16886_g1_i1.fasta	raik_c24867_g1_i1	1-1240	1-1240	1-1262	1-1262
eury_eury_c16886_g1_i1.fasta	eury_eury_c16886_g1_i1	2-1196	2-1196	42-1262	42-1262
eury_eury_c16886_g1_i1.fasta	harp_c38758_g1_i1	2-1199	2-1199	58-1262	58-1262
cras_c6513_g1_i1++.fasta	harp_c38773_g1_i1	43-1507	43-1507	46-1513	46-1513
cras_c6513_g1_i1++.fasta	octo_c10996_g1_i1	11-1499	11-1499	21-1510	21-1510
cras_c6513_g1_i1++.fasta	rari_c21153_g1_i1	2-1487	2-1487	21-1513	21-1513
cras_c6513_g1_i1++.fasta	eury_eury_c17454_g1_i1	0-1488	0-1488	22-1513	22-1513
cras_c6513_g1_i1++.fasta	cras_c6513_g1_i1++	0-1503	0-1503	6-1513	6-1513
cras_c6513_g1_i1++.fasta	foca_c29414_g1_i1	0-1461	0-1461	49-1513	49-1513
eury_eury_c18301_g1_i1.fasta	octo_c23031_g1_i1	710-1952	710-1952	710-1964	710-1964
eury_eury_c18301_g1_i1.fasta	eury_eury_c18301_g1_i1	0-1935	0-1935	14-1964	14-1964
cras_c6212_g1_i1++.fasta	eury_eury_c18463_g1_i1	1-2041	1-2041	23-2121	23-2121
cras_c6212_g1_i1++.fasta	cras_c6212_g1_i1++	1-1762-1764-1983	1-1762	1-1765-1767-2043	1-1765
cras_c6212_g1_i1++.fasta	rari_c18397_g1_i1	1-2017	1-2017	15-2121	15-2121
cras_c6212_g1_i1++.fasta	foca_c19124_g2_i1	2-1280	2-1280	796-2136	796-2136
cras_c6212_g1_i1++.fasta	minu_c18267_g1_i1	10-2110	10-2110	33-2139	33-2139
cras_c6212_g1_i1++.fasta	octo_c23526_g1_i1	0-552-553-1840	535-1840	201-753-754-2121	736-2121
eury_eury_c18574_g1_i1.fasta	raik_c28833_g1_i1	2-3569	2-3569	37-3621	37-3621
eury_eury_c18574_g1_i1.fasta	octo_c33292_g1_i1	18-3585	18-3585	18-3621	18-3621
eury_eury_c18574_g1_i1.fasta	eury_eury_c18574_g1_i1	1-3559	1-3559	36-3621	36-3621
cras_c7092_g1_i1++.fasta	foca_c30997_g1_i1	0-1263	0-1263	83-1359	83-1359
cras_c7092_g1_i1++.fasta	eury_eury_c19316_g1_i1	2-1313	2-1313	8-1359	8-1359
cras_c7092_g1_i1++.fasta	minu_c17184_g1_i1	1-1288	1-1288	35-1359	35-1359
cras_c7092_g1_i1++.fasta	octo_c74699_g1_i1	16-1324	16-1324	29-1359	29-1359
cras_c7092_g1_i1++.fasta	rari_c19320_g1_i1	0-1308	0-1308	2-1359	2-1359
cras_c7092_g1_i1++.fasta	cras_c7092_g1_i1++	23-1322	23-1322	23-1359	23-1359
cras_c7092_g1_i1++.fasta	raik_c21955_g1_i1	2-1313	2-1313	2-1359	2-1359
eury_eury_c19436_g1_i1.fasta	foca_c5865_g1_i1	0-1014	0-1014	3-1085	3-1085
eury_eury_c19436_g1_i1.fasta	rari_c15046_g1_i1	1-1048	1-1048	1-1088	1-1088
eury_eury_c19436_g1_i1.fasta	harp_c27224_g2_i1	1-850	1-850	97-949	97-949
eury_eury_c19436_g1_i1.fasta	eury_eury_c19436_g1_i1	31-1048	31-1048	31-1143	31-1143
eury_eury_c19436_g1_i1.fasta	minu_c17087_g1_i1	0-1041	0-1041	4-1085	4-1085
eury_eury_c1952_g1_i1.fasta	eury_eury_c1952_g1_i1	31-319	31-319	31-319	31-319
eury_eury_c1952_g1_i1.fasta	octo_c46023_g1_i1	0-315	0-315	0-319	0-319
cras_c33526_g1_i1++.fasta	minu_c8216_g1_i1	2-308	2-308	15-334	15-334
cras_c33526_g1_i1++.fasta	cras_c33526_g1_i1++	11-326	11-326	11-334	11-334
cras_c33526_g1_i1++.fasta	foca_c29811_g1_i1	22-346	22-346	22-346	22-346
cras_c33526_g1_i1++.fasta	eury_eury_c2077_g1_i1	0-339	0-339	6-346	6-346
eury_eury_c20876_g1_i1.fasta	harp_c38786_g2_i1	2-2234	2-2234	30-2262	30-2262
eury_eury_c20876_g1_i1.fasta	octo_c85524_g1_i1	1-2248	1-2248	15-2262	15-2262
eury_eury_c20876_g1_i1.fasta	eury_eury_c20876_g1_i1	12-2262	12-2262	12-2262	12-2262
eury_eury_c20876_g1_i1.fasta	raik_c26708_g1_i1	0-2238	0-2238	24-2262	24-2262
cras_c25628_g1_i1++.fasta	harp_c36630_g1_i1	0-504	0-504	0-504	0-504
cras_c25628_g1_i1++.fasta	petz_comp28188_c0_seq1	2-464	2-464	39-504	39-504
cras_c25628_g1_i1++.fasta	eury_eury_c21040_g1_i1	1-466	1-466	36-504	36-504
cras_c25628_g1_i1++.fasta	cras_c25628_g1_i1++	1-493	1-493	8-504	8-504
cras_c25628_g1_i1++.fasta	octo_c82692_g1_i1	2-485	2-485	15-504	15-504
cras_c25628_g1_i1++.fasta	rari_c7854_g1_i1	4-472	4-472	27-504	27-504
cras_c25628_g1_i1++.fasta	minu_c27238_g1_i1	22-484	22-484	39-504	39-504
eury_eury_c22004_g1_i1.fasta	octo_c19981_g1_i1	0-252	0-252	0-252	0-252
eury_eury_c22004_g1_i1.fasta	eury_eury_c22004_g1_i1	0-318	0-318	15-333	15-333
eury_eury_c22375_g1_i1.fasta	eury_eury_c22375_g1_i1	1-214	1-214	1-214	1-214
eury_eury_c22375_g1_i1.fasta	octo_c39355_g1_i1	0-258	0-258	49-308	49-308
cras_c29513_g1_i1++.fasta	foca_c30726_g1_i1	22-1405	22-1405	30-1419	30-1419
cras_c29513_g1_i1++.fasta	rari_c9809_g1_i1	17-1394	17-1394	33-1419	33-1419
cras_c29513_g1_i1++.fasta	eury_eury_c22467_g1_i1	28-1399	28-1399	39-1419	39-1419
cras_c29513_g1_i1++.fasta	minu_c23469_g1_i1	1-1387	1-1387	11-1413	11-1413
cras_c29513_g1_i1++.fasta	raik_c21529_g2_i1	13-1396	13-1396	33-1416	33-1416
cras_c29513_g1_i1++.fasta	petz_comp5498_c0_seq1	0-1398	0-1398	11-1419	11-1419
cras_c29513_g1_i1++.fasta	cras_c29513_g1_i1++	34-1402	34-1402	39-1413	39-1413
cras_c987_g1_i1++.fasta	cras_c987_g1_i1++	2-536	2-536	33-574	33-574
cras_c987_g1_i1++.fasta	foca_c30974_g1_i1	49-565	49-565	56-574	56-574
cras_c987_g1_i1++.fasta	petz_comp27925_c0_seq1	20-530	20-530	61-574	61-574
cras_c987_g1_i1++.fasta	rari_c9594_g1_i1	2-542	2-542	32-574	32-574
cras_c987_g1_i1++.fasta	minu_c37604_g1_i1	8-521	8-521	60-574	60-574
cras_c987_g1_i1++.fasta	eury_eury_c22514_g1_i1	19-541	19-541	41-574	41-574
cras_c987_g1_i1++.fasta	octo_c46005_g1_i1	13-532	13-532	40-574	40-574
eury_eury_c22557_g1_i1.fasta	petz_comp16542_c0_seq1	2-1520	2-1520	15-1566	15-1566
eury_eury_c22557_g1_i1.fasta	raik_c23187_g1_i1	0-1515	0-1515	9-1594	9-1594
eury_eury_c22557_g1_i1.fasta	octo_c58069_g1_i1	2-1529	2-1529	2-1574	2-1574
eury_eury_c22557_g1_i1.fasta	eury_eury_c22557_g1_i1	0-1545	0-1545	0-1569	0-1569
eury_eury_c22557_g1_i1.fasta	harp_c39329_g1_i1	9-1530	9-1530	12-1573	12-1573
eury_eury_c22746_g1_i1.fasta	octo_c82908_g1_i1	0-1254	0-1254	0-1257	0-1257
eury_eury_c22746_g1_i1.fasta	minu_c18460_g1_i1	0-1272	0-1272	6-1281	6-1281
eury_eury_c22746_g1_i1.fasta	raik_c18546_g1_i1	6-1269	6-1269	10-1281	10-1281
eury_eury_c22746_g1_i1.fasta	rari_c18035_g1_i1	2-1247	2-1247	11-1281	11-1281
eury_eury_c22746_g1_i1.fasta	eury_eury_c22746_g1_i1	1-1264	1-1264	10-1281	10-1281
eury_eury_c2360_g1_i1.fasta	octo_c61665_g1_i1	13-964	13-964	13-967	13-967
eury_eury_c2360_g1_i1.fasta	eury_eury_c2360_g1_i1	2-959	2-959	2-967	2-967
eury_eury_c24847_g1_i1.fasta	rari_c23203_g1_i1	0-1863	0-1863	24-1890	24-1890
eury_eury_c24847_g1_i1.fasta	octo_c23844_g1_i1	0-1866	0-1866	15-1890	15-1890
eury_eury_c24847_g1_i1.fasta	eury_eury_c24847_g1_i1	0-1881	0-1881	0-1890	0-1890
eury_eury_c24847_g1_i1.fasta	raik_c25097_g2_i1	2-1862	2-1862	9-1878	9-1878
eury_eury_c24847_g1_i1.fasta	minu_c37303_g1_i1	1-1894	1-1894	6-1899	6-1899
eury_eury_c26337_g1_i1.fasta	octo_c26747_g1_i1	26-218	26-218	33-225	33-225
eury_eury_c26337_g1_i1.fasta	eury_eury_c26337_g1_i1	0-234	0-234	0-255	0-255
cras_c30351_g1_i1++.fasta	cras_c30351_g1_i1++	9-582	9-582	48-621	48-621
cras_c30351_g1_i1++.fasta	eury_eury_c26499_g1_i1	2-566	2-566	60-637	60-637
cras_c30351_g1_i1++.fasta	harp_c37474_g1_i1	0-567	0-567	57-637	57-637
cras_c30351_g1_i1++.fasta	foca_c29384_g1_i1	0-621	0-621	0-621	0-621
cras_c30351_g1_i1++.fasta	minu_c21534_g1_i1	13-571	13-571	62-621	62-621
octo_c47671_g1_i1.fasta	petz_comp28220_c0_seq1	0-570	0-570	0-570	0-570
octo_c47671_g1_i1.fasta	octo_c47671_g1_i1	0-564	0-564	9-589	9-589
cras_c12130_g1_i1++.fasta	cras_c12130_g1_i1++	2-665	2-665	4-688	4-688
cras_c12130_g1_i1++.fasta	eury_eury_c26699_g1_i1	0-684	0-684	0-688	0-688
cras_c12130_g1_i1++.fasta	octo_c13383_g1_i1	21-669	21-669	25-688	25-688
cras_c12130_g1_i1++.fasta	foca_c30381_g1_i1	2-659	2-659	13-688	13-688
cras_c12130_g1_i1++.fasta	minu_c8101_g1_i1	1-640	1-640	18-688	18-688
cras_c5572_g1_i1++.fasta	cras_c5572_g1_i1++	5-1040	5-1040	6-1057	6-1057
cras_c5572_g1_i1++.fasta	raik_c20004_g2_i1	2-1034	2-1034	2-1060	2-1060
cras_c5572_g1_i1++.fasta	minu_c23338_g1_i1	2-1040	2-1040	2-1057	2-1057
cras_c5572_g1_i1++.fasta	rari_c19774_g1_i1	2-1037	2-1037	14-1057	14-1057
cras_c5572_g1_i1++.fasta	foca_c30430_g1_i1	1-1033	1-1033	11-1057	11-1057
cras_c5572_g1_i1++.fasta	petz_comp27898_c0_seq1	18-1044	18-1044	21-1057	21-1057
cras_c5572_g1_i1++.fasta	eury_eury_c26822_g1_i1	28-1048	28-1048	28-1057	28-1057
eury_eury_c29017_g1_i1.fasta	minu_c23924_g1_i1	0-1104	0-1104	24-1131	24-1131
eury_eury_c29017_g1_i1.fasta	raik_c24032_g1_i1	1-880	1-880	17-912	17-912
eury_eury_c29017_g1_i1.fasta	octo_c22765_g1_i1	16-1114	16-1114	27-1131	27-1131
eury_eury_c29017_g1_i1.fasta	eury_eury_c29017_g1_i1	21-1125	21-1125	21-1131	21-1131
eury_eury_c30040_g1_i1.fasta	eury_eury_c30040_g1_i1	1-235	1-235	49-283	49-283
eury_eury_c30040_g1_i1.fasta	octo_c1292_g1_i1	1-427	1-427	1-427	1-427
cras_c2454_g1_i1++.fasta	minu_c31224_g1_i1	28-388	28-388	50-442	50-442
cras_c2454_g1_i1++.fasta	octo_c19201_g1_i1	2-389	2-389	22-442	22-442
cras_c2454_g1_i1++.fasta	raik_c33370_g1_i1	37-412	37-412	37-416	37-416
cras_c2454_g1_i1++.fasta	eury_eury_c3007_g1_i1	13-391	13-391	30-442	30-442
cras_c2454_g1_i1++.fasta	cras_c2454_g1_i1++	2-383	2-383	23-442	23-442
cras_c2454_g1_i1++.fasta	rari_c2262_g1_i1	1-373	1-373	37-442	37-442
cras_c8085_g1_i1++.fasta	cras_c8085_g1_i1++	30-210	30-210	32-212	32-212
cras_c8085_g1_i1++.fasta	eury_eury_c20959_g1_i1	43-226	43-226	54-249	54-249
cras_c8085_g1_i1++.fasta	harp_c18299_g1_i1	2-233	2-233	7-240	7-240
cras_c8085_g1_i1++.fasta	rari_c2240_g1_i1	1-226	1-226	26-266	26-266
cras_c8085_g1_i1++.fasta	foca_c32206_g1_i1	49-238	49-238	54-256	54-256
cras_c8085_g1_i1++.fasta	minu_c25053_g1_i1	25-205	25-205	32-212	32-212
cras_c19697_g1_i1++.fasta	cras_c19697_g1_i1++	32-470	32-470	43-495	43-495
cras_c19697_g1_i1++.fasta	octo_c24522_g1_i1	47-491	47-491	51-495	51-495
cras_c19697_g1_i1++.fasta	eury_eury_c4170_g1_i1	11-467	11-467	36-495	36-495
cras_c19697_g1_i1++.fasta	foca_c30805_g1_i1	31-478	31-478	34-495	34-495
cras_c19697_g1_i1++.fasta	petz_comp27863_c0_seq1	0-462	0-462	12-495	12-495
cras_c24416_g1_i1++.fasta	eury_eury_c4246_g1_i1	0-360	0-360	19-382	19-382
cras_c24416_g1_i1++.fasta	foca_c28980_g1_i1	19-379	19-379	19-379	19-379
cras_c24416_g1_i1++.fasta	rari_c2400_g1_i1	0-351	0-351	21-382	21-382
cras_c24416_g1_i1++.fasta	cras_c24416_g1_i1++	0-372	0-372	5-379	5-379
cras_c24416_g1_i1++.fasta	minu_c981_g1_i1	1-346	1-346	20-379	20-379
eury_eury_c4974_g1_i1.fasta	raik_c22270_g3_i1	22-1342	22-1342	41-1379	41-1379
eury_eury_c4974_g1_i1.fasta	rari_c14232_g1_i1	12-195-196-1327	142-1327	28-230-231-1374	177-1374
eury_eury_c4974_g1_i1.fasta	harp_c38592_g1_i1	1-814-815-1328	1-814	17-849-850-1363	17-849
eury_eury_c4974_g1_i1.fasta	eury_eury_c4974_g1_i1	30-1344	30-1344	50-1385	50-1385
eury_eury_c4975_g1_i1.fasta	rari_c9027_g1_i1	20-464	20-464	20-464	20-464
eury_eury_c4975_g1_i1.fasta	eury_eury_c4975_g1_i1	14-449	14-449	29-464	29-464
eury_eury_c4975_g1_i1.fasta	octo_c18908_g1_i1	1-424	1-424	41-464	41-464
eury_eury_c4975_g1_i1.fasta	raik_c11195_g1_i1	13-448	13-448	29-464	29-464
cras_c38_g1_i1++.fasta	petz_comp2752_c0_seq1	6-378	6-378	18-406	18-406
cras_c38_g1_i1++.fasta	minu_c27975_g1_i1	1-349	1-349	48-396	48-396
cras_c38_g1_i1++.fasta	octo_c19079_g1_i1	39-381	39-381	48-406	48-406
cras_c38_g1_i1++.fasta	eury_eury_c5151_g1_i1	39-381	39-381	48-406	48-406
cras_c38_g1_i1++.fasta	foca_c786_g1_i1	35-389	35-389	36-406	36-406
cras_c38_g1_i1++.fasta	cras_c38_g1_i1++	23-374	23-374	48-399	48-399
eury_eury_c5931_g1_i1.fasta	rari_c14473_g1_i1	0-1425	0-1425	20-1446	20-1446
eury_eury_c5931_g1_i1.fasta	octo_c12205_g2_i1	0-1044	0-1044	402-1446	402-1446
eury_eury_c5931_g1_i1.fasta	petz_comp16654_c0_seq1	2-1406	2-1406	29-1446	29-1446
eury_eury_c5931_g1_i1.fasta	foca_c31348_g1_i1	2-1424	2-1424	23-1446	23-1446
eury_eury_c5931_g1_i1.fasta	raik_c24103_g2_i1	11-1430	11-1430	20-1446	20-1446
eury_eury_c5931_g1_i1.fasta	minu_c17924_g1_i1	12-1422	12-1422	36-1446	36-1446
eury_eury_c5931_g1_i1.fasta	eury_eury_c5931_g1_i1	11-1445	11-1445	11-1446	11-1446
eury_eury_c6099_g1_i1.fasta	octo_c45786_g1_i1	12-1488	12-1488	12-1488	12-1488
eury_eury_c6099_g1_i1.fasta	eury_eury_c6099_g1_i1	23-1469	23-1469	42-1488	42-1488
eury_eury_c6280_g1_i1.fasta	foca_c600_g1_i1	0-375	0-375	20-415	20-415
eury_eury_c6280_g1_i1.fasta	eury_eury_c6280_g1_i1	0-375	0-375	20-415	20-415
eury_eury_c6280_g1_i1.fasta	octo_c83726_g1_i1	1-400	1-400	16-415	16-415
eury_eury_c6280_g1_i1.fasta	harp_c36319_g2_i1	1-412	1-412	1-415	1-415
eury_eury_c6569_g1_i1.fasta	octo_c47121_g1_i1	1-520-521-599	1-520	1-556-557-653	1-556
eury_eury_c6569_g1_i1.fasta	eury_eury_c6569_g1_i1	1-544-545-686	1-544	9-556-557-707	9-556
eury_eury_c7071_g1_i1.fasta	harp_c28840_g1_i1	2-434	2-434	5-437	5-437
eury_eury_c7071_g1_i1.fasta	eury_eury_c7071_g1_i1	2-437	2-437	2-437	2-437
minu_c8888_g1_i1.fasta	minu_c8888_g1_i1	1-472	1-472	1-474	1-474
minu_c8888_g1_i1.fasta	octo_c17618_g1_i1	15-447	15-447	17-474	17-474
minu_c8888_g1_i1.fasta	petz_comp28722_c0_seq1	2-431	2-431	20-474	20-474
minu_c8888_g1_i1.fasta	raik_c10475_g1_i1	1-442	1-442	6-474	6-474
eury_eury_c7644_g1_i1.fasta	octo_c35894_g1_i1	2-557	2-557	4-566	4-566
eury_eury_c7644_g1_i1.fasta	eury_eury_c7644_g1_i1	20-563	20-563	20-566	20-566
eury_eury_c7755_g1_i1.fasta	rari_c6516_g1_i1	0-918	0-918	14-933	14-933
eury_eury_c7755_g1_i1.fasta	petz_comp3977_c0_seq1	0-627	0-627	26-654	26-654
eury_eury_c7755_g1_i1.fasta	minu_c15107_g1_i1	0-906	0-906	26-933	26-933
eury_eury_c7755_g1_i1.fasta	foca_c139_g1_i1	11-932	11-932	11-933	11-933
eury_eury_c7755_g1_i1.fasta	eury_eury_c7755_g1_i1	11-923	11-923	20-933	20-933
eury_eury_c7755_g1_i1.fasta	raik_c13220_g1_i2	1-565	1-565	26-591	26-591
eury_eury_c7755_g1_i1.fasta	octo_c833_g2_i1	1-529-530-911	311-911	20-548-549-930	330-930
eury_eury_c7916_g1_i1.fasta	octo_c87405_g1_i1	2-380	2-380	24-408	24-408
eury_eury_c7916_g1_i1.fasta	eury_eury_c7916_g1_i1	0-408	0-408	0-408	0-408
eury_eury_c7982_g1_i1.fasta	eury_eury_c7982_g1_i1	16-505	16-505	16-505	16-505
eury_eury_c7982_g1_i1.fasta	petz_comp26004_c2_seq1	2-479	2-479	16-511	16-511
eury_eury_c7982_g1_i1.fasta	rari_c19709_g1_i1	0-486	0-486	22-508	22-508
eury_eury_c7982_g1_i1.fasta	octo_c20730_g2_i1	0-501	0-501	10-511	10-511
eury_eury_c8110_g1_i1.fasta	octo_c16008_g1_i1	157-769	157-769	163-775	163-775
eury_eury_c8110_g1_i1.fasta	eury_eury_c8110_g1_i1	15-1224	15-1224	15-1225	15-1225
eury_eury_c8143_g1_i1.fasta	petz_comp2040_c0_seq1	2-1022	2-1022	23-1073	23-1073
eury_eury_c8143_g1_i1.fasta	octo_c61666_g1_i1	2-701-702-1011	2-701	11-763-764-1073	11-763
eury_eury_c8143_g1_i1.fasta	eury_eury_c8143_g1_i1	12-1020	12-1020	14-1073	14-1073
eury_eury_c8143_g1_i1.fasta	raik_c20715_g1_i1	2-1007	2-1007	2-1073	2-1073
eury_eury_c8143_g1_i1.fasta	foca_c25596_g1_i1	187-1069	187-1069	190-1073	190-1073
eury_eury_c8170_g1_i1.fasta	petz_comp28875_c0_seq1	0-540	0-540	0-545	0-545
eury_eury_c8170_g1_i1.fasta	rari_c9155_g1_i1	2-527	2-527	20-545	20-545
eury_eury_c8170_g1_i1.fasta	eury_eury_c8170_g1_i1	0-540	0-540	5-545	5-545
eury_eury_c8170_g1_i1.fasta	octo_c49068_g1_i1	2-545	2-545	2-545	2-545
cras_c10848_g1_i1++.fasta	foca_c31038_g1_i1	0-663	0-663	15-689	15-689
cras_c10848_g1_i1++.fasta	cras_c10848_g1_i1++	21-669	21-669	38-689	38-689
cras_c10848_g1_i1++.fasta	eury_eury_c8249_g1_i1	9-663	9-663	32-689	32-689
cras_c10848_g1_i1++.fasta	raik_c30470_g1_i1	7-670	7-670	18-686	18-686
cras_c10848_g1_i1++.fasta	rari_c9901_g1_i1	16-667	16-667	33-689	33-689
cras_c10848_g1_i1++.fasta	harp_c35309_g1_i1	6-660	6-660	24-689	24-689
cras_c10848_g1_i1++.fasta	octo_c23456_g1_i1	0-684	0-684	0-689	0-689
cras_c10848_g1_i1++.fasta	minu_c30269_g1_i1	18-666	18-666	38-689	38-689
eury_eury_c8751_g1_i1.fasta	octo_c20570_g1_i1	5-854	5-854	5-854	5-854
eury_eury_c8751_g1_i1.fasta	eury_eury_c8751_g1_i1	23-818	23-818	38-845	38-845
eury_eury_c9181_g1_i1.fasta	eury_eury_c9181_g1_i1	0-693	0-693	0-702	0-702
eury_eury_c9181_g1_i1.fasta	raik_c14121_g1_i1	1-664	1-664	24-702	24-702
eury_eury_c9181_g1_i1.fasta	octo_c45719_g1_i1	15-681	15-681	21-702	21-702
eury_eury_c9181_g1_i1.fasta	petz_comp29161_c0_seq1	0-666	0-666	15-702	15-702
cras_c1282_g1_i1++.fasta	raik_c21635_g2_i1	7-1462	7-1462	14-1480	14-1480
cras_c1282_g1_i1++.fasta	rari_c14154_g1_i1	5-1457	5-1457	22-1480	22-1480
cras_c1282_g1_i1++.fasta	eury_eury_c9714_g1_i1	20-1469	20-1469	22-1480	22-1480
cras_c1282_g1_i1++.fasta	minu_c23662_g1_i1	2-1472	2-1472	6-1480	6-1480
cras_c1282_g1_i1++.fasta	foca_c992_g1_i1	2-1328	2-1328	154-1480	154-1480
cras_c1282_g1_i1++.fasta	cras_c1282_g1_i1++	1-1471	1-1471	10-1480	10-1480
cras_c1282_g1_i1++.fasta	octo_c46848_g1_i1	15-1470	15-1470	15-1480	15-1480
octo_c45682_g1_i1.fasta	octo_c45682_g1_i1	7-481-483-1071	471-1071	9-483-485-1073	473-1073
octo_c45682_g1_i1.fasta	petz_comp16665_c0_seq1	0-1071	0-1071	0-1073	0-1073
eury_eury_c11031_g1_i1.fasta	eury_eury_c11031_g1_i1	4-1147	4-1147	15-1168	15-1168
eury_eury_c11031_g1_i1.fasta	octo_c36227_g1_i1	1-1153	1-1153	1-1165	1-1165
eury_eury_c11031_g1_i1.fasta	petz_comp16790_c0_seq1	2-1112	2-1112	58-1168	58-1168
eury_eury_c11031_g1_i1.fasta	raik_c19395_g1_i1	23-1151	23-1151	40-1168	40-1168
octo_c10589_g1_i1.fasta	octo_c10589_g1_i1	1-214	1-214	1-238	1-238
octo_c10589_g1_i1.fasta	petz_comp18230_c0_seq1	1-193	1-193	28-220	28-220
octo_c84063_g1_i1.fasta	octo_c84063_g1_i1	12-306-307-1282	292-1282	14-308-309-1290	294-1290
octo_c84063_g1_i1.fasta	petz_comp23503_c0_seq1	2-1259	2-1259	2-1290	2-1290
cras_c8625_g1_i1++.fasta	cras_c8625_g1_i1++	0-285-286-910-911-1250	217-910	0-289-290-914-915-1257	221-914
cras_c8625_g1_i1++.fasta	octo_c34237_g1_i1	2-1241	2-1241	9-1257	9-1257
cras_c8625_g1_i1++.fasta	petz_comp26314_c0_seq1	2-1235	2-1235	16-1257	16-1257
cras_c8625_g1_i1++.fasta	raik_c23611_g3_i1	2-1244	2-1244	12-1257	12-1257
cras_c5645_g1_i1++.fasta	eury_eury_c4212_g1_i1	16-1327	16-1327	24-1369	24-1369
cras_c5645_g1_i1++.fasta	cras_c5645_g1_i1++	1-1000	1-1000	271-1270	271-1270
cras_c5645_g1_i1++.fasta	foca_c29513_g1_i1	5-1229	5-1229	27-1264	27-1264
cras_c5645_g1_i1++.fasta	octo_c87448_g1_i1	10-1195	10-1195	27-1240	27-1240
cras_c5645_g1_i1++.fasta	petz_comp26824_c0_seq1	0-1287	0-1287	0-1309	0-1309
cras_c5645_g1_i1++.fasta	minu_c633_g1_i1	2-1244	2-1244	30-1316	30-1316
harp_c33683_g2_i1.fasta	harp_c33683_g2_i1	2-1076	2-1076	2-1078	2-1078
harp_c33683_g2_i1.fasta	petz_comp26832_c0_seq1	1-1270	1-1270	4-1273	4-1273
eury_eury_c15558_g1_i1.fasta	raik_c17096_g1_i1	2-1616	2-1616	10-1627	10-1627
eury_eury_c15558_g1_i1.fasta	eury_eury_c15558_g1_i1	0-1614	0-1614	2-1627	2-1627
eury_eury_c15558_g1_i1.fasta	octo_c21795_g1_i1	5-1616	5-1616	16-1630	16-1630
eury_eury_c15558_g1_i1.fasta	harp_c38753_g2_i1	4-1621	4-1621	6-1636	6-1636
eury_eury_c15558_g1_i1.fasta	minu_c27080_g1_i1	13-1621	13-1621	13-1627	13-1627
eury_eury_c15558_g1_i1.fasta	rari_c5655_g1_i1	1-1621	1-1621	1-1627	1-1627
eury_eury_c15558_g1_i1.fasta	petz_comp2703_c0_seq1	4-1600	4-1600	7-1627	7-1627
octo_c90251_g1_i1.fasta	petz_comp27732_c3_seq1	1-442	1-442	19-460	19-460
octo_c90251_g1_i1.fasta	octo_c90251_g1_i1	1-502	1-502	1-502	1-502
eury_eury_c15023_g1_i1.fasta	eury_eury_c15023_g1_i1	23-1439	23-1439	27-1446	27-1446
eury_eury_c15023_g1_i1.fasta	raik_c14194_g1_i1	22-1441	22-1441	27-1446	27-1446
eury_eury_c15023_g1_i1.fasta	petz_comp27853_c0_seq1	2-1433	2-1433	4-1446	4-1446
eury_eury_c15023_g1_i1.fasta	octo_c83248_g1_i1	25-1444	25-1444	27-1446	27-1446
octo_c14841_g2_i1.fasta	octo_c14841_g2_i1	1-613	1-613	1-617	1-617
octo_c14841_g2_i1.fasta	petz_comp27906_c0_seq1	11-617	11-617	11-617	11-617
octo_c88111_g1_i1.fasta	petz_comp27976_c0_seq1	0-393	0-393	0-394	0-394
octo_c88111_g1_i1.fasta	octo_c88111_g1_i1	1-388	1-388	5-394	5-394
octo_c45795_g1_i1.fasta	octo_c45795_g1_i1	1-397	1-397	8-404	8-404
octo_c45795_g1_i1.fasta	petz_comp2801_c0_seq1	5-401	5-401	5-404	5-404
eury_eury_c4026_g1_i1.fasta	foca_c1445_g1_i1	5-215	5-215	18-233	18-233
eury_eury_c4026_g1_i1.fasta	octo_c64332_g1_i1	0-216	0-216	12-233	12-233
eury_eury_c4026_g1_i1.fasta	petz_comp28378_c0_seq1	4-205	4-205	29-233	29-233
eury_eury_c4026_g1_i1.fasta	raik_c36478_g1_i1	29-233	29-233	29-233	29-233
eury_eury_c4026_g1_i1.fasta	eury_eury_c4026_g1_i1	1-208	1-208	23-233	23-233
cras_c5655_g1_i1++.fasta	minu_c16201_g1_i1	1-907	1-907	23-932	23-932
cras_c5655_g1_i1++.fasta	foca_c1474_g1_i1	1-904	1-904	26-932	26-932
cras_c5655_g1_i1++.fasta	octo_c50894_g1_i1	12-921	12-921	20-932	20-932
cras_c5655_g1_i1++.fasta	cras_c5655_g1_i1++	2-929	2-929	2-932	2-932
cras_c5655_g1_i1++.fasta	petz_comp28426_c0_seq1	2-899	2-899	29-926	29-926
cras_c26376_g1_i1++.fasta	cras_c26376_g1_i1++	1-1006	1-1006	22-1029	22-1029
cras_c26376_g1_i1++.fasta	petz_comp28476_c0_seq1	1-967	1-967	42-1029	42-1029
cras_c26376_g1_i1++.fasta	octo_c17120_g1_i1	16-415-416-989	296-989	36-455-456-1029	336-1029
cras_c26376_g1_i1++.fasta	eury_eury_c7132_g1_i1	2-1001	2-1001	2-1029	2-1029
cras_c26376_g1_i1++.fasta	harp_c27701_g1_i1	137-968	137-968	197-1029	197-1029
cras_c26376_g1_i1++.fasta	raik_c15690_g1_i1	14-965	14-965	67-1029	67-1029
cras_c26376_g1_i1++.fasta	minu_c13254_g1_i1	41-959	41-959	110-1029	110-1029
cras_c26376_g1_i1++.fasta	foca_c5368_g1_i1	23-983	23-983	67-1029	67-1029
cras_c26376_g1_i1++.fasta	rari_c8343_g1_i1	28-988	28-988	67-1029	67-1029
eury_eury_c19346_g1_i1.fasta	rari_c15772_g1_i1	2-1313	2-1313	22-1398	22-1398
eury_eury_c19346_g1_i1.fasta	petz_comp28966_c0_seq1	0-1353	0-1353	10-1390	10-1390
eury_eury_c19346_g1_i1.fasta	eury_eury_c19346_g1_i1	2-1307	2-1307	22-1398	22-1398
eury_eury_c19346_g1_i1.fasta	octo_c83479_g1_i1	133-661-662-1307	608-1307	149-677-678-1398	624-1398
eury_eury_c19346_g1_i1.fasta	raik_c25419_g3_i1	1-157-158-1331	77-1331	1-157-158-1379	77-1379
octo_c14291_g1_i1.fasta	octo_c14291_g1_i1	1-361-362-914	311-914	3-375-376-931	325-931
octo_c14291_g1_i1.fasta	petz_comp29594_c0_seq1	6-930	6-930	6-931	6-931
octo_c84801_g1_i1.fasta	octo_c84801_g1_i1	-1-450	-1-450	-1-453	-1-453
octo_c84801_g1_i1.fasta	petz_comp3011_c0_seq1	9-447	9-447	24-462	24-462
octo_c84801_g1_i1.fasta	raik_c13645_g1_i1	7-452	7-452	9-462	9-462
octo_c28780_g1_i1.fasta	octo_c28780_g1_i1	2-866	2-866	2-866	2-866
octo_c28780_g1_i1.fasta	petz_comp5131_c0_seq1	0-849	0-849	4-863	4-863
eury_eury_c7990_g1_i1.fasta	harp_c38210_g1_i1	2-653	2-653	28-684	28-684
eury_eury_c7990_g1_i1.fasta	petz_comp5537_c0_seq1	1-676	1-676	1-684	1-684
eury_eury_c7990_g1_i1.fasta	octo_c70302_g1_i1	12-681	12-681	12-684	12-684
eury_eury_c7990_g1_i1.fasta	eury_eury_c7990_g1_i1	2-680	2-680	3-698	3-698
cras_c19622_g1_i1++.fasta	harp_c39381_g3_i1	0-984	0-984	58-1092	58-1092
cras_c19622_g1_i1++.fasta	cras_c19622_g1_i1++	36-1005	36-1005	61-1088	61-1088
cras_c19622_g1_i1++.fasta	eury_eury_c9561_g1_i1	22-997	22-997	61-1072	61-1072
cras_c19622_g1_i1++.fasta	foca_c32361_g1_i1	2-968	2-968	67-1091	67-1091
cras_c19622_g1_i1++.fasta	minu_c16036_g1_i1	19-1027	19-1027	19-1083	19-1083
cras_c19622_g1_i1++.fasta	octo_c14300_g1_i1	24-1005	24-1005	48-1088	48-1088
cras_c19622_g1_i1++.fasta	petz_comp5552_c0_seq1	2-983	2-983	34-1055	34-1055
eury_eury_c17399_g1_i1.fasta	eury_eury_c17399_g1_i1	2-2048	2-2048	2-2158	2-2158
eury_eury_c17399_g1_i1.fasta	octo_c2047_g1_i1	1-2122	1-2122	11-2176	11-2176
eury_eury_c17399_g1_i1.fasta	raik_c25957_g1_i1	0-1950	0-1950	0-2060	0-2060
eury_eury_c17399_g1_i1.fasta	rari_c19115_g1_i1	14-2036	14-2036	14-2158	14-2158
eury_eury_c17399_g1_i1.fasta	petz_comp6053_c0_seq1	1-2092	1-2092	5-2179	5-2179
cras_c3994_g1_i2++.fasta	octo_c12010_g1_i1	1-412	1-412	106-517	106-517
cras_c3994_g1_i2++.fasta	raik_c897_g1_i1	0-465	0-465	154-619	154-619
cras_c3994_g1_i2++.fasta	foca_c11473_g1_i1	1-661	1-661	1-661	1-661
cras_c3994_g1_i2++.fasta	rari_c13647_g1_i1	1-355	1-355	313-667	313-667
cras_c3994_g1_i2++.fasta	cras_c3994_g1_i2++	1-439	1-439	211-649	211-649
cras_c3994_g1_i2++.fasta	minu_c12388_g1_i1	1-436	1-436	226-661	226-661
foca_c1175_g1_i1.fasta	foca_c1175_g1_i1	549-1533	549-1533	575-1559	575-1559
foca_c1175_g1_i1.fasta	octo_c22890_g1_i1	37-1492	37-1492	40-1558	40-1558
cras_c16833_g1_i1++.fasta	minu_c18584_g1_i1	1-127-129-1146	66-1146	22-148-150-1168	87-1168
cras_c16833_g1_i1++.fasta	foca_c13380_g2_i1	1-1135	1-1135	22-1168	22-1168
cras_c16833_g1_i1++.fasta	octo_c58936_g1_i1	95-725	95-725	110-741	110-741
cras_c16833_g1_i1++.fasta	cras_c16833_g1_i1++	87-864	87-864	87-865	87-865
cras_c28538_g1_i1++.fasta	cras_c28538_g1_i1++	0-1218	0-1218	419-1638	419-1638
cras_c28538_g1_i1++.fasta	octo_c72957_g1_i1	1-1579	1-1579	20-1601	20-1601
cras_c28538_g1_i1++.fasta	raik_c23858_g1_i1	2-1616	2-1616	2-1629	2-1629
cras_c28538_g1_i1++.fasta	foca_c15739_g1_i2	2-929	2-929	689-1629	689-1629
foca_c1586_g1_i1.fasta	octo_c70388_g1_i1	1-1243	1-1243	1-1309	1-1309
foca_c1586_g1_i1.fasta	foca_c1586_g1_i1	0-1128	0-1128	79-1299	79-1299
cras_c6181_g1_i1++.fasta	foca_c165_g2_i1	6-354	6-354	6-357	6-357
cras_c6181_g1_i1++.fasta	octo_c59167_g1_i1	18-351	18-351	24-360	24-360
cras_c6181_g1_i1++.fasta	cras_c6181_g1_i1++	6-348	6-348	14-360	14-360
cras_c6181_g1_i1++.fasta	minu_c38080_g1_i1	14-359	14-359	14-360	14-360
cras_c24279_g1_i1++.fasta	octo_c88758_g1_i1	10-793	10-793	13-796	13-796
cras_c24279_g1_i1++.fasta	eury_eury_c10910_g1_i1	11-785	11-785	22-796	22-796
cras_c24279_g1_i1++.fasta	cras_c24279_g1_i1++	2-788	2-788	9-796	9-796
cras_c24279_g1_i1++.fasta	minu_c14525_g1_i1	22-796	22-796	22-796	22-796
cras_c24279_g1_i1++.fasta	foca_c176_g1_i1	2-773	2-773	25-796	25-796
cras_c5773_g2_i1++.fasta	foca_c19242_g1_i1	2-380	2-380	2-380	2-380
cras_c5773_g2_i1++.fasta	cras_c5773_g2_i1++	2-368	2-368	14-380	14-380
cras_c7172_g1_i1++.fasta	foca_c1958_g1_i1	0-1506	0-1506	18-1535	18-1535
cras_c7172_g1_i1++.fasta	minu_c37286_g1_i1	6-1515	6-1515	10-1535	10-1535
cras_c7172_g1_i1++.fasta	rari_c14576_g1_i1	2-1517	2-1517	15-1535	15-1535
cras_c7172_g1_i1++.fasta	eury_eury_c6437_g1_i1	0-1533	0-1533	0-1535	0-1535
cras_c7172_g1_i1++.fasta	cras_c7172_g1_i1++	2-1523	2-1523	3-1535	3-1535
octo_c13419_g1_i1.fasta	octo_c13419_g1_i1	1-1528	1-1528	1-1528	1-1528
octo_c13419_g1_i1.fasta	raik_c24483_g1_i1	2-1505	2-1505	22-1528	22-1528
eury_eury_c7859_g1_i1.fasta	eury_eury_c7859_g1_i1	11-323	11-323	82-423	82-423
eury_eury_c7859_g1_i1.fasta	foca_c21227_g1_i1	12-327	12-327	72-423	72-423
eury_eury_c7859_g1_i1.fasta	octo_c32859_g1_i1	66-384	66-384	66-420	66-420
eury_eury_c7859_g1_i1.fasta	rari_c4970_g1_i1	63-363	63-363	123-423	123-423
foca_c22484_g1_i1.fasta	octo_c85547_g1_i1	1-775	1-775	1-775	1-775
foca_c22484_g1_i1.fasta	foca_c22484_g1_i1	0-600	0-600	100-740	100-740
foca_c23359_g1_i1.fasta	octo_c83398_g1_i1	1-1453	1-1453	4-1471	4-1471
foca_c23359_g1_i1.fasta	foca_c23359_g1_i1	1-1159	1-1159	313-1471	313-1471
foca_c23359_g1_i1.fasta	minu_c36977_g1_i1	1-1465	1-1465	1-1471	1-1471
foca_c26362_g1_i1.fasta	harp_c44503_g1_i1	1-433	1-433	32-495	32-495
foca_c26362_g1_i1.fasta	rari_c15486_g1_i1	0-444	0-444	45-495	45-495
foca_c26362_g1_i1.fasta	raik_c13443_g1_i1	63-495	63-495	63-495	63-495
foca_c26362_g1_i1.fasta	foca_c26362_g1_i1	30-459	30-459	63-495	63-495
cras_c15833_g1_i1++.fasta	octo_c35575_g1_i1	7-649	7-649	18-660	18-660
cras_c15833_g1_i1++.fasta	foca_c28845_g1_i1	0-645	0-645	15-660	15-660
cras_c15833_g1_i1++.fasta	cras_c15833_g1_i1++	8-647	8-647	19-660	19-660
cras_c15833_g1_i1++.fasta	minu_c33358_g1_i1	18-660	18-660	18-660	18-660
cras_c15833_g1_i1++.fasta	raik_c12424_g1_i1	2-557	2-557	102-657	102-657
cras_c5998_g1_i1++.fasta	rari_c3741_g1_i1	5-413	5-413	5-413	5-413
cras_c5998_g1_i1++.fasta	cras_c5998_g1_i1++	12-396	12-396	22-413	22-413
cras_c5998_g1_i1++.fasta	raik_c6200_g1_i1	0-387	0-387	17-413	17-413
cras_c5998_g1_i1++.fasta	foca_c28984_g1_i1	2-383	2-383	18-413	18-413
cras_c5998_g1_i1++.fasta	minu_c37663_g1_i1	0-381	0-381	23-413	23-413
cras_c5998_g1_i1++.fasta	eury_eury_c26537_g1_i1	1-403	1-403	11-413	11-413
foca_c29004_g1_i1.fasta	octo_c22489_g1_i1	32-890	32-890	32-897	32-897
foca_c29004_g1_i1.fasta	foca_c29004_g1_i1	12-876	12-876	32-897	32-897
foca_c29194_g1_i1.fasta	octo_c25713_g1_i1	0-390-391-964	361-964	0-391-392-968	362-968
foca_c29194_g1_i1.fasta	foca_c29194_g1_i1	88-964	88-964	88-968	88-968
eury_eury_c12434_g1_i1.fasta	octo_c49958_g1_i1	9-594	9-594	17-640	17-640
eury_eury_c12434_g1_i1.fasta	foca_c29251_g1_i1	14-617	14-617	14-639	14-639
eury_eury_c12434_g1_i1.fasta	eury_eury_c12434_g1_i1	0-624	0-624	17-651	17-651
eury_eury_c12434_g1_i1.fasta	raik_c12059_g1_i1	0-612	0-612	14-645	14-645
cras_c5482_g1_i1++.fasta	cras_c5482_g1_i1++	1-1276	1-1276	1-1314	1-1314
cras_c5482_g1_i1++.fasta	octo_c59021_g1_i1	2-1277	2-1277	8-1319	8-1319
cras_c5482_g1_i1++.fasta	petz_comp26530_c0_seq1	2-1241	2-1241	40-1318	40-1318
cras_c5482_g1_i1++.fasta	minu_c19835_g1_i1	0-1242	0-1242	8-1310	8-1310
cras_c5482_g1_i1++.fasta	foca_c29377_g1_i1	14-1268	14-1268	25-1314	25-1314
cras_c5170_g1_i1++.fasta	minu_c14301_g1_i1	39-648	39-648	142-862	142-862
cras_c5170_g1_i1++.fasta	foca_c29499_g1_i1	216-834	216-834	240-862	240-862
cras_c5170_g1_i1++.fasta	cras_c5170_g1_i1++	1-622	1-622	137-862	137-862
cras_c5170_g1_i1++.fasta	octo_c14841_g1_i1	15-633	15-633	138-862	138-862
cras_c5170_g1_i1++.fasta	rari_c11660_g1_i1	158-821	158-821	199-862	199-862
cras_c5170_g1_i1++.fasta	eury_eury_c4851_g1_i1	37-640	37-640	259-862	259-862
foca_c2974_g1_i1.fasta	foca_c2974_g1_i1	1-1273	1-1273	15-1347	15-1347
foca_c2974_g1_i1.fasta	octo_c84766_g1_i1	3-1329	3-1329	3-1347	3-1347
cras_c1197_g1_i1++.fasta	foca_c30087_g1_i1	17-509	17-509	17-510	17-510
cras_c1197_g1_i1++.fasta	octo_c87743_g1_i1	1-478	1-478	30-510	30-510
cras_c1197_g1_i1++.fasta	minu_c14129_g1_i1	0-480	0-480	25-510	25-510
cras_c1197_g1_i1++.fasta	cras_c1197_g1_i1++	6-477	6-477	6-492	6-492
cras_c8178_g1_i1++.fasta	cras_c8178_g1_i1++	2-761	2-761	15-781	15-781
cras_c8178_g1_i1++.fasta	minu_c12492_g1_i1	2-746	2-746	32-781	32-781
cras_c8178_g1_i1++.fasta	foca_c30439_g1_i1	28-775	28-775	28-781	28-781
cras_c8178_g1_i1++.fasta	octo_c34305_g1_i1	9-753	9-753	32-776	32-776
cras_c21127_g1_i1++.fasta	eury_eury_c8410_g1_i1	2-446	2-446	10-465	10-465
cras_c21127_g1_i1++.fasta	foca_c30479_g1_i1	1-448	1-448	15-465	15-465
cras_c21127_g1_i1++.fasta	raik_c11009_g1_i1	18-456	18-456	27-465	27-465
cras_c21127_g1_i1++.fasta	harp_c27129_g1_i1	0-441	0-441	24-465	24-465
cras_c21127_g1_i1++.fasta	cras_c21127_g1_i1++	14-461	14-461	14-465	14-465
cras_c21127_g1_i1++.fasta	octo_c85478_g1_i1	22-460	22-460	27-465	27-465
cras_c21127_g1_i1++.fasta	minu_c32039_g1_i1	6-453	6-453	14-465	14-465
foca_c30514_g1_i1.fasta	raik_c15377_g2_i1	11-761	11-761	12-794	12-794
foca_c30514_g1_i1.fasta	petz_comp28324_c0_seq1	1-763	1-763	3-794	3-794
foca_c30514_g1_i1.fasta	harp_c2632_g1_i1	0-741	0-741	15-794	15-794
foca_c30514_g1_i1.fasta	foca_c30514_g1_i1	8-770	8-770	12-794	12-794
foca_c30514_g1_i1.fasta	octo_c15835_g1_i1	9-756	9-756	9-794	9-794
foca_c30767_g1_i1.fasta	foca_c30767_g1_i1	15-1098	15-1098	15-1127	15-1127
foca_c30767_g1_i1.fasta	octo_c71860_g1_i1	20-974	20-974	21-1127	21-1127
cras_c6001_g1_i2++.fasta	minu_c23541_g1_i1	5-857	5-857	30-892	30-892
cras_c6001_g1_i2++.fasta	cras_c6001_g1_i2++	20-872	20-872	30-892	30-892
cras_c6001_g1_i2++.fasta	octo_c47198_g1_i1	2-878	2-878	4-892	4-892
cras_c6001_g1_i2++.fasta	eury_eury_c11274_g1_i1	0-876	0-876	4-892	4-892
cras_c6001_g1_i2++.fasta	raik_c14793_g1_i1	11-875	11-875	21-892	21-892
cras_c6001_g1_i2++.fasta	foca_c30793_g1_i1	1-853	1-853	33-892	33-892
eury_eury_c23139_g1_i1.fasta	rari_c1622_g1_i1	0-345	0-345	28-375	28-375
eury_eury_c23139_g1_i1.fasta	foca_c30836_g1_i1	38-374	38-374	39-375	39-375
eury_eury_c23139_g1_i1.fasta	eury_eury_c23139_g1_i1	17-350	17-350	42-375	42-375
eury_eury_c23139_g1_i1.fasta	octo_c19092_g1_i1	0-342	0-342	28-375	28-375
cras_c1726_g1_i1++.fasta	cras_c1726_g1_i1++	1-307	1-307	56-362	56-362
cras_c1726_g1_i1++.fasta	foca_c30911_g1_i1	14-515	14-515	14-515	14-515
eury_eury_c15234_g1_i1.fasta	foca_c30960_g1_i1	6-726	6-726	65-793	65-793
eury_eury_c15234_g1_i1.fasta	minu_c1998_g1_i1	49-784	49-784	49-793	49-793
eury_eury_c15234_g1_i1.fasta	rari_c9058_g1_i1	6-738	6-738	65-799	65-799
eury_eury_c15234_g1_i1.fasta	octo_c53978_g1_i1	10-730	10-730	65-820	65-820
eury_eury_c15234_g1_i1.fasta	raik_c15366_g1_i1	1-721	1-721	65-806	65-806
eury_eury_c15234_g1_i1.fasta	eury_eury_c15234_g1_i1	10-736	10-736	65-799	65-799
minu_c30951_g1_i1.fasta	octo_c18115_g1_i1	25-940	25-940	25-940	25-940
minu_c30951_g1_i1.fasta	rari_c9987_g1_i1	1-917	1-917	14-950	14-950
minu_c30951_g1_i1.fasta	minu_c30951_g1_i1	-1-921	-1-921	-1-950	-1-950
foca_c31282_g1_i1.fasta	foca_c31282_g1_i1	1-352	1-352	1-352	1-352
foca_c31282_g1_i1.fasta	octo_c25289_g1_i1	0-327	0-327	16-350	16-350
eury_eury_c4892_g1_i1.fasta	foca_c31414_g1_i1	19-676	19-676	19-699	19-699
eury_eury_c4892_g1_i1.fasta	petz_comp2583_c0_seq1	2-662	2-662	26-708	26-708
eury_eury_c4892_g1_i1.fasta	eury_eury_c4892_g1_i1	0-645	0-645	23-705	23-705
eury_eury_c4892_g1_i1.fasta	rari_c10616_g1_i1	0-675	0-675	8-708	8-708
cras_c1895_g1_i1++.fasta	cras_c1895_g1_i1++	1-949	1-949	222-1170	222-1170
cras_c1895_g1_i1++.fasta	foca_c31609_g1_i1	0-1689	0-1689	0-1689	0-1689
cras_c1680_g1_i1++.fasta	octo_c78507_g1_i1	1-538	1-538	13-553	13-553
cras_c1680_g1_i1++.fasta	cras_c1680_g1_i1++	1-553	1-553	1-558	1-558
cras_c1680_g1_i1++.fasta	minu_c13655_g1_i1	1-532	1-532	16-553	16-553
cras_c1680_g1_i1++.fasta	foca_c31813_g1_i1	2-542	2-542	13-553	13-553
cras_c7641_g1_i1++.fasta	foca_c31875_g1_i1	14-1124	14-1124	14-1124	14-1124
cras_c7641_g1_i1++.fasta	cras_c7641_g1_i1++	1-1108	1-1108	6-1124	6-1124
foca_c31947_g1_i1.fasta	octo_c6003_g1_i1	2-605	2-605	2-605	2-605
foca_c31947_g1_i1.fasta	foca_c31947_g1_i1	1-601	1-601	1-602	1-602
cras_c1551_g1_i1++.fasta	cras_c1551_g1_i1++	13-418	13-418	61-471	61-471
cras_c1551_g1_i1++.fasta	minu_c36697_g1_i1	61-466	61-466	61-471	61-471
cras_c1551_g1_i1++.fasta	rari_c1423_g1_i1	16-412	16-412	72-471	72-471
cras_c1551_g1_i1++.fasta	eury_eury_c3763_g1_i1	8-425	8-425	53-471	53-471
cras_c1551_g1_i1++.fasta	foca_c31977_g1_i1	2-416	2-416	53-471	53-471
cras_c5087_g1_i1.fasta	minu_c30300_g1_i1	10-403	10-403	15-432	15-432
cras_c5087_g1_i1.fasta	cras_c5087_g1_i1	0-420	0-420	0-432	0-432
cras_c5087_g1_i1.fasta	foca_c32185_g1_i1	14-425	14-425	14-432	14-432
cras_c5087_g1_i1.fasta	octo_c20120_g1_i1	17-410	17-410	18-432	18-432
cras_c1832_g1_i1++.fasta	minu_c2732_g1_i1	0-255-256-487	0-255	16-324-325-562	16-324
cras_c1832_g1_i1++.fasta	octo_c32411_g1_i1	60-324-325-541	60-324	60-324-325-562	60-324
cras_c1832_g1_i1++.fasta	cras_c1832_g1_i1++	0-276-277-514	0-276	1-324-325-562	1-324
cras_c1832_g1_i1++.fasta	foca_c32217_g1_i1	11-284-285-516	11-284	18-324-325-562	18-324
cras_c5844_g1_i1++.fasta	octo_c7969_g1_i1	1-565	1-565	37-637	37-637
cras_c5844_g1_i1++.fasta	minu_c31082_g1_i1	27-555	27-555	74-602	74-602
cras_c5844_g1_i1++.fasta	foca_c32580_g1_i1	1-220-221-602	110-602	1-220-221-602	110-602
cras_c5844_g1_i1++.fasta	cras_c5844_g1_i1++	2-593	2-593	16-608	16-608
cras_c5844_g1_i1++.fasta	rari_c12124_g1_i1	0-573	0-573	34-608	34-608
foca_c32602_g1_i1.fasta	octo_c73770_g1_i1	0-372	0-372	0-374	0-374
foca_c32602_g1_i1.fasta	foca_c32602_g1_i1	2-353	2-353	2-381	2-381
eury_eury_c11040_g1_i1.fasta	raik_c15006_g1_i1	1-964	1-964	5-1135	5-1135
eury_eury_c11040_g1_i1.fasta	rari_c8106_g1_i1	19-934	19-934	25-1112	25-1112
eury_eury_c11040_g1_i1.fasta	minu_c11361_g1_i1	0-216-217-919	166-919	25-244-245-1071	194-1071
eury_eury_c11040_g1_i1.fasta	octo_c73254_g1_i1	0-1008	0-1008	13-1109	13-1109
eury_eury_c11040_g1_i1.fasta	eury_eury_c11040_g1_i1	24-1026	24-1026	25-1170	25-1170
eury_eury_c11040_g1_i1.fasta	petz_comp16402_c0_seq1	2-965	2-965	7-1112	7-1112
eury_eury_c11040_g1_i1.fasta	foca_c32828_g1_i1	17-233-234-954	183-954	25-244-245-1094	194-1094
cras_c5443_g1_i1++.fasta	octo_c18361_g1_i1	0-822	0-822	5-836	5-836
cras_c5443_g1_i1++.fasta	minu_c18921_g1_i1	1-1003	1-1003	1-1028	1-1028
cras_c5443_g1_i1++.fasta	raik_c18010_g1_i1	1-1003	1-1003	1-1025	1-1025
cras_c5443_g1_i1++.fasta	cras_c5443_g1_i1++	5-1010	5-1010	5-1020	5-1020
cras_c5443_g1_i1++.fasta	foca_c3935_g1_i1	2-1016	2-1016	3-1063	3-1063
cras_c5054_g1_i1++.fasta	cras_c5054_g1_i1++	32-1787	32-1787	34-1789	34-1789
cras_c5054_g1_i1++.fasta	foca_c4732_g1_i1	7-1771	7-1771	25-1789	25-1789
cras_c5054_g1_i1++.fasta	eury_eury_c3982_g1_i1	5-1760	5-1760	34-1789	34-1789
cras_c5054_g1_i1++.fasta	minu_c17254_g1_i1	15-1770	15-1770	34-1789	34-1789
cras_c5054_g1_i1++.fasta	octo_c14964_g1_i1	8-1775	8-1775	20-1789	20-1789
foca_c8117_g1_i1.fasta	octo_c56399_g1_i1	2-314	2-314	2-361	2-361
foca_c8117_g1_i1.fasta	foca_c8117_g1_i1	1-376	1-376	1-376	1-376
cras_c4773_g1_i1++.fasta	cras_c4773_g1_i1++	0-969	0-969	30-999	30-999
cras_c4773_g1_i1++.fasta	octo_c21903_g1_i1	15-960	15-960	48-999	48-999
cras_c4773_g1_i1++.fasta	minu_c36614_g1_i1	2-947	2-947	54-999	54-999
cras_c4773_g1_i1++.fasta	foca_c8169_g1_i1	2-956	2-956	45-999	45-999
cras_c4773_g1_i1++.fasta	raik_c21741_g1_i1	36-996	36-996	36-999	36-999
eury_eury_c2263_g1_i1.fasta	harp_c1665_g1_i1	1-397	1-397	1-398	1-398
eury_eury_c2263_g1_i1.fasta	octo_c73795_g1_i1	1-379	1-379	17-398	17-398
eury_eury_c2263_g1_i1.fasta	rari_c3992_g1_i1	6-381	6-381	23-398	23-398
eury_eury_c2263_g1_i1.fasta	eury_eury_c2263_g1_i1	1-391	1-391	1-398	1-398
harp_c13140_g1_i1.fasta	harp_c13140_g1_i1	2-317	2-317	203-518	203-518
harp_c13140_g1_i1.fasta	minu_c16194_g3_i1	0-669	0-669	41-710	41-710
harp_c13140_g1_i1.fasta	raik_c29310_g2_i2	2-551	2-551	2-551	2-551
harp_c14771_g1_i1.fasta	harp_c14771_g1_i1	0-381	0-381	0-381	0-381
harp_c14771_g1_i1.fasta	raik_c15006_g3_i1	0-345	0-345	63-408	63-408
eury_eury_c5624_g1_i1.fasta	eury_eury_c5624_g1_i1	1-679	1-679	18-703	18-703
eury_eury_c5624_g1_i1.fasta	petz_comp27831_c0_seq1	24-678	24-678	24-703	24-703
cras_c9856_g1_i1++.fasta	foca_c13979_g1_i1	0-906	0-906	189-1173	189-1173
cras_c9856_g1_i1++.fasta	harp_c18392_g1_i1	0-1152	0-1152	13-1173	13-1173
cras_c9856_g1_i1++.fasta	minu_c26805_g1_i1	5-1160	5-1160	12-1173	12-1173
cras_c9856_g1_i1++.fasta	eury_eury_c14224_g1_i1	1-1153	1-1153	13-1173	13-1173
cras_c9856_g1_i1++.fasta	rari_c13130_g1_i1	18-1167	18-1167	18-1173	18-1173
cras_c9856_g1_i1++.fasta	petz_comp27969_c0_seq1	0-1158	0-1158	0-1173	0-1173
cras_c9856_g1_i1++.fasta	cras_c9856_g1_i1++	20-1172	20-1172	21-1173	21-1173
harp_c20153_g1_i1.fasta	harp_c20153_g1_i1	1-445	1-445	1-445	1-445
harp_c20153_g1_i1.fasta	raik_c27696_g2_i1	1-349	1-349	37-385	37-385
cras_c29146_g1_i1++.fasta	rari_c1284_g1_i1	2-404-405-777-779-977	2-404	41-452-453-825-827-1029	41-452
cras_c29146_g1_i1++.fasta	cras_c29146_g1_i1++	38-1016	38-1016	38-1035	38-1035
cras_c29146_g1_i1++.fasta	petz_comp27957_c0_seq1	15-999	15-999	38-1025	38-1025
cras_c29146_g1_i1++.fasta	harp_c25691_g1_i1	11-992	11-992	38-1035	38-1035
cras_c29146_g1_i1++.fasta	eury_eury_c4367_g1_i1	17-797-799-997	17-797	38-825-827-1025	38-825
cras_c29146_g1_i1++.fasta	foca_c4470_g2_i1	11-419-420-636	11-419	38-452-453-669	38-452
cras_c29146_g1_i1++.fasta	minu_c24172_g1_i1	35-1013	35-1013	38-1035	38-1035
harp_c35861_g1_i2.fasta	petz_comp16805_c0_seq2	370-1453	370-1453	439-1529	439-1529
harp_c35861_g1_i2.fasta	rari_c8943_g1_i2	366-1461	366-1461	420-1529	420-1529
harp_c35861_g1_i2.fasta	raik_c15682_g1_i1	377-1463	377-1463	438-1529	438-1529
harp_c35861_g1_i2.fasta	harp_c35861_g1_i2	1-1435	1-1435	1-1529	1-1529
harp_c35861_g1_i2.fasta	minu_c16495_g1_i2	269-1385	269-1385	363-1506	363-1506
eury_eury_c9008_g1_i1.fasta	eury_eury_c9008_g1_i1	2-758	2-758	2-778	2-778
eury_eury_c9008_g1_i1.fasta	rari_c8530_g1_i1	34-778	34-778	34-778	34-778
eury_eury_c9008_g1_i1.fasta	raik_c12801_g1_i1	1-724	1-724	46-778	46-778
eury_eury_c9008_g1_i1.fasta	harp_c31243_g1_i1	42-768	42-768	52-778	52-778
cras_c5017_g1_i1++.fasta	harp_c31842_g1_i1	2-527	2-527	2-553	2-553
cras_c5017_g1_i1++.fasta	minu_c12217_g1_i1	24-495	24-495	54-553	54-553
cras_c5017_g1_i1++.fasta	octo_c16107_g1_i1	2-296	2-296	259-553	259-553
cras_c5017_g1_i1++.fasta	cras_c5017_g1_i1++	1-505	1-505	17-553	17-553
cras_c5017_g1_i1++.fasta	rari_c4201_g1_i1	62-521	62-521	94-553	94-553
petz_comp2773_c0_seq1.fasta	raik_c13744_g1_i1	1-676	1-676	1-679	1-679
petz_comp2773_c0_seq1.fasta	petz_comp2773_c0_seq1	1-496	1-496	181-679	181-679
cras_c17093_g1_i1++.fasta	eury_eury_c20782_g1_i1	24-501	24-501	24-501	24-501
cras_c17093_g1_i1++.fasta	harp_c36736_g1_i1	6-480	6-480	27-501	27-501
cras_c17093_g1_i1++.fasta	cras_c17093_g1_i1++	1-373	1-373	129-501	129-501
eury_eury_c16615_g1_i1.fasta	raik_c17327_g1_i1	4-1225	4-1225	13-1262	13-1262
eury_eury_c16615_g1_i1.fasta	eury_eury_c16615_g1_i1	1-1294	1-1294	1-1295	1-1295
eury_eury_c16615_g1_i1.fasta	harp_c35866_g1_i1	1-1219	1-1219	19-1295	19-1295
eury_eury_c16615_g1_i1.fasta	petz_comp5391_c0_seq1	2-1202	2-1202	10-1247	10-1247
cras_c7240_g1_i1++.fasta	minu_c14201_g1_i1	2-1166	2-1166	37-1204	37-1204
cras_c7240_g1_i1++.fasta	petz_comp24647_c0_seq1	4-1192	4-1192	13-1204	13-1204
cras_c7240_g1_i1++.fasta	harp_c36915_g2_i1	1-1180	1-1180	22-1204	22-1204
cras_c7240_g1_i1++.fasta	rari_c9723_g1_i1	2-1184	2-1184	19-1204	19-1204
cras_c7240_g1_i1++.fasta	foca_c32450_g1_i1	11-1181	11-1181	34-1204	34-1204
cras_c7240_g1_i1++.fasta	eury_eury_c9908_g1_i1	4-1180	4-1180	25-1204	25-1204
cras_c7240_g1_i1++.fasta	cras_c7240_g1_i1++	1-1195	1-1195	7-1204	7-1204
cras_c7240_g1_i1++.fasta	raik_c22221_g1_i1	10-1207	10-1207	10-1210	10-1210
cras_c3116_g1_i1++.fasta	foca_c22877_g1_i1	2-758	2-758	639-1395	639-1395
cras_c3116_g1_i1++.fasta	cras_c3116_g1_i1++	1-1390	1-1390	6-1395	6-1395
cras_c3116_g1_i1++.fasta	rari_c13931_g1_i1	2-1385	2-1385	11-1395	11-1395
cras_c3116_g1_i1++.fasta	eury_eury_c11146_g1_i1	18-1395	18-1395	18-1395	18-1395
cras_c3116_g1_i1++.fasta	harp_c37462_g2_i1	2-1376	2-1376	21-1395	21-1395
cras_c3116_g1_i1++.fasta	raik_c23695_g2_i1	0-1368	0-1368	13-1395	13-1395
cras_c3116_g1_i1++.fasta	minu_c4909_g1_i1	8-1385	8-1385	18-1395	18-1395
eury_eury_c12982_g5_i1.fasta	petz_comp16559_c0_seq1	20-764	20-764	21-765	21-765
eury_eury_c12982_g5_i1.fasta	raik_c7193_g1_i1	2-740	2-740	11-765	11-765
eury_eury_c12982_g5_i1.fasta	eury_eury_c12982_g5_i1	27-756	27-756	29-765	29-765
eury_eury_c12982_g5_i1.fasta	foca_c27764_g1_i2	4-748	4-748	5-765	5-765
eury_eury_c12982_g5_i1.fasta	harp_c37982_g2_i1	2-746	2-746	2-765	2-765
cras_c7213_g1_i1++.fasta	foca_c21296_g1_i1	1-640-641-869-870-1497	852-1497	25-694-695-923-924-1551	906-1551
cras_c7213_g1_i1++.fasta	petz_comp24020_c0_seq1	4-1519	4-1519	4-1551	4-1551
cras_c7213_g1_i1++.fasta	cras_c7213_g1_i1++	13-1507	13-1507	28-1551	28-1551
cras_c7213_g1_i1++.fasta	harp_c38052_g1_i1	2-1484	2-1484	46-1551	46-1551
cras_c7213_g1_i1++.fasta	eury_eury_c9944_g1_i1	0-1512	0-1512	4-1551	4-1551
cras_c7213_g1_i1++.fasta	raik_c24562_g2_i1	23-1502	23-1502	40-1551	40-1551
cras_c7213_g1_i1++.fasta	rari_c15979_g1_i1	6-1491	6-1491	43-1551	43-1551
cras_c7213_g1_i1++.fasta	minu_c17356_g1_i1	2-542-543-1506	525-1506	31-586-587-1551	569-1551
cras_c16653_g1_i1++.fasta	rari_c11329_g1_i1	19-856	19-856	19-857	19-857
cras_c16653_g1_i1++.fasta	harp_c38465_g2_i1	1-841	1-841	17-857	17-857
cras_c16653_g1_i1++.fasta	eury_eury_c21090_g1_i1	10-835	10-835	31-857	31-857
cras_c16653_g1_i1++.fasta	raik_c13499_g1_i1	22-838	22-838	38-857	38-857
cras_c16653_g1_i1++.fasta	cras_c16653_g1_i1++	1-853	1-853	4-857	4-857
cras_c16653_g1_i1++.fasta	minu_c3676_g1_i1	1-829	1-829	28-857	28-857
eury_eury_c11198_g1_i1.fasta	harp_c38793_g2_i1	2-1037	2-1037	31-1074	31-1074
eury_eury_c11198_g1_i1.fasta	rari_c11005_g1_i1	1-1066	1-1066	1-1074	1-1074
eury_eury_c11198_g1_i1.fasta	raik_c18099_g1_i1	2-1055	2-1055	2-1074	2-1074
eury_eury_c11198_g1_i1.fasta	minu_c13961_g1_i1	8-1052	8-1052	8-1074	8-1074
eury_eury_c11198_g1_i1.fasta	eury_eury_c11198_g1_i1	5-1055	5-1055	19-1074	19-1074
cras_c20229_g1_i1++.fasta	raik_c17273_g1_i1	1-1378	1-1378	66-1446	66-1446
cras_c20229_g1_i1++.fasta	harp_c38947_g1_i1	2-1406	2-1406	41-1446	41-1446
cras_c20229_g1_i1++.fasta	minu_c33338_g1_i1	63-1443	63-1443	63-1446	63-1446
cras_c20229_g1_i1++.fasta	cras_c20229_g1_i1++	14-1397	14-1397	43-1446	43-1446
eury_eury_c6742_g1_i1.fasta	eury_eury_c6742_g1_i1	5-3170	5-3170	27-3313	27-3313
eury_eury_c6742_g1_i1.fasta	petz_comp29277_c0_seq1	21-3234	21-3234	21-3313	21-3313
eury_eury_c6742_g1_i1.fasta	rari_c21268_g1_i1	2-2696	2-2696	618-3313	618-3313
eury_eury_c6742_g1_i1.fasta	raik_c28413_g3_i1	0-3279	0-3279	21-3313	21-3313
eury_eury_c6742_g1_i1.fasta	harp_c39131_g1_i1	0-1557-1558-3103	1057-3103	54-1767-1768-3313	1267-3313
cras_c10331_g1_i1++.fasta	petz_comp3054_c0_seq1	2-1421	2-1421	21-1446	21-1446
cras_c10331_g1_i1++.fasta	eury_eury_c23293_g1_i1	1-1426	1-1426	18-1446	18-1446
cras_c10331_g1_i1++.fasta	rari_c16827_g1_i1	0-1419	0-1419	24-1446	24-1446
cras_c10331_g1_i1++.fasta	minu_c19602_g1_i1	0-1407	0-1407	33-1446	33-1446
cras_c10331_g1_i1++.fasta	cras_c10331_g1_i1++	30-1440	30-1440	30-1446	30-1446
cras_c10331_g1_i1++.fasta	raik_c20200_g2_i1	1-1429	1-1429	18-1446	18-1446
cras_c10331_g1_i1++.fasta	harp_c46138_g1_i1	2-1397	2-1397	39-1437	39-1437
harp_c54701_g1_i1.fasta	harp_c54701_g1_i1	2-788	2-788	2-788	2-788
harp_c54701_g1_i1.fasta	raik_c24573_g2_i1	1-526	1-526	77-602	77-602
eury_eury_c4521_g1_i1.fasta	foca_c20433_g1_i1	1-400	1-400	566-965	566-965
eury_eury_c4521_g1_i1.fasta	eury_eury_c4521_g1_i1	149-965	149-965	149-965	149-965
eury_eury_c4521_g1_i1.fasta	harp_c56848_g1_i1	1-397	1-397	344-740	344-740
eury_eury_c4521_g1_i1.fasta	raik_c17976_g3_i1	0-588	0-588	347-935	347-935
harp_c7023_g1_i1.fasta	raik_c29111_g1_i1	2-461	2-461	2-461	2-461
harp_c7023_g1_i1.fasta	harp_c7023_g1_i1	2-419	2-419	101-518	101-518
cras_c17420_g1_i1++.fasta	cras_c17420_g1_i1++	2-221	2-221	184-403	184-403
cras_c17420_g1_i1++.fasta	raik_c9396_g1_i2	1-445	1-445	1-445	1-445
cras_c17420_g1_i1++.fasta	harp_c52161_g1_i1	2-263	2-263	136-397	136-397
minu_c12987_g2_i1.fasta	minu_c12987_g2_i1	1-2716	1-2716	324-3051	324-3051
minu_c12987_g2_i1.fasta	octo_c23351_g1_i1	0-3021	0-3021	0-3051	0-3051
cras_c25592_g1_i1++.fasta	foca_c29583_g1_i1	1-670	1-670	1-681	1-681
cras_c25592_g1_i1++.fasta	cras_c25592_g1_i1++	36-675	36-675	39-681	39-681
cras_c25592_g1_i1++.fasta	minu_c14424_g1_i1	1-643	1-643	35-681	35-681
cras_c25592_g1_i1++.fasta	eury_eury_c2953_g1_i1	35-665	35-665	48-681	48-681
cras_c25592_g1_i1++.fasta	octo_c38196_g1_i1	19-643	19-643	44-681	44-681
eury_eury_c4319_g1_i1.fasta	foca_c29623_g1_i1	1-844	1-844	46-1011	46-1011
eury_eury_c4319_g1_i1.fasta	rari_c12227_g1_i1	1-844	1-844	46-1032	46-1032
eury_eury_c4319_g1_i1.fasta	octo_c17890_g1_i1	19-904	19-904	19-1005	19-1005
eury_eury_c4319_g1_i1.fasta	eury_eury_c4319_g1_i1	1-895	1-895	34-1011	34-1011
eury_eury_c4319_g1_i1.fasta	minu_c15224_g1_i1	3-921	3-921	22-1011	22-1011
cras_c19065_g1_i1++.fasta	petz_comp25346_c1_seq1	1-1408	1-1408	1-1433	1-1433
cras_c19065_g1_i1++.fasta	harp_c54580_g1_i1	1-355-356-569-570-1137	447-1137	243-597-598-811-812-1379	689-1379
cras_c19065_g1_i1++.fasta	rari_c14768_g1_i1	1-1411	1-1411	21-1440	21-1440
cras_c19065_g1_i1++.fasta	minu_c18646_g1_i1	2-1409	2-1409	24-1440	24-1440
cras_c19065_g1_i1++.fasta	cras_c19065_g1_i1++	18-1431	18-1431	18-1440	18-1440
cras_c19065_g1_i1++.fasta	octo_c21143_g2_i1	2-1430	2-1430	6-1440	6-1440
cras_c5829_g1_i1++.fasta	rari_c1706_g1_i1	21-387	21-387	36-402	36-402
cras_c5829_g1_i1++.fasta	cras_c5829_g1_i1++	2-401	2-401	2-402	2-402
cras_c5829_g1_i1++.fasta	foca_c24752_g1_i2	1-388	1-388	1-402	1-402
cras_c5829_g1_i1++.fasta	minu_c30168_g1_i1	1-385	1-385	2-402	2-402
cras_c5829_g1_i1++.fasta	petz_comp27794_c0_seq1	6-387	6-387	21-402	21-402
cras_c6642_g1_i1++.fasta	cras_c6642_g1_i1++	0-966	0-966	0-977	0-977
cras_c6642_g1_i1++.fasta	octo_c82811_g1_i1	0-678-679-940	0-678	3-715-716-977	3-715
cras_c6642_g1_i1++.fasta	rari_c12118_g1_i1	18-954	18-954	37-977	37-977
cras_c6642_g1_i1++.fasta	harp_c33313_g1_i1	2-878	2-878	100-977	100-977
cras_c6642_g1_i1++.fasta	petz_comp25621_c0_seq1	9-966	9-966	11-977	11-977
cras_c6642_g1_i1++.fasta	raik_c18854_g1_i1	1-958	1-958	13-977	13-977
cras_c6642_g1_i1++.fasta	eury_eury_c11692_g1_i1	16-958	16-958	31-977	31-977
cras_c6642_g1_i1++.fasta	foca_c31672_g1_i1	2-944	2-944	12-977	12-977
cras_c6642_g1_i1++.fasta	minu_c30341_g1_i1	27-963	27-963	37-977	37-977
cras_c16946_g1_i1++.fasta	octo_c83320_g1_i1	0-570	0-570	0-570	0-570
cras_c16946_g1_i1++.fasta	foca_c31169_g1_i1	1-529	1-529	32-570	32-570
cras_c16946_g1_i1++.fasta	rari_c4024_g1_i1	2-527	2-527	36-570	36-570
cras_c16946_g1_i1++.fasta	cras_c16946_g1_i1++	2-533	2-533	30-570	30-570
cras_c16946_g1_i1++.fasta	minu_c30410_g1_i1	1-526	1-526	36-570	36-570
cras_c16946_g1_i1++.fasta	eury_eury_c22839_g1_i1	17-551	17-551	36-570	36-570
cras_c30170_g1_i1++.fasta	eury_eury_c3662_g1_i1	0-726	0-726	4-745	4-745
cras_c30170_g1_i1++.fasta	minu_c33409_g1_i1	2-707	2-707	36-745	36-745
cras_c30170_g1_i1++.fasta	octo_c22383_g1_i1	26-728	26-728	40-745	40-745
cras_c30170_g1_i1++.fasta	foca_c30885_g1_i1	38-740	38-740	43-745	43-745
cras_c30170_g1_i1++.fasta	cras_c30170_g1_i1++	1-709	1-709	30-745	30-745
cras_c4354_g1_i1++.fasta	harp_c24974_g2_i1	1-574	1-574	315-888	315-888
cras_c4354_g1_i1++.fasta	octo_c17514_g1_i1	2-830	2-830	8-888	8-888
cras_c4354_g1_i1++.fasta	rari_c5512_g1_i1	23-848	23-848	25-888	25-888
cras_c4354_g1_i1++.fasta	minu_c7049_g1_i1	2-854	2-854	2-888	2-888
cras_c4354_g1_i1++.fasta	foca_c30263_g1_i1	1-850	1-850	2-888	2-888
cras_c4354_g1_i1++.fasta	eury_eury_c4477_g1_i1	0-849	0-849	1-888	1-888
cras_c4354_g1_i1++.fasta	cras_c4354_g1_i1++	12-888	12-888	12-888	12-888
octo_c58604_g1_i1.fasta	raik_c11784_g1_i1	23-926	23-926	25-949	25-949
octo_c58604_g1_i1.fasta	octo_c58604_g1_i1	5-938	5-938	7-981	7-981
minu_c30026_g1_i1.fasta	octo_c57905_g1_i1	26-629	26-629	26-629	26-629
minu_c30026_g1_i1.fasta	minu_c30026_g1_i1	21-612	21-612	38-629	38-629
octo_c11502_g1_i1.fasta	octo_c11502_g1_i1	2-275	2-275	172-445	172-445
octo_c11502_g1_i1.fasta	raik_c12810_g1_i1	1-445	1-445	1-445	1-445
octo_c24593_g1_i1.fasta	raik_c16115_g1_i1	17-1190	17-1190	18-1208	18-1208
octo_c24593_g1_i1.fasta	octo_c24593_g1_i1	12-705-706-1204	12-705	14-717-718-1221	14-717
octo_c58086_g1_i1.fasta	raik_c17308_g1_i1	10-1411	10-1411	10-1433	10-1433
octo_c58086_g1_i1.fasta	octo_c58086_g1_i1	0-1422	0-1422	0-1438	0-1438
octo_c19054_g3_i1.fasta	raik_c17454_g2_i1	17-677	17-677	17-677	17-677
octo_c19054_g3_i1.fasta	octo_c19054_g3_i1	1-595	1-595	35-629	35-629
octo_c21755_g1_i1.fasta	octo_c21755_g1_i1	1-865	1-865	1-865	1-865
octo_c21755_g1_i1.fasta	raik_c21053_g1_i1	1-874	1-874	2-1150	2-1150
octo_c18726_g2_i1.fasta	raik_c21303_g1_i1	98-569	98-569	123-594	123-594
octo_c18726_g2_i1.fasta	octo_c18726_g2_i1	147-459	147-459	147-459	147-459
petz_comp28168_c0_seq1.fasta	petz_comp28168_c0_seq1	1-1315	1-1315	13-1327	13-1327
petz_comp28168_c0_seq1.fasta	raik_c21765_g1_i1	1-1327	1-1327	1-1327	1-1327
octo_c8758_g1_i1.fasta	octo_c8758_g1_i1	1-736	1-736	79-814	79-814
octo_c8758_g1_i1.fasta	raik_c24562_g3_i1	1-733	1-733	1-733	1-733
octo_c12194_g1_i1.fasta	octo_c12194_g1_i1	90-522-524-1487	512-1487	93-526-528-1537	516-1537
octo_c12194_g1_i1.fasta	raik_c25290_g1_i1	112-1483	112-1483	129-1555	129-1555
cras_c6450_g1_i1++.fasta	petz_comp24316_c0_seq1	1-1711	1-1711	40-1750	40-1750
cras_c6450_g1_i1++.fasta	raik_c25941_g1_i1	0-1527	0-1527	217-1802	217-1802
cras_c6450_g1_i1++.fasta	eury_eury_c22609_g1_i1	6-1716	6-1716	34-1756	34-1756
cras_c6450_g1_i1++.fasta	foca_c31489_g1_i1	2-1715	2-1715	28-1756	28-1756
cras_c6450_g1_i1++.fasta	octo_c70374_g1_i1	0-1719	0-1719	22-1753	22-1753
cras_c6450_g1_i1++.fasta	cras_c6450_g1_i1++	46-1744	46-1744	46-1756	46-1756
cras_c6450_g1_i1++.fasta	rari_c14595_g1_i1	11-1712	11-1712	43-1756	43-1756
cras_c6450_g1_i1++.fasta	minu_c33864_g1_i1	1-1699	1-1699	46-1756	46-1756
octo_c83040_g1_i1.fasta	octo_c83040_g1_i1	1-3151	1-3151	1-3190	1-3190
octo_c83040_g1_i1.fasta	raik_c27894_g1_i1	7-3181	7-3181	10-3191	10-3191
octo_c56146_g1_i1.fasta	octo_c56146_g1_i1	0-393	0-393	16-409	16-409
octo_c56146_g1_i1.fasta	raik_c34439_g1_i1	1-391	1-391	1-391	1-391
octo_c92610_g1_i1.fasta	octo_c92610_g1_i1	1-208	1-208	78-285	78-285
octo_c92610_g1_i1.fasta	raik_c6179_g1_i1	0-393	0-393	0-393	0-393
octo_c8791_g1_i1.fasta	raik_c8009_g1_i1	5-362	5-362	5-362	5-362
octo_c8791_g1_i1.fasta	octo_c8791_g1_i1	0-294	0-294	23-322	23-322
cras_c10105_g1_i1++.fasta	minu_c21431_g1_i1	4-1453	4-1453	32-1487	32-1487
cras_c10105_g1_i1++.fasta	petz_comp17643_c0_seq1	19-1474	19-1474	19-1487	19-1487
cras_c10105_g1_i1++.fasta	cras_c10105_g1_i1++	2-1466	2-1466	11-1487	11-1487
cras_c10105_g1_i1++.fasta	raik_c17089_g1_i1	17-1469	17-1469	26-1487	26-1487
cras_c10105_g1_i1++.fasta	harp_c39520_g2_i1	19-1468	19-1468	22-1487	22-1487
cras_c10105_g1_i1++.fasta	rari_c15855_g1_i1	2-1460	2-1460	14-1487	14-1487
cras_c11268_g1_i1++.fasta	cras_c11268_g1_i1++	1-250	1-250	101-372	101-372
cras_c11268_g1_i1++.fasta	raik_c18816_g1_i1	2-374	2-374	2-374	2-374
cras_c12653_g1_i1++.fasta	cras_c12653_g1_i1++	2-611	2-611	2-611	2-611
cras_c12653_g1_i1++.fasta	raik_c2220_g1_i1	0-465	0-465	140-605	140-605
cras_c12653_g1_i1++.fasta	foca_c25356_g1_i1	1-433	1-433	179-611	179-611
cras_c16725_g1_i1++.fasta	raik_c11615_g1_i1	1-382	1-382	1-382	1-382
cras_c16725_g1_i1++.fasta	cras_c16725_g1_i1++	1-259	1-259	37-295	37-295
cras_c19917_g1_i1++.fasta	rari_c11970_g1_i1	0-1344	0-1344	22-1376	22-1376
cras_c19917_g1_i1++.fasta	eury_eury_c15020_g1_i1	9-1347	9-1347	35-1376	35-1376
cras_c19917_g1_i1++.fasta	harp_c36945_g1_i1	2-1343	2-1343	22-1376	22-1376
cras_c19917_g1_i1++.fasta	cras_c19917_g1_i1++	4-1360	4-1360	4-1376	4-1376
cras_c19917_g1_i1++.fasta	minu_c9359_g1_i1	2-1340	2-1340	22-1376	22-1376
cras_c19917_g1_i1++.fasta	raik_c18692_g1_i1	1-1366	1-1366	1-1376	1-1376
cras_c19917_g1_i1++.fasta	petz_comp28982_c0_seq1	2-1358	2-1358	17-1376	17-1376
cras_c20424_g1_i1++.fasta	cras_c20424_g1_i1++	26-1640	26-1640	33-1647	33-1647
cras_c20424_g1_i1++.fasta	petz_comp28224_c0_seq1	0-1608	0-1608	39-1647	39-1647
cras_c20424_g1_i1++.fasta	rari_c17592_g1_i1	27-1647	27-1647	27-1647	27-1647
cras_c20424_g1_i1++.fasta	eury_eury_c10578_g1_i1	1-1615	1-1615	33-1647	33-1647
cras_c20424_g1_i1++.fasta	minu_c15333_g1_i1	1-1636	1-1636	5-1647	5-1647
cras_c20424_g1_i1++.fasta	raik_c24787_g2_i1	1-1636	1-1636	4-1647	4-1647
cras_c22304_g1_i1++.fasta	cras_c22304_g1_i1++	1-223	1-223	67-289	67-289
cras_c22304_g1_i1++.fasta	raik_c43039_g1_i1	1-241	1-241	1-280	1-280
cras_c24269_g1_i1+cras_comp8656_c0_seq1+.fasta	raik_c18140_g1_i1	1-1093	1-1093	38-1132	38-1132
cras_c24269_g1_i1+cras_comp8656_c0_seq1+.fasta	eury_eury_c13800_g1_i1	11-1100	11-1100	43-1132	43-1132
cras_c24269_g1_i1+cras_comp8656_c0_seq1+.fasta	foca_c13495_g1_i1	2-797	2-797	337-1132	337-1132
cras_c24269_g1_i1+cras_comp8656_c0_seq1+.fasta	minu_c16071_g1_i1	44-1130	44-1130	44-1132	44-1132
cras_c24269_g1_i1+cras_comp8656_c0_seq1+.fasta	cras_c24269_g1_i1+cras_comp8656_c0_seq1+	20-1115	20-1115	36-1132	36-1132
cras_c24269_g1_i1+cras_comp8656_c0_seq1+.fasta	rari_c9037_g1_i1	16-1087	16-1087	61-1132	61-1132
cras_c24648_g1_i1++.fasta	cras_c24648_g1_i1++	2-659	2-659	3-667	3-667
cras_c24648_g1_i1++.fasta	harp_c37152_g1_i1	1-652	1-652	6-667	6-667
cras_c24648_g1_i1++.fasta	rari_c8571_g1_i1	2-641	2-641	2-667	2-667
foca_c29401_g1_i1.fasta	foca_c29401_g1_i1	21-666	21-666	21-669	21-669
foca_c29401_g1_i1.fasta	rari_c7197_g1_i1	2-635	2-635	27-669	27-669
foca_c29401_g1_i1.fasta	minu_c26686_g1_i1	0-657	0-657	1-669	1-669
foca_c29401_g1_i1.fasta	petz_comp27852_c0_seq1	12-648	12-648	12-669	12-669
cras_c2730_g1_i1++.fasta	minu_c23357_g1_i1	2-1013	2-1013	49-1100	49-1100
cras_c2730_g1_i1++.fasta	rari_c7482_g1_i1	17-1022	17-1022	40-1100	40-1100
cras_c2730_g1_i1++.fasta	petz_comp5474_c0_seq1	13-1054	13-1054	22-1100	22-1100
cras_c2730_g1_i1++.fasta	raik_c14072_g1_i1	24-1032	24-1032	24-1100	24-1100
cras_c2730_g1_i1++.fasta	cras_c2730_g1_i1++	26-881	26-881	50-953	50-953
cras_c28441_g1_i1++.fasta	cras_c28441_g1_i1++	2-212	2-212	95-305	95-305
cras_c28441_g1_i1++.fasta	raik_c27808_g1_i3	2-362	2-362	2-362	2-362
cras_c32046_g1_i1++.fasta	cras_c32046_g1_i1++	1-223	1-223	70-292	70-292
cras_c32046_g1_i1++.fasta	raik_c10035_g2_i1	1-289	1-289	1-289	1-289
cras_c3555_g1_i1++.fasta	raik_c8332_g1_i1	0-318	0-318	47-367	47-367
cras_c3555_g1_i1++.fasta	cras_c3555_g1_i1++	1-307	1-307	1-307	1-307
cras_c4008_g1_i2++.fasta	petz_comp5487_c0_seq1	30-987	30-987	43-1066	43-1066
cras_c4008_g1_i2++.fasta	rari_c11021_g1_i1	0-972	0-972	18-1066	18-1066
cras_c4008_g1_i2++.fasta	cras_c4008_g1_i2++	35-1064	35-1064	35-1066	35-1066
cras_c4008_g1_i2++.fasta	eury_eury_c18210_g1_i1	26-983	26-983	42-1066	42-1066
cras_c4106_g1_i1++.fasta	petz_comp28942_c0_seq1	2-1145	2-1145	42-1234	42-1234
cras_c4106_g1_i1++.fasta	rari_c15684_g1_i1	62-1187	62-1187	62-1234	62-1234
cras_c4106_g1_i1++.fasta	eury_eury_c11355_g1_i1	0-1206	0-1206	28-1234	28-1234
cras_c4106_g1_i1++.fasta	minu_c26731_g1_i1	1-1117	1-1117	64-1234	64-1234
cras_c4106_g1_i1++.fasta	cras_c4106_g1_i1++	2-1130	2-1130	52-1234	52-1234
cras_c4106_g1_i1++.fasta	raik_c19056_g2_i1	2-1151	2-1151	43-1234	43-1234
cras_c4106_g1_i1++.fasta	harp_c38925_g2_i1	2-1175	2-1175	14-1234	14-1234
cras_c4662_g1_i1++.fasta	cras_c4662_g1_i1++	6-480	6-480	22-496	22-496
cras_c4662_g1_i1++.fasta	rari_c3029_g1_i1	12-486	12-486	22-496	22-496
cras_c4662_g1_i1++.fasta	foca_c2774_g1_i1	0-474	0-474	22-496	22-496
cras_c4662_g1_i1++.fasta	minu_c30539_g1_i1	0-474	0-474	22-496	22-496
cras_c4662_g1_i1++.fasta	eury_eury_c8875_g1_i1	0-495	0-495	0-496	0-496
cras_c4662_g1_i1++.fasta	petz_comp3250_c0_seq1	4-469	4-469	28-496	28-496
cras_c5331_g1_i1++.fasta	rari_c7317_g1_i1	0-750	0-750	0-772	0-772
cras_c5331_g1_i1++.fasta	eury_eury_c20740_g1_i1	27-753	27-753	33-772	33-772
cras_c5331_g1_i1++.fasta	minu_c23691_g1_i1	11-740	11-740	28-772	28-772
cras_c5331_g1_i1++.fasta	cras_c5331_g1_i1++	35-761	35-761	46-772	46-772
cras_c5331_g1_i1++.fasta	foca_c28898_g1_i1	0-744	0-744	6-772	6-772
cras_c5760_g1_i1++.fasta	foca_c28793_g1_i1	1-667	1-667	9-698	9-698
cras_c5760_g1_i1++.fasta	petz_comp5541_c0_seq1	2-653	2-653	21-698	21-698
cras_c5760_g1_i1++.fasta	raik_c16517_g1_i1	0-672	0-672	8-701	8-701
cras_c5760_g1_i1++.fasta	cras_c5760_g1_i1++	0-669	0-669	0-698	0-698
eury_eury_c10522_g2_i1.fasta	petz_comp29302_c0_seq1	2-536	2-536	35-575	35-575
eury_eury_c10522_g2_i1.fasta	raik_c13730_g1_i1	22-562	22-562	29-575	29-575
eury_eury_c10522_g2_i1.fasta	eury_eury_c10522_g2_i1	41-569	41-569	46-575	46-575
eury_eury_c10522_g2_i1.fasta	rari_c7159_g1_i1	5-530	5-530	34-575	34-575
eury_eury_c10522_g2_i1.fasta	minu_c14982_g1_i1	1-544	1-544	23-575	23-575
petz_comp28229_c0_seq1.fasta	petz_comp28229_c0_seq1	3-2076	3-2076	3-2099	3-2099
petz_comp28229_c0_seq1.fasta	raik_c26640_g3_i1	1-2038	1-2038	1-2099	1-2099
cras_c6659_g1_i1++.fasta	eury_eury_c51_g1_i1	1-1030	1-1030	30-1064	30-1064
cras_c6659_g1_i1++.fasta	petz_comp5469_c0_seq1	2-1034	2-1034	27-1064	27-1064
cras_c6659_g1_i1++.fasta	harp_c39104_g1_i1	30-1059	30-1059	30-1064	30-1064
cras_c6659_g1_i1++.fasta	raik_c14267_g1_i1	1-1030	1-1030	30-1064	30-1064
cras_c6659_g1_i1++.fasta	cras_c6659_g1_i1++	1-1039	1-1039	26-1064	26-1064
cras_c6659_g1_i1++.fasta	rari_c7571_g1_i1	1-1027	1-1027	33-1064	33-1064
cras_c6823_g1_i1++.fasta	raik_c26652_g1_i1	1-2311	1-2311	14-2372	14-2372
cras_c6823_g1_i1++.fasta	cras_c6823_g1_i1++	0-2313	0-2313	13-2401	13-2401
cras_c6823_g1_i1++.fasta	minu_c36910_g1_i1	1-2299	1-2299	35-2401	35-2401
cras_c6823_g1_i1++.fasta	petz_comp22379_c0_seq1	2-2327	2-2327	2-2372	2-2372
cras_c6823_g1_i1++.fasta	rari_c19987_g1_i1	1-2305	1-2305	14-2372	14-2372
cras_c6823_g1_i1++.fasta	eury_eury_c20676_g1_i1	2-2306	2-2306	15-2372	15-2372
cras_c7618_g1_i1++.fasta	cras_c7618_g1_i1++	2-467	2-467	27-523	27-523
[truncated: 2,904 more rows]
