# Supplementary material for: Nontriplet feature of genetic code in Euplotes ciliates is a result of neutral evolution
Source: Proc Natl Acad Sci U S A. 2023 May 22;120(22):e2221683120. doi: 10.1073/pnas.2221683120 (PMC10235951; doi:10.1073/pnas.2221683120)
Supplement: Supplementary file 3 — Dataset S02 (XLSX) [file pnas.2221683120.sd02.xlsx]

## Sheet: E.crassus
seq_id	coding_region	main_frame	alignment_cords_coding_region	alignment_cords_main_frame	frameshift_num
cras_c3306_g1_i2++	0-738-739-1114	0-738	8-758-759-1150	8-758	1
cras_c10954_g1_i1++	21-420-421-1612	409-1612	21-424-425-1622	413-1622	1
cras_c16719_g1_i1++	1-703-704-944	1-703	1-719-720-960	1-719	1
cras_c29366_g1_i1++	21-819-820-1462	21-819	31-835-836-1479	31-835	1
cras_c4441_g1_i1++	1-373-374-1199	362-1199	1-463-464-1292	452-1292	1
cras_c4123_g1_i1++	25-292-293-695	281-695	33-300-301-755	289-755	1
cras_c6212_g1_i1++	1-1762-1764-1983	1-1762	1-1765-1767-2043	1-1765	1
cras_c8625_g1_i1++	0-285-286-910-911-1250	217-910	0-289-290-914-915-1257	221-914	2
cras_c1832_g1_i1++	0-276-277-514	0-276	1-324-325-562	1-324	1
cras_c4600_g1_i1++	2-314-315-684-685-982	291-684	2-314-315-684-685-1001	291-684	2
cras_c4894_g1_i1++	9-768-769-2440	568-2440	9-772-773-2496	570-2496	1
cras_c26056_g1_i1++	1-244-245-647-648-1440	645-1440	1-247-248-650-651-1444	648-1444	2
cras_c5592_g1_i1++	9-204-205-1039	175-1039	9-204-205-1039	175-1039	1
cras_c10017_g1_i1++	2-2075-2076-3993	2075-02-01	2-2075-2076-3993	2075-02-01	1
cras_c10149_g1_i1++	12-249-250-616	247-616	12-250-251-617	248-617	1
cras_c1041_g1_i1+cras_comp1095_c0_seq1+	2-275-276-1437	216-1437	310-694-695-1856	635-1856	1
cras_c7_g1_i1++	0-534-535-946	0-534	0-534-535-949	0-534	1
cras_c15157_g1_i1++	2-1001-1002-1227	2-1001	5-1082-1083-1308	5-1082	1
cras_c1621_g1_i1++	0-249-250-409-410-701	335-701	480-729-730-889-890-1181	815-1181	2
cras_c16907_g1_i1++	1-205-206-695	203-695	16-229-230-719	227-719	1
cras_c19067_g1_i1++	20-305-306-2775	282-2775	20-305-306-2778	282-2778	1
cras_c19318_g1_i1++	0-207-208-2191	205-2191	219-426-427-2416	424-2416	1
cras_c20463_g1_i1++	8-119-120-1551	87-1551	8-119-120-1588	87-1588	1
cras_c20497_g1_i1++	22-880-881-1142	22-880	22-880-881-1142	22-880	1
cras_c20967_g1_i1++	21-492-493-973	481-973	21-492-493-973	481-973	1
cras_c2140_g1_i1++	17-581-582-1047	17-581	17-583-584-1050	17-583	1
cras_c21542_g1_i1++	6-234-235-565	199-565	6-234-235-565	199-565	1
cras_c2400_g1_i1++	0-369-370-616	0-369	459-828-829-1075	459-828	1
cras_c24472_g1_i1++	0-246-247-1264	232-1264	11-428-429-1446	414-1446	1
cras_c25254_g1_i1++	20-791-792-1110	20-791	20-791-792-1110	20-791	1
cras_c28919_g1_i1++	42-276-277-1201-1202-1388	250-1201	42-276-277-1201-1202-1391	250-1201	2
cras_c28967_g1_i1++	2-914-915-1479	2-914	2-914-915-1479	2-914	1
cras_c2902_g1_i1++	1-802-803-1427	599-1427	1-802-803-1427	599-1427	1
cras_c29386_g1_i1++	13-298-299-1511-1513-1939	227-1511	13-298-299-1511-1513-1943	227-1511	2
cras_c29491_g1_i1++	1-280-281-476	1-280	1-280-281-476	1-280	1
cras_c29544_g1_i1++	24-1254-1255-1705-1706-1955	24-1254	101-1331-1332-1782-1783-2033	101-1331	2
cras_c29935_g1_i1++	14-941-942-1155	14-941	14-986-987-1200	14-986	1
cras_c3017_g2_i1++	0-2064-2065-2887	0-2064	43-2125-2126-2950	43-2125	1
cras_c3023_g1_i1++	2-446-448-1477	343-1477	2-451-453-1482	348-1482	1
cras_c31219_g1_i1++	2-200-201-936	198-936	2-200-201-936	198-936	1
cras_c31774_g1_i1+cras_comp9630_c0_seq1+	0-201-202-565	184-565	0-201-202-565	184-565	1
cras_c4027_g1_i1++	3-717-718-1018	3-717	73-787-788-1094	73-787	1
cras_c4109_g1_i1++	13-223-224-893	104-893	26-236-237-906	117-906	1
cras_c4474_g1_i1++	1-214-215-632	203-632	1-217-218-638	206-638	1
cras_c5282_g1_i1++	29-722-723-1554	627-1554	29-722-723-1557	627-1557	1
cras_c5416_g1_i1++	1-568-569-833	1-568	1-568-569-833	1-568	1
cras_c5431_g1_i1++	224-497-498-612-614-716-717-927-928-1006-1007-1139	224-497	226-499-500-614-616-718-719-930-931-1009-1010-1145	226-499	5
cras_c5457_g1_i1++	1-370-371-761	260-761	1-379-380-770	269-770	1
cras_c5569_g1_i1++	2-1208-1209-1716	2-1208	533-1739-1740-2247	533-1739	1
cras_c5755_g1_i1++	10-340-341-1355	200-1355	10-340-341-1355	200-1355	1
cras_c5825_g1_i1++	2-221-222-738	195-738	2-221-222-757	195-757	1
cras_c6129_g1_i1++	0-888-889-1888	877-1888	0-888-889-1888	877-1888	1
cras_c6258_g1_i1++	197-461-462-1596	456-1596	197-461-462-1597	456-1597	1
cras_c6461_g1_i1++	25-436-437-1475	386-1475	25-436-437-1475	386-1475	1
cras_c6463_g1_i1++	128-1178-1179-1446	128-1178	131-1195-1196-1466	131-1195	1
cras_c6751_g1_i1++	0-420-421-1504	106-1504	0-423-424-1508	106-1508	1
cras_c6790_g1_i1++	1-358-360-2823	318-2823	1-359-361-2833	319-2833	1
cras_c6805_g1_i1++	28-397-398-1283	221-1283	28-397-398-1283	221-1283	1
cras_c6851_g1_i1++	9-870-871-1282	9-870	9-885-886-1309	9-885	1
cras_c6864_g1_i2++	111-1614-1615-1855	111-1614	111-1620-1621-1861	111-1620	1
cras_c7119_g1_i1++	2-398-399-1269	396-1269	2-398-399-1269	396-1269	1
cras_c7362_g1_i1++	2-1292-1293-1701	2-1292	2-1298-1299-1707	2-1298	1
cras_c8059_g1_i1++	21-492-493-946	355-946	21-495-496-949	358-949	1
cras_c9822_g1_i1++	1-208-210-546	192-546	1-211-213-549	195-549	1
cras_c18109_g1_i1++	24-429-430-634	24-429	24-429-430-634	24-429	1
cras_c5599_g1_i1++	2-632-633-939	2-632	38-668-669-975	38-668	1
cras_c5408_g1_i1++	2-671-672-1098	2-671	2-671-672-1117	2-671	1
cras_c12311_g1_i1++	2-341-342-837	312-837	2-341-342-837	312-837	1

## Sheet: E.minuta
seq_id	coding_region	main_frame	alignment_cords_coding_region	alignment_cords_main_frame	frameshift_num
minu_c19598_g1_i1	15-399-400-1597	388-1597	39-424-425-1628	413-1628	1
minu_c2526_g1_i1	23-323-324-357	117-357	30-332-333-400	126-400	1
minu_c16535_g1_i1	0-807-808-1450	0-807	14-833-834-1486	14-833	1
minu_c36861_g1_i1	1-409-410-1235	407-1235	16-463-464-1292	461-1292	1
minu_c7062_g1_i1	1-397-398-656	1-397	28-424-425-692	28-424	1
minu_c26898_g1_i1	11-293-294-1056	291-1056	30-321-322-1111	319-1111	1
minu_c18584_g1_i1	1-127-129-1146	66-1146	22-148-150-1168	87-1168	1
minu_c2732_g1_i1	0-255-256-487	0-255	16-324-325-562	16-324	1
minu_c11361_g1_i1	0-216-217-919	166-919	25-244-245-1071	194-1071	1
minu_c17356_g1_i1	2-542-543-1506	525-1506	31-586-587-1551	569-1551	1
minu_c1285_g1_i1	1-220-221-1283	218-1283	25-247-248-1311	245-1311	1
minu_c20632_g1_i1	2-2054-2055-3972	2054-02-01	23-2075-2076-3993	23-2075	1
minu_c22169_g1_i1	26-245-246-612	243-612	31-250-251-617	248-617	1
minu_c24293_g1_i1	0-1053-1054-1279	0-1053	0-1082-1083-1308	0-1082	1
minu_c16009_g1_i1	0-888-889-1180	838-1180	0-889-890-1181	839-1181	1
minu_c31955_g1_i1	1-190-191-680	101-680	19-229-230-719	137-719	1
minu_c33725_g1_i1	2-287-288-2760	237-2760	2-305-306-2778	255-2778	1
minu_c14528_g1_i1	0-96-97-1534	64-1534	25-121-122-1564	89-1564	1
minu_c3335_g1_i1	9-426-427-2416	424-2416	9-426-427-2416	424-2416	1
minu_c36752_g1_i1	2-284-285-942	273-942	2-291-292-949	280-949	1
minu_c19365_g1_i1	0-525-526-1294	292-1294	34-559-560-1334	326-1334	1
minu_c16295_g1_i1	0-168-169-832	157-832	0-173-174-840	162-840	1
minu_c20690_g1_i1	0-105-106-1534	100-1534	4-119-120-1566	114-1566	1
minu_c16905_g1_i1	1-814-815-1040	1-814	1-824-825-1050	1-824	1
minu_c31844_g1_i1	1-211-212-539	176-539	24-234-235-562	199-562	1
minu_c23688_g1_i1	0-828-829-1075	0-828	0-828-829-1075	0-828	1
minu_c30046_g1_i1	1-235-236-1253	224-1253	13-428-429-1446	417-1446	1
minu_c9287_g1_i1	2-206-207-2604-2605-2872	189-2604	24-228-229-2629-2630-2897	211-2629	2
minu_c33608_g1_i1	16-217-218-980	212-980	16-217-218-1019	212-1019	1
minu_c17664_g1_i2	5-1331-1332-1782-1783-2023	5-1331	5-1331-1332-1782-1783-2023	5-1331	2
minu_c19285_g1_i1	0-945-946-1159	0-945	26-986-987-1200	26-986	1
minu_c27566_g1_i1	1-199-200-1145	194-1145	4-218-219-1164	213-1164	1
minu_c9501_g1_i2	0-777-778-1114	0-777	7-784-785-1160	7-784	1
minu_c18978_g2_i1	73-307-309-657	288-657	73-307-309-657	288-657	1
minu_c16109_g1_i1	2-698-699-1533	603-1533	25-722-723-1557	627-1557	1
minu_c15848_g1_i1	2-161-163-172-173-488-489-834	164-488	13-172-174-183-184-499-500-846	175-499	3
minu_c3982_g1_i1	1-238-239-1508	218-1508	15-252-253-1522	232-1522	1
minu_c31127_g1_i1	2-224-225-792-793-1570	727-1570	22-244-245-813-814-1597	748-1597	2
minu_c30963_g1_i1	0-402-403-1438	352-1438	0-436-437-1475	386-1475	1
minu_c8435_g1_i1	1-739-740-1472	527-1472	12-775-776-1508	563-1508	1
minu_c20256_g1_i1	2-353-355-2818	169-2818	8-359-361-2833	175-2833	1
minu_c18409_g1_i1	0-1062-1063-1810	0-1062	29-1091-1092-1842	29-1091	1
minu_c18886_g1_i1	0-1272-1273-1681	0-1272	23-1298-1299-1707	23-1298	1
minu_c25254_g1_i1	6-489-490-943	424-943	7-495-496-949	430-949	1
minu_c20020_g1_i1	0-369-370-2719	367-2719	8-380-381-2770	378-2770	1
minu_c34479_g1_i1	2-404-405-711	2-404	7-409-410-717	7-409	1
minu_c34123_g1_i1	2-878-879-1131	2-878	2-879-880-1159	2-879	1

## Sheet: E.focardii
seq_id	coding_region	main_frame	alignment_cords_coding_region	alignment_cords_main_frame	frameshift_num
foca_c30576_g1_i1	86-374-375-1200	372-1200	157-463-464-1292	461-1292	1
foca_c32022_g1_i1	12-465-466-907	12-465	12-603-604-1063	12-603	1
foca_c31431_g1_i1	1-895-896-1304	1-895	1-926-927-1335	1-926	1
foca_c28891_g1_i1	24-294-295-691	292-691	24-300-301-698	298-698	1
foca_c30112_g1_i1	2-281-282-906	279-906	19-298-299-927	296-927	1
foca_c32217_g1_i1	11-284-285-516	11-284	18-324-325-562	18-324	1
foca_c32580_g1_i1	1-220-221-602	110-602	1-220-221-602	110-602	1
foca_c32828_g1_i1	17-233-234-954	183-954	25-244-245-1094	194-1094	1
foca_c4470_g2_i1	11-419-420-636	11-419	38-452-453-669	38-452	1
foca_c21296_g1_i1	1-640-641-869-870-1497	852-1497	25-694-695-923-924-1551	906-1551	2
foca_c31618_g1_i1	26-224-225-714	222-714	26-229-230-719	227-719	1
foca_c9844_g1_i1	1-256-257-1274	182-1274	7-428-429-1446	354-1446	1
foca_c30001_g1_i1	9-183-184-706	154-706	43-217-218-743	188-743	1
foca_c15561_g2_i1	2-305-306-1539	297-1539	104-904-905-2138	896-2138	1
foca_c30301_g1_i1	19-523-524-830-831-1071-1072-1360	19-523	19-526-527-833-834-1074-1075-1363	19-526	3
foca_c31142_g1_i1	1-841-842-1769	806-1769	1-855-856-1786	820-1786	1
foca_c32451_g1_i1	1-643-644-1025	1-643	8-658-659-1044	8-658	1

## Sheet: E.octocarinucatus
seq_id	coding_region	main_frame	alignment_cords_coding_region	alignment_cords_main_frame	frameshift_num
octo_c24521_g1_i1	2-899-900-1521	2-899	24-930-931-1552	24-930	1
octo_c33576_g1_i1	2-380-381-1032	360-1032	11-389-390-1047	369-1047	1
octo_c19220_g1_i1	7-322-323-557	7-322	7-322-323-557	7-322	1
octo_c19992_g1_i1	19-223-224-545	188-545	35-239-240-561	204-561	1
octo_c23287_g1_i1	2-263-264-1281	255-1281	4-267-268-1285	259-1285	1
octo_c47558_g1_i1	2-773-774-3153	768-3153	11-848-849-3342	843-3342	1
octo_c17761_g1_i1	2-812-813-1440	2-812	11-836-837-1474	11-836	1
octo_c22782_g1_i1	160-550-551-1529	515-1529	160-559-560-1538	524-1538	1
octo_c83019_g1_i1	0-363-364-1396	226-1396	33-433-434-1469	296-1469	1
octo_c24353_g1_i1	2-380-381-1413	357-1413	23-416-417-1452	393-1452	1
octo_c21042_g1_i1	0-990-992-1493	0-990	68-1078-1080-1581	68-1078	1
octo_c19314_g1_i1	14-449-450-1215	417-1215	14-461-462-1260	429-1260	1
octo_c21357_g1_i1	1-556-557-905	1-556	13-569-570-918	13-569	1
octo_c23526_g1_i1	0-552-553-1840	535-1840	201-753-754-2121	736-2121	1
octo_c47121_g1_i1	1-520-521-599	1-520	1-556-557-653	1-556	1
octo_c833_g2_i1	1-529-530-911	311-911	20-548-549-930	330-930	1
octo_c61666_g1_i1	2-701-702-1011	2-701	11-763-764-1073	11-763	1
octo_c45682_g1_i1	7-481-483-1071	471-1071	9-483-485-1073	473-1073	1
octo_c84063_g1_i1	12-306-307-1282	292-1282	14-308-309-1290	294-1290	1
octo_c17120_g1_i1	16-415-416-989	296-989	36-455-456-1029	336-1029	1
octo_c83479_g1_i1	133-661-662-1307	608-1307	149-677-678-1398	624-1398	1
octo_c14291_g1_i1	1-361-362-914	311-914	3-375-376-931	325-931	1
octo_c25713_g1_i1	0-390-391-964	361-964	0-391-392-968	362-968	1
octo_c32411_g1_i1	60-324-325-541	60-324	60-324-325-562	60-324	1
octo_c82811_g1_i1	0-678-679-940	0-678	3-715-716-977	3-715	1
octo_c24593_g1_i1	12-705-706-1204	12-705	14-717-718-1221	14-717	1
octo_c12194_g1_i1	90-522-524-1487	512-1487	93-526-528-1537	516-1537	1

## Sheet: E.euryhalinus
seq_id	coding_region	main_frame	alignment_cords_coding_region	alignment_cords_main_frame	frameshift_num
eury_eury_c19129_g1_i1	19-286-288-468	19-286	26-296-298-489	26-296	1
eury_eury_c13774_g1_i1	1-802-803-1058	1-802	9-812-813-1071	9-812	1
eury_eury_c5642_g1_i1	1-283-284-680	272-680	1-300-301-698	289-698	1
eury_eury_c6569_g1_i1	1-544-545-686	1-544	9-556-557-707	9-556	1
eury_eury_c4367_g1_i1	17-797-799-997	17-797	38-825-827-1025	38-825	1
eury_eury_c13833_g1_i1	32-182-183-735	177-735	61-211-212-764	206-764	1
eury_eury_c8562_g1_i1	2-377-378-2745	300-2745	2-380-381-2758	303-2758	1
eury_eury_c18763_g1_i1	1-310-311-3107	275-3107	20-335-336-3168	300-3168	1
eury_eury_c9683_g1_i1	6-786-787-976	6-786	6-789-790-1008	6-789	1

## Sheet: E.rariseta
seq_id	coding_region	main_frame	alignment_cords_coding_region	alignment_cords_main_frame	frameshift_num
rari_c10621_g1_i1	2-560-561-1503	549-1503	14-575-576-1590	564-1590	1
rari_c12411_g1_i1	0-801-802-1465	0-801	20-833-834-1504	20-833	1
rari_c14757_g1_i1	0-216-217-1321	214-1321	14-234-235-1342	232-1342	1
rari_c7895_g1_i1	2-341-342-654	336-654	45-385-386-698	380-698	1
rari_c14232_g1_i1	12-195-196-1327	142-1327	28-230-231-1374	177-1374	1
rari_c1284_g1_i1	2-404-405-777-779-977	2-404	41-452-453-825-827-1029	41-452	2
rari_c7427_g1_i1	1-139-140-512	77-512	1-166-167-539	104-539	1
rari_c9661_g1_i1	0-192-193-682	190-682	26-229-230-719	227-719	1
rari_c14888_g1_i1	193-424-425-1442	278-1442	193-428-429-1446	282-1446	1

## Sheet: E.raikovi
seq_id	coding_region	main_frame	alignment_cords_coding_region	alignment_cords_main_frame	frameshift_num
raik_c22817_g1_i1	147-960-961-1450	147-960	158-971-972-1470	158-971	1
raik_c20544_g1_i1	2-686-687-1062	2-686	10-695-696-1071	10-695	1
raik_c25662_g4_i1	1-358-359-1589	341-1589	33-393-394-1625	376-1625	1
raik_c25419_g3_i1	1-157-158-1331	77-1331	1-157-158-1379	77-1379	1
raik_c17838_g1_i1	6-222-223-1417	208-1417	31-247-248-1444	233-1444	1
raik_c8008_g1_i1	59-395-396-522	59-395	82-422-423-549	82-422	1

## Sheet: E.harpa
seq_id	coding_region	main_frame	alignment_cords_coding_region	alignment_cords_main_frame	frameshift_num
harp_c19252_g1_i1	183-897-898-1744	895-1744	205-919-920-1792	917-1792	1
harp_c34298_g1_i1	1-367-368-1022	323-1022	23-389-390-1047	345-1047	1
harp_c38697_g1_i1	1-247-248-1265	239-1265	3-267-268-1285	259-1285	1
harp_c58375_g1_i1	13-772-773-1502	674-1502	20-789-790-1600	691-1600	1
harp_c38521_g1_i1	21-1053-1054-1492	21-1053	21-1058-1059-1524	21-1058	1
harp_c38521_g2_i1	1-1018-1019-1457	1-1018	26-1056-1057-1504	26-1056	1
harp_c38592_g1_i1	1-814-815-1328	1-814	17-849-850-1363	17-849	1
harp_c39131_g1_i1	0-1557-1558-3103	1057-3103	54-1767-1768-3313	1267-3313	1
harp_c54580_g1_i1	1-355-356-569-570-1137	447-1137	243-597-598-811-812-1379	689-1379	2
