# Supplementary material for: Nontriplet feature of genetic code in Euplotes ciliates is a result of neutral evolution
Source: Proc Natl Acad Sci U S A. 2023 May 22;120(22):e2221683120. doi: 10.1073/pnas.2221683120 (PMC10235951; doi:10.1073/pnas.2221683120)
Supplement: Supplementary file 4 — Dataset S03 (CSV) [file pnas.2221683120.sd03.csv]

filename	len	cras	minu	foca	octo	eury	raik	rari	harp	petz
cras_c6543_g1_i1++.fasta	5	cras_c6543_g1_i1++	minu_c37353_g1_i1			eury_eury_c7608_g1_i1		rari_c9580_g1_i1	harp_c11975_g1_i1
cras_c23361_g1_i1++.fasta	2	cras_c23361_g1_i1++	minu_c18102_g2_i1
harp_c33683_g2_i1.fasta	2								harp_c33683_g2_i1	petz_comp26832_c0_seq1
cras_c1294_g1_i1++.fasta	2	cras_c1294_g1_i1++	minu_c16651_g1_i1
cras_c5314_g1_i1++.fasta	2	cras_c5314_g1_i1++	minu_c37290_g1_i1
cras_c7959_g1_i1++.fasta	7	cras_c7959_g1_i1++	minu_c14436_g2_i1	foca_c29476_g1_i1	octo_c17123_g1_i1	eury_eury_c2638_g1_i1			harp_c27143_g1_i1	petz_comp27795_c0_seq1
cras_c15213_g1_i1++.fasta	2	cras_c15213_g1_i1++	minu_c31071_g1_i1
cras_c24269_g1_i1+cras_comp8656_c0_seq1+.fasta	6	cras_c24269_g1_i1+cras_comp8656_c0_seq1+	minu_c16071_g1_i1	foca_c13495_g1_i1		eury_eury_c13800_g1_i1	raik_c18140_g1_i1	rari_c9037_g1_i1
foca_c32371_g1_i1.fasta	2		minu_c31957_g1_i1	foca_c32371_g1_i1
cras_c16660_g1_i1++.fasta	6	cras_c16660_g1_i1++	minu_c27622_g1_i1	foca_c4000_g1_i1	octo_c22799_g1_i1	eury_eury_c13955_g1_i1				petz_comp28062_c0_seq1
foca_c19295_g1_i1.fasta	2		minu_c3393_g1_i1	foca_c19295_g1_i1
cras_c25592_g1_i1++.fasta	5	cras_c25592_g1_i1++	minu_c14424_g1_i1	foca_c29583_g1_i1	octo_c38196_g1_i1	eury_eury_c2953_g1_i1
cras_c11268_g1_i1++.fasta	2	cras_c11268_g1_i1++					raik_c18816_g1_i1
cras_c4826_g1_i1+cras_comp5111_c0_seq1+.fasta	2	cras_c4826_g1_i1+cras_comp5111_c0_seq1+	minu_c16199_g1_i1
cras_c5405_g1_i1++.fasta	8	cras_c5405_g1_i1++	minu_c26969_g1_i1	foca_c31091_g1_i1	octo_c19395_g1_i2	eury_eury_c5218_g1_i1		rari_c12545_g1_i1	harp_c31439_g1_i1	petz_comp2825_c0_seq1
cras_c4231_g1_i1++.fasta	2	cras_c4231_g1_i1++	minu_c17012_g1_i1
cras_c4738_g1_i1++.fasta	2	cras_c4738_g1_i1++	minu_c15551_g1_i1
cras_c24537_g1_i1++.fasta	2	cras_c24537_g1_i1++	minu_c19935_g1_i1
cras_c21311_g1_i1++.fasta	7	cras_c21311_g1_i1++	minu_c31112_g1_i1	foca_c1600_g1_i1	octo_c22845_g1_i1	eury_eury_c25064_g1_i1		rari_c16813_g1_i1	harp_c30266_g1_i1
cras_c10739_g1_i1++.fasta	2	cras_c10739_g1_i1++	minu_c12372_g1_i1
foca_c31034_g1_i1.fasta	2			foca_c31034_g1_i1				rari_c8661_g1_i1
minu_c28518_g1_i1.fasta	2		minu_c28518_g1_i1					rari_c22153_g1_i1
cras_c4017_g1_i1++.fasta	4	cras_c4017_g1_i1++	minu_c34289_g1_i1	foca_c29446_g1_i1				rari_c12064_g1_i1
foca_c20407_g1_i1.fasta	2			foca_c20407_g1_i1			raik_c43470_g1_i1
eury_eury_c8110_g1_i1.fasta	2				octo_c16008_g1_i1	eury_eury_c8110_g1_i1
eury_eury_c15301_g1_i1.fasta	6		minu_c18352_g1_i1		octo_c82942_g1_i1	eury_eury_c15301_g1_i1	raik_c20538_g1_i1	rari_c17127_g1_i1		petz_comp28214_c0_seq1
cras_c24425_g1_i1++.fasta	3	cras_c24425_g1_i1++	minu_c25547_g1_i1	foca_c30821_g1_i1
cras_c14678_g1_i1++.fasta	4	cras_c14678_g1_i1++	minu_c17842_g1_i1			eury_eury_c8440_g1_i1		rari_c15302_g1_i1
cras_c1551_g1_i1++.fasta	5	cras_c1551_g1_i1++	minu_c36697_g1_i1	foca_c31977_g1_i1		eury_eury_c3763_g1_i1		rari_c1423_g1_i1
cras_c6184_g1_i1++.fasta	2	cras_c6184_g1_i1++	minu_c36792_g1_i1
cras_c4724_g1_i1.fasta	9	cras_c4724_g1_i1	minu_c36957_g1_i1	foca_c32568_g1_i1	octo_c59341_g1_i1	eury_eury_c7240_g1_i1	raik_c10434_g1_i1	rari_c6130_g1_i1	harp_c38546_g1_i1	petz_comp27922_c0_seq1
cras_c3915_g1_i1++.fasta	2	cras_c3915_g1_i1++	minu_c20005_g1_i1
cras_c5985_g1_i1++.fasta	4	cras_c5985_g1_i1++		foca_c27764_g1_i3				rari_c19692_g1_i2		petz_comp16559_c0_seq4
cras_c21255_g1_i1++.fasta	2	cras_c21255_g1_i1++		foca_c19482_g1_i1
petz_comp26857_c0_seq1.fasta	2						raik_c28900_g2_i1			petz_comp26857_c0_seq1
harp_c18311_g2_i1.fasta	2				octo_c8155_g1_i1				harp_c18311_g2_i1
cras_c5170_g1_i1++.fasta	6	cras_c5170_g1_i1++	minu_c14301_g1_i1	foca_c29499_g1_i1	octo_c14841_g1_i1	eury_eury_c4851_g1_i1		rari_c11660_g1_i1
cras_c6851_g1_i1++.fasta	3	cras_c6851_g1_i1++	minu_c18808_g1_i1	foca_c29982_g1_i1
cras_c4753_g1_i1++.fasta	5	cras_c4753_g1_i1++	minu_c36832_g1_i1		octo_c70830_g1_i1		raik_c17976_g1_i1			petz_comp5697_c0_seq1
eury_eury_c10406_g1_i1.fasta	3					eury_eury_c10406_g1_i1		rari_c6953_g1_i1	harp_c38027_g1_i1
cras_c16886_g1_i1++.fasta	2	cras_c16886_g1_i1++	minu_c36924_g1_i1
harp_c43390_g1_i1.fasta	2		minu_c8130_g2_i1						harp_c43390_g1_i1
cras_c7872_g1_i1++.fasta	2	cras_c7872_g1_i1++	minu_c27225_g1_i1
cras_c22002_g1_i1++.fasta	2	cras_c22002_g1_i1++	minu_c30824_g1_i1
cras_c7155_g1_i1++.fasta	2	cras_c7155_g1_i1++	minu_c19249_g1_i1
cras_c6778_g1_i1++.fasta	4	cras_c6778_g1_i1++	minu_c23673_g1_i1			eury_eury_c4941_g1_i1				petz_comp21820_c0_seq1
cras_c32029_g1_i1++.fasta	2	cras_c32029_g1_i1++		foca_c26068_g2_i1
cras_c15353_g1_i1++.fasta	2	cras_c15353_g1_i1++		foca_c465_g1_i1
cras_c4662_g1_i1++.fasta	6	cras_c4662_g1_i1++	minu_c30539_g1_i1	foca_c2774_g1_i1		eury_eury_c8875_g1_i1		rari_c3029_g1_i1		petz_comp3250_c0_seq1
cras_c9798_g1_i1++.fasta	4	cras_c9798_g1_i1++	minu_c15320_g1_i1			eury_eury_c17935_g1_i1		rari_c20026_g1_i1
eury_eury_c6297_g1_i1.fasta	2					eury_eury_c6297_g1_i1	raik_c9633_g1_i1
cras_c303_g1_i1+cras_comp6854_c0_seq1+.fasta	2	cras_c303_g1_i1+cras_comp6854_c0_seq1+	minu_c18336_g1_i1
eury_eury_c2360_g1_i1.fasta	2				octo_c61665_g1_i1	eury_eury_c2360_g1_i1
cras_c7104_g1_i1++.fasta	2	cras_c7104_g1_i1++	minu_c19212_g1_i1
cras_c3275_g1_i1++.fasta	2	cras_c3275_g1_i1++	minu_c23429_g1_i1
cras_c14505_g1_i1++.fasta	2	cras_c14505_g1_i1++	minu_c15532_g1_i1
harp_c20201_g2_i1.fasta	2				octo_c7455_g2_i1				harp_c20201_g2_i1
cras_c10848_g1_i1++.fasta	8	cras_c10848_g1_i1++	minu_c30269_g1_i1	foca_c31038_g1_i1	octo_c23456_g1_i1	eury_eury_c8249_g1_i1	raik_c30470_g1_i1	rari_c9901_g1_i1	harp_c35309_g1_i1
eury_eury_c28489_g1_i1.fasta	5				octo_c58328_g1_i1	eury_eury_c28489_g1_i1		rari_c4588_g1_i1	harp_c37399_g2_i1	petz_comp2748_c0_seq1
cras_c5245_g1_i1++.fasta	6	cras_c5245_g1_i1++	minu_c7224_g1_i1	foca_c2175_g1_i2	octo_c21157_g1_i1	eury_eury_c3620_g1_i1		rari_c8_g1_i1
cras_c31385_g1_i1+cras_comp12588_c0_seq1+.fasta	2	cras_c31385_g1_i1+cras_comp12588_c0_seq1+	minu_c18978_g2_i1
cras_c28919_g1_i1++.fasta	2	cras_c28919_g1_i1++	minu_c19820_g1_i1
cras_c28717_g1_i1++.fasta	5	cras_c28717_g1_i1++	minu_c14333_g1_i1	foca_c30504_g1_i1				rari_c11116_g1_i1		petz_comp27475_c0_seq1
harp_c39259_g2_i1.fasta	2				octo_c45432_g1_i1				harp_c39259_g2_i1
cras_c7301_g1_i1++.fasta	4	cras_c7301_g1_i1++	minu_c20235_g1_i1			eury_eury_c5451_g1_i1		rari_c20301_g1_i1
eury_eury_c7268_g1_i1.fasta	4		minu_c3230_g1_i1	foca_c748_g1_i2		eury_eury_c7268_g1_i1		rari_c8767_g1_i1
cras_c28637_g1_i1++.fasta	2	cras_c28637_g1_i1++	minu_c3879_g1_i1
cras_c4354_g1_i1++.fasta	7	cras_c4354_g1_i1++	minu_c7049_g1_i1	foca_c30263_g1_i1	octo_c17514_g1_i1	eury_eury_c4477_g1_i1		rari_c5512_g1_i1	harp_c24974_g2_i1
foca_c3076_g1_i1.fasta	2			foca_c3076_g1_i1			raik_c9298_g1_i1
foca_c24770_g1_i1.fasta	2		minu_c23564_g1_i1	foca_c24770_g1_i1
minu_c21601_g1_i1.fasta	2		minu_c21601_g1_i1					rari_c21902_g1_i1
eury_eury_c19490_g1_i1.fasta	2					eury_eury_c19490_g1_i1			harp_c38431_g1_i1
cras_c7878_g1_i1++.fasta	2	cras_c7878_g1_i1++	minu_c22507_g1_i1
cras_c6849_g1_i1++.fasta	6	cras_c6849_g1_i1++	minu_c30421_g1_i1		octo_c70449_g1_i1	eury_eury_c12091_g1_i1		rari_c14754_g1_i1		petz_comp5453_c0_seq1
cras_c2250_g1_i1++.fasta	2	cras_c2250_g1_i1++	minu_c27920_g1_i1
cras_c5347_g1_i1++.fasta	2	cras_c5347_g1_i1++	minu_c16774_g1_i1
cras_c3678_g1_i1++.fasta	2	cras_c3678_g1_i1++	minu_c16917_g1_i1
cras_c14503_g1_i1++.fasta	2	cras_c14503_g1_i1++	minu_c37499_g1_i1
cras_c2744_g1_i1++.fasta	2	cras_c2744_g1_i1++	minu_c21375_g1_i2
harp_c42871_g1_i1.fasta	2				octo_c22259_g1_i1				harp_c42871_g1_i1
eury_eury_c5906_g1_i1.fasta	4		minu_c16301_g1_i1			eury_eury_c5906_g1_i1		rari_c24390_g1_i1	harp_c21704_g1_i1
cras_c4625_g1_i1++.fasta	2	cras_c4625_g1_i1++	minu_c16370_g1_i1
cras_c21604_g1_i1++.fasta	5	cras_c21604_g1_i1++	minu_c30527_g1_i1	foca_c30394_g1_i1				rari_c24496_g1_i1	harp_c6867_g1_i1
foca_c29740_g1_i1.fasta	3		minu_c18347_g1_i1	foca_c29740_g1_i1				rari_c15524_g1_i1
octo_c14291_g1_i1.fasta	2				octo_c14291_g1_i1					petz_comp29594_c0_seq1
cras_c24516_g1_i1++.fasta	6	cras_c24516_g1_i1++	minu_c3944_g1_i1	foca_c28393_g2_i1		eury_eury_c21081_g1_i1	raik_c22821_g3_i1	rari_c11768_g1_i1
cras_c19390_g1_i1++.fasta	3	cras_c19390_g1_i1++	minu_c27628_g1_i1	foca_c32247_g1_i1
cras_c4773_g1_i1++.fasta	5	cras_c4773_g1_i1++	minu_c36614_g1_i1	foca_c8169_g1_i1	octo_c21903_g1_i1		raik_c21741_g1_i1
foca_c28258_g2_i1.fasta	2			foca_c28258_g2_i1			raik_c33481_g1_i1
cras_c5286_g1_i1++.fasta	3	cras_c5286_g1_i1++				eury_eury_c3659_g1_i1		rari_c23205_g1_i1
cras_c2254_g1_i1++.fasta	2	cras_c2254_g1_i1++	minu_c30786_g1_i1
cras_c15833_g1_i1++.fasta	5	cras_c15833_g1_i1++	minu_c33358_g1_i1	foca_c28845_g1_i1	octo_c35575_g1_i1		raik_c12424_g1_i1
foca_c32602_g1_i1.fasta	2			foca_c32602_g1_i1	octo_c73770_g1_i1
cras_c7093_g1_i1++.fasta	5	cras_c7093_g1_i1++	minu_c15040_g1_i1	foca_c29996_g1_i1		eury_eury_c15694_g1_i1		rari_c10336_g1_i1
cras_c28848_g1_i1++.fasta	2	cras_c28848_g1_i1++		foca_c6975_g2_i1
cras_c6609_g1_i1++.fasta	2	cras_c6609_g1_i1++	minu_c21784_g1_i1
cras_c30509_g1_i1++.fasta	2	cras_c30509_g1_i1++				eury_eury_c8428_g1_i1
cras_c26042_g1_i1++.fasta	2	cras_c26042_g1_i1++	minu_c37788_g1_i1
cras_c10536_g1_i1++.fasta	2	cras_c10536_g1_i1++	minu_c30230_g1_i1
cras_c7768_g1_i1++.fasta	2	cras_c7768_g1_i1++	minu_c1903_g1_i1
cras_c19609_g1_i1++.fasta	2	cras_c19609_g1_i1++	minu_c5530_g1_i1
cras_c33042_g1_i1+cras_comp5285_c0_seq1+cras_comp5285_c0_seq1.fasta	2	cras_c33042_g1_i1+cras_comp5285_c0_seq1+cras_comp5285_c0_seq1	minu_c24262_g1_i1
cras_c5633_g1_i2++.fasta	2	cras_c5633_g1_i2++	minu_c18607_g2_i1
cras_c21211_g1_i1++.fasta	2	cras_c21211_g1_i1++	minu_c33297_g1_i1
cras_c8198_g1_i1++.fasta	9	cras_c8198_g1_i1++	minu_c12825_g1_i1	foca_c24780_g1_i2	octo_c70712_g1_i1	eury_eury_c12295_g1_i1	raik_c21145_g2_i1	rari_c13833_g1_i1	harp_c39269_g3_i1	petz_comp25840_c0_seq1
cras_c24318_g1_i1++.fasta	2	cras_c24318_g1_i1++	minu_c27913_g1_i1
eury_eury_c12436_g1_i1.fasta	7		minu_c14032_g1_i1	foca_c28161_g2_i1	octo_c89117_g1_i1	eury_eury_c12436_g1_i1		rari_c11442_g1_i1	harp_c39022_g1_i1	petz_comp27749_c0_seq1
eury_eury_c12434_g1_i1.fasta	4			foca_c29251_g1_i1	octo_c49958_g1_i1	eury_eury_c12434_g1_i1	raik_c12059_g1_i1
eury_eury_c20623_g1_i1.fasta	2		minu_c30099_g1_i1			eury_eury_c20623_g1_i1
eury_eury_c19346_g1_i1.fasta	5				octo_c83479_g1_i1	eury_eury_c19346_g1_i1	raik_c25419_g3_i1	rari_c15772_g1_i1		petz_comp28966_c0_seq1
foca_c1586_g1_i1.fasta	2			foca_c1586_g1_i1	octo_c70388_g1_i1
cras_c6111_g1_i1++.fasta	3	cras_c6111_g1_i1++	minu_c23654_g1_i1	foca_c3221_g1_i2
cras_c6827_g1_i1++.fasta	2	cras_c6827_g1_i1++	minu_c18311_g1_i1
eury_eury_c15703_g1_i1.fasta	7		minu_c6158_g1_i1	foca_c13656_g1_i1	octo_c2850_g1_i1	eury_eury_c15703_g1_i1	raik_c16647_g1_i1	rari_c24372_g1_i1	harp_c33262_g1_i1
cras_c27853_g1_i1++.fasta	2	cras_c27853_g1_i1++		foca_c25341_g1_i2
cras_c24399_g1_i1++.fasta	2	cras_c24399_g1_i1++	minu_c37133_g1_i1
petz_comp2936_c0_seq1.fasta	2						raik_c9417_g2_i1			petz_comp2936_c0_seq1
foca_c30105_g1_i1.fasta	2		minu_c12722_g1_i1	foca_c30105_g1_i1
cras_c6356_g1_i1++.fasta	2	cras_c6356_g1_i1++	minu_c27062_g1_i1
cras_c30174_g1_i1++.fasta	2	cras_c30174_g1_i1++	minu_c14371_g1_i1
eury_eury_c8751_g1_i1.fasta	2				octo_c20570_g1_i1	eury_eury_c8751_g1_i1
cras_c10322_g1_i1++.fasta	2	cras_c10322_g1_i1++		foca_c6379_g1_i1
foca_c9876_g1_i1.fasta	2		minu_c33994_g1_i1	foca_c9876_g1_i1
cras_c25416_g1_i1++.fasta	2	cras_c25416_g1_i1++	minu_c21967_g1_i1
cras_c24489_g1_i1++.fasta	4	cras_c24489_g1_i1++	minu_c31044_g1_i1	foca_c18950_g1_i1				rari_c1059_g1_i1
eury_eury_c3234_g1_i1.fasta	2			foca_c4923_g1_i1		eury_eury_c3234_g1_i1
cras_c31054_g1_i1++.fasta	2	cras_c31054_g1_i1++	minu_c9501_g1_i2
eury_eury_c5235_g1_i1.fasta	2					eury_eury_c5235_g1_i1		rari_c26760_g1_i1
cras_c4088_g1_i1++.fasta	4	cras_c4088_g1_i1++		foca_c26362_g1_i2					harp_c43180_g1_i1	petz_comp25317_c0_seq1
eury_eury_c7903_g1_i1.fasta	8		minu_c24485_g1_i1	foca_c30152_g1_i1	octo_c37369_g1_i1	eury_eury_c7903_g1_i1	raik_c13937_g1_i1	rari_c14970_g1_i1	harp_c38114_g1_i1	petz_comp28089_c0_seq1
cras_c12698_g1_i1+cras_comp8273_c0_seq1+.fasta	5	cras_c12698_g1_i1+cras_comp8273_c0_seq1+	minu_c33602_g1_i1	foca_c30027_g1_i1		eury_eury_c29018_g1_i1		rari_c8236_g1_i1
cras_c20112_g1_i1++.fasta	2	cras_c20112_g1_i1++	minu_c5507_g1_i1
cras_c4109_g1_i1++.fasta	2	cras_c4109_g1_i1++	minu_c21630_g1_i1
eury_eury_c17667_g1_i1.fasta	2					eury_eury_c17667_g1_i1		rari_c18985_g1_i1
eury_eury_c30040_g1_i1.fasta	2				octo_c1292_g1_i1	eury_eury_c30040_g1_i1
cras_c2115_g1_i1++.fasta	2	cras_c2115_g1_i1++	minu_c23336_g1_i1
cras_c20779_g1_i1++.fasta	2	cras_c20779_g1_i1++	minu_c36962_g1_i1
cras_c24326_g1_i1+cras_comp11279_c0_seq1+.fasta	2	cras_c24326_g1_i1+cras_comp11279_c0_seq1+	minu_c14246_g1_i1
cras_c17241_g1_i1++.fasta	2	cras_c17241_g1_i1++	minu_c21389_g1_i1
cras_c6837_g1_i1++.fasta	2	cras_c6837_g1_i1++	minu_c26688_g1_i1
foca_c30830_g1_i1.fasta	2			foca_c30830_g1_i1				rari_c10556_g1_i1
eury_eury_c5931_g1_i1.fasta	7		minu_c17924_g1_i1	foca_c31348_g1_i1	octo_c12205_g2_i1	eury_eury_c5931_g1_i1	raik_c24103_g2_i1	rari_c14473_g1_i1		petz_comp16654_c0_seq1
cras_c5734_g1_i1++.fasta	2	cras_c5734_g1_i1++	minu_c28185_g1_i1
cras_c6470_g1_i1++.fasta	3	cras_c6470_g1_i1++	minu_c21382_g1_i1			eury_eury_c15392_g1_i1
eury_eury_c24443_g1_i1.fasta	2					eury_eury_c24443_g1_i1			harp_c49077_g1_i1
cras_c7866_g1_i1++.fasta	2	cras_c7866_g1_i1++	minu_c36652_g1_i1
cras_c5284_g1_i1++.fasta	2	cras_c5284_g1_i1++	minu_c16043_g1_i1
cras_c6132_g1_i1++.fasta	2	cras_c6132_g1_i1++	minu_c16557_g1_i1
cras_c5922_g1_i1++.fasta	2	cras_c5922_g1_i1++	minu_c36643_g1_i1
eury_eury_c11079_g1_i1.fasta	6				octo_c33576_g1_i1	eury_eury_c11079_g1_i1	raik_c17963_g1_i1	rari_c14024_g1_i1	harp_c34298_g1_i1	petz_comp29261_c0_seq1
cras_c7309_g1_i1++.fasta	2	cras_c7309_g1_i1++	minu_c18409_g1_i1
cras_c6003_g1_i1++.fasta	2	cras_c6003_g1_i1++	minu_c12737_g1_i1
eury_eury_c2568_g1_i1.fasta	7		minu_c37697_g1_i1		octo_c86391_g1_i1	eury_eury_c2568_g1_i1	raik_c22408_g4_i1	rari_c14173_g1_i1	harp_c38139_g1_i1	petz_comp5419_c0_seq1
cras_c20083_g1_i1++.fasta	2	cras_c20083_g1_i1++	minu_c19831_g1_i1
cras_c10262_g1_i1++.fasta	2	cras_c10262_g1_i1++	minu_c12733_g1_i1
cras_c1013_g1_i1++.fasta	2	cras_c1013_g1_i1++	minu_c19701_g1_i1
octo_c12194_g1_i1.fasta	2				octo_c12194_g1_i1		raik_c25290_g1_i1
cras_c19456_g1_i1++.fasta	2	cras_c19456_g1_i1++	minu_c24856_g1_i1
cras_c15242_g1_i1++.fasta	2	cras_c15242_g1_i1++	minu_c15965_g1_i1
cras_c5708_g1_i1++.fasta	2	cras_c5708_g1_i1++	minu_c11100_g1_i1
cras_c24737_g1_i1++.fasta	7	cras_c24737_g1_i1++		foca_c28750_g1_i1	octo_c6712_g1_i1	eury_eury_c11872_g1_i1	raik_c3860_g1_i1	rari_c5111_g1_i1		petz_comp28413_c0_seq1
minu_c9410_g1_i1.fasta	2		minu_c9410_g1_i1					rari_c20534_g1_i1
cras_c19622_g1_i1++.fasta	7	cras_c19622_g1_i1++	minu_c16036_g1_i1	foca_c32361_g1_i1	octo_c14300_g1_i1	eury_eury_c9561_g1_i1			harp_c39381_g3_i1	petz_comp5552_c0_seq1
cras_c4452_g1_i1++.fasta	2	cras_c4452_g1_i1++	minu_c16638_g1_i1
cras_c5550_g1_i1++.fasta	3	cras_c5550_g1_i1++	minu_c14670_g1_i1	foca_c29048_g1_i1
cras_c12506_g1_i1++.fasta	2	cras_c12506_g1_i1++				eury_eury_c24829_g1_i1
minu_c11315_g2_i1.fasta	2		minu_c11315_g2_i1							petz_comp26373_c4_seq1
cras_c21791_g1_i1++.fasta	4	cras_c21791_g1_i1++		foca_c30166_g1_i1			raik_c20881_g3_i1	rari_c12241_g1_i1
cras_c2528_g1_i1++.fasta	3	cras_c2528_g1_i1++		foca_c3251_g2_i1	octo_c60842_g1_i1
cras_c2915_g1_i1++.fasta	2	cras_c2915_g1_i1++	minu_c37312_g1_i1
eury_eury_c13594_g1_i1.fasta	2					eury_eury_c13594_g1_i1		rari_c13221_g1_i1
cras_c5022_g1_i1++.fasta	5	cras_c5022_g1_i1++	minu_c24258_g1_i1	foca_c30785_g1_i1		eury_eury_c26519_g1_i1		rari_c23234_g1_i1
cras_c4413_g1_i1+cras_comp5126_c0_seq1+.fasta	2	cras_c4413_g1_i1+cras_comp5126_c0_seq1+	minu_c37024_g1_i1
cras_c789_g1_i1++.fasta	2	cras_c789_g1_i1++	minu_c20988_g1_i1
cras_c6212_g1_i1++.fasta	6	cras_c6212_g1_i1++	minu_c18267_g1_i1	foca_c19124_g2_i1	octo_c23526_g1_i1	eury_eury_c18463_g1_i1		rari_c18397_g1_i1
cras_c5986_g1_i1++.fasta	2	cras_c5986_g1_i1++	minu_c15228_g1_i1
cras_c17215_g1_i1+cras_comp8286_c0_seq1+.fasta	2	cras_c17215_g1_i1+cras_comp8286_c0_seq1+	minu_c10913_g1_i1
cras_c4181_g1_i1++.fasta	2	cras_c4181_g1_i1++	minu_c33882_g1_i1
cras_c9307_g1_i1++.fasta	2	cras_c9307_g1_i1++	minu_c20737_g1_i1
eury_eury_c10234_g1_i1.fasta	7		minu_c23491_g1_i1	foca_c267_g1_i1	octo_c21960_g1_i1	eury_eury_c10234_g1_i1	raik_c12430_g1_i1	rari_c9906_g1_i1	harp_c37100_g1_i1
harp_c47303_g1_i1.fasta	2							rari_c14584_g1_i1	harp_c47303_g1_i1
cras_c6331_g1_i1++.fasta	2	cras_c6331_g1_i1++	minu_c27116_g1_i1
cras_c5179_g1_i1++.fasta	9	cras_c5179_g1_i1++	minu_c12941_g1_i1	foca_c30877_g1_i1	octo_c90383_g1_i1	eury_eury_c7690_g1_i1	raik_c11419_g1_i1	rari_c8897_g1_i1	harp_c32855_g1_i1	petz_comp21807_c0_seq1
cras_c5128_g1_i1++.fasta	2	cras_c5128_g1_i1++	minu_c14691_g1_i1
cras_c7172_g1_i1++.fasta	5	cras_c7172_g1_i1++	minu_c37286_g1_i1	foca_c1958_g1_i1		eury_eury_c6437_g1_i1		rari_c14576_g1_i1
harp_c38223_g2_i1.fasta	3				octo_c19351_g1_i1		raik_c9102_g1_i1		harp_c38223_g2_i1
foca_c5019_g1_i2.fasta	6			foca_c5019_g1_i2	octo_c15787_g1_i1		raik_c7356_g1_i2	rari_c3656_g1_i1	harp_c26720_g1_i1	petz_comp2761_c0_seq1
cras_c6473_g1_i1++.fasta	2	cras_c6473_g1_i1++	minu_c24949_g1_i1
octo_c88111_g1_i1.fasta	2				octo_c88111_g1_i1					petz_comp27976_c0_seq1
harp_c28884_g1_i1.fasta	2				octo_c72914_g1_i1				harp_c28884_g1_i1
foca_c26362_g1_i1.fasta	4			foca_c26362_g1_i1			raik_c13443_g1_i1	rari_c15486_g1_i1	harp_c44503_g1_i1
cras_c5884_g1_i1++.fasta	2	cras_c5884_g1_i1++	minu_c3982_g1_i1
cras_c26595_g1_i1++.fasta	2	cras_c26595_g1_i1++	minu_c26713_g1_i1
cras_c11623_g1_i1++.fasta	2	cras_c11623_g1_i1++	minu_c10447_g1_i1
cras_c29332_g1_i1++.fasta	2	cras_c29332_g1_i1++	minu_c21917_g1_i1
cras_c19788_g1_i1+cras_comp6764_c0_seq1+.fasta	2	cras_c19788_g1_i1+cras_comp6764_c0_seq1+	minu_c19365_g1_i1
cras_c14793_g1_i1++.fasta	2	cras_c14793_g1_i1++	minu_c8401_g1_i1
minu_c6643_g1_i1.fasta	2		minu_c6643_g1_i1					rari_c16952_g1_i1
cras_c30838_g1_i1++.fasta	2	cras_c30838_g1_i1++	minu_c33625_g1_i1
cras_c5577_g1_i1++.fasta	2	cras_c5577_g1_i1++	minu_c17051_g1_i1
cras_c10105_g1_i1++.fasta	6	cras_c10105_g1_i1++	minu_c21431_g1_i1				raik_c17089_g1_i1	rari_c15855_g1_i1	harp_c39520_g2_i1	petz_comp17643_c0_seq1
cras_c7_g1_i1++.fasta	2	cras_c7_g1_i1++	minu_c28377_g1_i1
cras_c19379_g1_i1++.fasta	3	cras_c19379_g1_i1++	minu_c16560_g1_i1	foca_c7827_g1_i1
eury_eury_c10228_g1_i1.fasta	2					eury_eury_c10228_g1_i1	raik_c18294_g1_i1
cras_c30705_g1_i1++.fasta	2	cras_c30705_g1_i1++	minu_c36940_g1_i1
cras_c3023_g1_i1++.fasta	2	cras_c3023_g1_i1++	minu_c18404_g1_i1
cras_c10694_g1_i1++.fasta	2	cras_c10694_g1_i1++	minu_c16422_g1_i1
cras_c5798_g1_i1++.fasta	2	cras_c5798_g1_i1++			octo_c19395_g1_i1
cras_c4977_g1_i1++.fasta	2	cras_c4977_g1_i1++	minu_c13_g1_i1
foca_c29194_g1_i1.fasta	2			foca_c29194_g1_i1	octo_c25713_g1_i1
cras_c2132_g1_i1++.fasta	2	cras_c2132_g1_i1++	minu_c6159_g1_i1
cras_c7464_g1_i1++.fasta	2	cras_c7464_g1_i1++	minu_c31174_g1_i1
cras_c4027_g1_i1++.fasta	2	cras_c4027_g1_i1++	minu_c36796_g1_i1
eury_eury_c2130_g1_i1.fasta	3		minu_c17987_g1_i1	foca_c32688_g1_i1		eury_eury_c2130_g1_i1
petz_comp27791_c0_seq1.fasta	2						raik_c17723_g1_i1			petz_comp27791_c0_seq1
eury_eury_c11032_g1_i1.fasta	2					eury_eury_c11032_g1_i1		rari_c8631_g1_i1
cras_c6192_g1_i1++.fasta	2	cras_c6192_g1_i1++	minu_c28365_g1_i1
cras_c27380_g1_i1++.fasta	2	cras_c27380_g1_i1++	minu_c11642_g1_i1
cras_c12789_g1_i1++.fasta	3	cras_c12789_g1_i1++	minu_c19049_g1_i1			eury_eury_c27156_g1_i1
cras_c29248_g1_i1++.fasta	2	cras_c29248_g1_i1++	minu_c2587_g1_i1
cras_c2913_g1_i1++.fasta	6	cras_c2913_g1_i1++	minu_c29989_g1_i1	foca_c30756_g1_i1	octo_c82744_g1_i1				harp_c36544_g1_i1	petz_comp27817_c0_seq1
eury_eury_c13776_g1_i1.fasta	2					eury_eury_c13776_g1_i1		rari_c12061_g1_i1
cras_c2203_g1_i1++.fasta	4	cras_c2203_g1_i1++	minu_c16028_g2_i1	foca_c27764_g2_i1						petz_comp16559_c0_seq3
foca_c1175_g1_i1.fasta	2			foca_c1175_g1_i1	octo_c22890_g1_i1
cras_c8927_g1_i1++.fasta	2	cras_c8927_g1_i1++	minu_c31383_g1_i1
foca_c31818_g1_i1.fasta	4		minu_c12958_g1_i1	foca_c31818_g1_i1				rari_c13657_g1_i1		petz_comp29082_c0_seq1
foca_c29495_g1_i1.fasta	2		minu_c27325_g1_i1	foca_c29495_g1_i1
eury_eury_c6848_g1_i1.fasta	2					eury_eury_c6848_g1_i1		rari_c21681_g1_i1
eury_eury_c11198_g1_i1.fasta	5		minu_c13961_g1_i1			eury_eury_c11198_g1_i1	raik_c18099_g1_i1	rari_c11005_g1_i1	harp_c38793_g2_i1
cras_c4949_g1_i1++.fasta	3	cras_c4949_g1_i1++	minu_c30181_g1_i1	foca_c1214_g1_i1
foca_c30767_g1_i1.fasta	2			foca_c30767_g1_i1	octo_c71860_g1_i1
cras_c7618_g1_i1++.fasta	4	cras_c7618_g1_i1++	minu_c36598_g1_i1				raik_c13536_g3_i1	rari_c2902_g1_i1
cras_c5431_g1_i1++.fasta	2	cras_c5431_g1_i1++	minu_c15848_g1_i1
cras_c4255_g1_i1++.fasta	2	cras_c4255_g1_i1++	minu_c28411_g1_i1
cras_c21416_g1_i1++.fasta	4	cras_c21416_g1_i1++	minu_c22010_g1_i1			eury_eury_c18468_g1_i1				petz_comp28262_c0_seq1
eury_eury_c2263_g1_i1.fasta	4				octo_c73795_g1_i1	eury_eury_c2263_g1_i1		rari_c3992_g1_i1	harp_c1665_g1_i1
eury_eury_c4301_g1_i1.fasta	3					eury_eury_c4301_g1_i1	raik_c20165_g1_i1	rari_c15025_g1_i1
cras_c5760_g1_i1++.fasta	4	cras_c5760_g1_i1++		foca_c28793_g1_i1			raik_c16517_g1_i1			petz_comp5541_c0_seq1
cras_c3668_g1_i1++.fasta	2	cras_c3668_g1_i1++	minu_c37382_g1_i1
harp_c42659_g1_i1.fasta	2						raik_c16408_g1_i1		harp_c42659_g1_i1
cras_c15178_g1_i1++.fasta	2	cras_c15178_g1_i1++	minu_c20274_g1_i1
cras_c19407_g1_i1++.fasta	4	cras_c19407_g1_i1++	minu_c20663_g1_i1		octo_c47558_g1_i1			rari_c22011_g1_i2
eury_eury_c2937_g1_i1.fasta	3				octo_c2711_g1_i2	eury_eury_c2937_g1_i1			harp_c51094_g1_i1
cras_c9539_g1_i1++.fasta	2	cras_c9539_g1_i1++	minu_c21198_g1_i1
cras_c416_g1_i1++.fasta	2	cras_c416_g1_i1++	minu_c39443_g1_i1
cras_c20980_g1_i1++.fasta	2	cras_c20980_g1_i1++	minu_c26930_g1_i1
cras_c5439_g1_i1.fasta	8	cras_c5439_g1_i1	minu_c18643_g1_i1		octo_c22063_g1_i1	eury_eury_c13323_g1_i1	raik_c23788_g2_i1	rari_c14073_g1_i1	harp_c39382_g1_i1	petz_comp2788_c0_seq1
cras_c13999_g1_i1++.fasta	8	cras_c13999_g1_i1++	minu_c33616_g1_i1	foca_c120_g1_i1	octo_c59129_g1_i1	eury_eury_c26758_g1_i1	raik_c32743_g1_i1	rari_c2194_g1_i1	harp_c62097_g1_i1
cras_c19371_g1_i1++.fasta	2	cras_c19371_g1_i1++	minu_c10581_g1_i1
cras_c18997_g1_i1++.fasta	2	cras_c18997_g1_i1++		foca_c31037_g1_i1
eury_eury_c7982_g1_i1.fasta	4				octo_c20730_g2_i1	eury_eury_c7982_g1_i1		rari_c19709_g1_i1		petz_comp26004_c2_seq1
cras_c6026_g1_i1++.fasta	2	cras_c6026_g1_i1++	minu_c17779_g1_i1
cras_c5205_g1_i1++.fasta	2	cras_c5205_g1_i1++	minu_c22205_g1_i1
cras_c6001_g1_i2++.fasta	6	cras_c6001_g1_i2++	minu_c23541_g1_i1	foca_c30793_g1_i1	octo_c47198_g1_i1	eury_eury_c11274_g1_i1	raik_c14793_g1_i1
foca_c30914_g1_i1.fasta	2		minu_c30715_g1_i1	foca_c30914_g1_i1
cras_c3622_g1_i1++.fasta	3	cras_c3622_g1_i1++	minu_c13969_g1_i1	foca_c3096_g1_i1
cras_c29386_g1_i1++.fasta	2	cras_c29386_g1_i1++	minu_c30599_g1_i1
cras_c531_g1_i1++.fasta	2	cras_c531_g1_i1++	minu_c34801_g1_i1
eury_eury_c13953_g1_i1.fasta	2					eury_eury_c13953_g1_i1				petz_comp27975_c0_seq1
cras_c6697_g1_i1++.fasta	2	cras_c6697_g1_i1++	minu_c17787_g1_i1
cras_c6852_g1_i1++.fasta	2	cras_c6852_g1_i1++	minu_c18115_g1_i1
cras_c4454_g2_i1++.fasta	2	cras_c4454_g2_i1++	minu_c36553_g1_i1
cras_c29035_g1_i1++.fasta	2	cras_c29035_g1_i1++	minu_c18978_g1_i1
cras_c30170_g1_i1++.fasta	5	cras_c30170_g1_i1++	minu_c33409_g1_i1	foca_c30885_g1_i1	octo_c22383_g1_i1	eury_eury_c3662_g1_i1
cras_c1230_g1_i1++.fasta	3	cras_c1230_g1_i1++	minu_c17931_g1_i1	foca_c31386_g1_i1
cras_c1627_g1_i1++.fasta	4	cras_c1627_g1_i1++	minu_c31177_g1_i1	foca_c17738_g1_i1				rari_c7395_g1_i1
eury_eury_c12982_g5_i1.fasta	5			foca_c27764_g1_i2		eury_eury_c12982_g5_i1	raik_c7193_g1_i1		harp_c37982_g2_i1	petz_comp16559_c0_seq1
cras_c7458_g1_i1++.fasta	2	cras_c7458_g1_i1++	minu_c14230_g1_i1
cras_c16907_g1_i1++.fasta	4	cras_c16907_g1_i1++	minu_c31955_g1_i1	foca_c31618_g1_i1				rari_c9661_g1_i1
cras_c6009_g1_i1++.fasta	2	cras_c6009_g1_i1++	minu_c12659_g1_i1
cras_c4545_g1_i1++.fasta	8	cras_c4545_g1_i1++	minu_c33588_g1_i1	foca_c32032_g1_i1	octo_c20016_g1_i1	eury_eury_c10472_g1_i1		rari_c5103_g1_i1	harp_c18706_g1_i1	petz_comp28104_c0_seq1
cras_c3660_g1_i1++.fasta	2	cras_c3660_g1_i1++	minu_c22337_g1_i1
cras_c1707_g1_i1++.fasta	2	cras_c1707_g1_i1++		foca_c29709_g1_i1
eury_eury_c19224_g1_i1.fasta	5				octo_c53096_g1_i1	eury_eury_c19224_g1_i1	raik_c5980_g1_i1		harp_c44039_g1_i1	petz_comp28990_c0_seq1
cras_c25881_g1_i1++.fasta	2	cras_c25881_g1_i1++	minu_c492_g1_i1
cras_c3306_g1_i1++.fasta	5	cras_c3306_g1_i1++	minu_c26951_g1_i1			eury_eury_c15172_g1_i1		rari_c15629_g1_i1		petz_comp16733_c0_seq1
eury_eury_c14785_g1_i1.fasta	4			foca_c30847_g1_i1		eury_eury_c14785_g1_i1		rari_c18410_g1_i1		petz_comp4119_c0_seq1
cras_c21379_g1_i1++.fasta	2	cras_c21379_g1_i1++	minu_c31808_g1_i1
cras_c5783_g1_i1++.fasta	6	cras_c5783_g1_i1++	minu_c15774_g1_i1	foca_c31931_g1_i1	octo_c32573_g1_i1	eury_eury_c10715_g1_i1		rari_c8519_g1_i1
cras_c4013_g1_i1++.fasta	3	cras_c4013_g1_i1++	minu_c38307_g1_i1	foca_c3002_g1_i1
cras_c5757_g1_i1++.fasta	2	cras_c5757_g1_i1++	minu_c33568_g1_i1
cras_c10773_g1_i1++.fasta	4	cras_c10773_g1_i1++	minu_c3737_g1_i1	foca_c30905_g1_i1	octo_c21826_g1_i1
cras_c25173_g1_i1++.fasta	2	cras_c25173_g1_i1++	minu_c20459_g1_i1
cras_c10890_g1_i1++.fasta	2	cras_c10890_g1_i1++	minu_c36638_g1_i1
cras_c5942_g1_i1++.fasta	2	cras_c5942_g1_i1++	minu_c29986_g1_i1
cras_c261_g1_i1++.fasta	2	cras_c261_g1_i1++	minu_c37211_g1_i1
cras_c7295_g1_i1++.fasta	2	cras_c7295_g1_i1++	minu_c30439_g1_i1
cras_c5965_g1_i1++.fasta	2	cras_c5965_g1_i1++	minu_c36778_g1_i1
cras_c2821_g1_i1++.fasta	4	cras_c2821_g1_i1++	minu_c20779_g1_i1			eury_eury_c18761_g1_i1		rari_c21720_g1_i1
cras_c28593_g1_i1.fasta	8	cras_c28593_g1_i1	minu_c33277_g1_i1	foca_c29573_g1_i1	octo_c58540_g1_i1	eury_eury_c21168_g1_i1	raik_c14983_g1_i1	rari_c8331_g1_i1	harp_c9929_g1_i1
cras_c19065_g1_i1++.fasta	6	cras_c19065_g1_i1++	minu_c18646_g1_i1		octo_c21143_g2_i1			rari_c14768_g1_i1	harp_c54580_g1_i1	petz_comp25346_c1_seq1
cras_c7619_g1_i1++.fasta	2	cras_c7619_g1_i1++	minu_c24397_g1_i1
cras_c9802_g1_i1++.fasta	2	cras_c9802_g1_i1++	minu_c18270_g1_i1
cras_c6889_g1_i1++.fasta	7	cras_c6889_g1_i1++	minu_c27291_g1_i1			eury_eury_c14276_g1_i1	raik_c24858_g3_i1	rari_c18951_g1_i1	harp_c39178_g1_i1	petz_comp28338_c0_seq1
cras_c6748_g1_i1++.fasta	6	cras_c6748_g1_i1++	minu_c33667_g1_i1	foca_c24577_g1_i1	octo_c32641_g1_i1		raik_c16640_g1_i1			petz_comp28266_c0_seq1
cras_c6866_g1_i1++.fasta	5	cras_c6866_g1_i1++	minu_c18357_g1_i1		octo_c21571_g1_i1		raik_c23200_g4_i1	rari_c17621_g1_i1
cras_c10226_g1_i1++.fasta	9	cras_c10226_g1_i1++	minu_c10092_g1_i1	foca_c5019_g1_i1	octo_c15787_g1_i2	eury_eury_c7168_g1_i3	raik_c7356_g1_i1	rari_c3656_g1_i2	harp_c26720_g1_i2	petz_comp2761_c0_seq2
octo_c24593_g1_i1.fasta	2				octo_c24593_g1_i1		raik_c16115_g1_i1
cras_c5653_g1_i1++.fasta	2	cras_c5653_g1_i1++	minu_c33836_g1_i1
cras_c1277_g1_i1++.fasta	2	cras_c1277_g1_i1++	minu_c24088_g1_i1
cras_c24471_g1_i1++.fasta	6	cras_c24471_g1_i1++	minu_c12151_g1_i1	foca_c29362_g1_i1			raik_c20881_g4_i1		harp_c37769_g1_i2	petz_comp27776_c0_seq1
cras_c5342_g1_i1++.fasta	8	cras_c5342_g1_i1++	minu_c30603_g1_i1		octo_c32430_g1_i1	eury_eury_c13827_g1_i1	raik_c21812_g2_i1	rari_c26579_g1_i1	harp_c37602_g1_i1	petz_comp16629_c0_seq1
foca_c32255_g1_i1.fasta	2		minu_c3048_g1_i2	foca_c32255_g1_i1
cras_c4028_g1_i1++.fasta	2	cras_c4028_g1_i1++	minu_c26506_g1_i1
cras_c6295_g1_i1++.fasta	6	cras_c6295_g1_i1++	minu_c16281_g1_i1	foca_c29125_g1_i1		eury_eury_c6706_g1_i1		rari_c11704_g1_i1	harp_c37771_g1_i1
harp_c7023_g1_i1.fasta	2						raik_c29111_g1_i1		harp_c7023_g1_i1
foca_c16975_g1_i1.fasta	2			foca_c16975_g1_i1			raik_c10514_g1_i1
cras_c9558_g1_i1++.fasta	2	cras_c9558_g1_i1++	minu_c34682_g1_i1
cras_c3669_g1_i1++.fasta	2	cras_c3669_g1_i1++	minu_c30245_g1_i1
eury_eury_c20666_g1_i1.fasta	5				octo_c26092_g1_i1	eury_eury_c20666_g1_i1		rari_c6028_g1_i1	harp_c33360_g1_i1	petz_comp2763_c0_seq1
cras_c18330_g1_i1++.fasta	2	cras_c18330_g1_i1++	minu_c11372_g2_i1
cras_c11120_g1_i1++.fasta	2	cras_c11120_g1_i1++	minu_c30022_g1_i1
cras_c4194_g1_i1++.fasta	2	cras_c4194_g1_i1++	minu_c23592_g1_i1
cras_c30889_g1_i1++.fasta	2	cras_c30889_g1_i1++	minu_c12241_g1_i2
cras_c3263_g1_i1++.fasta	9	cras_c3263_g1_i1++	minu_c26915_g1_i1	foca_c5415_g1_i1	octo_c21831_g1_i1	eury_eury_c17250_g1_i1	raik_c25877_g1_i1	rari_c24406_g1_i1	harp_c38812_g1_i1	petz_comp26720_c0_seq1
cras_c2906_g1_i1++.fasta	2	cras_c2906_g1_i1++	minu_c27048_g1_i1
cras_c5416_g1_i1++.fasta	2	cras_c5416_g1_i1++	minu_c16162_g1_i1
eury_eury_c26337_g1_i1.fasta	2				octo_c26747_g1_i1	eury_eury_c26337_g1_i1
cras_c7308_g1_i2++.fasta	2	cras_c7308_g1_i2++	minu_c7680_g1_i1
cras_c5358_g1_i1++.fasta	2	cras_c5358_g1_i1++	minu_c14527_g1_i1
cras_c21286_g1_i1++.fasta	2	cras_c21286_g1_i1++	minu_c23904_g1_i1
cras_c38_g1_i1++.fasta	6	cras_c38_g1_i1++	minu_c27975_g1_i1	foca_c786_g1_i1	octo_c19079_g1_i1	eury_eury_c5151_g1_i1				petz_comp2752_c0_seq1
cras_c6513_g2_i1++.fasta	2	cras_c6513_g2_i1++						rari_c21153_g2_i3
cras_c29698_g1_i1++.fasta	2	cras_c29698_g1_i1++	minu_c31619_g1_i1
minu_c30296_g1_i1.fasta	2		minu_c30296_g1_i1					rari_c18189_g1_i1
cras_c19260_g1_i1++.fasta	2	cras_c19260_g1_i1++	minu_c37641_g1_i1
eury_eury_c16169_g1_i1.fasta	2					eury_eury_c16169_g1_i1		rari_c19753_g1_i1
cras_c30013_g1_i1++.fasta	5	cras_c30013_g1_i1++	minu_c17281_g1_i1	foca_c2958_g1_i1		eury_eury_c16932_g1_i1				petz_comp5549_c0_seq1
foca_c30363_g1_i1.fasta	2		minu_c33592_g1_i1	foca_c30363_g1_i1
cras_c6255_g3_i1++.fasta	2	cras_c6255_g3_i1++	minu_c19755_g2_i1
eury_eury_c6099_g1_i1.fasta	2				octo_c45786_g1_i1	eury_eury_c6099_g1_i1
cras_c11797_g1_i1++.fasta	2	cras_c11797_g1_i1++		foca_c16257_g2_i1
cras_c2758_g1_i1++.fasta	5	cras_c2758_g1_i1++	minu_c22307_g1_i1	foca_c31747_g1_i1		eury_eury_c9688_g1_i1		rari_c23466_g1_i1
raik_c7018_g1_i1.fasta	2						raik_c7018_g1_i1	rari_c6754_g2_i1
cras_c5572_g1_i1++.fasta	7	cras_c5572_g1_i1++	minu_c23338_g1_i1	foca_c30430_g1_i1		eury_eury_c26822_g1_i1	raik_c20004_g2_i1	rari_c19774_g1_i1		petz_comp27898_c0_seq1
cras_c10149_g1_i1++.fasta	2	cras_c10149_g1_i1++	minu_c22169_g1_i1
cras_c6770_g1_i1++.fasta	2	cras_c6770_g1_i1++	minu_c21184_g1_i1
cras_c23097_g1_i1++.fasta	2	cras_c23097_g1_i1++	minu_c1258_g1_i1
cras_c660_g1_i1++.fasta	2	cras_c660_g1_i1++	minu_c15565_g1_i1
cras_c9485_g1_i1++.fasta	5	cras_c9485_g1_i1++	minu_c30117_g1_i1			eury_eury_c18601_g1_i1	raik_c24581_g2_i1	rari_c20887_g1_i1
cras_c16833_g1_i1++.fasta	4	cras_c16833_g1_i1++	minu_c18584_g1_i1	foca_c13380_g2_i1	octo_c58936_g1_i1
cras_c6179_g1_i1++.fasta	6	cras_c6179_g1_i1++	minu_c23347_g1_i1		octo_c17301_g1_i1	eury_eury_c9241_g1_i1		rari_c24320_g1_i1	harp_c38457_g1_i1
cras_c20375_g1_i1++.fasta	7	cras_c20375_g1_i1++	minu_c7704_g1_i1	foca_c30351_g1_i1	octo_c46682_g1_i1	eury_eury_c15920_g1_i1		rari_c20084_g1_i1		petz_comp28949_c0_seq1
eury_eury_c6261_g1_i1.fasta	2					eury_eury_c6261_g1_i1		rari_c739_g1_i1
eury_eury_c7877_g1_i1.fasta	3					eury_eury_c7877_g1_i1		rari_c17753_g1_i1		petz_comp3137_c0_seq1
cras_c5373_g1_i1++.fasta	2	cras_c5373_g1_i1++	minu_c6245_g1_i1
cras_c5398_g1_i1++.fasta	2	cras_c5398_g1_i1++	minu_c17441_g1_i1
cras_c7316_g1_i1++.fasta	2	cras_c7316_g1_i1++	minu_c19143_g1_i1
cras_c5087_g1_i1.fasta	4	cras_c5087_g1_i1	minu_c30300_g1_i1	foca_c32185_g1_i1	octo_c20120_g1_i1
cras_c11764_g1_i1++.fasta	2	cras_c11764_g1_i1++	minu_c38208_g1_i1
cras_c25628_g1_i1++.fasta	7	cras_c25628_g1_i1++	minu_c27238_g1_i1		octo_c82692_g1_i1	eury_eury_c21040_g1_i1		rari_c7854_g1_i1	harp_c36630_g1_i1	petz_comp28188_c0_seq1
cras_c7379_g1_i2++.fasta	2	cras_c7379_g1_i2++	minu_c10567_g1_i1
foca_c27424_g1_i1.fasta	2		minu_c14817_g1_i1	foca_c27424_g1_i1
eury_eury_c15511_g1_i1.fasta	2					eury_eury_c15511_g1_i1		rari_c15132_g1_i1
cras_c19612_g1_i1.fasta	4	cras_c19612_g1_i1	minu_c11912_g1_i1	foca_c4982_g1_i1				rari_c3777_g1_i1
cras_c25330_g1_i1++.fasta	2	cras_c25330_g1_i1++	minu_c38730_g1_i1
cras_c6209_g1_i1++.fasta	2	cras_c6209_g1_i1++	minu_c22222_g1_i1
cras_c14549_g1_i1++.fasta	2	cras_c14549_g1_i1++	minu_c36816_g1_i1
eury_eury_c4601_g1_i1.fasta	2					eury_eury_c4601_g1_i1		rari_c9823_g1_i1
eury_eury_c5562_g1_i1.fasta	3			foca_c29368_g1_i1		eury_eury_c5562_g1_i1		rari_c7553_g1_i1
cras_c6574_g1_i1++.fasta	4	cras_c6574_g1_i1++	minu_c18995_g1_i1	foca_c29621_g1_i1				rari_c14099_g1_i1
cras_c11756_g1_i1++.fasta	2	cras_c11756_g1_i1++	minu_c31018_g1_i1
cras_c7103_g2_i1++.fasta	2	cras_c7103_g2_i1++	minu_c27152_g1_i1
cras_c20458_g1_i1++.fasta	2	cras_c20458_g1_i1++	minu_c23719_g1_i1
cras_c7220_g1_i1+cras_comp6994_c0_seq1+.fasta	9	cras_c7220_g1_i1+cras_comp6994_c0_seq1+	minu_c26803_g1_i1	foca_c8890_g1_i1	octo_c23185_g1_i1	eury_eury_c17444_g1_i1	raik_c25149_g1_i1	rari_c13525_g1_i1	harp_c39167_g2_i1	petz_comp27936_c0_seq1
cras_c8756_g1_i1++.fasta	2	cras_c8756_g1_i1++	minu_c13337_g1_i1
cras_c15157_g1_i1++.fasta	2	cras_c15157_g1_i1++	minu_c24293_g1_i1
cras_c5998_g1_i1++.fasta	6	cras_c5998_g1_i1++	minu_c37663_g1_i1	foca_c28984_g1_i1		eury_eury_c26537_g1_i1	raik_c6200_g1_i1	rari_c3741_g1_i1
cras_c1282_g1_i1++.fasta	7	cras_c1282_g1_i1++	minu_c23662_g1_i1	foca_c992_g1_i1	octo_c46848_g1_i1	eury_eury_c9714_g1_i1	raik_c21635_g2_i1	rari_c14154_g1_i1
cras_c7956_g1_i1++.fasta	2	cras_c7956_g1_i1++	minu_c21446_g1_i1
cras_c161_g1_i1++.fasta	7	cras_c161_g1_i1++	minu_c34128_g1_i1	foca_c2214_g1_i1	octo_c10030_g1_i1	eury_eury_c26515_g1_i1		rari_c7104_g1_i1		petz_comp27858_c0_seq1
cras_c24951_g1_i1++.fasta	2	cras_c24951_g1_i1++		foca_c29994_g1_i1
cras_c5054_g1_i1++.fasta	5	cras_c5054_g1_i1++	minu_c17254_g1_i1	foca_c4732_g1_i1	octo_c14964_g1_i1	eury_eury_c3982_g1_i1
cras_c25773_g1_i1++.fasta	4	cras_c25773_g1_i1++	minu_c31901_g1_i1	foca_c29411_g1_i1				rari_c8784_g1_i1
cras_c7119_g1_i1++.fasta	2	cras_c7119_g1_i1++	minu_c36833_g1_i1
cras_c24375_g1_i1++.fasta	5	cras_c24375_g1_i1++			octo_c8316_g1_i1	eury_eury_c18988_g1_i1	raik_c23158_g1_i1		harp_c59231_g1_i1
cras_c7352_g2_i1.fasta	4	cras_c7352_g2_i1				eury_eury_c3484_g1_i1	raik_c12442_g1_i1			petz_comp27910_c0_seq1
cras_c31463_g1_i1++.fasta	2	cras_c31463_g1_i1++	minu_c30305_g1_i1
cras_c17629_g1_i1++.fasta	2	cras_c17629_g1_i1++		foca_c15630_g1_i1
cras_c6450_g1_i1++.fasta	8	cras_c6450_g1_i1++	minu_c33864_g1_i1	foca_c31489_g1_i1	octo_c70374_g1_i1	eury_eury_c22609_g1_i1	raik_c25941_g1_i1	rari_c14595_g1_i1		petz_comp24316_c0_seq1
cras_c2140_g1_i1++.fasta	2	cras_c2140_g1_i1++	minu_c16905_g1_i1
eury_eury_c7990_g1_i1.fasta	4				octo_c70302_g1_i1	eury_eury_c7990_g1_i1			harp_c38210_g1_i1	petz_comp5537_c0_seq1
cras_c3437_g1_i1++.fasta	2	cras_c3437_g1_i1++	minu_c19104_g1_i1
eury_eury_c19335_g1_i1.fasta	6		minu_c10209_g1_i1	foca_c5129_g1_i1	octo_c34539_g1_i1	eury_eury_c19335_g1_i1		rari_c8387_g1_i1	harp_c26953_g1_i1
cras_c19770_g1_i1++.fasta	2	cras_c19770_g1_i1++	minu_c15168_g1_i1
cras_c4474_g1_i1++.fasta	2	cras_c4474_g1_i1++	minu_c2314_g2_i1
petz_comp27463_c6_seq1.fasta	2							rari_c26524_g1_i1		petz_comp27463_c6_seq1
petz_comp3005_c0_seq1.fasta	2						raik_c11370_g1_i1			petz_comp3005_c0_seq1
petz_comp21912_c0_seq1.fasta	2						raik_c22579_g2_i1			petz_comp21912_c0_seq1
cras_c17093_g1_i1++.fasta	3	cras_c17093_g1_i1++				eury_eury_c20782_g1_i1			harp_c36736_g1_i1
foca_c23678_g4_i1.fasta	2		minu_c11870_g2_i1	foca_c23678_g4_i1
cras_c6012_g1_i1++.fasta	2	cras_c6012_g1_i1++	minu_c18275_g1_i1
cras_c4222_g1_i1++.fasta	9	cras_c4222_g1_i1++	minu_c1905_g1_i1	foca_c12492_g1_i1	octo_c47039_g1_i1	eury_eury_c13243_g1_i1	raik_c13871_g1_i1	rari_c7903_g1_i1	harp_c37574_g2_i1	petz_comp28099_c0_seq1
eury_eury_c12982_g3_i1.fasta	4					eury_eury_c12982_g3_i1	raik_c18153_g3_i1		harp_c37400_g1_i1	petz_comp16559_c0_seq2
foca_c29004_g1_i1.fasta	2			foca_c29004_g1_i1	octo_c22489_g1_i1
foca_c29992_g1_i1.fasta	2		minu_c22229_g1_i1	foca_c29992_g1_i1
eury_eury_c22973_g1_i1.fasta	2					eury_eury_c22973_g1_i1		rari_c3808_g1_i1
cras_c28824_g1_i1++.fasta	2	cras_c28824_g1_i1++	minu_c19019_g1_i1
cras_c22743_g1_i1++.fasta	2	cras_c22743_g1_i1++	minu_c19309_g1_i1
cras_c4462_g1_i1++.fasta	2	cras_c4462_g1_i1++	minu_c18296_g1_i1
cras_c5950_g1_i1.fasta	9	cras_c5950_g1_i1	minu_c16675_g1_i1	foca_c31422_g1_i1	octo_c17604_g1_i1	eury_eury_c12626_g1_i1	raik_c8905_g1_i1	rari_c6536_g1_i1	harp_c10877_g1_i1	petz_comp27800_c0_seq1
cras_c20165_g1_i1++.fasta	2	cras_c20165_g1_i1++	minu_c19665_g1_i1
cras_c28967_g1_i1++.fasta	2	cras_c28967_g1_i1++	minu_c34722_g1_i1
cras_c6784_g1_i1++.fasta	2	cras_c6784_g1_i1++	minu_c27372_g1_i1
cras_c31765_g1_i1++.fasta	2	cras_c31765_g1_i1++	minu_c16645_g2_i1
cras_c15017_g1_i1++.fasta	2	cras_c15017_g1_i1++	minu_c14390_g1_i1
cras_c9355_g1_i1++.fasta	2	cras_c9355_g1_i1++	minu_c7640_g1_i1
cras_c27315_g1_i1++.fasta	2	cras_c27315_g1_i1++	minu_c8511_g2_i1
foca_c32348_g1_i1.fasta	2		minu_c36922_g1_i1	foca_c32348_g1_i1
eury_eury_c1624_g2_i1.fasta	2			foca_c1316_g1_i1		eury_eury_c1624_g2_i1
foca_c28962_g1_i1.fasta	2		minu_c5482_g1_i1	foca_c28962_g1_i1
eury_eury_c10344_g1_i1.fasta	2					eury_eury_c10344_g1_i1		rari_c15778_g1_i1
foca_c30983_g1_i1.fasta	2		minu_c14134_g1_i1	foca_c30983_g1_i1
cras_c7002_g1_i1++.fasta	2	cras_c7002_g1_i1++	minu_c16048_g2_i1
cras_c5938_g1_i2++.fasta	6	cras_c5938_g1_i2++	minu_c8567_g1_i1	foca_c31467_g1_i1	octo_c19567_g1_i1			rari_c24328_g1_i1	harp_c37393_g1_i2
eury_eury_c16245_g1_i1.fasta	2					eury_eury_c16245_g1_i1		rari_c16050_g1_i1
cras_c2788_g1_i1++.fasta	8	cras_c2788_g1_i1++	minu_c1368_g1_i1	foca_c31122_g1_i1	octo_c32218_g1_i1	eury_eury_c16580_g1_i1	raik_c20196_g3_i1	rari_c16664_g1_i1		petz_comp2332_c0_seq1
cras_c19623_g1_i1++.fasta	2	cras_c19623_g1_i1++	minu_c23840_g1_i1
cras_c3000_g1_i1++.fasta	7	cras_c3000_g1_i1++	minu_c23790_g1_i1	foca_c491_g1_i1	octo_c85274_g1_i1	eury_eury_c5363_g1_i1		rari_c9352_g1_i1	harp_c34651_g1_i1
cras_c1621_g1_i1++.fasta	2	cras_c1621_g1_i1++	minu_c16009_g1_i1
cras_c3343_g1_i1++.fasta	2	cras_c3343_g1_i1++	minu_c26970_g1_i1
cras_c2172_g1_i1++.fasta	2	cras_c2172_g1_i1++	minu_c19177_g1_i1
cras_c7147_g1_i1++.fasta	2	cras_c7147_g1_i1++	minu_c20220_g1_i1
cras_c6444_g1_i1++.fasta	8	cras_c6444_g1_i1++	minu_c15545_g1_i1	foca_c32521_g1_i1	octo_c8270_g1_i1	eury_eury_c11801_g1_i1	raik_c16699_g1_i1	rari_c11085_g1_i1		petz_comp2806_c0_seq1
cras_c5810_g1_i1++.fasta	2	cras_c5810_g1_i1++	minu_c7841_g1_i1
cras_c25031_g1_i1++.fasta	2	cras_c25031_g1_i1++	minu_c33300_g1_i1
eury_eury_c29805_g1_i1.fasta	4					eury_eury_c29805_g1_i1	raik_c8319_g1_i1	rari_c8818_g1_i1	harp_c14152_g1_i1
cras_c32869_g1_i1++.fasta	2	cras_c32869_g1_i1++	minu_c20407_g2_i1
cras_c6533_g1_i1++.fasta	2	cras_c6533_g1_i1++	minu_c13675_g1_i1
cras_c4760_g1_i1+cras_comp4765_c0_seq1+.fasta	7	cras_c4760_g1_i1+cras_comp4765_c0_seq1+	minu_c36633_g1_i1		octo_c20512_g1_i1	eury_eury_c24887_g1_i1		rari_c7827_g1_i1	harp_c38702_g1_i1	petz_comp5464_c0_seq1
cras_c25154_g1_i1++.fasta	2	cras_c25154_g1_i1++	minu_c32_g1_i1
cras_c7523_g1_i1++.fasta	4	cras_c7523_g1_i1++	minu_c34571_g1_i1			eury_eury_c22733_g1_i1		rari_c2729_g1_i1
cras_c5417_g1_i1++.fasta	2	cras_c5417_g1_i1++	minu_c27151_g1_i1
foca_c31727_g1_i1.fasta	2		minu_c32321_g1_i1	foca_c31727_g1_i1
cras_c16522_g1_i1++.fasta	2	cras_c16522_g1_i1++	minu_c21723_g1_i1
cras_c11249_g1_i1++.fasta	2	cras_c11249_g1_i1++	minu_c10227_g1_i1
cras_c26099_g1_i1++.fasta	2	cras_c26099_g1_i1++	minu_c38507_g1_i1
cras_c5893_g1_i1++.fasta	2	cras_c5893_g1_i1++	minu_c36985_g1_i1
cras_c29493_g1_i1++.fasta	2	cras_c29493_g1_i1++	minu_c13546_g1_i1
cras_c29525_g1_i1+cras_comp7339_c0_seq1+.fasta	4	cras_c29525_g1_i1+cras_comp7339_c0_seq1+	minu_c37546_g1_i1		octo_c45458_g1_i1			rari_c5324_g1_i1
eury_eury_c7466_g1_i1.fasta	4		minu_c23354_g1_i1	foca_c22364_g1_i1		eury_eury_c7466_g1_i1		rari_c9286_g1_i1
cras_c2867_g1_i1++.fasta	2	cras_c2867_g1_i1++								petz_comp3110_c0_seq1
cras_c3994_g1_i2++.fasta	6	cras_c3994_g1_i2++	minu_c12388_g1_i1	foca_c11473_g1_i1	octo_c12010_g1_i1		raik_c897_g1_i1	rari_c13647_g1_i1
eury_eury_c19230_g1_i1.fasta	3				octo_c16898_g1_i1	eury_eury_c19230_g1_i1				petz_comp28001_c0_seq1
cras_c19747_g1_i1++.fasta	8	cras_c19747_g1_i1++	minu_c14895_g1_i1	foca_c31502_g1_i1	octo_c22762_g1_i1	eury_eury_c28422_g1_i1		rari_c16561_g1_i1	harp_c35994_g2_i1	petz_comp5373_c0_seq1
eury_eury_c28636_g1_i1.fasta	4					eury_eury_c28636_g1_i1		rari_c10009_g1_i1	harp_c37402_g1_i1	petz_comp27979_c0_seq1
cras_c6348_g1_i1++.fasta	2	cras_c6348_g1_i1++	minu_c20740_g1_i1
cras_c5464_g1_i1++.fasta	2	cras_c5464_g1_i1++	minu_c18429_g1_i1
cras_c7289_g1_i1++.fasta	5	cras_c7289_g1_i1++	minu_c19936_g1_i1			eury_eury_c4461_g1_i1			harp_c39095_g2_i1	petz_comp27529_c0_seq1
foca_c3772_g1_i1.fasta	2		minu_c34123_g1_i1	foca_c3772_g1_i1
cras_c30439_g1_i1+cras_comp25198_c0_seq1+.fasta	2	cras_c30439_g1_i1+cras_comp25198_c0_seq1+	minu_c7811_g1_i1
cras_c3397_g1_i1++.fasta	2	cras_c3397_g1_i1++	minu_c32386_g1_i1
cras_c5522_g1_i1++.fasta	2	cras_c5522_g1_i1++	minu_c15767_g1_i1
harp_c38624_g1_i1.fasta	4		minu_c30951_g1_i1		octo_c18115_g1_i1			rari_c9987_g1_i1	harp_c38624_g1_i1
cras_c25147_g1_i1++.fasta	4	cras_c25147_g1_i1++	minu_c37208_g1_i1	foca_c28985_g1_i1				rari_c7577_g1_i1
cras_c957_g1_i1++.fasta	2	cras_c957_g1_i1++	minu_c5987_g1_i1
eury_eury_c16615_g1_i1.fasta	4					eury_eury_c16615_g1_i1	raik_c17327_g1_i1		harp_c35866_g1_i1	petz_comp5391_c0_seq1
cras_c17078_g1_i1++.fasta	2	cras_c17078_g1_i1++			octo_c12316_g2_i1
cras_c29930_g1_i1++.fasta	2	cras_c29930_g1_i1++	minu_c5493_g1_i1
cras_c7282_g1_i1+cras_comp7120_c0_seq1+cras_comp7120_c0_seq1.fasta	5	cras_c7282_g1_i1+cras_comp7120_c0_seq1+cras_comp7120_c0_seq1	minu_c15387_g1_i1			eury_eury_c18159_g1_i1	raik_c22837_g1_i1	rari_c14135_g1_i1
cras_c4327_g1_i1++.fasta	2	cras_c4327_g1_i1++	minu_c23945_g1_i1
cras_c1680_g1_i1++.fasta	4	cras_c1680_g1_i1++	minu_c13655_g1_i1	foca_c31813_g1_i1	octo_c78507_g1_i1
cras_c5603_g1_i1++.fasta	2	cras_c5603_g1_i1++	minu_c23874_g1_i1
cras_c3383_g1_i1++.fasta	2	cras_c3383_g1_i1++	minu_c23532_g1_i1
cras_c26903_g1_i1++.fasta	9	cras_c26903_g1_i1++	minu_c17038_g1_i1	foca_c10146_g1_i1	octo_c20372_g1_i1	eury_eury_c10358_g1_i1	raik_c9528_g1_i1	rari_c8161_g1_i1	harp_c37820_g1_i1	petz_comp27999_c0_seq1
eury_eury_c11317_g1_i1.fasta	3					eury_eury_c11317_g1_i1		rari_c11287_g1_i1	harp_c28971_g1_i1
cras_c5979_g1_i1++.fasta	2	cras_c5979_g1_i1++	minu_c20947_g1_i1
cras_c11729_g1_i1++.fasta	2	cras_c11729_g1_i1++	minu_c24019_g1_i1
cras_c17275_g1_i1++.fasta	2	cras_c17275_g1_i1++	minu_c33274_g1_i1
cras_c10330_g1_i1++.fasta	2	cras_c10330_g1_i1++	minu_c27010_g1_i1
cras_c6582_g1_i1++.fasta	2	cras_c6582_g1_i1++	minu_c35190_g1_i1
eury_eury_c18576_g1_i4.fasta	4				octo_c24353_g1_i1	eury_eury_c18576_g1_i4	raik_c16985_g1_i1			petz_comp29282_c0_seq1
octo_c13419_g1_i1.fasta	2				octo_c13419_g1_i1		raik_c24483_g1_i1
cras_c24077_g1_i1++.fasta	2	cras_c24077_g1_i1++	minu_c20534_g1_i1
cras_c5351_g1_i1++.fasta	6	cras_c5351_g1_i1++	minu_c5212_g1_i1	foca_c30234_g1_i1		eury_eury_c12207_g1_i1		rari_c12397_g1_i1		petz_comp22721_c0_seq1
cras_c8262_g1_i1++.fasta	2	cras_c8262_g1_i1++	minu_c17592_g1_i1
foca_c31947_g1_i1.fasta	2			foca_c31947_g1_i1	octo_c6003_g1_i1
cras_c19697_g1_i1++.fasta	5	cras_c19697_g1_i1++		foca_c30805_g1_i1	octo_c24522_g1_i1	eury_eury_c4170_g1_i1				petz_comp27863_c0_seq1
cras_c6306_g1_i1++.fasta	5	cras_c6306_g1_i1++	minu_c19279_g1_i1	foca_c31842_g1_i1	octo_c24089_g1_i1			rari_c22513_g1_i1
foca_c29401_g1_i1.fasta	4		minu_c26686_g1_i1	foca_c29401_g1_i1				rari_c7197_g1_i1		petz_comp27852_c0_seq1
cras_c6864_g1_i2++.fasta	2	cras_c6864_g1_i2++	minu_c17080_g1_i1
cras_c6372_g1_i1++.fasta	2	cras_c6372_g1_i1++	minu_c14766_g1_i1
cras_c10665_g1_i1++.fasta	2	cras_c10665_g1_i1++	minu_c20628_g1_i1
cras_c24247_g1_i1++.fasta	2	cras_c24247_g1_i1++	minu_c31097_g1_i1
eury_eury_c13880_g1_i1.fasta	8		minu_c26756_g1_i1	foca_c32267_g1_i1	octo_c60207_g1_i1	eury_eury_c13880_g1_i1	raik_c23293_g1_i1	rari_c16185_g1_i1	harp_c51334_g1_i1	petz_comp26581_c0_seq1
cras_c3495_g1_i1++.fasta	2	cras_c3495_g1_i1++							harp_c39211_g2_i1
cras_c282_g1_i1++.fasta	2	cras_c282_g1_i1++	minu_c11794_g1_i1
cras_c2600_g1_i1++.fasta	2	cras_c2600_g1_i1++	minu_c26784_g1_i1
eury_eury_c10191_g1_i1.fasta	2					eury_eury_c10191_g1_i1			harp_c39618_g2_i1
cras_c21127_g1_i1++.fasta	7	cras_c21127_g1_i1++	minu_c32039_g1_i1	foca_c30479_g1_i1	octo_c85478_g1_i1	eury_eury_c8410_g1_i1	raik_c11009_g1_i1		harp_c27129_g1_i1
eury_eury_c9607_g1_i1.fasta	2					eury_eury_c9607_g1_i1		rari_c10129_g1_i1
cras_c16719_g1_i1++.fasta	4	cras_c16719_g1_i1++	minu_c34330_g1_i1		octo_c89584_g1_i1	eury_eury_c14770_g1_i1
cras_c3901_g1_i1++.fasta	2	cras_c3901_g1_i1++	minu_c36797_g1_i1
cras_c3974_g1_i1++.fasta	2	cras_c3974_g1_i1++		foca_c30834_g1_i1
foca_c2317_g1_i1.fasta	2		minu_c19834_g1_i1	foca_c2317_g1_i1
cras_c31553_g1_i1++.fasta	2	cras_c31553_g1_i1++	minu_c37742_g1_i1
cras_c21731_g1_i1++.fasta	8	cras_c21731_g1_i1++	minu_c36821_g1_i1		octo_c38101_g1_i1	eury_eury_c5899_g1_i1	raik_c10353_g1_i1	rari_c4756_g1_i1	harp_c37809_g2_i1	petz_comp25545_c0_seq1
cras_c17382_g1_i1++.fasta	5	cras_c17382_g1_i1++	minu_c30447_g1_i1	foca_c29832_g1_i1		eury_eury_c9852_g1_i1		rari_c8846_g1_i1
cras_c5697_g1_i1++.fasta	2	cras_c5697_g1_i1++	minu_c15825_g1_i1
cras_c7405_g1_i1++.fasta	2	cras_c7405_g1_i1++	minu_c17696_g1_i1
foca_c3046_g1_i1.fasta	2			foca_c3046_g1_i1				rari_c8587_g1_i1
cras_c11100_g1_i1++.fasta	2	cras_c11100_g1_i1++	minu_c14668_g1_i1
cras_c6485_g1_i1++.fasta	8	cras_c6485_g1_i1++	minu_c27303_g1_i1	foca_c4730_g1_i1	octo_c71935_g1_i1	eury_eury_c8192_g1_i1		rari_c8411_g1_i1	harp_c36114_g1_i1	petz_comp28256_c0_seq1
cras_c27397_g1_i1++.fasta	4	cras_c27397_g1_i1++	minu_c12908_g1_i1	foca_c22269_g1_i1				rari_c13886_g1_i1
eury_eury_c2717_g1_i1.fasta	2					eury_eury_c2717_g1_i1	raik_c1734_g1_i1
petz_comp4736_c0_seq1.fasta	2						raik_c19924_g1_i1			petz_comp4736_c0_seq1
cras_c5825_g1_i1++.fasta	2	cras_c5825_g1_i1++	minu_c21644_g1_i1
cras_c9570_g1_i1++.fasta	4	cras_c9570_g1_i1++	minu_c31480_g1_i1	foca_c29441_g1_i1				rari_c8058_g1_i1
eury_eury_c9600_g1_i1.fasta	2					eury_eury_c9600_g1_i1	raik_c19806_g1_i1
cras_c6592_g1_i1++.fasta	2	cras_c6592_g1_i1++	minu_c18168_g1_i1
cras_c1374_g1_i1++.fasta	2	cras_c1374_g1_i1++	minu_c21829_g1_i1
cras_c4634_g1_i1++.fasta	2	cras_c4634_g1_i1++	minu_c22182_g1_i1
cras_c1726_g1_i1++.fasta	2	cras_c1726_g1_i1++		foca_c30911_g1_i1
eury_eury_c5647_g1_i1.fasta	2			foca_c19561_g1_i1		eury_eury_c5647_g1_i1
cras_c4723_g1_i1++.fasta	3	cras_c4723_g1_i1++	minu_c17799_g1_i1					rari_c14038_g1_i1
cras_c58_g1_i1++.fasta	2	cras_c58_g1_i1++	minu_c34026_g1_i1
cras_c27191_g1_i1++.fasta	2	cras_c27191_g1_i1++	minu_c38419_g1_i1
eury_eury_c13107_g1_i1.fasta	4		minu_c34487_g1_i1		octo_c10049_g1_i1	eury_eury_c13107_g1_i1		rari_c15631_g1_i1
cras_c8136_g1_i1+cras_comp24205_c0_seq1+.fasta	2	cras_c8136_g1_i1+cras_comp24205_c0_seq1+	minu_c13956_g3_i1
cras_c4368_g1_i1++.fasta	7	cras_c4368_g1_i1++	minu_c7852_g1_i1	foca_c29498_g1_i1	octo_c32374_g1_i1	eury_eury_c8874_g1_i1		rari_c5437_g1_i1		petz_comp27759_c0_seq1
cras_c11626_g1_i1+cras_comp1978_c0_seq1+.fasta	2	cras_c11626_g1_i1+cras_comp1978_c0_seq1+	minu_c27310_g1_i1
minu_c27921_g1_i1.fasta	2		minu_c27921_g1_i1					rari_c13864_g1_i1
cras_c3999_g1_i1.fasta	4	cras_c3999_g1_i1	minu_c14769_g1_i1			eury_eury_c4868_g1_i1		rari_c7540_g1_i1
eury_eury_c10060_g1_i1.fasta	4					eury_eury_c10060_g1_i1		rari_c8847_g1_i1	harp_c37447_g1_i1	petz_comp23070_c0_seq1
cras_c4290_g1_i1++.fasta	2	cras_c4290_g1_i1++	minu_c30054_g1_i1
foca_c32022_g1_i1.fasta	6			foca_c32022_g1_i1	octo_c20190_g1_i1		raik_c18816_g2_i1	rari_c10905_g1_i1	harp_c61102_g1_i1	petz_comp24960_c0_seq1
cras_c19318_g1_i1++.fasta	2	cras_c19318_g1_i1++	minu_c3335_g1_i1
eury_eury_c20608_g1_i1.fasta	2					eury_eury_c20608_g1_i1			harp_c37162_g1_i1
cras_c9720_g1_i1++.fasta	2	cras_c9720_g1_i1++	minu_c14006_g1_i1
cras_c9588_g1_i1++.fasta	7	cras_c9588_g1_i1++	minu_c36808_g1_i1	foca_c31419_g1_i1	octo_c45629_g1_i1	eury_eury_c1833_g1_i1		rari_c3761_g1_i1	harp_c36585_g1_i1
cras_c19917_g1_i1++.fasta	7	cras_c19917_g1_i1++	minu_c9359_g1_i1			eury_eury_c15020_g1_i1	raik_c18692_g1_i1	rari_c11970_g1_i1	harp_c36945_g1_i1	petz_comp28982_c0_seq1
cras_c9685_g1_i1++.fasta	2	cras_c9685_g1_i1++	minu_c30662_g1_i1
cras_c1039_g1_i1++.fasta	2	cras_c1039_g1_i1++	minu_c18136_g1_i1
cras_c18952_g1_i1++.fasta	4	cras_c18952_g1_i1++	minu_c33262_g1_i1				raik_c10679_g1_i1	rari_c6994_g1_i1
cras_c8820_g1_i1+cras_comp2855_c0_seq1+.fasta	2	cras_c8820_g1_i1+cras_comp2855_c0_seq1+	minu_c30084_g1_i1
cras_c4554_g1_i1.fasta	7	cras_c4554_g1_i1	minu_c24181_g1_i1	foca_c1570_g1_i1		eury_eury_c8981_g1_i1		rari_c4948_g1_i1	harp_c38101_g1_i1	petz_comp5505_c0_seq1
cras_c2730_g1_i1++.fasta	5	cras_c2730_g1_i1++	minu_c23357_g1_i1				raik_c14072_g1_i1	rari_c7482_g1_i1		petz_comp5474_c0_seq1
cras_c29452_g1_i1++.fasta	4	cras_c29452_g1_i1++	minu_c18046_g1_i1			eury_eury_c18475_g2_i1		rari_c20391_g1_i1
petz_comp28229_c0_seq1.fasta	2						raik_c26640_g3_i1			petz_comp28229_c0_seq1
eury_eury_c22375_g1_i1.fasta	2				octo_c39355_g1_i1	eury_eury_c22375_g1_i1
cras_c28746_g1_i1++.fasta	5	cras_c28746_g1_i1++	minu_c30219_g1_i1	foca_c2585_g1_i1	octo_c14407_g1_i2		raik_c10713_g1_i1
foca_c107_g1_i1.fasta	2		minu_c19300_g1_i1	foca_c107_g1_i1
cras_c20424_g1_i1++.fasta	6	cras_c20424_g1_i1++	minu_c15333_g1_i1			eury_eury_c10578_g1_i1	raik_c24787_g2_i1	rari_c17592_g1_i1		petz_comp28224_c0_seq1
cras_c1697_g1_i1++.fasta	5	cras_c1697_g1_i1++	minu_c5092_g1_i1	foca_c8932_g1_i1			raik_c21834_g1_i1	rari_c17363_g1_i1
cras_c19105_g1_i1++.fasta	8	cras_c19105_g1_i1++	minu_c33249_g1_i1	foca_c29971_g1_i1	octo_c13040_g1_i1	eury_eury_c8988_g1_i1	raik_c12721_g2_i1	rari_c10235_g1_i1	harp_c35919_g1_i1
cras_c3521_g1_i1++.fasta	2	cras_c3521_g1_i1++	minu_c15125_g1_i1
cras_c26376_g1_i1++.fasta	9	cras_c26376_g1_i1++	minu_c13254_g1_i1	foca_c5368_g1_i1	octo_c17120_g1_i1	eury_eury_c7132_g1_i1	raik_c15690_g1_i1	rari_c8343_g1_i1	harp_c27701_g1_i1	petz_comp28476_c0_seq1
eury_eury_c24838_g1_i1.fasta	2			foca_c31719_g1_i1		eury_eury_c24838_g1_i1
eury_eury_c13774_g1_i1.fasta	5		minu_c19233_g1_i1		octo_c21672_g1_i1	eury_eury_c13774_g1_i1	raik_c20544_g1_i1		harp_c37689_g2_i1
octo_c59502_g1_i1.fasta	2				octo_c59502_g1_i1		raik_c20004_g1_i1
cras_c9513_g1_i1++.fasta	3	cras_c9513_g1_i1++	minu_c36688_g1_i1	foca_c2586_g1_i1
cras_c6229_g1_i1++.fasta	2	cras_c6229_g1_i1++		foca_c30386_g1_i1
cras_c6723_g1_i1++.fasta	4	cras_c6723_g1_i1++	minu_c20829_g1_i1			eury_eury_c10401_g1_i1		rari_c17698_g1_i1
harp_c47313_g1_i1.fasta	2								harp_c47313_g1_i1	petz_comp5729_c0_seq1
cras_c7004_g1_i1++.fasta	2	cras_c7004_g1_i1++	minu_c1492_g1_i1
cras_c9739_g1_i1++.fasta	2	cras_c9739_g1_i1++	minu_c24042_g1_i1
cras_c577_g1_i1++.fasta	2	cras_c577_g1_i1++	minu_c31189_g1_i1
cras_c19250_g1_i1++.fasta	2	cras_c19250_g1_i1++	minu_c16595_g1_i1
cras_c3881_g1_i1++.fasta	2	cras_c3881_g1_i1++	minu_c3412_g1_i1
octo_c45682_g1_i1.fasta	2				octo_c45682_g1_i1					petz_comp16665_c0_seq1
cras_c19702_g1_i1++.fasta	2	cras_c19702_g1_i1++	minu_c26903_g1_i1
eury_eury_c4026_g1_i1.fasta	5			foca_c1445_g1_i1	octo_c64332_g1_i1	eury_eury_c4026_g1_i1	raik_c36478_g1_i1			petz_comp28378_c0_seq1
cras_c7672_g1_i1++.fasta	2	cras_c7672_g1_i1++	minu_c22549_g1_i1
cras_c8178_g1_i1++.fasta	4	cras_c8178_g1_i1++	minu_c12492_g1_i1	foca_c30439_g1_i1	octo_c34305_g1_i1
cras_c31298_g1_i1+cras_comp5560_c0_seq2+.fasta	2	cras_c31298_g1_i1+cras_comp5560_c0_seq2+	minu_c17383_g1_i1
cras_c3493_g1_i1++.fasta	2	cras_c3493_g1_i1++	minu_c37521_g1_i1
cras_c25556_g1_i1++.fasta	2	cras_c25556_g1_i1++	minu_c16491_g1_i1
cras_c5888_g1_i1++.fasta	4	cras_c5888_g1_i1++	minu_c33609_g1_i1	foca_c28718_g2_i4		eury_eury_c2198_g1_i1
cras_c6005_g1_i1++.fasta	2	cras_c6005_g1_i1++	minu_c20304_g1_i1
cras_c20463_g1_i1++.fasta	2	cras_c20463_g1_i1++	minu_c20690_g1_i1
cras_c5560_g1_i1++.fasta	6	cras_c5560_g1_i1++	minu_c37480_g1_i1	foca_c31859_g1_i1	octo_c86267_g1_i1	eury_eury_c7487_g1_i1		rari_c14783_g1_i1
eury_eury_c9181_g1_i1.fasta	4				octo_c45719_g1_i1	eury_eury_c9181_g1_i1	raik_c14121_g1_i1			petz_comp29161_c0_seq1
minu_c34388_g1_i1.fasta	2		minu_c34388_g1_i1					rari_c10587_g1_i1
cras_c7507_g1_i1++.fasta	2	cras_c7507_g1_i1++	minu_c29961_g1_i1
eury_eury_c12481_g1_i1.fasta	2					eury_eury_c12481_g1_i1		rari_c12650_g1_i1
eury_eury_c2674_g1_i1.fasta	2					eury_eury_c2674_g1_i1		rari_c8345_g1_i1
cras_c4019_g1_i1++.fasta	2	cras_c4019_g1_i1++	minu_c29950_g1_i1
cras_c19192_g1_i1++.fasta	2	cras_c19192_g1_i1++	minu_c14528_g1_i1
cras_c29544_g1_i1++.fasta	2	cras_c29544_g1_i1++	minu_c17664_g1_i2
octo_c58086_g1_i1.fasta	2				octo_c58086_g1_i1		raik_c17308_g1_i1
cras_c4831_g1_i1++.fasta	2	cras_c4831_g1_i1++	minu_c31815_g1_i1
eury_eury_c13175_g1_i1.fasta	2					eury_eury_c13175_g1_i1	raik_c24318_g2_i1
cras_c9674_g1_i1++.fasta	2	cras_c9674_g1_i1++	minu_c26879_g1_i1
eury_eury_c4521_g1_i1.fasta	4			foca_c20433_g1_i1		eury_eury_c4521_g1_i1	raik_c17976_g3_i1		harp_c56848_g1_i1
harp_c45950_g1_i1.fasta	2				octo_c45423_g1_i1				harp_c45950_g1_i1
cras_c19899_g1_i1+cras_comp9072_c0_seq1+.fasta	2	cras_c19899_g1_i1+cras_comp9072_c0_seq1+	minu_c15741_g1_i1
cras_c5433_g1_i1++.fasta	2	cras_c5433_g1_i1++	minu_c12373_g1_i1
cras_c17727_g1_i1++.fasta	2	cras_c17727_g1_i1++	minu_c9308_g1_i1
cras_c6636_g1_i1++.fasta	2	cras_c6636_g1_i1++	minu_c24446_g1_i1
cras_c6039_g1_i1++.fasta	5	cras_c6039_g1_i1++			octo_c22782_g1_i1	eury_eury_c16912_g1_i1	raik_c24044_g1_i1			petz_comp2112_c0_seq1
cras_c5737_g1_i1++.fasta	2	cras_c5737_g1_i1++	minu_c17399_g1_i2
cras_c26050_g1_i1+cras_comp11759_c0_seq1+.fasta	2	cras_c26050_g1_i1+cras_comp11759_c0_seq1+	minu_c19645_g1_i1
cras_c6559_g1_i1++.fasta	2	cras_c6559_g1_i1++	minu_c5279_g1_i1
eury_eury_c24635_g1_i1.fasta	7		minu_c13255_g1_i1	foca_c6061_g1_i1	octo_c23206_g1_i1	eury_eury_c24635_g1_i1	raik_c19838_g1_i1	rari_c10038_g1_i1		petz_comp17271_c0_seq1
eury_eury_c1995_g1_i1.fasta	2		minu_c37586_g1_i1			eury_eury_c1995_g1_i1
cras_c15867_g1_i1++.fasta	2	cras_c15867_g1_i1++	minu_c16935_g1_i1
cras_c5876_g1_i1++.fasta	6	cras_c5876_g1_i1++	minu_c36622_g1_i1	foca_c30854_g1_i1	octo_c14012_g1_i1	eury_eury_c3327_g1_i1				petz_comp2738_c0_seq1
cras_c6011_g1_i1++.fasta	2	cras_c6011_g1_i1++	minu_c11372_g1_i1
cras_c20049_g1_i1++.fasta	2	cras_c20049_g1_i1++	minu_c10380_g1_i1
cras_c22304_g1_i1++.fasta	2	cras_c22304_g1_i1++					raik_c43039_g1_i1
cras_c5414_g1_i1++.fasta	2	cras_c5414_g1_i1++	minu_c27876_g1_i1
harp_c22793_g1_i1.fasta	2							rari_c27610_g1_i1	harp_c22793_g1_i1
cras_c10799_g1_i1++.fasta	2	cras_c10799_g1_i1++	minu_c30130_g1_i1
cras_c16680_g1_i1++.fasta	8	cras_c16680_g1_i1++	minu_c37609_g1_i1	foca_c28739_g1_i1	octo_c21554_g1_i1	eury_eury_c13676_g1_i1	raik_c6466_g1_i1	rari_c8924_g1_i1	harp_c32693_g2_i1
eury_eury_c23139_g1_i1.fasta	4			foca_c30836_g1_i1	octo_c19092_g1_i1	eury_eury_c23139_g1_i1		rari_c1622_g1_i1
petz_comp16505_c0_seq1.fasta	2						raik_c28552_g3_i1			petz_comp16505_c0_seq1
cras_c5828_g1_i1++.fasta	3	cras_c5828_g1_i1++			octo_c19992_g1_i1				harp_c37516_g1_i1
cras_c15709_g1_i1++.fasta	6	cras_c15709_g1_i1++	minu_c17776_g1_i1	foca_c28135_g2_i1		eury_eury_c8585_g1_i1		rari_c15216_g1_i1		petz_comp27599_c0_seq2
cras_c21674_g1_i1++.fasta	2	cras_c21674_g1_i1++	minu_c4648_g1_i1
cras_c5000_g1_i1++.fasta	2	cras_c5000_g1_i1++	minu_c33443_g1_i1
cras_c6098_g1_i1++.fasta	2	cras_c6098_g1_i1++	minu_c37882_g1_i1
minu_c24982_g1_i1.fasta	2		minu_c24982_g1_i1				raik_c9149_g1_i1
eury_eury_c7916_g1_i1.fasta	2				octo_c87405_g1_i1	eury_eury_c7916_g1_i1
cras_c4608_g1_i1++.fasta	2	cras_c4608_g1_i1++	minu_c25036_g1_i1
cras_c5694_g1_i1++.fasta	4	cras_c5694_g1_i1++			octo_c57971_g1_i1	eury_eury_c15449_g1_i1	raik_c25045_g6_i1
cras_c16212_g1_i1++.fasta	2	cras_c16212_g1_i1++	minu_c878_g1_i1
cras_c5348_g1_i1++.fasta	2	cras_c5348_g1_i1++	minu_c7670_g1_i1
eury_eury_c23211_g1_i1.fasta	4		minu_c14345_g1_i1		octo_c26575_g1_i1	eury_eury_c23211_g1_i1		rari_c16864_g1_i1
eury_eury_c16480_g1_i1.fasta	2			foca_c1673_g1_i1		eury_eury_c16480_g1_i1
cras_c6308_g1_i1++.fasta	2	cras_c6308_g1_i1++	minu_c3765_g1_i1
cras_c15671_g1_i1++.fasta	2	cras_c15671_g1_i1++		foca_c8999_g1_i1
octo_c83040_g1_i1.fasta	2				octo_c83040_g1_i1		raik_c27894_g1_i1
cras_c4277_g1_i1++.fasta	6	cras_c4277_g1_i1++	minu_c16730_g1_i1	foca_c31731_g1_i1		eury_eury_c15730_g1_i1		rari_c14972_g1_i1		petz_comp28140_c0_seq1
cras_c16317_g1_i1++.fasta	2	cras_c16317_g1_i1++		foca_c22250_g2_i1
cras_c4080_g1_i1++.fasta	4	cras_c4080_g1_i1++	minu_c14605_g1_i1	foca_c30001_g1_i1		eury_eury_c26554_g1_i1
cras_c5829_g1_i1++.fasta	5	cras_c5829_g1_i1++	minu_c30168_g1_i1	foca_c24752_g1_i2				rari_c1706_g1_i1		petz_comp27794_c0_seq1
cras_c24573_g1_i1+cras_comp2696_c0_seq2+.fasta	4	cras_c24573_g1_i1+cras_comp2696_c0_seq2+	minu_c19066_g1_i1			eury_eury_c23047_g1_i1		rari_c11697_g1_i1
cras_c10913_g1_i1+cras_comp3469_c0_seq1+.fasta	2	cras_c10913_g1_i1+cras_comp3469_c0_seq1+	minu_c19347_g1_i1
cras_c3406_g1_i1++.fasta	2	cras_c3406_g1_i1++	minu_c30238_g1_i1
eury_eury_c5735_g1_i1.fasta	2					eury_eury_c5735_g1_i1		rari_c14732_g1_i1
cras_c3505_g1_i1++.fasta	2	cras_c3505_g1_i1++	minu_c3621_g1_i1
eury_eury_c931_g1_i1.fasta	2					eury_eury_c931_g1_i1		rari_c14784_g1_i1
cras_c7042_g1_i1++.fasta	2	cras_c7042_g1_i1++	minu_c23421_g1_i1
minu_c12507_g1_i2.fasta	2		minu_c12507_g1_i2					rari_c10907_g1_i1
foca_c14202_g1_i1.fasta	2		minu_c14232_g1_i1	foca_c14202_g1_i1
cras_c1630_g1_i1++.fasta	2	cras_c1630_g1_i1++	minu_c16615_g1_i1
cras_c25630_g1_i1++.fasta	2	cras_c25630_g1_i1++	minu_c12442_g1_i1
harp_c39466_g2_i1.fasta	3		minu_c17712_g1_i1					rari_c16617_g1_i1	harp_c39466_g2_i1
cras_c16921_g1_i1++.fasta	2	cras_c16921_g1_i1++	minu_c12841_g2_i1
cras_c6547_g1_i1++.fasta	2	cras_c6547_g1_i1++	minu_c31697_g1_i1
cras_c6964_g1_i1++.fasta	2	cras_c6964_g1_i1++	minu_c19152_g1_i1
eury_eury_c8562_g1_i1.fasta	2		minu_c20020_g1_i1			eury_eury_c8562_g1_i1
cras_c7182_g1_i1+cras_comp6902_c0_seq1+.fasta	2	cras_c7182_g1_i1+cras_comp6902_c0_seq1+	minu_c30127_g1_i1
cras_c9714_g1_i1+cras_comp8274_c0_seq1+.fasta	2	cras_c9714_g1_i1+cras_comp8274_c0_seq1+	minu_c16205_g1_i1
foca_c6667_g2_i1.fasta	2			foca_c6667_g2_i1			raik_c24949_g1_i1
cras_c11794_g1_i1++.fasta	2	cras_c11794_g1_i1++		foca_c3150_g1_i1
cras_c7945_g1_i1++.fasta	8	cras_c7945_g1_i1++	minu_c23990_g1_i1		octo_c18362_g2_i1	eury_eury_c13242_g1_i1	raik_c19404_g1_i1	rari_c13440_g1_i1	harp_c38515_g2_i1	petz_comp22674_c0_seq1
cras_c21387_g1_i1++.fasta	2	cras_c21387_g1_i1++	minu_c27455_g1_i1
cras_c16653_g1_i1++.fasta	6	cras_c16653_g1_i1++	minu_c3676_g1_i1			eury_eury_c21090_g1_i1	raik_c13499_g1_i1	rari_c11329_g1_i1	harp_c38465_g2_i1
cras_c6116_g1_i1++.fasta	3	cras_c6116_g1_i1++			octo_c58404_g1_i1			rari_c10172_g2_i1
minu_c30055_g1_i1.fasta	2		minu_c30055_g1_i1					rari_c15839_g1_i1
cras_c16081_g1_i1++.fasta	2	cras_c16081_g1_i1++	minu_c20224_g1_i1
cras_c6491_g1_i1++.fasta	2	cras_c6491_g1_i1++	minu_c16039_g1_i1
eury_eury_c14001_g1_i1.fasta	3					eury_eury_c14001_g1_i1		rari_c11969_g1_i1	harp_c31164_g1_i1
cras_c4600_g1_i1++.fasta	5	cras_c4600_g1_i1++	minu_c23346_g1_i1	foca_c2358_g1_i1			raik_c18727_g2_i1			petz_comp25618_c0_seq6
cras_c2797_g1_i1++.fasta	2	cras_c2797_g1_i1++	minu_c34171_g1_i1
cras_c24187_g1_i1++.fasta	2	cras_c24187_g1_i1++	minu_c17579_g1_i1
cras_c16002_g1_i1++.fasta	2	cras_c16002_g1_i1++	minu_c16536_g1_i1
cras_c15231_g1_i1++.fasta	2	cras_c15231_g1_i1++	minu_c17784_g1_i1
cras_c665_g1_i1++.fasta	2	cras_c665_g1_i1++	minu_c29973_g1_i1
minu_c8888_g1_i1.fasta	4		minu_c8888_g1_i1		octo_c17618_g1_i1		raik_c10475_g1_i1			petz_comp28722_c0_seq1
cras_c24966_g1_i1++.fasta	2	cras_c24966_g1_i1++	minu_c17642_g1_i1
cras_c6461_g1_i1++.fasta	2	cras_c6461_g1_i1++	minu_c30963_g1_i1
cras_c6330_g1_i1++.fasta	2	cras_c6330_g1_i1++	minu_c18480_g1_i1
cras_c28700_g1_i1++.fasta	9	cras_c28700_g1_i1++	minu_c18390_g1_i1	foca_c31407_g1_i1	octo_c14456_g1_i1	eury_eury_c1302_g1_i1	raik_c18342_g1_i1	rari_c13315_g1_i1	harp_c38119_g1_i1	petz_comp28346_c0_seq1
cras_c5368_g1_i1++.fasta	2	cras_c5368_g1_i1++	minu_c17225_g1_i1
cras_c1197_g1_i1++.fasta	4	cras_c1197_g1_i1++	minu_c14129_g1_i1	foca_c30087_g1_i1	octo_c87743_g1_i1
eury_eury_c27125_g1_i1.fasta	2		minu_c26929_g1_i1			eury_eury_c27125_g1_i1
cras_c6659_g1_i1++.fasta	6	cras_c6659_g1_i1++				eury_eury_c51_g1_i1	raik_c14267_g1_i1	rari_c7571_g1_i1	harp_c39104_g1_i1	petz_comp5469_c0_seq1
petz_comp2456_c0_seq1.fasta	2						raik_c16497_g2_i1			petz_comp2456_c0_seq1
cras_c14548_g1_i1++.fasta	2	cras_c14548_g1_i1++	minu_c10155_g2_i1
eury_eury_c9252_g1_i2.fasta	2					eury_eury_c9252_g1_i2			harp_c32561_g1_i1
harp_c5219_g1_i1.fasta	2							rari_c5821_g1_i1	harp_c5219_g1_i1
cras_c8204_g1_i1++.fasta	2	cras_c8204_g1_i1++	minu_c7644_g1_i1
minu_c30026_g1_i1.fasta	2		minu_c30026_g1_i1		octo_c57905_g1_i1
cras_c6711_g1_i1++.fasta	2	cras_c6711_g1_i1++	minu_c7912_g2_i1
foca_c31142_g1_i1.fasta	2		minu_c13316_g1_i1	foca_c31142_g1_i1
octo_c84801_g1_i1.fasta	3				octo_c84801_g1_i1		raik_c13645_g1_i1			petz_comp3011_c0_seq1
cras_c14536_g1_i1++.fasta	4	cras_c14536_g1_i1++	minu_c16606_g1_i1	foca_c394_g1_i1				rari_c4429_g1_i1
cras_c9822_g1_i1++.fasta	2	cras_c9822_g1_i1++	minu_c31552_g1_i1
cras_c19067_g1_i1++.fasta	2	cras_c19067_g1_i1++	minu_c33725_g1_i1
eury_eury_c29069_g1_i1.fasta	2					eury_eury_c29069_g1_i1	raik_c20406_g1_i1
cras_c4758_g1_i1++.fasta	4	cras_c4758_g1_i1++	minu_c13454_g1_i1	foca_c31704_g1_i1		eury_eury_c12871_g1_i1
cras_c15382_g1_i1++.fasta	2	cras_c15382_g1_i1++				eury_eury_c22775_g1_i1
cras_c15799_g1_i1++.fasta	2	cras_c15799_g1_i1++		foca_c29899_g1_i1
cras_c520_g1_i1++.fasta	2	cras_c520_g1_i1++	minu_c15958_g1_i1
cras_c26971_g1_i1++.fasta	2	cras_c26971_g1_i1++	minu_c10452_g1_i1
eury_eury_c6269_g1_i1.fasta	2					eury_eury_c6269_g1_i1		rari_c7260_g1_i1
cras_c3934_g1_i1++.fasta	3	cras_c3934_g1_i1++	minu_c36975_g1_i1	foca_c32307_g1_i1
eury_eury_c17475_g1_i1.fasta	2					eury_eury_c17475_g1_i1		rari_c12477_g1_i1
cras_c5729_g1_i1++.fasta	8	cras_c5729_g1_i1++	minu_c8841_g1_i1		octo_c58196_g1_i1	eury_eury_c28742_g1_i1	raik_c13828_g3_i1	rari_c11720_g1_i1	harp_c39187_g4_i1	petz_comp2594_c1_seq1
cras_c5772_g1_i1++.fasta	4	cras_c5772_g1_i1++	minu_c24265_g1_i1			eury_eury_c9101_g1_i1		rari_c8033_g1_i1
cras_c7564_g1_i1++.fasta	7	cras_c7564_g1_i1++	minu_c23842_g1_i1		octo_c23770_g1_i1	eury_eury_c18178_g1_i1		rari_c21375_g1_i1	harp_c39654_g2_i1	petz_comp24974_c0_seq1
cras_c25111_g1_i1++.fasta	2	cras_c25111_g1_i1++	minu_c14644_g1_i1
cras_c24723_g1_i1++.fasta	8	cras_c24723_g1_i1++	minu_c27212_g1_i1	foca_c30139_g1_i1	octo_c33964_g1_i1	eury_eury_c14978_g1_i1	raik_c17852_g1_i1	rari_c3738_g1_i1	harp_c37748_g2_i1
cras_c5792_g1_i1+cras_comp5168_c0_seq1+.fasta	2	cras_c5792_g1_i1+cras_comp5168_c0_seq1+	minu_c18340_g1_i1
cras_c6858_g1_i1++.fasta	2	cras_c6858_g1_i1++	minu_c30010_g1_i1
cras_c24278_g1_i1++.fasta	4	cras_c24278_g1_i1++	minu_c24043_g1_i1	foca_c11670_g1_i1				rari_c16985_g1_i1
eury_eury_c7326_g1_i1.fasta	4		minu_c21580_g1_i1	foca_c31720_g1_i1		eury_eury_c7326_g1_i1		rari_c5534_g1_i1
cras_c20094_g1_i1++.fasta	2	cras_c20094_g1_i1++	minu_c1450_g1_i1
cras_c7170_g1_i1++.fasta	2	cras_c7170_g1_i1++	minu_c30796_g1_i1
cras_c24545_g1_i1++.fasta	8	cras_c24545_g1_i1++	minu_c26780_g1_i1	foca_c30804_g1_i1	octo_c45062_g1_i1	eury_eury_c12821_g1_i1		rari_c7334_g1_i1	harp_c36998_g1_i1	petz_comp27756_c0_seq1
cras_c5833_g1_i1++.fasta	4	cras_c5833_g1_i1++	minu_c21695_g1_i1	foca_c5277_g1_i1				rari_c27793_g1_i1
cras_c5364_g1_i1++.fasta	2	cras_c5364_g1_i1++	minu_c19327_g1_i1
cras_c20967_g1_i1++.fasta	2	cras_c20967_g1_i1++	minu_c34404_g1_i1
cras_c19413_g1_i1++.fasta	2	cras_c19413_g1_i1++	minu_c19049_g3_i1
cras_c6813_g1_i1++.fasta	2	cras_c6813_g1_i1++				eury_eury_c28976_g1_i1
petz_comp29899_c0_seq1.fasta	2						raik_c23764_g1_i1			petz_comp29899_c0_seq1
foca_c2974_g1_i1.fasta	2			foca_c2974_g1_i1	octo_c84766_g1_i1
cras_c11796_g1_i1++.fasta	2	cras_c11796_g1_i1++	minu_c1151_g1_i1
eury_eury_c4975_g1_i1.fasta	4				octo_c18908_g1_i1	eury_eury_c4975_g1_i1	raik_c11195_g1_i1	rari_c9027_g1_i1
cras_c19307_g1_i1++.fasta	2	cras_c19307_g1_i1++	minu_c37976_g1_i1
cras_c6886_g1_i1++.fasta	5	cras_c6886_g1_i1++	minu_c15628_g1_i1	foca_c3718_g2_i1		eury_eury_c14656_g2_i1		rari_c16571_g1_i1
cras_c32177_g1_i1++.fasta	2	cras_c32177_g1_i1++	minu_c12967_g1_i1
cras_c4096_g1_i1++.fasta	2	cras_c4096_g1_i1++		foca_c31992_g1_i1
petz_comp28690_c0_seq1.fasta	2						raik_c6550_g1_i1			petz_comp28690_c0_seq1
eury_eury_c22746_g1_i1.fasta	5		minu_c18460_g1_i1		octo_c82908_g1_i1	eury_eury_c22746_g1_i1	raik_c18546_g1_i1	rari_c18035_g1_i1
cras_c15174_g1_i1++.fasta	2	cras_c15174_g1_i1++	minu_c17700_g1_i1
cras_c22875_g1_i1++.fasta	2	cras_c22875_g1_i1++	minu_c38242_g1_i1
cras_c20985_g1_i1++.fasta	2	cras_c20985_g1_i1++	minu_c34686_g1_i1
cras_c6082_g1_i1++.fasta	2	cras_c6082_g1_i1++	minu_c36772_g1_i1
cras_c4471_g1_i1++.fasta	2	cras_c4471_g1_i1++	minu_c20369_g1_i1
eury_eury_c1473_g1_i1.fasta	2					eury_eury_c1473_g1_i1		rari_c19371_g1_i1
cras_c7036_g1_i1++.fasta	3	cras_c7036_g1_i1++	minu_c4643_g1_i1	foca_c28851_g1_i1
minu_c30951_g1_i1.fasta	3		minu_c30951_g1_i1		octo_c18115_g1_i1			rari_c9987_g1_i1
cras_c28530_g1_i1++.fasta	2	cras_c28530_g1_i1++	minu_c21960_g1_i1
cras_c4590_g1_i1++.fasta	2	cras_c4590_g1_i1++	minu_c7831_g2_i1
cras_c4574_g1_i1++.fasta	2	cras_c4574_g1_i1++	minu_c21936_g1_i1
eury_eury_c1699_g1_i1.fasta	5		minu_c14164_g1_i1			eury_eury_c1699_g1_i1		rari_c11868_g1_i1	harp_c39599_g2_i1	petz_comp27945_c0_seq1
cras_c8297_g1_i1+cras_comp8451_c0_seq1+.fasta	2	cras_c8297_g1_i1+cras_comp8451_c0_seq1+	minu_c12539_g1_i1
cras_c6814_g1_i1++.fasta	2	cras_c6814_g1_i1++	minu_c18486_g1_i1
harp_c37141_g1_i1.fasta	3				octo_c59502_g1_i1		raik_c20004_g1_i1		harp_c37141_g1_i1
cras_c29393_g1_i1++.fasta	2	cras_c29393_g1_i1++	minu_c7740_g1_i1
cras_c14872_g1_i1+cras_comp7499_c0_seq1+.fasta	2	cras_c14872_g1_i1+cras_comp7499_c0_seq1+	minu_c18817_g1_i1
cras_c6606_g1_i1++.fasta	4	cras_c6606_g1_i1++		foca_c4797_g1_i1		eury_eury_c26684_g1_i1		rari_c13376_g1_i1
cras_c24350_g1_i1++.fasta	2	cras_c24350_g1_i1++	minu_c12794_g1_i1
eury_eury_c14004_g1_i1.fasta	2					eury_eury_c14004_g1_i1		rari_c14877_g1_i1
octo_c18726_g2_i1.fasta	2				octo_c18726_g2_i1		raik_c21303_g1_i1
harp_c17873_g2_i1.fasta	2							rari_c19973_g1_i2	harp_c17873_g2_i1
cras_c11344_g1_i1++.fasta	2	cras_c11344_g1_i1++		foca_c874_g1_i1
cras_c1824_g1_i1++.fasta	5	cras_c1824_g1_i1++	minu_c36721_g1_i1	foca_c1721_g1_i1			raik_c21303_g2_i1	rari_c17511_g1_i1
harp_c36151_g1_i1.fasta	2							rari_c23434_g1_i1	harp_c36151_g1_i1
cras_c5978_g1_i1++.fasta	2	cras_c5978_g1_i1++	minu_c23381_g1_i1
octo_c47671_g1_i1.fasta	2				octo_c47671_g1_i1					petz_comp28220_c0_seq1
cras_c2087_g1_i1++.fasta	2	cras_c2087_g1_i1++	minu_c24215_g1_i1
cras_c14540_g1_i1++.fasta	2	cras_c14540_g1_i1++	minu_c11835_g1_i1
foca_c4654_g1_i1.fasta	2		minu_c30520_g1_i1	foca_c4654_g1_i1
cras_c11528_g1_i1++.fasta	2	cras_c11528_g1_i1++	minu_c33435_g1_i1
cras_c10350_g1_i1++.fasta	2	cras_c10350_g1_i1++	minu_c15803_g1_i1
cras_c12683_g1_i1++.fasta	2	cras_c12683_g1_i1++						rari_c20534_g2_i1
eury_eury_c9177_g1_i1.fasta	6				octo_c34495_g1_i1	eury_eury_c9177_g1_i1	raik_c13020_g1_i1	rari_c8891_g1_i1	harp_c14794_g2_i1	petz_comp28847_c0_seq1
foca_c2759_g1_i1.fasta	2		minu_c17630_g1_i1	foca_c2759_g1_i1
cras_c394_g1_i1++.fasta	2	cras_c394_g1_i1++	minu_c19700_g1_i1
cras_c2980_g1_i1++.fasta	2	cras_c2980_g1_i1++	minu_c23755_g1_i1
cras_c3017_g2_i1++.fasta	2	cras_c3017_g2_i1++	minu_c21627_g1_i1
octo_c11502_g1_i1.fasta	2				octo_c11502_g1_i1		raik_c12810_g1_i1
cras_c10954_g1_i1++.fasta	5	cras_c10954_g1_i1++	minu_c19598_g1_i1	foca_c25622_g1_i1	octo_c2506_g1_i1		raik_c25662_g4_i1
cras_c923_g1_i1++.fasta	2	cras_c923_g1_i1++	minu_c34074_g1_i1
cras_c3780_g1_i1++.fasta	2	cras_c3780_g1_i1++	minu_c23609_g1_i1
cras_c6088_g1_i1++.fasta	2	cras_c6088_g1_i1++	minu_c20102_g1_i1
eury_eury_c14686_g2_i1.fasta	4		minu_c19447_g1_i2			eury_eury_c14686_g2_i1	raik_c23715_g1_i1	rari_c16744_g1_i1
cras_c29641_g1_i1++.fasta	2	cras_c29641_g1_i1++	minu_c13191_g1_i1
foca_c30066_g1_i1.fasta	2		minu_c20250_g1_i1	foca_c30066_g1_i1
cras_c4788_g1_i1++.fasta	3	cras_c4788_g1_i1++	minu_c26091_g1_i1	foca_c31582_g1_i1
cras_c18109_g1_i1++.fasta	4	cras_c18109_g1_i1++	minu_c16083_g1_i1	foca_c32451_g1_i1				rari_c15861_g1_i1
cras_c7224_g1_i1++.fasta	2	cras_c7224_g1_i1++	minu_c923_g1_i1
cras_c21580_g1_i1++.fasta	5	cras_c21580_g1_i1++	minu_c27195_g1_i1			eury_eury_c10461_g1_i1		rari_c8299_g1_i1	harp_c39596_g1_i1
cras_c24395_g1_i1+cras_comp7321_c0_seq1+.fasta	2	cras_c24395_g1_i1+cras_comp7321_c0_seq1+	minu_c20657_g1_i1
cras_c5651_g1_i1++.fasta	6	cras_c5651_g1_i1++	minu_c14783_g1_i1	foca_c13816_g2_i1		eury_eury_c543_g1_i1	raik_c21408_g2_i1	rari_c15212_g1_i1
cras_c1889_g1_i1+cras_comp1899_c0_seq1+.fasta	2	cras_c1889_g1_i1+cras_comp1899_c0_seq1+	minu_c13174_g1_i1
cras_c5755_g1_i1++.fasta	2	cras_c5755_g1_i1++	minu_c20024_g1_i1
octo_c45795_g1_i1.fasta	2				octo_c45795_g1_i1					petz_comp2801_c0_seq1
eury_eury_c14694_g1_i1.fasta	3			foca_c28680_g1_i2		eury_eury_c14694_g1_i1	raik_c18546_g1_i2
cras_c10366_g1_i1++.fasta	2	cras_c10366_g1_i1++	minu_c12261_g1_i1
cras_c21938_g1_i1++.fasta	2	cras_c21938_g1_i1++		foca_c32565_g1_i1
eury_eury_c9736_g1_i1.fasta	2		minu_c14822_g1_i1			eury_eury_c9736_g1_i1
cras_c31219_g1_i1++.fasta	2	cras_c31219_g1_i1++	minu_c32052_g1_i1
cras_c7679_g1_i1++.fasta	2	cras_c7679_g1_i1++	minu_c26810_g1_i1
cras_c20896_g1_i1++.fasta	2	cras_c20896_g1_i1++	minu_c11990_g1_i1
cras_c14824_g1_i1++.fasta	3	cras_c14824_g1_i1++	minu_c6268_g1_i1					rari_c19312_g1_i1
cras_comp32981_c0_seq1.fasta	2	cras_comp32981_c0_seq1	minu_c27799_g1_i1
cras_c10118_g1_i1++.fasta	2	cras_c10118_g1_i1++	minu_c28038_g1_i1
cras_c2520_g1_i1++.fasta	2	cras_c2520_g1_i1++	minu_c7688_g1_i1
harp_c43069_g1_i1.fasta	2				octo_c47250_g1_i1				harp_c43069_g1_i1
harp_c50428_g1_i1.fasta	4				octo_c84801_g1_i1		raik_c13645_g1_i1		harp_c50428_g1_i1	petz_comp3011_c0_seq1
cras_c12130_g1_i1++.fasta	5	cras_c12130_g1_i1++	minu_c8101_g1_i1	foca_c30381_g1_i1	octo_c13383_g1_i1	eury_eury_c26699_g1_i1
cras_c4123_g1_i1++.fasta	4	cras_c4123_g1_i1++		foca_c28891_g1_i1		eury_eury_c5642_g1_i1		rari_c7895_g1_i1
cras_c4059_g1_i1++.fasta	9	cras_c4059_g1_i1++	minu_c15420_g1_i1	foca_c29402_g1_i1	octo_c24321_g1_i1	eury_eury_c7266_g1_i1	raik_c20052_g3_i1	rari_c13367_g1_i1	harp_c39166_g2_i1	petz_comp28189_c0_seq1
cras_c24112_g1_i1++.fasta	2	cras_c24112_g1_i1++	minu_c15989_g1_i1
cras_c17165_g1_i1++.fasta	2	cras_c17165_g1_i1++		foca_c15025_g1_i1
cras_c15793_g1_i1++.fasta	2	cras_c15793_g1_i1++	minu_c19732_g1_i1
cras_c5443_g1_i1++.fasta	5	cras_c5443_g1_i1++	minu_c18921_g1_i1	foca_c3935_g1_i1	octo_c18361_g1_i1		raik_c18010_g1_i1
cras_c4733_g1_i1++.fasta	2	cras_c4733_g1_i1++	minu_c22450_g1_i1
cras_c9395_g1_i1++.fasta	2	cras_c9395_g1_i1++	minu_c24795_g1_i1
cras_c10098_g1_i1++.fasta	2	cras_c10098_g1_i1++	minu_c13032_g1_i1
eury_eury_c16022_g1_i1.fasta	2					eury_eury_c16022_g1_i1		rari_c12413_g1_i1
cras_c6104_g1_i1++.fasta	2	cras_c6104_g1_i1++	minu_c3311_g1_i1
cras_c1895_g1_i1++.fasta	2	cras_c1895_g1_i1++		foca_c31609_g1_i1
cras_c4735_g1_i1++.fasta	2	cras_c4735_g1_i1++	minu_c33863_g1_i1
cras_c5844_g1_i1++.fasta	5	cras_c5844_g1_i1++	minu_c31082_g1_i1	foca_c32580_g1_i1	octo_c7969_g1_i1			rari_c12124_g1_i1
cras_c5677_g1_i1++.fasta	6	cras_c5677_g1_i1++	minu_c12988_g1_i1	foca_c29653_g1_i1	octo_c83021_g1_i1			rari_c6594_g1_i1	harp_c6007_g1_i1
cras_c17420_g1_i1++.fasta	3	cras_c17420_g1_i1++					raik_c9396_g1_i2		harp_c52161_g1_i1
eury_eury_c11598_g1_i1.fasta	2					eury_eury_c11598_g1_i1	raik_c18359_g1_i1
cras_c7146_g1_i1++.fasta	2	cras_c7146_g1_i1++	minu_c29972_g1_i1
cras_c19129_g1_i1++.fasta	2	cras_c19129_g1_i1++	minu_c23648_g1_i1
cras_c29028_g1_i1++.fasta	2	cras_c29028_g1_i1++	minu_c33540_g1_i1
cras_c6666_g1_i1++.fasta	2	cras_c6666_g1_i1++	minu_c18286_g1_i1
eury_eury_c12375_g1_i1.fasta	2					eury_eury_c12375_g1_i1			harp_c35324_g1_i1
eury_eury_c8336_g1_i1.fasta	2					eury_eury_c8336_g1_i1		rari_c14306_g1_i1
foca_c19111_g1_i1.fasta	2		minu_c5966_g1_i1	foca_c19111_g1_i1
cras_c29146_g1_i1++.fasta	7	cras_c29146_g1_i1++	minu_c24172_g1_i1	foca_c4470_g2_i1		eury_eury_c4367_g1_i1		rari_c1284_g1_i1	harp_c25691_g1_i1	petz_comp27957_c0_seq1
foca_c31453_g1_i1.fasta	2		minu_c38392_g1_i1	foca_c31453_g1_i1
cras_c4610_g1_i1++.fasta	2	cras_c4610_g1_i1++	minu_c21572_g1_i1
cras_c10764_g1_i1++.fasta	2	cras_c10764_g1_i1++							harp_c36541_g2_i1
foca_c30792_g1_i1.fasta	3			foca_c30792_g1_i1					harp_c22008_g1_i1	petz_comp16608_c0_seq1
foca_c31260_g1_i1.fasta	2		minu_c15145_g1_i1	foca_c31260_g1_i1
cras_c19052_g1_i1++.fasta	5	cras_c19052_g1_i1++	minu_c33600_g1_i1	foca_c30816_g1_i1				rari_c15463_g1_i1		petz_comp27394_c0_seq6
cras_c7528_g1_i1++.fasta	2	cras_c7528_g1_i1++	minu_c3707_g1_i1
cras_c4714_g1_i1++.fasta	2	cras_c4714_g1_i1++	minu_c16230_g1_i1
cras_c16946_g1_i1++.fasta	6	cras_c16946_g1_i1++	minu_c30410_g1_i1	foca_c31169_g1_i1	octo_c83320_g1_i1	eury_eury_c22839_g1_i1		rari_c4024_g1_i1
cras_c5857_g1_i1++.fasta	2	cras_c5857_g1_i1++	minu_c12814_g1_i1
cras_c16496_g1_i1++.fasta	4	cras_c16496_g1_i1++	minu_c4416_g1_i1	foca_c28986_g1_i1				rari_c26106_g1_i1
cras_c5754_g1_i1++.fasta	2	cras_c5754_g1_i1++	minu_c17217_g1_i1
cras_c5800_g1_i1++.fasta	5	cras_c5800_g1_i1++	minu_c30038_g1_i1			eury_eury_c4689_g1_i1		rari_c15056_g1_i1	harp_c38831_g1_i1
cras_c10017_g1_i1++.fasta	2	cras_c10017_g1_i1++	minu_c20632_g1_i1
cras_c19282_g1_i1++.fasta	2	cras_c19282_g1_i1++	minu_c23370_g1_i1
cras_c4106_g1_i1++.fasta	7	cras_c4106_g1_i1++	minu_c26731_g1_i1			eury_eury_c11355_g1_i1	raik_c19056_g2_i1	rari_c15684_g1_i1	harp_c38925_g2_i1	petz_comp28942_c0_seq1
eury_eury_c10522_g2_i1.fasta	5		minu_c14982_g1_i1			eury_eury_c10522_g2_i1	raik_c13730_g1_i1	rari_c7159_g1_i1		petz_comp29302_c0_seq1
cras_c7298_g1_i1++.fasta	2	cras_c7298_g1_i1++	minu_c21192_g1_i1
harp_c35991_g2_i1.fasta	2				octo_c19220_g1_i1				harp_c35991_g2_i1
cras_c17274_g1_i1++.fasta	2	cras_c17274_g1_i1++	minu_c33692_g1_i1
cras_c21446_g1_i1++.fasta	2	cras_c21446_g1_i1++		foca_c19416_g1_i1
eury_eury_c23609_g1_i1.fasta	2					eury_eury_c23609_g1_i1			harp_c35371_g1_i1
cras_c4441_g1_i1++.fasta	8	cras_c4441_g1_i1++	minu_c36861_g1_i1	foca_c30576_g1_i1	octo_c20602_g1_i1	eury_eury_c27485_g1_i1	raik_c21705_g1_i1	rari_c15233_g1_i1		petz_comp5200_c0_seq1
cras_c20739_g1_i1++.fasta	4	cras_c20739_g1_i1++	minu_c13214_g1_i1	foca_c30170_g1_i1				rari_c7094_g1_i1
cras_c4110_g1_i1++.fasta	2	cras_c4110_g1_i1++	minu_c13140_g1_i1
eury_eury_c9304_g1_i1.fasta	4		minu_c7062_g1_i1	foca_c32495_g1_i1	octo_c9664_g1_i1	eury_eury_c9304_g1_i1
foca_c32562_g1_i1.fasta	2		minu_c22131_g1_i1	foca_c32562_g1_i1
cras_c29940_g1_i1++.fasta	3	cras_c29940_g1_i1++	minu_c10983_g1_i1	foca_c32416_g1_i1
cras_c4894_g1_i1++.fasta	4	cras_c4894_g1_i1++	minu_c23761_g1_i1			eury_eury_c17138_g1_i1	raik_c27572_g3_i1
minu_c30707_g1_i1.fasta	2		minu_c30707_g1_i1				raik_c22935_g1_i1
petz_comp28168_c0_seq1.fasta	2						raik_c21765_g1_i1			petz_comp28168_c0_seq1
cras_c24736_g1_i1++.fasta	2	cras_c24736_g1_i1++	minu_c33727_g1_i1
eury_eury_c2562_g1_i1.fasta	2		minu_c9486_g1_i1			eury_eury_c2562_g1_i1
cras_c19779_g1_i1++.fasta	2	cras_c19779_g1_i1++	minu_c6849_g1_i1
eury_eury_c18301_g1_i1.fasta	2				octo_c23031_g1_i1	eury_eury_c18301_g1_i1
cras_c3422_g1_i1++.fasta	2	cras_c3422_g1_i1++	minu_c21113_g1_i1
cras_c815_g1_i1++.fasta	2	cras_c815_g1_i1++	minu_c27236_g1_i1
cras_c6824_g1_i1++.fasta	2	cras_c6824_g1_i1++	minu_c37357_g1_i1
harp_c17175_g1_i1.fasta	2								harp_c17175_g1_i1	petz_comp27578_c11_seq3
minu_c36548_g1_i1.fasta	2		minu_c36548_g1_i1					rari_c12985_g1_i1
cras_c10621_g1_i1++.fasta	2	cras_c10621_g1_i1++	minu_c37131_g1_i1
foca_c29826_g1_i1.fasta	2		minu_c15972_g1_i1	foca_c29826_g1_i1
cras_c25771_g1_i1++.fasta	2	cras_c25771_g1_i1++	minu_c37862_g1_i1
eury_eury_c15546_g1_i1.fasta	4					eury_eury_c15546_g1_i1	raik_c21026_g1_i1	rari_c13350_g1_i1	harp_c39549_g2_i1
eury_eury_c1952_g1_i1.fasta	2				octo_c46023_g1_i1	eury_eury_c1952_g1_i1
eury_eury_c6038_g1_i1.fasta	8		minu_c26706_g1_i1	foca_c32340_g1_i1	octo_c16415_g1_i1	eury_eury_c6038_g1_i1	raik_c15218_g2_i1	rari_c8774_g1_i1	harp_c37270_g1_i1	petz_comp27997_c0_seq1
cras_c14444_g1_i1++.fasta	4	cras_c14444_g1_i1++		foca_c1815_g1_i1	octo_c19743_g1_i1					petz_comp28154_c0_seq1
cras_c5129_g1_i1++.fasta	4	cras_c5129_g1_i1++	minu_c37295_g1_i1		octo_c23877_g1_i1			rari_c14493_g1_i1
cras_c32009_g1_i1++.fasta	2	cras_c32009_g1_i1++	minu_c31346_g1_i1
cras_c6899_g1_i1++.fasta	2	cras_c6899_g1_i1++	minu_c27831_g1_i1
cras_c19511_g1_i1++.fasta	2	cras_c19511_g1_i1++	minu_c17341_g1_i1
cras_c4192_g1_i1+cras_comp5050_c0_seq1+.fasta	2	cras_c4192_g1_i1+cras_comp5050_c0_seq1+	minu_c28198_g1_i1
foca_c30514_g1_i1.fasta	5			foca_c30514_g1_i1	octo_c15835_g1_i1		raik_c15377_g2_i1		harp_c2632_g1_i1	petz_comp28324_c0_seq1
foca_c8456_g1_i1.fasta	2			foca_c8456_g1_i1				rari_c7645_g1_i1
cras_c6593_g1_i1++.fasta	2	cras_c6593_g1_i1++	minu_c19208_g1_i1
cras_c6900_g1_i1++.fasta	2	cras_c6900_g1_i1++	minu_c26781_g1_i1
petz_comp27349_c0_seq1.fasta	2						raik_c22011_g1_i1			petz_comp27349_c0_seq1
eury_eury_c21060_g1_i1.fasta	4				octo_c50443_g1_i1	eury_eury_c21060_g1_i1		rari_c9827_g1_i1	harp_c20328_g1_i1
cras_c6431_g1_i1++.fasta	2	cras_c6431_g1_i1++	minu_c36781_g1_i1
cras_c6158_g1_i1+cras_comp6875_c0_seq1+.fasta	2	cras_c6158_g1_i1+cras_comp6875_c0_seq1+	minu_c29930_g1_i1
cras_c29704_g1_i1++.fasta	4	cras_c29704_g1_i1++	minu_c30208_g1_i1	foca_c18550_g2_i1				rari_c17509_g1_i1
cras_c10949_g1_i1++.fasta	2	cras_c10949_g1_i1++	minu_c12187_g1_i1
cras_c3665_g1_i1++.fasta	2	cras_c3665_g1_i1++	minu_c23337_g1_i1
cras_c1223_g1_i1++.fasta	2	cras_c1223_g1_i1++	minu_c31029_g1_i1
cras_c3838_g1_i1++.fasta	2	cras_c3838_g1_i1++	minu_c23886_g1_i1
foca_c31599_g1_i1.fasta	2		minu_c6837_g1_i1	foca_c31599_g1_i1
eury_eury_c5340_g1_i1.fasta	4					eury_eury_c5340_g1_i1	raik_c10875_g1_i1	rari_c7352_g1_i1	harp_c28096_g1_i1
cras_c8439_g1_i1++.fasta	2	cras_c8439_g1_i1++	minu_c24289_g1_i1
cras_c4538_g1_i1++.fasta	2	cras_c4538_g1_i1++	minu_c17528_g1_i1
eury_eury_c7308_g1_i1.fasta	4		minu_c25014_g1_i1	foca_c31104_g1_i1		eury_eury_c7308_g1_i1		rari_c5256_g1_i1
cras_c7586_g1_i1++.fasta	2	cras_c7586_g1_i1++	minu_c20715_g1_i2
eury_eury_c13556_g1_i1.fasta	4		minu_c7376_g1_i1	foca_c32494_g1_i1		eury_eury_c13556_g1_i1		rari_c9266_g1_i1
cras_c3470_g1_i1++.fasta	2	cras_c3470_g1_i1++	minu_c17882_g1_i1
cras_c9566_g1_i1++.fasta	2	cras_c9566_g1_i1++	minu_c15111_g1_i1
eury_eury_c2680_g1_i1.fasta	2					eury_eury_c2680_g1_i1	raik_c23443_g3_i1
cras_c19753_g1_i1++.fasta	7	cras_c19753_g1_i1++	minu_c30833_g1_i1			eury_eury_c10302_g1_i1	raik_c18388_g1_i1	rari_c18405_g1_i1	harp_c37751_g2_i1	petz_comp28038_c0_seq1
cras_c19358_g1_i1++.fasta	2	cras_c19358_g1_i1++	minu_c25357_g1_i1
cras_c6604_g1_i1++.fasta	3	cras_c6604_g1_i1++	minu_c30135_g1_i1	foca_c29016_g1_i1
cras_c6002_g1_i1++.fasta	2	cras_c6002_g1_i1++	minu_c36575_g1_i1
cras_c5674_g1_i1++.fasta	7	cras_c5674_g1_i1++	minu_c3357_g1_i1	foca_c30219_g1_i1	octo_c16825_g2_i1	eury_eury_c14198_g1_i1		rari_c7736_g1_i1	harp_c39487_g1_i1
cras_c19744_g1_i1++.fasta	7	cras_c19744_g1_i1++	minu_c30250_g1_i1	foca_c5053_g1_i1		eury_eury_c17534_g1_i1	raik_c25966_g1_i1	rari_c18039_g1_i1		petz_comp26361_c0_seq1
eury_eury_c15530_g1_i1.fasta	3					eury_eury_c15530_g1_i1			harp_c31855_g1_i1	petz_comp24454_c0_seq1
cras_c6841_g1_i1++.fasta	7	cras_c6841_g1_i1++	minu_c18422_g1_i1	foca_c27664_g1_i2	octo_c83019_g1_i1	eury_eury_c18576_g1_i3		rari_c14470_g1_i1	harp_c37905_g1_i1
cras_c2434_g1_i1++.fasta	4	cras_c2434_g1_i1++	minu_c27284_g1_i1	foca_c28888_g1_i1				rari_c11119_g1_i1
cras_c7344_g1_i1++.fasta	4	cras_c7344_g1_i1++	minu_c23334_g1_i1	foca_c31418_g1_i1		eury_eury_c18961_g1_i1
eury_eury_c5049_g1_i1.fasta	2					eury_eury_c5049_g1_i1		rari_c20220_g1_i1
octo_c92610_g1_i1.fasta	2				octo_c92610_g1_i1		raik_c6179_g1_i1
cras_c6513_g1_i1++.fasta	6	cras_c6513_g1_i1++		foca_c29414_g1_i1	octo_c10996_g1_i1	eury_eury_c17454_g1_i1		rari_c21153_g1_i1	harp_c38773_g1_i1
cras_c31438_g1_i1++.fasta	2	cras_c31438_g1_i1++	minu_c35258_g1_i1
cras_c28962_g1_i1++.fasta	5	cras_c28962_g1_i1++	minu_c20103_g1_i1			eury_eury_c12537_g1_i1	raik_c27708_g2_i1	rari_c21838_g1_i1
cras_c6817_g1_i1++.fasta	2	cras_c6817_g1_i1++	minu_c36686_g1_i1
cras_c24992_g1_i1++.fasta	2	cras_c24992_g1_i1++	minu_c23365_g1_i1
cras_c20048_g1_i1++.fasta	2	cras_c20048_g1_i1++	minu_c12638_g1_i1
cras_c6680_g1_i1++.fasta	2	cras_c6680_g1_i1++	minu_c17512_g1_i1
cras_c2136_g1_i1++.fasta	2	cras_c2136_g1_i1++	minu_c14780_g1_i1
cras_c5052_g1_i1++.fasta	2	cras_c5052_g1_i1++	minu_c13360_g1_i1
eury_eury_c997_g1_i1.fasta	5			foca_c2212_g1_i1		eury_eury_c997_g1_i1		rari_c17904_g1_i1	harp_c39343_g1_i1	petz_comp22458_c0_seq1
cras_c5676_g1_i1++.fasta	4	cras_c5676_g1_i1++	minu_c19148_g1_i1					rari_c20210_g1_i1		petz_comp28607_c0_seq1
cras_c5532_g1_i1++.fasta	2	cras_c5532_g1_i1++	minu_c21741_g1_i1
cras_c24076_g1_i1++.fasta	4	cras_c24076_g1_i1++	minu_c36710_g1_i1			eury_eury_c22646_g1_i1		rari_c19334_g1_i1
eury_eury_c800_g1_i1.fasta	2					eury_eury_c800_g1_i1			harp_c26135_g1_i1
cras_c29935_g1_i1++.fasta	2	cras_c29935_g1_i1++	minu_c19285_g1_i1
cras_c20497_g1_i1++.fasta	2	cras_c20497_g1_i1++	minu_c2908_g1_i1
cras_c1024_g1_i1++.fasta	2	cras_c1024_g1_i1++	minu_c36921_g1_i1
octo_c8758_g1_i1.fasta	2				octo_c8758_g1_i1		raik_c24562_g3_i1
cras_c30351_g1_i1++.fasta	5	cras_c30351_g1_i1++	minu_c21534_g1_i1	foca_c29384_g1_i1		eury_eury_c26499_g1_i1			harp_c37474_g1_i1
cras_c4285_g1_i1++.fasta	2	cras_c4285_g1_i1++	minu_c36751_g1_i1
cras_c29300_g1_i1++.fasta	2	cras_c29300_g1_i1++	minu_c20238_g1_i1
cras_c872_g1_i1++.fasta	2	cras_c872_g1_i1++	minu_c7065_g1_i1
eury_eury_c5258_g1_i1.fasta	2					eury_eury_c5258_g1_i1		rari_c21546_g1_i1
foca_c32574_g1_i1.fasta	2		minu_c13968_g1_i1	foca_c32574_g1_i1
eury_eury_c11031_g1_i1.fasta	4				octo_c36227_g1_i1	eury_eury_c11031_g1_i1	raik_c19395_g1_i1			petz_comp16790_c0_seq1
cras_c7010_g1_i1++.fasta	2	cras_c7010_g1_i1++	minu_c6254_g1_i1
cras_c10210_g1_i1++.fasta	2	cras_c10210_g1_i1++	minu_c6327_g1_i1
cras_c4803_g1_i1++.fasta	2	cras_c4803_g1_i1++	minu_c26904_g1_i1
eury_eury_c28824_g1_i1.fasta	4		minu_c12493_g1_i1		octo_c32544_g1_i1	eury_eury_c28824_g1_i1		rari_c7707_g1_i1
harp_c38494_g1_i1.fasta	2							rari_c11169_g1_i1	harp_c38494_g1_i1
cras_c12229_g1_i1++.fasta	2	cras_c12229_g1_i1++	minu_c13338_g1_i1
cras_c4120_g1_i1++.fasta	2	cras_c4120_g1_i1++	minu_c33401_g1_i1
cras_c28829_g1_i1++.fasta	2	cras_c28829_g1_i1++	minu_c16224_g1_i1
cras_c28796_g1_i1++.fasta	2	cras_c28796_g1_i1++	minu_c27731_g1_i1
cras_c7092_g1_i1++.fasta	7	cras_c7092_g1_i1++	minu_c17184_g1_i1	foca_c30997_g1_i1	octo_c74699_g1_i1	eury_eury_c19316_g1_i1	raik_c21955_g1_i1	rari_c19320_g1_i1
cras_c11616_g1_i1++.fasta	2	cras_c11616_g1_i1++	minu_c14666_g1_i1
cras_c33526_g1_i1++.fasta	4	cras_c33526_g1_i1++	minu_c8216_g1_i1	foca_c29811_g1_i1		eury_eury_c2077_g1_i1
cras_c1092_g1_i1++.fasta	7	cras_c1092_g1_i1++	minu_c36742_g1_i1		octo_c21670_g1_i1	eury_eury_c14315_g1_i1	raik_c18474_g1_i1		harp_c26137_g1_i1	petz_comp28172_c0_seq1
cras_c29409_g1_i1+cras_comp6363_c0_seq1+cras_comp6363_c0_seq1.fasta	4	cras_c29409_g1_i1+cras_comp6363_c0_seq1+cras_comp6363_c0_seq1	minu_c36504_g1_i1	foca_c171_g1_i1				rari_c21153_g2_i1
octo_c19054_g3_i1.fasta	2				octo_c19054_g3_i1		raik_c17454_g2_i1
cras_c18990_g1_i1++.fasta	3	cras_c18990_g1_i1++	minu_c33552_g1_i1	foca_c3781_g1_i1
eury_eury_c9437_g1_i1.fasta	3					eury_eury_c9437_g1_i1		rari_c9450_g1_i1	harp_c38269_g2_i1
eury_eury_c24847_g1_i1.fasta	5		minu_c37303_g1_i1		octo_c23844_g1_i1	eury_eury_c24847_g1_i1	raik_c25097_g2_i1	rari_c23203_g1_i1
cras_c29513_g1_i1++.fasta	7	cras_c29513_g1_i1++	minu_c23469_g1_i1	foca_c30726_g1_i1		eury_eury_c22467_g1_i1	raik_c21529_g2_i1	rari_c9809_g1_i1		petz_comp5498_c0_seq1
cras_c12117_g1_i1++.fasta	2	cras_c12117_g1_i1++	minu_c30841_g1_i1
cras_c24416_g1_i1++.fasta	5	cras_c24416_g1_i1++	minu_c981_g1_i1	foca_c28980_g1_i1		eury_eury_c4246_g1_i1		rari_c2400_g1_i1
cras_c10387_g1_i1++.fasta	2	cras_c10387_g1_i1++	minu_c6428_g1_i1
eury_eury_c10649_g1_i1.fasta	2		minu_c3585_g1_i1			eury_eury_c10649_g1_i1
eury_eury_c3343_g1_i1.fasta	4		minu_c16726_g1_i1	foca_c30275_g1_i1		eury_eury_c3343_g1_i1		rari_c15373_g1_i1
eury_eury_c18653_g1_i1.fasta	5				octo_c33258_g1_i1	eury_eury_c18653_g1_i1	raik_c29217_g3_i1		harp_c39672_g2_i1	petz_comp25560_c0_seq1
cras_c3964_g1_i1++.fasta	8	cras_c3964_g1_i1++	minu_c12221_g1_i1	foca_c29834_g1_i1	octo_c14196_g1_i2	eury_eury_c9788_g1_i1	raik_c8486_g1_i1	rari_c7014_g1_i1	harp_c32279_g1_i1
cras_c1879_g1_i1++.fasta	2	cras_c1879_g1_i1++	minu_c31198_g1_i1
eury_eury_c6718_g1_i1.fasta	2					eury_eury_c6718_g1_i1		rari_c19417_g1_i1
cras_c5007_g1_i1++.fasta	6	cras_c5007_g1_i1++	minu_c13965_g2_i1	foca_c30034_g1_i1		eury_eury_c24506_g1_i1		rari_c15165_g1_i1	harp_c42892_g1_i1
cras_c5616_g1_i1++.fasta	5	cras_c5616_g1_i1++	minu_c31003_g1_i1	foca_c30893_g1_i1				rari_c5479_g1_i1		petz_comp3140_c0_seq1
cras_c5719_g1_i1++.fasta	2	cras_c5719_g1_i1++	minu_c4748_g1_i1
cras_c31130_g1_i1++.fasta	4	cras_c31130_g1_i1++	minu_c27158_g1_i1	foca_c30964_g1_i1		eury_eury_c7442_g1_i1
cras_c6563_g1_i1++.fasta	2	cras_c6563_g1_i1++	minu_c20573_g1_i1
cras_c5339_g1_i1++.fasta	6	cras_c5339_g1_i1++	minu_c30197_g1_i1	foca_c95_g2_i1				rari_c15036_g1_i1	harp_c36791_g1_i1	petz_comp26314_c0_seq2
cras_c6459_g1_i1++.fasta	2	cras_c6459_g1_i1++	minu_c23452_g1_i1
cras_c2074_g1_i1++.fasta	2	cras_c2074_g1_i1++	minu_c34435_g1_i1
cras_c5408_g1_i1++.fasta	2	cras_c5408_g1_i1++		foca_c32433_g1_i1
cras_c4331_g1_i1++.fasta	2	cras_c4331_g1_i1++	minu_c12989_g1_i1
cras_c6721_g1_i1++.fasta	8	cras_c6721_g1_i1++	minu_c18079_g1_i1	foca_c13628_g1_i1	octo_c83072_g1_i1	eury_eury_c7492_g1_i1		rari_c16519_g1_i1	harp_c7559_g1_i1	petz_comp27903_c0_seq1
cras_c5488_g1_i1++.fasta	2	cras_c5488_g1_i1++	minu_c20627_g1_i1
cras_c5702_g1_i1+cras_comp6711_c0_seq1+.fasta	2	cras_c5702_g1_i1+cras_comp6711_c0_seq1+	minu_c23361_g1_i1
cras_c5121_g1_i1++.fasta	2	cras_c5121_g1_i1++	minu_c9299_g1_i1
cras_c14798_g1_i1++.fasta	2	cras_c14798_g1_i1++	minu_c13204_g1_i1
eury_eury_c26180_g1_i1.fasta	2					eury_eury_c26180_g1_i1	raik_c29290_g1_i1
eury_eury_c4974_g1_i1.fasta	4					eury_eury_c4974_g1_i1	raik_c22270_g3_i1	rari_c14232_g1_i1	harp_c38592_g1_i1
cras_c5264_g1_i1++.fasta	4	cras_c5264_g1_i1++	minu_c19837_g1_i1			eury_eury_c14344_g1_i1		rari_c19302_g1_i1
foca_c2734_g1_i1.fasta	2			foca_c2734_g1_i1				rari_c12885_g1_i1
harp_c39269_g1_i1.fasta	2								harp_c39269_g1_i1	petz_comp24723_c0_seq1
cras_c25899_g1_i1++.fasta	2	cras_c25899_g1_i1++	minu_c24550_g1_i1
foca_c30125_g1_i1.fasta	2		minu_c26842_g1_i1	foca_c30125_g1_i1
eury_eury_c7644_g1_i1.fasta	2				octo_c35894_g1_i1	eury_eury_c7644_g1_i1
cras_c2454_g1_i1++.fasta	6	cras_c2454_g1_i1++	minu_c31224_g1_i1		octo_c19201_g1_i1	eury_eury_c3007_g1_i1	raik_c33370_g1_i1	rari_c2262_g1_i1
foca_c28994_g1_i1.fasta	2		minu_c9586_g1_i1	foca_c28994_g1_i1
cras_c24648_g1_i1++.fasta	3	cras_c24648_g1_i1++						rari_c8571_g1_i1	harp_c37152_g1_i1
eury_eury_c15234_g1_i1.fasta	6		minu_c1998_g1_i1	foca_c30960_g1_i1	octo_c53978_g1_i1	eury_eury_c15234_g1_i1	raik_c15366_g1_i1	rari_c9058_g1_i1
cras_c1275_g1_i1++.fasta	2	cras_c1275_g1_i1++	minu_c19767_g1_i1
cras_c33065_g1_i1++.fasta	2	cras_c33065_g1_i1++	minu_c16975_g1_i1
cras_c3609_g1_i1++.fasta	2	cras_c3609_g1_i1++	minu_c18385_g1_i1
harp_c47937_g1_i1.fasta	2							rari_c11717_g1_i1	harp_c47937_g1_i1
cras_c9318_g1_i1++.fasta	2	cras_c9318_g1_i1++	minu_c19654_g1_i1
eury_eury_c894_g1_i1.fasta	2					eury_eury_c894_g1_i1				petz_comp28667_c0_seq1
cras_c4798_g1_i1++.fasta	2	cras_c4798_g1_i1++	minu_c14792_g1_i1
eury_eury_c28419_g1_i1.fasta	5		minu_c646_g1_i1	foca_c29341_g1_i1		eury_eury_c28419_g1_i1		rari_c23194_g1_i1	harp_c35858_g1_i1
cras_c3597_g1_i1++.fasta	2	cras_c3597_g1_i1++	minu_c26995_g1_i1
minu_c14229_g1_i1.fasta	2		minu_c14229_g1_i1		octo_c26405_g1_i1
cras_c5207_g1_i1.fasta	5	cras_c5207_g1_i1	minu_c2450_g1_i1	foca_c30437_g1_i1		eury_eury_c12398_g1_i2		rari_c5669_g1_i1
cras_c24864_g1_i1++.fasta	2	cras_c24864_g1_i1++	minu_c27319_g1_i1
cras_c21455_g1_i1++.fasta	2	cras_c21455_g1_i1++	minu_c15170_g1_i1
cras_c20595_g1_i1++.fasta	2	cras_c20595_g1_i1++	minu_c10204_g1_i1
cras_c29251_g1_i1++.fasta	2	cras_c29251_g1_i1++	minu_c36521_g1_i1
cras_c7641_g1_i1++.fasta	2	cras_c7641_g1_i1++		foca_c31875_g1_i1
cras_c4002_g1_i1++.fasta	4	cras_c4002_g1_i1++		foca_c29744_g1_i1	octo_c1931_g1_i1				harp_c38258_g1_i1
cras_c20447_g1_i1++.fasta	2	cras_c20447_g1_i1++	minu_c29993_g1_i1
cras_c5309_g1_i1++.fasta	2	cras_c5309_g1_i1++	minu_c12589_g1_i1
cras_c3226_g1_i1++.fasta	2	cras_c3226_g1_i1++	minu_c28278_g1_i1
octo_c10589_g1_i1.fasta	2				octo_c10589_g1_i1					petz_comp18230_c0_seq1
eury_eury_c9008_g1_i1.fasta	4					eury_eury_c9008_g1_i1	raik_c12801_g1_i1	rari_c8530_g1_i1	harp_c31243_g1_i1
cras_c14986_g1_i1++.fasta	2	cras_c14986_g1_i1++	minu_c17124_g1_i1
cras_c20274_g1_i1++.fasta	2	cras_c20274_g1_i1++	minu_c18245_g1_i1
eury_eury_c13543_g1_i1.fasta	7		minu_c37836_g1_i1	foca_c29355_g1_i1	octo_c21080_g1_i1	eury_eury_c13543_g1_i1	raik_c17608_g1_i1	rari_c15443_g1_i1		petz_comp5425_c0_seq1
cras_c3455_g1_i1++.fasta	2	cras_c3455_g1_i1++	minu_c21053_g1_i1
cras_c26056_g1_i1++.fasta	4	cras_c26056_g1_i1++	minu_c1285_g1_i1				raik_c17838_g1_i1	rari_c16907_g2_i1
cras_c29819_g1_i1++.fasta	8	cras_c29819_g1_i1++	minu_c26875_g1_i1	foca_c1046_g1_i1	octo_c17145_g1_i1	eury_eury_c11308_g1_i1		rari_c7193_g1_i1	harp_c18924_g1_i1	petz_comp27841_c0_seq1
cras_c8114_g1_i1++.fasta	2	cras_c8114_g1_i1++	minu_c26801_g1_i1
eury_eury_c24836_g1_i1.fasta	4		minu_c4731_g1_i1	foca_c29978_g1_i1		eury_eury_c24836_g1_i1				petz_comp22364_c0_seq1
cras_c5941_g1_i1++.fasta	4	cras_c5941_g1_i1++	minu_c14887_g1_i1	foca_c27504_g1_i1				rari_c9719_g1_i1
cras_c6823_g2_i1++.fasta	2	cras_c6823_g2_i1++			octo_c85161_g1_i1
cras_c6282_g1_i1++.fasta	2	cras_c6282_g1_i1++	minu_c27639_g1_i1
cras_c24950_g1_i1++.fasta	3	cras_c24950_g1_i1++	minu_c30004_g1_i1	foca_c15598_g1_i1
eury_eury_c29017_g1_i1.fasta	4		minu_c23924_g1_i1		octo_c22765_g1_i1	eury_eury_c29017_g1_i1	raik_c24032_g1_i1
cras_c7472_g1_i1++.fasta	3	cras_c7472_g1_i1++	minu_c30772_g1_i1	foca_c28935_g1_i1
foca_c15561_g2_i1.fasta	2		minu_c19536_g1_i1	foca_c15561_g2_i1
cras_c6250_g1_i1++.fasta	2	cras_c6250_g1_i1++	minu_c37623_g1_i1
cras_c6175_g1_i1++.fasta	2	cras_c6175_g1_i1++	minu_c16075_g1_i1
foca_c2879_g1_i1.fasta	2		minu_c19610_g1_i1	foca_c2879_g1_i1
cras_c5957_g1_i1++.fasta	2	cras_c5957_g1_i1++	minu_c16611_g1_i1
cras_c30655_g1_i1++.fasta	2	cras_c30655_g1_i1++		foca_c2733_g1_i1
cras_c25309_g1_i1++.fasta	2	cras_c25309_g1_i1++	minu_c12679_g1_i1
cras_c4968_g1_i1++.fasta	2	cras_c4968_g1_i1++	minu_c16233_g1_i1
cras_c6575_g1_i1++cras_comp6476_c0_seq2.fasta	6	cras_c6575_g1_i1++cras_comp6476_c0_seq2	minu_c27081_g1_i1	foca_c5052_g1_i1		eury_eury_c4519_g1_i1		rari_c20165_g1_i1	harp_c19834_g2_i1
cras_c2773_g1_i1++.fasta	2	cras_c2773_g1_i1++		foca_c135_g1_i1
cras_c26090_g1_i1++.fasta	6	cras_c26090_g1_i1++	minu_c4843_g1_i1			eury_eury_c11896_g1_i1		rari_c6262_g1_i1	harp_c863_g1_i1	petz_comp28107_c0_seq1
cras_c5188_g1_i1++.fasta	2	cras_c5188_g1_i1++	minu_c6262_g1_i1
cras_c14491_g1_i1++.fasta	2	cras_c14491_g1_i1++	minu_c20652_g1_i1
cras_c32083_g1_i1++.fasta	2	cras_c32083_g1_i1++		foca_c15025_g3_i1
cras_c25180_g1_i1++.fasta	4	cras_c25180_g1_i1++	minu_c10829_g1_i1			eury_eury_c26491_g1_i1		rari_c9874_g1_i1
cras_c22386_g1_i1++.fasta	2	cras_c22386_g1_i1++	minu_c37721_g1_i1
cras_c9856_g1_i1++.fasta	7	cras_c9856_g1_i1++	minu_c26805_g1_i1	foca_c13979_g1_i1		eury_eury_c14224_g1_i1		rari_c13130_g1_i1	harp_c18392_g1_i1	petz_comp27969_c0_seq1
cras_c5142_g1_i1++.fasta	2	cras_c5142_g1_i1++						rari_c22441_g1_i1
cras_c24240_g1_i1++.fasta	2	cras_c24240_g1_i1++	minu_c20472_g1_i1
cras_c6670_g1_i1++.fasta	2	cras_c6670_g1_i1++	minu_c19558_g1_i1
cras_c30825_g1_i1++.fasta	2	cras_c30825_g1_i1++	minu_c15869_g1_i1
foca_c6916_g1_i1.fasta	2			foca_c6916_g1_i1			raik_c25034_g3_i1
cras_c1433_g1_i1+cras_comp6885_c0_seq1+cras_comp6885_c0_seq1.fasta	3	cras_c1433_g1_i1+cras_comp6885_c0_seq1+cras_comp6885_c0_seq1		foca_c2175_g1_i1					harp_c36874_g1_i1
cras_c6672_g1_i1++.fasta	3	cras_c6672_g1_i1++						rari_c12887_g1_i1	harp_c46403_g1_i1
eury_eury_c7421_g1_i1.fasta	2					eury_eury_c7421_g1_i1		rari_c7095_g1_i1
cras_c515_g1_i1++.fasta	2	cras_c515_g1_i1++	minu_c11372_g3_i1
cras_c3333_g1_i1++.fasta	2	cras_c3333_g1_i1++	minu_c14834_g1_i1
foca_c30552_g1_i1.fasta	2		minu_c28369_g1_i1	foca_c30552_g1_i1
cras_c12507_g1_i1++.fasta	2	cras_c12507_g1_i1++		foca_c27148_g2_i1
cras_c7601_g1_i1++.fasta	2	cras_c7601_g1_i1++		foca_c11428_g1_i1
petz_comp16512_c0_seq1.fasta	2						raik_c28276_g3_i1			petz_comp16512_c0_seq1
cras_c19732_g1_i1++.fasta	2	cras_c19732_g1_i1++	minu_c9781_g1_i1
cras_c6637_g1_i1.fasta	4	cras_c6637_g1_i1	minu_c30107_g1_i1	foca_c31981_g1_i1				rari_c7061_g1_i1
cras_c20765_g1_i1++.fasta	2	cras_c20765_g1_i1++	minu_c30313_g1_i1
cras_c6258_g1_i1++.fasta	2	cras_c6258_g1_i1++	minu_c31127_g1_i1
cras_c866_g1_i1++.fasta	2	cras_c866_g1_i1++	minu_c13509_g1_i1
eury_eury_c9683_g1_i1.fasta	2					eury_eury_c9683_g1_i1				petz_comp28976_c0_seq1
cras_c5482_g1_i1++.fasta	5	cras_c5482_g1_i1++	minu_c19835_g1_i1	foca_c29377_g1_i1	octo_c59021_g1_i1					petz_comp26530_c0_seq1
foca_c8117_g1_i1.fasta	2			foca_c8117_g1_i1	octo_c56399_g1_i1
cras_c6294_g1_i1++.fasta	8	cras_c6294_g1_i1++	minu_c21536_g1_i1	foca_c4451_g1_i2	octo_c58805_g1_i1	eury_eury_c2879_g1_i1		rari_c6399_g1_i1	harp_c21348_g1_i1	petz_comp28053_c0_seq1
eury_eury_c8996_g1_i1.fasta	2					eury_eury_c8996_g1_i1		rari_c23262_g1_i1
cras_c3385_g1_i1++.fasta	2	cras_c3385_g1_i1++	minu_c15116_g1_i1
eury_eury_c4571_g1_i1.fasta	3					eury_eury_c4571_g1_i1		rari_c13193_g1_i1	harp_c33530_g1_i1
eury_eury_c16326_g1_i1.fasta	2					eury_eury_c16326_g1_i1				petz_comp16529_c0_seq1
cras_c6833_g1_i2++.fasta	2	cras_c6833_g1_i2++	minu_c15951_g1_i1
cras_c6160_g1_i1++.fasta	2	cras_c6160_g1_i1++	minu_c19087_g1_i1
eury_eury_c24347_g1_i1.fasta	2		minu_c27169_g1_i1			eury_eury_c24347_g1_i1
cras_c4476_g1_i1+cras_comp4818_c0_seq1+.fasta	2	cras_c4476_g1_i1+cras_comp4818_c0_seq1+	minu_c13359_g1_i1
octo_c19351_g1_i1.fasta	2				octo_c19351_g1_i1		raik_c9102_g1_i1
cras_c8649_g1_i1++.fasta	2	cras_c8649_g1_i1++	minu_c17875_g1_i1
cras_c7067_g1_i1++.fasta	2	cras_c7067_g1_i1++	minu_c33572_g1_i1
cras_c4174_g1_i1++.fasta	2	cras_c4174_g1_i1++	minu_c13202_g1_i1
cras_c5331_g1_i1++.fasta	5	cras_c5331_g1_i1++	minu_c23691_g1_i1	foca_c28898_g1_i1		eury_eury_c20740_g1_i1		rari_c7317_g1_i1
cras_c11186_g1_i1++.fasta	2	cras_c11186_g1_i1++	minu_c16504_g1_i1
cras_c7271_g1_i1++.fasta	2	cras_c7271_g1_i1++	minu_c16642_g1_i1
cras_c5224_g1_i1++.fasta	7	cras_c5224_g1_i1++	minu_c4872_g1_i1	foca_c32369_g1_i1	octo_c32354_g1_i1	eury_eury_c7263_g1_i1		rari_c12291_g1_i1	harp_c36470_g1_i1
cras_c4493_g1_i1++.fasta	6	cras_c4493_g1_i1++	minu_c36983_g1_i1			eury_eury_c16787_g1_i2	raik_c21259_g1_i1	rari_c15759_g1_i1	harp_c54011_g1_i1
cras_c29138_g1_i1++.fasta	7	cras_c29138_g1_i1++	minu_c21473_g1_i1	foca_c32248_g1_i1	octo_c57986_g1_i1	eury_eury_c26948_g1_i1		rari_c4590_g1_i1	harp_c32795_g1_i1
cras_c987_g1_i1++.fasta	7	cras_c987_g1_i1++	minu_c37604_g1_i1	foca_c30974_g1_i1	octo_c46005_g1_i1	eury_eury_c22514_g1_i1		rari_c9594_g1_i1		petz_comp27925_c0_seq1
cras_c25699_g1_i1+cras_comp11998_c0_seq1+.fasta	9	cras_c25699_g1_i1+cras_comp11998_c0_seq1+	minu_c36594_g1_i1	foca_c31726_g1_i1	octo_c10390_g1_i1	eury_eury_c5357_g1_i1	raik_c17514_g2_i1	rari_c7492_g1_i1	harp_c40131_g1_i1	petz_comp29193_c0_seq1
cras_c5413_g1_i1++.fasta	2	cras_c5413_g1_i1++	minu_c34327_g1_i1
cras_c7200_g1_i1++.fasta	2	cras_c7200_g1_i1++	minu_c19894_g1_i1
eury_eury_c2046_g1_i1.fasta	2					eury_eury_c2046_g1_i1			harp_c50058_g1_i1
cras_c7101_g1_i1++.fasta	2	cras_c7101_g1_i1++	minu_c33393_g1_i1
cras_c4041_g1_i1++.fasta	2	cras_c4041_g1_i1++	minu_c20733_g1_i1
eury_eury_c7117_g1_i1.fasta	6		minu_c30412_g1_i1	foca_c3265_g1_i1	octo_c1869_g1_i1	eury_eury_c7117_g1_i1	raik_c16810_g1_i1			petz_comp2993_c0_seq1
cras_c11397_g1_i1++.fasta	2	cras_c11397_g1_i1++	minu_c9371_g1_i1
minu_c17712_g1_i1.fasta	2		minu_c17712_g1_i1					rari_c16617_g1_i1
cras_c3236_g1_i1++.fasta	2	cras_c3236_g1_i1++	minu_c28869_g1_i1
cras_c9547_g1_i1++.fasta	2	cras_c9547_g1_i1++	minu_c16279_g1_i1
cras_c499_g1_i1++.fasta	2	cras_c499_g1_i1++	minu_c30551_g1_i1
cras_c24282_g1_i1++.fasta	2	cras_c24282_g1_i1++	minu_c19516_g1_i1
cras_c28890_g1_i1++.fasta	2	cras_c28890_g1_i1++	minu_c30040_g1_i1
cras_c2497_g1_i1++.fasta	4	cras_c2497_g1_i1++	minu_c36596_g1_i1					rari_c13586_g1_i1	harp_c37864_g2_i1
octo_c8791_g1_i1.fasta	2				octo_c8791_g1_i1		raik_c8009_g1_i1
eury_eury_c11484_g1_i1.fasta	4			foca_c30096_g1_i1	octo_c46759_g1_i1	eury_eury_c11484_g1_i1	raik_c16586_g1_i1
eury_eury_c14987_g1_i1.fasta	2					eury_eury_c14987_g1_i1		rari_c10356_g1_i1
cras_c29432_g1_i1++.fasta	2	cras_c29432_g1_i1++	minu_c20421_g1_i1
cras_c1295_g1_i1++.fasta	6	cras_c1295_g1_i1++	minu_c20243_g1_i1		octo_c72511_g1_i1	eury_eury_c14753_g1_i1			harp_c39277_g1_i1	petz_comp2556_c0_seq1
cras_c1362_g1_i1++.fasta	2	cras_c1362_g1_i1++	minu_c37424_g1_i1
cras_c218_g1_i1++.fasta	6	cras_c218_g1_i1++	minu_c9890_g1_i1	foca_c28853_g1_i1		eury_eury_c22487_g1_i1		rari_c26835_g1_i1	harp_c52236_g1_i1
cras_c6823_g1_i1++.fasta	6	cras_c6823_g1_i1++	minu_c36910_g1_i1			eury_eury_c20676_g1_i1	raik_c26652_g1_i1	rari_c19987_g1_i1		petz_comp22379_c0_seq1
eury_eury_c16886_g1_i1.fasta	5				octo_c20420_g1_i1	eury_eury_c16886_g1_i1	raik_c24867_g1_i1		harp_c38758_g1_i1	petz_comp25209_c0_seq1
cras_c7150_g1_i1++.fasta	3	cras_c7150_g1_i1++	minu_c19453_g1_i1			eury_eury_c14755_g1_i1
cras_c7362_g1_i1++.fasta	2	cras_c7362_g1_i1++	minu_c18886_g1_i1
eury_eury_c6742_g1_i1.fasta	5					eury_eury_c6742_g1_i1	raik_c28413_g3_i1	rari_c21268_g1_i1	harp_c39131_g1_i1	petz_comp29277_c0_seq1
cras_c2400_g1_i1++.fasta	2	cras_c2400_g1_i1++	minu_c23688_g1_i1
cras_c6494_g1_i1++.fasta	2	cras_c6494_g1_i1++	minu_c11053_g1_i1
harp_c19252_g1_i1.fasta	2				octo_c23044_g1_i1				harp_c19252_g1_i1
minu_c24111_g1_i1.fasta	2		minu_c24111_g1_i1					rari_c21700_g1_i1
cras_c6791_g1_i1++.fasta	8	cras_c6791_g1_i1++	minu_c23536_g1_i1	foca_c30921_g1_i1	octo_c72973_g1_i1	eury_eury_c14576_g1_i1	raik_c17921_g1_i1	rari_c8807_g1_i1		petz_comp16747_c0_seq1
foca_c22484_g1_i1.fasta	2			foca_c22484_g1_i1	octo_c85547_g1_i1
cras_c12252_g1_i1++.fasta	2	cras_c12252_g1_i1++		foca_c21702_g2_i1
foca_c86_g1_i1.fasta	3		minu_c13440_g1_i1	foca_c86_g1_i1						petz_comp28127_c0_seq1
eury_eury_c6609_g1_i1.fasta	7		minu_c1179_g1_i1	foca_c12160_g1_i1	octo_c57700_g1_i1	eury_eury_c6609_g1_i1		rari_c2224_g1_i1	harp_c39742_g1_i1	petz_comp2735_c0_seq1
cras_c28781_g1_i1++.fasta	3	cras_c28781_g1_i1++	minu_c19260_g1_i1	foca_c18863_g1_i2
cras_c10471_g1_i1++.fasta	2	cras_c10471_g1_i1++		foca_c18307_g1_i1
cras_c24941_g1_i1++.fasta	2	cras_c24941_g1_i1++	minu_c17313_g1_i1
foca_c29804_g1_i1.fasta	2		minu_c34479_g1_i1	foca_c29804_g1_i1
eury_eury_c9426_g1_i1.fasta	7		minu_c13297_g1_i1	foca_c10073_g1_i1	octo_c19316_g1_i1	eury_eury_c9426_g1_i1		rari_c9086_g1_i1	harp_c11773_g1_i1	petz_comp28290_c0_seq1
cras_c5850_g1_i1++.fasta	2	cras_c5850_g1_i1++	minu_c19755_g1_i1
cras_c6855_g1_i1++.fasta	7	cras_c6855_g1_i1++	minu_c19702_g1_i1		octo_c17595_g1_i1	eury_eury_c8546_g1_i1		rari_c17110_g1_i1	harp_c38228_g1_i1	petz_comp5431_c0_seq1
cras_c7343_g1_i1++.fasta	5	cras_c7343_g1_i1++	minu_c23824_g1_i1			eury_eury_c18513_g1_i1		rari_c20265_g1_i1	harp_c39312_g1_i1
octo_c28780_g1_i1.fasta	2				octo_c28780_g1_i1					petz_comp5131_c0_seq1
cras_c18383_g1_i1++.fasta	2	cras_c18383_g1_i1++		foca_c24293_g1_i1
eury_eury_c22471_g1_i1.fasta	4		minu_c17001_g1_i1			eury_eury_c22471_g1_i1	raik_c7363_g1_i1	rari_c17150_g1_i1
cras_c18975_g1_i1++.fasta	2	cras_c18975_g1_i1++	minu_c19344_g1_i1
harp_c39447_g1_i3.fasta	2							rari_c19701_g1_i1	harp_c39447_g1_i3
cras_c15094_g1_i1++.fasta	4	cras_c15094_g1_i1++	minu_c24542_g1_i1	foca_c30196_g1_i1		eury_eury_c613_g1_i1
cras_c3959_g1_i1++.fasta	2	cras_c3959_g1_i1++	minu_c1922_g1_i1
cras_c13085_g1_i1++.fasta	2	cras_c13085_g1_i1++	minu_c18555_g1_i1
cras_c6479_g1_i1++.fasta	4	cras_c6479_g1_i1++	minu_c33309_g1_i1		octo_c19590_g1_i1				harp_c25080_g1_i1
cras_c8700_g1_i1++.fasta	2	cras_c8700_g1_i1++	minu_c15453_g1_i1
eury_eury_c8170_g1_i1.fasta	4				octo_c49068_g1_i1	eury_eury_c8170_g1_i1		rari_c9155_g1_i1		petz_comp28875_c0_seq1
cras_c15718_g1_i1++.fasta	3	cras_c15718_g1_i1++	minu_c14215_g1_i1	foca_c30714_g1_i1
eury_eury_c19054_g1_i1.fasta	3				octo_c11140_g1_i1	eury_eury_c19054_g1_i1			harp_c36837_g1_i1
cras_c15363_g1_i1++.fasta	2	cras_c15363_g1_i1++	minu_c20033_g1_i1
cras_c6884_g1_i1++.fasta	8	cras_c6884_g1_i1++	minu_c26967_g1_i1	foca_c10110_g1_i1	octo_c21249_g1_i1	eury_eury_c11010_g1_i1		rari_c5630_g1_i1	harp_c39026_g1_i1	petz_comp5507_c0_seq1
eury_eury_c12982_g3_i2.fasta	2					eury_eury_c12982_g3_i2			harp_c36889_g1_i1
cras_c6416_g1_i1++.fasta	2	cras_c6416_g1_i1++	minu_c21129_g1_i1
eury_eury_c8984_g1_i1.fasta	2					eury_eury_c8984_g1_i1	raik_c17039_g1_i1
cras_c14931_g1_i1++.fasta	2	cras_c14931_g1_i1++	minu_c12340_g1_i1
cras_c2551_g1_i1++.fasta	2	cras_c2551_g1_i1++	minu_c15343_g1_i1
cras_c10436_g1_i1++.fasta	2	cras_c10436_g1_i1++	minu_c24900_g1_i1
cras_c10420_g1_i1++.fasta	3	cras_c10420_g1_i1++	minu_c8276_g1_i1	foca_c2301_g1_i1
cras_c22586_g1_i1++.fasta	6	cras_c22586_g1_i1++	minu_c12235_g1_i1	foca_c3257_g1_i1	octo_c3346_g1_i1	eury_eury_c5201_g1_i1				petz_comp4092_c0_seq1
cras_c20127_g1_i1++.fasta	6	cras_c20127_g1_i1++	minu_c36546_g1_i1	foca_c32420_g1_i1		eury_eury_c4623_g1_i1		rari_c396_g1_i1		petz_comp27877_c0_seq1
foca_c30260_g1_i1.fasta	2		minu_c10601_g1_i1	foca_c30260_g1_i1
cras_c5051_g1_i1.fasta	2	cras_c5051_g1_i1	minu_c18297_g1_i1
eury_eury_c16010_g1_i1.fasta	2					eury_eury_c16010_g1_i1	raik_c15504_g1_i1
petz_comp2773_c0_seq1.fasta	2						raik_c13744_g1_i1			petz_comp2773_c0_seq1
cras_c7176_g1_i1++.fasta	2	cras_c7176_g1_i1++	minu_c19671_g1_i1
cras_c7233_g1_i1++.fasta	2	cras_c7233_g1_i1++	minu_c19421_g1_i1
cras_c29491_g1_i1++.fasta	2	cras_c29491_g1_i1++	minu_c15486_g1_i1
cras_c2207_g1_i1++.fasta	6	cras_c2207_g1_i1++	minu_c16356_g1_i1			eury_eury_c8329_g1_i1	raik_c26152_g1_i1	rari_c21179_g1_i1		petz_comp27037_c0_seq1
cras_c10206_g1_i1++.fasta	2	cras_c10206_g1_i1++	minu_c20475_g1_i1
cras_c25159_g1_i1++.fasta	5	cras_c25159_g1_i1++	minu_c27621_g1_i1	foca_c30216_g1_i1		eury_eury_c22729_g1_i1			harp_c35053_g1_i1
cras_c5640_g1_i1++.fasta	2	cras_c5640_g1_i1++	minu_c18561_g1_i1
cras_c15114_g1_i1++.fasta	2	cras_c15114_g1_i1++	minu_c10302_g1_i1
cras_c20212_g1_i1++.fasta	2	cras_c20212_g1_i1++	minu_c16295_g1_i1
eury_eury_c9478_g1_i1.fasta	2					eury_eury_c9478_g1_i1		rari_c3852_g1_i1
cras_c31633_g1_i1++.fasta	2	cras_c31633_g1_i1++	minu_c17817_g1_i1
harp_c14771_g1_i1.fasta	2						raik_c15006_g3_i1		harp_c14771_g1_i1
harp_c20153_g1_i1.fasta	2						raik_c27696_g2_i1		harp_c20153_g1_i1
cras_c3626_g1_i1++.fasta	3	cras_c3626_g1_i1++	minu_c34050_g1_i1	foca_c30036_g1_i1
harp_c36781_g3_i1.fasta	2				octo_c69243_g1_i1				harp_c36781_g3_i1
minu_c12987_g2_i1.fasta	2		minu_c12987_g2_i1		octo_c23351_g1_i1
eury_eury_c6280_g1_i1.fasta	4			foca_c600_g1_i1	octo_c83726_g1_i1	eury_eury_c6280_g1_i1			harp_c36319_g2_i1
cras_c19674_g1_i1++.fasta	3	cras_c19674_g1_i1++	minu_c36752_g1_i1	foca_c25228_g1_i1
eury_eury_c5624_g1_i1.fasta	2					eury_eury_c5624_g1_i1				petz_comp27831_c0_seq1
foca_c498_g1_i1.fasta	2			foca_c498_g1_i1				rari_c9132_g1_i1
cras_c4011_g1_i1++.fasta	4	cras_c4011_g1_i1++	minu_c37483_g1_i1						harp_c38315_g1_i1	petz_comp28228_c0_seq1
harp_c54701_g1_i1.fasta	2						raik_c24573_g2_i1		harp_c54701_g1_i1
cras_c20187_g1_i1++.fasta	3	cras_c20187_g1_i1++	minu_c26984_g1_i1					rari_c9101_g1_i1
cras_c8085_g1_i1++.fasta	6	cras_c8085_g1_i1++	minu_c25053_g1_i1	foca_c32206_g1_i1		eury_eury_c20959_g1_i1		rari_c2240_g1_i1	harp_c18299_g1_i1
cras_c6937_g1_i1++.fasta	8	cras_c6937_g1_i1++	minu_c27494_g1_i1	foca_c30986_g1_i1	octo_c21042_g1_i1	eury_eury_c4876_g1_i1	raik_c21718_g2_i1	rari_c17945_g1_i1		petz_comp2710_c0_seq1
cras_c2160_g1_i1++.fasta	2	cras_c2160_g1_i1++	minu_c17610_g1_i1
cras_c11790_g1_i1++.fasta	2	cras_c11790_g1_i1++	minu_c15221_g1_i1
cras_c5773_g1_i1++.fasta	2	cras_c5773_g1_i1++	minu_c23407_g1_i1
cras_c4358_g1_i1++.fasta	2	cras_c4358_g1_i1++	minu_c10481_g1_i2
cras_c6642_g1_i1++.fasta	9	cras_c6642_g1_i1++	minu_c30341_g1_i1	foca_c31672_g1_i1	octo_c82811_g1_i1	eury_eury_c11692_g1_i1	raik_c18854_g1_i1	rari_c12118_g1_i1	harp_c33313_g1_i1	petz_comp25621_c0_seq1
cras_c31838_g1_i1++.fasta	2	cras_c31838_g1_i1++	minu_c14677_g1_i1
cras_c5599_g1_i1++.fasta	2	cras_c5599_g1_i1++						rari_c12783_g2_i1
cras_c19153_g1_i1++.fasta	2	cras_c19153_g1_i1++	minu_c37476_g1_i1
cras_c15297_g1_i1++.fasta	6	cras_c15297_g1_i1++	minu_c16573_g1_i1	foca_c2381_g1_i1		eury_eury_c16287_g1_i1		rari_c14222_g1_i1	harp_c38495_g2_i1
cras_c16022_g1_i1++.fasta	2	cras_c16022_g1_i1++	minu_c20068_g1_i1
eury_eury_c18949_g1_i1.fasta	2					eury_eury_c18949_g1_i1		rari_c14326_g1_i3
cras_c123_g1_i1++.fasta	7	cras_c123_g1_i1++	minu_c36569_g1_i1	foca_c29469_g1_i1		eury_eury_c13772_g1_i1	raik_c35996_g1_i1	rari_c12718_g1_i1		petz_comp24509_c0_seq1
foca_c16764_g3_i1.fasta	2			foca_c16764_g3_i1			raik_c36533_g1_i1
cras_c7228_g1_i1++.fasta	2	cras_c7228_g1_i1++	minu_c27673_g1_i1
cras_c786_g1_i1++.fasta	2	cras_c786_g1_i1++	minu_c5011_g1_i1
cras_c7019_g1_i1++.fasta	2	cras_c7019_g1_i1++	minu_c12582_g1_i1
cras_c5282_g1_i1++.fasta	2	cras_c5282_g1_i1++	minu_c16109_g1_i1
cras_c10203_g1_i1++.fasta	9	cras_c10203_g1_i1++	minu_c38286_g1_i1	foca_c29409_g1_i1	octo_c32283_g1_i1	eury_eury_c2326_g1_i2	raik_c9850_g1_i1	rari_c28011_g1_i1	harp_c52919_g1_i1	petz_comp27814_c0_seq1
cras_c19185_g1_i1++.fasta	2	cras_c19185_g1_i1++	minu_c13873_g1_i1
cras_c30224_g1_i1++.fasta	2	cras_c30224_g1_i1++	minu_c17683_g1_i1
cras_c6350_g1_i1++.fasta	3	cras_c6350_g1_i1++	minu_c26877_g1_i1	foca_c31117_g1_i1
cras_c6233_g1_i1++cras_comp6248_c0_seq1.fasta	6	cras_c6233_g1_i1++cras_comp6248_c0_seq1	minu_c26927_g1_i1			eury_eury_c14505_g1_i1	raik_c25600_g1_i1	rari_c13874_g1_i1		petz_comp2862_c0_seq1
cras_c5761_g1_i1++.fasta	5	cras_c5761_g1_i1++	minu_c28422_g1_i1	foca_c4451_g1_i1	octo_c16265_g2_i1					petz_comp5450_c0_seq1
foca_c23359_g1_i1.fasta	3		minu_c36977_g1_i1	foca_c23359_g1_i1	octo_c83398_g1_i1
eury_eury_c15023_g1_i1.fasta	4				octo_c83248_g1_i1	eury_eury_c15023_g1_i1	raik_c14194_g1_i1			petz_comp27853_c0_seq1
cras_c3306_g1_i2++.fasta	4	cras_c3306_g1_i2++			octo_c46652_g1_i1		raik_c19423_g1_i1		harp_c37986_g1_i2
cras_c20377_g1_i1++.fasta	8	cras_c20377_g1_i1++	minu_c12776_g1_i1	foca_c6750_g1_i1	octo_c23366_g1_i1	eury_eury_c2625_g1_i1	raik_c17210_g3_i1		harp_c39545_g2_i1	petz_comp2783_c0_seq1
cras_c1648_g1_i1++.fasta	2	cras_c1648_g1_i1++						rari_c14624_g1_i1
cras_c6725_g1_i1.fasta	6	cras_c6725_g1_i1	minu_c17848_g1_i1			eury_eury_c22819_g1_i1		rari_c17202_g1_i1	harp_c35897_g1_i1	petz_comp27967_c0_seq1
cras_c6751_g1_i1++.fasta	2	cras_c6751_g1_i1++	minu_c8435_g1_i1
cras_c4008_g1_i1++.fasta	8	cras_c4008_g1_i1++	minu_c7829_g1_i1	foca_c28498_g2_i3	octo_c19222_g2_i1	eury_eury_c11751_g2_i1	raik_c14133_g1_i1		harp_c39187_g1_i1	petz_comp27923_c0_seq1
cras_c7360_g1_i1++.fasta	6	cras_c7360_g1_i1++	minu_c27557_g1_i1	foca_c22879_g1_i1		eury_eury_c15019_g1_i1		rari_c17755_g1_i1		petz_comp26013_c0_seq1
cras_c25254_g1_i1++.fasta	2	cras_c25254_g1_i1++	minu_c24960_g1_i1
cras_c25756_g1_i1++.fasta	2	cras_c25756_g1_i1++		foca_c5744_g1_i1
eury_eury_c193_g1_i1.fasta	5		minu_c21418_g1_i1	foca_c29893_g1_i1		eury_eury_c193_g1_i1		rari_c4795_g1_i1	harp_c32187_g1_i1
eury_eury_c8143_g1_i1.fasta	5			foca_c25596_g1_i1	octo_c61666_g1_i1	eury_eury_c8143_g1_i1	raik_c20715_g1_i1			petz_comp2040_c0_seq1
cras_c28533_g1_i1++.fasta	2	cras_c28533_g1_i1++	minu_c16052_g1_i1
cras_c29785_g1_i1++.fasta	8	cras_c29785_g1_i1++	minu_c26840_g1_i1	foca_c29467_g1_i1	octo_c46194_g1_i1	eury_eury_c14449_g1_i1	raik_c18212_g2_i1	rari_c6950_g1_i1	harp_c58437_g1_i1
cras_c7413_g1_i1++.fasta	2	cras_c7413_g1_i1++	minu_c17715_g1_i1
cras_c4821_g1_i1.fasta	2	cras_c4821_g1_i1	minu_c22108_g1_i1
cras_c24078_g1_i1++.fasta	2	cras_c24078_g1_i1++	minu_c21801_g1_i1
cras_c7081_g1_i1++.fasta	2	cras_c7081_g1_i1++	minu_c20009_g1_i1
cras_c24587_g1_i1++.fasta	2	cras_c24587_g1_i1++	minu_c36669_g1_i1
cras_c15037_g1_i1++.fasta	6	cras_c15037_g1_i1++	minu_c27078_g1_i1	foca_c19432_g1_i1		eury_eury_c4366_g1_i1	raik_c22033_g1_i1	rari_c12596_g1_i1
cras_c1639_g1_i1++.fasta	2	cras_c1639_g1_i1++	minu_c21313_g2_i1
cras_c26061_g1_i1++.fasta	2	cras_c26061_g1_i1++	minu_c18364_g1_i1
cras_c5017_g1_i1++.fasta	5	cras_c5017_g1_i1++	minu_c12217_g1_i1		octo_c16107_g1_i1			rari_c4201_g1_i1	harp_c31842_g1_i1
eury_eury_c15558_g1_i1.fasta	7		minu_c27080_g1_i1		octo_c21795_g1_i1	eury_eury_c15558_g1_i1	raik_c17096_g1_i1	rari_c5655_g1_i1	harp_c38753_g2_i1	petz_comp2703_c0_seq1
cras_c11430_g1_i1++.fasta	4	cras_c11430_g1_i1++	minu_c36978_g1_i1					rari_c1393_g1_i1	harp_c32697_g1_i1
cras_c19941_g1_i1++.fasta	2	cras_c19941_g1_i1++	minu_c23807_g1_i1
cras_c16399_g1_i1++.fasta	4	cras_c16399_g1_i1++	minu_c2526_g1_i1		octo_c14683_g1_i1			rari_c2355_g1_i1
cras_c25827_g1_i1++.fasta	2	cras_c25827_g1_i1++	minu_c21529_g1_i1
cras_c25576_g1_i1++.fasta	4	cras_c25576_g1_i1++	minu_c11531_g1_i1	foca_c31913_g1_i1	octo_c10717_g1_i1
minu_c24063_g1_i1.fasta	4		minu_c24063_g1_i1				raik_c21439_g4_i1	rari_c12352_g1_i1		petz_comp27891_c0_seq1
cras_c3066_g1_i1++.fasta	5	cras_c3066_g1_i1++	minu_c16532_g1_i1	foca_c32322_g1_i1		eury_eury_c11868_g1_i1		rari_c12052_g1_i1
cras_c27517_g1_i1++.fasta	2	cras_c27517_g1_i1++	minu_c37509_g1_i1
foca_c31640_g1_i1.fasta	2		minu_c27343_g1_i1	foca_c31640_g1_i1
cras_c6957_g1_i1++.fasta	2	cras_c6957_g1_i1++	minu_c23631_g1_i1
cras_c14478_g1_i1++.fasta	7	cras_c14478_g1_i1++	minu_c24402_g1_i1	foca_c32455_g1_i1		eury_eury_c26988_g1_i1	raik_c38642_g1_i1	rari_c27957_g1_i1	harp_c37177_g2_i1
cras_c4880_g1_i1++.fasta	2	cras_c4880_g1_i1++	minu_c13775_g1_i1
petz_comp28521_c0_seq1.fasta	2							rari_c7594_g1_i1		petz_comp28521_c0_seq1
cras_c5570_g1_i1++.fasta	2	cras_c5570_g1_i1++	minu_c9536_g1_i1
eury_eury_c5842_g1_i1.fasta	2					eury_eury_c5842_g1_i1		rari_c16337_g1_i1
cras_c13208_g1_i1++.fasta	2	cras_c13208_g1_i1++	minu_c22436_g1_i1
cras_c32046_g1_i1++.fasta	2	cras_c32046_g1_i1++					raik_c10035_g2_i1
eury_eury_c227_g1_i1.fasta	3		minu_c14334_g1_i1			eury_eury_c227_g1_i1		rari_c20741_g1_i1
cras_c11625_g1_i1++.fasta	3	cras_c11625_g1_i1++	minu_c8888_g1_i2					rari_c7238_g1_i1
cras_c2338_g1_i1++.fasta	2	cras_c2338_g1_i1++	minu_c14207_g1_i1
cras_c6573_g1_i1++.fasta	2	cras_c6573_g1_i1++	minu_c21780_g1_i1
cras_c30042_g1_i1++.fasta	2	cras_c30042_g1_i1++	minu_c24424_g1_i1
eury_eury_c15840_g1_i1.fasta	3					eury_eury_c15840_g1_i1		rari_c13253_g3_i1		petz_comp22993_c0_seq1
eury_eury_c7141_g1_i1.fasta	2					eury_eury_c7141_g1_i1		rari_c17646_g1_i1
cras_c19719_g1_i1++.fasta	2	cras_c19719_g1_i1++	minu_c28026_g1_i1
cras_c6078_g2_i1.fasta	2	cras_c6078_g2_i1		foca_c2676_g1_i1
foca_c2356_g1_i1.fasta	2		minu_c30923_g1_i1	foca_c2356_g1_i1
cras_c23786_g1_i1++.fasta	2	cras_c23786_g1_i1++	minu_c38996_g1_i1
octo_c23221_g1_i1.fasta	2				octo_c23221_g1_i1		raik_c21529_g1_i1
cras_c2181_g1_i1++.fasta	5	cras_c2181_g1_i1++	minu_c26880_g1_i1			eury_eury_c10206_g1_i1		rari_c14843_g1_i1	harp_c38480_g1_i1
eury_eury_c18954_g1_i1.fasta	3					eury_eury_c18954_g1_i1		rari_c12563_g1_i1	harp_c38035_g1_i1
cras_c5335_g1_i1++.fasta	2	cras_c5335_g1_i1++	minu_c19311_g1_i1
cras_c6120_g1_i1++.fasta	2	cras_c6120_g1_i1++				eury_eury_c10078_g2_i1
cras_c8419_g1_i1++.fasta	2	cras_c8419_g1_i1++	minu_c17513_g1_i1
eury_eury_c17864_g1_i1.fasta	2					eury_eury_c17864_g1_i1		rari_c15754_g1_i1
cras_c24867_g1_i1++.fasta	2	cras_c24867_g1_i1++	minu_c23203_g1_i1
cras_c5576_g1_i1++.fasta	2	cras_c5576_g1_i1++	minu_c31839_g1_i1
cras_c22657_g1_i1++.fasta	2	cras_c22657_g1_i1++	minu_c27242_g1_i1
eury_eury_c8409_g1_i1.fasta	6		minu_c33310_g1_i1		octo_c20226_g1_i1	eury_eury_c8409_g1_i1	raik_c20199_g1_i1	rari_c16896_g1_i1		petz_comp27984_c0_seq1
cras_c29637_g1_i1++.fasta	2	cras_c29637_g1_i1++	minu_c23401_g1_i1
cras_c15968_g1_i1++.fasta	6	cras_c15968_g1_i1++	minu_c36857_g1_i1	foca_c30150_g1_i1		eury_eury_c2136_g1_i1		rari_c8078_g1_i1	harp_c19966_g1_i1
foca_c8906_g1_i2.fasta	3			foca_c8906_g1_i2				rari_c9382_g1_i1	harp_c36167_g1_i1
cras_c12653_g1_i1++.fasta	3	cras_c12653_g1_i1++		foca_c25356_g1_i1			raik_c2220_g1_i1
eury_eury_c9076_g1_i1.fasta	2		minu_c14539_g1_i1			eury_eury_c9076_g1_i1
cras_c6045_g1_i1++.fasta	3	cras_c6045_g1_i1++	minu_c38400_g1_i1	foca_c29540_g1_i1
foca_c18338_g2_i1.fasta	2			foca_c18338_g2_i1			raik_c34436_g1_i1
cras_c5155_g1_i1++.fasta	2	cras_c5155_g1_i1++	minu_c31032_g1_i1
cras_c7240_g1_i1++.fasta	8	cras_c7240_g1_i1++	minu_c14201_g1_i1	foca_c32450_g1_i1		eury_eury_c9908_g1_i1	raik_c22221_g1_i1	rari_c9723_g1_i1	harp_c36915_g2_i1	petz_comp24647_c0_seq1
cras_c4390_g1_i1++.fasta	6	cras_c4390_g1_i1++		foca_c28498_g4_i1		eury_eury_c3535_g1_i1	raik_c17454_g1_i1	rari_c8902_g1_i1		petz_comp22502_c0_seq1
petz_comp29673_c0_seq1.fasta	2						raik_c10789_g1_i1			petz_comp29673_c0_seq1
cras_c5410_g1_i1++.fasta	2	cras_c5410_g1_i1++	minu_c18234_g1_i1
cras_c6790_g1_i1++.fasta	2	cras_c6790_g1_i1++	minu_c20256_g1_i1
foca_c22160_g1_i1.fasta	2		minu_c19534_g1_i1	foca_c22160_g1_i1
cras_c5906_g2_i1++.fasta	8	cras_c5906_g2_i1++	minu_c16057_g1_i1	foca_c4419_g2_i1	octo_c33764_g1_i1	eury_eury_c23268_g1_i1	raik_c21262_g1_i1	rari_c13413_g1_i1	harp_c38446_g1_i1
cras_c8059_g1_i1++.fasta	2	cras_c8059_g1_i1++	minu_c25254_g1_i1
cras_c6129_g1_i1++.fasta	2	cras_c6129_g1_i1++	minu_c7717_g1_i1
cras_c5918_g1_i1++.fasta	2	cras_c5918_g1_i1++	minu_c27112_g1_i1
cras_c24439_g1_i1++.fasta	5	cras_c24439_g1_i1++	minu_c19326_g1_i1	foca_c3088_g1_i1		eury_eury_c1459_g1_i1		rari_c15314_g1_i1
cras_c6955_g1_i1+cras_comp6852_c0_seq1+.fasta	2	cras_c6955_g1_i1+cras_comp6852_c0_seq1+	minu_c16419_g1_i1
cras_c15308_g1_i1++.fasta	2	cras_c15308_g1_i1++	minu_c23495_g1_i1
foca_c7551_g1_i1.fasta	2			foca_c7551_g1_i1			raik_c14659_g1_i1
cras_c10331_g1_i1++.fasta	7	cras_c10331_g1_i1++	minu_c19602_g1_i1			eury_eury_c23293_g1_i1	raik_c20200_g2_i1	rari_c16827_g1_i1	harp_c46138_g1_i1	petz_comp3054_c0_seq1
cras_c9754_g1_i1++.fasta	2	cras_c9754_g1_i1++	minu_c21368_g1_i1
eury_eury_c10418_g1_i1.fasta	5				octo_c47479_g1_i1	eury_eury_c10418_g1_i1	raik_c22196_g1_i1	rari_c15268_g1_i1	harp_c4920_g1_i1
eury_eury_c7379_g1_i1.fasta	2					eury_eury_c7379_g1_i1				petz_comp22507_c0_seq1
eury_eury_c15269_g1_i1.fasta	2					eury_eury_c15269_g1_i1		rari_c9349_g1_i1
cras_c3555_g1_i1++.fasta	2	cras_c3555_g1_i1++					raik_c8332_g1_i1
eury_eury_c4775_g1_i1.fasta	4		minu_c11113_g1_i1	foca_c32210_g1_i1	octo_c19040_g1_i1	eury_eury_c4775_g1_i1
cras_c6299_g1_i1++.fasta	2	cras_c6299_g1_i1++	minu_c29978_g1_i1
eury_eury_c7755_g1_i1.fasta	7		minu_c15107_g1_i1	foca_c139_g1_i1	octo_c833_g2_i1	eury_eury_c7755_g1_i1	raik_c13220_g1_i2	rari_c6516_g1_i1		petz_comp3977_c0_seq1
cras_c6645_g1_i2++.fasta	2	cras_c6645_g1_i2++	minu_c33211_g1_i1
cras_c6439_g1_i1++.fasta	2	cras_c6439_g1_i1++	minu_c2440_g1_i1
cras_c2948_g1_i1++.fasta	2	cras_c2948_g1_i1++	minu_c16414_g1_i1
cras_c24199_g1_i1++.fasta	2	cras_c24199_g1_i1++	minu_c33538_g1_i1
cras_c31174_g1_i1+cras_comp9956_c0_seq1+.fasta	2	cras_c31174_g1_i1+cras_comp9956_c0_seq1+	minu_c34489_g1_i1
eury_eury_c7153_g1_i1.fasta	2					eury_eury_c7153_g1_i1				petz_comp28397_c0_seq1
cras_c4029_g1_i1++.fasta	2	cras_c4029_g1_i1++	minu_c18494_g1_i1
cras_c18489_g1_i1++.fasta	2	cras_c18489_g1_i1++		foca_c9619_g1_i1
eury_eury_c15209_g1_i1.fasta	2					eury_eury_c15209_g1_i1		rari_c19716_g1_i1
cras_c3207_g1_i1++.fasta	2	cras_c3207_g1_i1++						rari_c17318_g2_i1
cras_c4700_g1_i1++.fasta	2	cras_c4700_g1_i1++			octo_c36909_g1_i1
cras_c29225_g1_i1++.fasta	2	cras_c29225_g1_i1++	minu_c33233_g1_i1
eury_eury_c2298_g1_i1.fasta	2			foca_c31757_g1_i1		eury_eury_c2298_g1_i1
harp_c38874_g1_i1.fasta	3						raik_c17723_g1_i1		harp_c38874_g1_i1	petz_comp27791_c0_seq1
petz_comp25612_c0_seq1.fasta	2						raik_c21858_g1_i1			petz_comp25612_c0_seq1
cras_c6181_g1_i1++.fasta	4	cras_c6181_g1_i1++	minu_c38080_g1_i1	foca_c165_g2_i1	octo_c59167_g1_i1
cras_c15824_g1_i1++.fasta	3	cras_c15824_g1_i1++	minu_c12896_g1_i1	foca_c28770_g1_i1
eury_eury_c3489_g1_i1.fasta	2					eury_eury_c3489_g1_i1		rari_c12993_g1_i1
cras_c13461_g1_i1++.fasta	2	cras_c13461_g1_i1++	minu_c22728_g1_i1
cras_c2324_g1_i1++.fasta	2	cras_c2324_g1_i1++	minu_c10008_g1_i1
cras_c6138_g1_i1++.fasta	2	cras_c6138_g1_i1++	minu_c14607_g1_i1
cras_c15175_g1_i1++.fasta	2	cras_c15175_g1_i1++	minu_c33902_g1_i1
cras_c5515_g1_i1++.fasta	4	cras_c5515_g1_i1++	minu_c16630_g1_i1	foca_c31670_g1_i1				rari_c15182_g2_i1
eury_eury_c17399_g1_i1.fasta	5				octo_c2047_g1_i1	eury_eury_c17399_g1_i1	raik_c25957_g1_i1	rari_c19115_g1_i1		petz_comp6053_c0_seq1
cras_c80_g1_i1++.fasta	2	cras_c80_g1_i1++	minu_c21082_g1_i1
cras_c6647_g1_i1++.fasta	7	cras_c6647_g1_i1++	minu_c7869_g1_i1	foca_c3369_g1_i1		eury_eury_c6673_g1_i1	raik_c12272_g1_i1	rari_c5603_g1_i1	harp_c31965_g1_i1
cras_c1280_g1_i1++.fasta	7	cras_c1280_g1_i1++	minu_c36868_g1_i1	foca_c30092_g1_i1	octo_c45647_g1_i1			rari_c8620_g1_i1	harp_c14199_g1_i1	petz_comp27888_c0_seq1
cras_c30369_g1_i1++.fasta	2	cras_c30369_g1_i1++	minu_c17623_g1_i1
eury_eury_c17273_g1_i1.fasta	2					eury_eury_c17273_g1_i1		rari_c18125_g1_i1
eury_eury_c13288_g1_i1.fasta	2					eury_eury_c13288_g1_i1		rari_c6816_g1_i1
cras_c7261_g1_i1++.fasta	2	cras_c7261_g1_i1++	minu_c36782_g1_i1
cras_c5875_g1_i1.fasta	5	cras_c5875_g1_i1	minu_c14991_g1_i1	foca_c2907_g1_i1		eury_eury_c26673_g1_i1		rari_c4741_g1_i1
cras_c2393_g1_i1++.fasta	2	cras_c2393_g1_i1++	minu_c19768_g1_i1
cras_c27026_g1_i1++.fasta	8	cras_c27026_g1_i1++	minu_c23436_g1_i1	foca_c17344_g2_i1	octo_c25592_g1_i1	eury_eury_c19027_g1_i1	raik_c25456_g1_i1	rari_c15078_g1_i1		petz_comp24664_c0_seq1
minu_c1512_g1_i1.fasta	2		minu_c1512_g1_i1					rari_c10735_g1_i1
cras_c29885_g1_i1++.fasta	2	cras_c29885_g1_i1++	minu_c29945_g1_i1
cras_c7213_g1_i1++.fasta	8	cras_c7213_g1_i1++	minu_c17356_g1_i1	foca_c21296_g1_i1		eury_eury_c9944_g1_i1	raik_c24562_g2_i1	rari_c15979_g1_i1	harp_c38052_g1_i1	petz_comp24020_c0_seq1
harp_c35861_g1_i2.fasta	5		minu_c16495_g1_i2				raik_c15682_g1_i1	rari_c8943_g1_i2	harp_c35861_g1_i2	petz_comp16805_c0_seq2
cras_c4304_g1_i1++.fasta	3	cras_c4304_g1_i1++	minu_c16539_g1_i1	foca_c30335_g1_i1
eury_eury_c11385_g1_i1.fasta	4		minu_c19292_g1_i1	foca_c6667_g1_i1		eury_eury_c11385_g1_i1		rari_c18239_g1_i1
foca_c32846_g1_i1.fasta	2		minu_c9741_g1_i1	foca_c32846_g1_i1
cras_c2016_g1_i1++.fasta	2	cras_c2016_g1_i1++	minu_c34398_g1_i1
cras_c7495_g1_i1++.fasta	3	cras_c7495_g1_i1++	minu_c14197_g1_i1					rari_c22153_g4_i1
cras_c3176_g1_i1++.fasta	2	cras_c3176_g1_i1++	minu_c3760_g1_i1
cras_c4759_g1_i1++.fasta	4	cras_c4759_g1_i1++	minu_c6317_g1_i1	foca_c31339_g1_i1				rari_c12241_g2_i1
foca_c19253_g1_i1.fasta	2			foca_c19253_g1_i1			raik_c27470_g3_i1
raik_c8008_g1_i1.fasta	2						raik_c8008_g1_i1	rari_c7427_g1_i1
cras_c24865_g1_i1++.fasta	2	cras_c24865_g1_i1++	minu_c20358_g1_i1
cras_c1296_g1_i1++.fasta	2	cras_c1296_g1_i1++		foca_c6266_g1_i1
eury_eury_c15759_g1_i1.fasta	3					eury_eury_c15759_g1_i1	raik_c28743_g1_i1			petz_comp26527_c0_seq1
eury_eury_c8837_g1_i1.fasta	5			foca_c26979_g1_i1	octo_c25219_g1_i1	eury_eury_c8837_g1_i1		rari_c10621_g1_i1	harp_c58375_g1_i1
raik_c15682_g2_i1.fasta	2						raik_c15682_g2_i1	rari_c8943_g1_i1
cras_c5498_g1_i1++.fasta	7	cras_c5498_g1_i1++	minu_c13469_g1_i1	foca_c4932_g1_i1	octo_c84007_g1_i1	eury_eury_c5123_g1_i1	raik_c15512_g2_i1			petz_comp22959_c0_seq1
cras_c5360_g1_i1++.fasta	2	cras_c5360_g1_i1++	minu_c24138_g1_i1
cras_c21990_g1_i1++.fasta	2	cras_c21990_g1_i1++	minu_c30435_g1_i1
raik_c12836_g2_i1.fasta	2						raik_c12836_g2_i1	rari_c10508_g2_i1
cras_c11314_g1_i1++.fasta	2	cras_c11314_g1_i1++	minu_c10550_g1_i1
cras_c3758_g1_i1++.fasta	2	cras_c3758_g1_i1++	minu_c37867_g1_i1
cras_c24472_g1_i1++.fasta	5	cras_c24472_g1_i1++	minu_c30046_g1_i1	foca_c9844_g1_i1				rari_c14888_g1_i1		petz_comp25378_c0_seq1
cras_c20961_g1_i1++.fasta	2	cras_c20961_g1_i1++	minu_c24134_g1_i1
cras_c6159_g1_i1++.fasta	2	cras_c6159_g1_i1++	minu_c23472_g1_i1
eury_eury_c20976_g1_i1.fasta	5		minu_c33769_g1_i1		octo_c24709_g1_i1	eury_eury_c20976_g1_i1		rari_c6511_g1_i1	harp_c35740_g1_i1
eury_eury_c16831_g2_i1.fasta	2					eury_eury_c16831_g2_i1		rari_c22011_g1_i1
cras_c4443_g1_i1++.fasta	2	cras_c4443_g1_i1++	minu_c23829_g1_i1
cras_c20074_g1_i1++.fasta	2	cras_c20074_g1_i1++		foca_c31136_g1_i1
cras_c16403_g1_i1++.fasta	2	cras_c16403_g1_i1++	minu_c34355_g1_i1
harp_c37350_g2_i1.fasta	2				octo_c70584_g1_i1				harp_c37350_g2_i1
cras_c5645_g1_i1++.fasta	6	cras_c5645_g1_i1++	minu_c633_g1_i1	foca_c29513_g1_i1	octo_c87448_g1_i1	eury_eury_c4212_g1_i1				petz_comp26824_c0_seq1
cras_c5429_g1_i1++.fasta	2	cras_c5429_g1_i1++	minu_c34032_g1_i1
cras_c3177_g1_i1++.fasta	4	cras_c3177_g1_i1++	minu_c27710_g1_i1	foca_c32675_g1_i1		eury_eury_c24602_g1_i1
eury_eury_c12004_g1_i1.fasta	7		minu_c16535_g1_i1		octo_c17761_g1_i1	eury_eury_c12004_g1_i1	raik_c22603_g3_i1	rari_c12411_g1_i1	harp_c38521_g2_i1	petz_comp28173_c0_seq1
cras_c6761_g1_i1++.fasta	2	cras_c6761_g1_i1++	minu_c21875_g1_i1
foca_c30301_g1_i1.fasta	2		minu_c38815_g1_i1	foca_c30301_g1_i1
cras_c5967_g1_i1++.fasta	4	cras_c5967_g1_i1++	minu_c37233_g1_i1	foca_c6909_g1_i1				rari_c13264_g1_i1
cras_c3120_g1_i1++.fasta	4	cras_c3120_g1_i1++	minu_c12482_g1_i1	foca_c30849_g1_i1				rari_c9664_g1_i1
cras_c774_g1_i1++.fasta	2	cras_c774_g1_i1++	minu_c36991_g1_i1
cras_c20483_g1_i1++.fasta	2	cras_c20483_g1_i1++	minu_c26735_g1_i1
cras_c29114_g1_i1++.fasta	2	cras_c29114_g1_i1++	minu_c33608_g1_i1
cras_c24113_g1_i1++.fasta	2	cras_c24113_g1_i1++	minu_c7609_g1_i1
cras_c5725_g1_i2++.fasta	3	cras_c5725_g1_i2++	minu_c26931_g1_i1	foca_c30741_g1_i1
cras_c3896_g1_i1++.fasta	2	cras_c3896_g1_i1++	minu_c24672_g1_i1
cras_c4785_g1_i1++.fasta	2	cras_c4785_g1_i1++	minu_c33843_g1_i1
foca_c30909_g1_i1.fasta	2		minu_c37136_g1_i1	foca_c30909_g1_i1
cras_c19489_g1_i1++.fasta	4	cras_c19489_g1_i1++		foca_c31350_g1_i1			raik_c18452_g2_i1			petz_comp2715_c0_seq1
foca_c10387_g1_i1.fasta	2			foca_c10387_g1_i1			raik_c20199_g2_i1
octo_c58604_g1_i1.fasta	2				octo_c58604_g1_i1		raik_c11784_g1_i1
cras_c5595_g1_i1++.fasta	5	cras_c5595_g1_i1++	minu_c22193_g1_i1	foca_c32476_g1_i1		eury_eury_c5879_g1_i1		rari_c6359_g1_i1
cras_c5655_g1_i1++.fasta	5	cras_c5655_g1_i1++	minu_c16201_g1_i1	foca_c1474_g1_i1	octo_c50894_g1_i1					petz_comp28426_c0_seq1
cras_c9757_g1_i1++.fasta	2	cras_c9757_g1_i1++	minu_c24021_g1_i1
octo_c21755_g1_i1.fasta	2				octo_c21755_g1_i1		raik_c21053_g1_i1
foca_c637_g1_i1.fasta	2			foca_c637_g1_i1				rari_c7783_g1_i1
cras_c746_g1_i1++.fasta	2	cras_c746_g1_i1++	minu_c15921_g1_i1
cras_c25127_g1_i1++.fasta	2	cras_c25127_g1_i1++	minu_c13845_g1_i1
cras_c6133_g1_i1++.fasta	2	cras_c6133_g1_i1++	minu_c11788_g1_i1
eury_eury_c6569_g1_i1.fasta	2				octo_c47121_g1_i1	eury_eury_c6569_g1_i1
cras_c28569_g1_i1++.fasta	2	cras_c28569_g1_i1++	minu_c23903_g1_i1
cras_c19750_g1_i1++.fasta	3	cras_c19750_g1_i1++	minu_c33514_g1_i1	foca_c31538_g1_i1
eury_eury_c1649_g1_i1.fasta	2					eury_eury_c1649_g1_i1		rari_c23243_g1_i1
cras_c24600_g1_i1++.fasta	3	cras_c24600_g1_i1++	minu_c21763_g1_i1	foca_c29465_g1_i1
cras_c7046_g1_i1++.fasta	2	cras_c7046_g1_i1++	minu_c16254_g1_i1
cras_c9452_g1_i1++.fasta	8	cras_c9452_g1_i1++	minu_c30258_g1_i1		octo_c74259_g1_i1	eury_eury_c14477_g1_i1	raik_c18070_g2_i1	rari_c10893_g1_i1	harp_c21988_g1_i1	petz_comp27913_c0_seq1
petz_comp16857_c0_seq1.fasta	2						raik_c16556_g1_i1			petz_comp16857_c0_seq1
eury_eury_c1714_g1_i1.fasta	2					eury_eury_c1714_g1_i1	raik_c10450_g1_i1
cras_c2043_g1_i1++.fasta	2	cras_c2043_g1_i1++	minu_c11932_g1_i1
cras_c1432_g1_i1++.fasta	2	cras_c1432_g1_i1++	minu_c2298_g1_i1
cras_c29366_g1_i1++.fasta	2	cras_c29366_g1_i1++							harp_c38521_g1_i1
cras_c29733_g1_i1++.fasta	6	cras_c29733_g1_i1++	minu_c14256_g1_i1	foca_c29238_g1_i1	octo_c86413_g1_i1	eury_eury_c5402_g1_i1		rari_c10805_g1_i1
cras_c13127_g1_i1++.fasta	2	cras_c13127_g1_i1++		foca_c21405_g2_i1
cras_c20597_g1_i1++.fasta	2	cras_c20597_g1_i1++	minu_c13039_g1_i1
cras_c4618_g1_i1++.fasta	2	cras_c4618_g1_i1++	minu_c22150_g1_i1
cras_c5569_g1_i1++.fasta	2	cras_c5569_g1_i1++	minu_c37621_g1_i1
cras_c25570_g1_i1++.fasta	6	cras_c25570_g1_i1++	minu_c36771_g1_i1		octo_c18330_g1_i1	eury_eury_c9657_g2_i1	raik_c15939_g1_i1	rari_c12001_g2_i1
cras_c6383_g1_i1++.fasta	2	cras_c6383_g1_i1++	minu_c28074_g1_i1
cras_c8625_g1_i1++.fasta	4	cras_c8625_g1_i1++			octo_c34237_g1_i1		raik_c23611_g3_i1			petz_comp26314_c0_seq1
cras_c28441_g1_i1++.fasta	2	cras_c28441_g1_i1++					raik_c27808_g1_i3
cras_c25296_g1_i1++.fasta	2	cras_c25296_g1_i1++		foca_c18165_g1_i1
cras_c24546_g1_i1++.fasta	2	cras_c24546_g1_i1++	minu_c15155_g1_i1
cras_c5626_g1_i1++.fasta	2	cras_c5626_g1_i1++	minu_c16487_g1_i1
cras_c28538_g1_i1++.fasta	4	cras_c28538_g1_i1++		foca_c15739_g1_i2	octo_c72957_g1_i1		raik_c23858_g1_i1
cras_c10465_g1_i1++.fasta	2	cras_c10465_g1_i1++	minu_c7889_g1_i2
cras_c6805_g1_i1++.fasta	2	cras_c6805_g1_i1++	minu_c37458_g1_i1
eury_eury_c20876_g1_i1.fasta	4				octo_c85524_g1_i1	eury_eury_c20876_g1_i1	raik_c26708_g1_i1		harp_c38786_g2_i1
eury_eury_c1846_g1_i1.fasta	3					eury_eury_c1846_g1_i1			harp_c21188_g1_i1	petz_comp5368_c0_seq1
foca_c31282_g1_i1.fasta	2			foca_c31282_g1_i1	octo_c25289_g1_i1
foca_c28983_g1_i1.fasta	2		minu_c13082_g1_i1	foca_c28983_g1_i1
cras_c10402_g1_i1++.fasta	2	cras_c10402_g1_i1++	minu_c30330_g1_i1
cras_c4395_g1_i1++.fasta	2	cras_c4395_g1_i1++	minu_c18805_g1_i1
cras_c6363_g1_i1++.fasta	9	cras_c6363_g1_i1++	minu_c30067_g1_i1	foca_c5006_g1_i1	octo_c72071_g1_i1	eury_eury_c8817_g1_i1	raik_c20881_g5_i1	rari_c8628_g1_i1	harp_c38058_g2_i1	petz_comp27968_c0_seq1
cras_c19490_g1_i1++.fasta	2	cras_c19490_g1_i1++						rari_c10011_g1_i1
cras_c28921_g1_i1++.fasta	2	cras_c28921_g1_i1++	minu_c12572_g1_i1
cras_c3754_g1_i1++.fasta	7	cras_c3754_g1_i1++	minu_c34451_g1_i1	foca_c32256_g1_i1	octo_c70426_g1_i1	eury_eury_c19129_g1_i1		rari_c876_g1_i1	harp_c1457_g1_i1
cras_c24684_g1_i1++.fasta	8	cras_c24684_g1_i1++	minu_c23356_g1_i1	foca_c19833_g1_i1		eury_eury_c4235_g1_i1	raik_c23988_g2_i1	rari_c15526_g1_i1	harp_c38344_g1_i1	petz_comp16642_c0_seq1
eury_eury_c417_g1_i1.fasta	6		minu_c7966_g1_i1	foca_c30040_g1_i1	octo_c9978_g1_i1	eury_eury_c417_g1_i1		rari_c2239_g1_i1	harp_c25355_g1_i1
cras_c20541_g1_i1++.fasta	3	cras_c20541_g1_i1++	minu_c23441_g1_i1	foca_c452_g1_i1
cras_c6067_g1_i1++.fasta	4	cras_c6067_g1_i1++	minu_c13244_g1_i1	foca_c28972_g1_i1				rari_c9945_g1_i1
cras_c3657_g1_i1++.fasta	3	cras_c3657_g1_i1++	minu_c19194_g1_i1						harp_c18751_g1_i1
cras_c19210_g1_i1++.fasta	6	cras_c19210_g1_i1++	minu_c26535_g1_i1	foca_c29445_g1_i1		eury_eury_c1835_g1_i1		rari_c5538_g1_i1		petz_comp29142_c0_seq1
cras_c28207_g1_i1++.fasta	2	cras_c28207_g1_i1++	minu_c7245_g2_i1
cras_c29241_g1_i1++.fasta	2	cras_c29241_g1_i1++	minu_c25896_g1_i1
cras_c19528_g1_i1++.fasta	2	cras_c19528_g1_i1++	minu_c16306_g1_i1
cras_c5592_g1_i1++.fasta	2	cras_c5592_g1_i1++	minu_c18050_g1_i1
eury_eury_c4319_g1_i1.fasta	5		minu_c15224_g1_i1	foca_c29623_g1_i1	octo_c17890_g1_i1	eury_eury_c4319_g1_i1		rari_c12227_g1_i1
cras_c15705_g1_i1++.fasta	2	cras_c15705_g1_i1++	minu_c17064_g1_i1
cras_c4146_g1_i1++.fasta	2	cras_c4146_g1_i1++	minu_c31613_g1_i1
cras_c5966_g1_i1++.fasta	2	cras_c5966_g1_i1++	minu_c7635_g1_i1
foca_c10901_g1_i1.fasta	2		minu_c10029_g1_i1	foca_c10901_g1_i1
cras_c2424_g1_i1++.fasta	2	cras_c2424_g1_i1++	minu_c18007_g1_i1
cras_c4008_g1_i2++.fasta	4	cras_c4008_g1_i2++				eury_eury_c18210_g1_i1		rari_c11021_g1_i1		petz_comp5487_c0_seq1
eury_eury_c22557_g1_i1.fasta	5				octo_c58069_g1_i1	eury_eury_c22557_g1_i1	raik_c23187_g1_i1		harp_c39329_g1_i1	petz_comp16542_c0_seq1
cras_c3116_g1_i1++.fasta	7	cras_c3116_g1_i1++	minu_c4909_g1_i1	foca_c22877_g1_i1		eury_eury_c11146_g1_i1	raik_c23695_g2_i1	rari_c13931_g1_i1	harp_c37462_g2_i1
harp_c13140_g1_i1.fasta	3		minu_c16194_g3_i1				raik_c29310_g2_i2		harp_c13140_g1_i1
cras_c9599_g1_i1++.fasta	2	cras_c9599_g1_i1++	minu_c2527_g1_i1
cras_c1832_g1_i1++.fasta	4	cras_c1832_g1_i1++	minu_c2732_g1_i1	foca_c32217_g1_i1	octo_c32411_g1_i1
cras_c4796_g1_i1++.fasta	4	cras_c4796_g1_i1++	minu_c15442_g1_i1	foca_c32483_g1_i1		eury_eury_c15277_g1_i1
eury_eury_c22004_g1_i1.fasta	2				octo_c19981_g1_i1	eury_eury_c22004_g1_i1
octo_c84063_g1_i1.fasta	2				octo_c84063_g1_i1					petz_comp23503_c0_seq1
cras_c29163_g1_i1++.fasta	8	cras_c29163_g1_i1++	minu_c27498_g1_i1	foca_c28932_g1_i1	octo_c14685_g1_i1	eury_eury_c8408_g1_i1	raik_c20667_g2_i1	rari_c13756_g1_i1		petz_comp28472_c0_seq1
cras_c16725_g1_i1++.fasta	2	cras_c16725_g1_i1++					raik_c11615_g1_i1
cras_c22432_g1_i1++.fasta	3	cras_c22432_g1_i1++	minu_c2281_g1_i1					rari_c14211_g1_i1
cras_c20229_g1_i1++.fasta	4	cras_c20229_g1_i1++	minu_c33338_g1_i1				raik_c17273_g1_i1		harp_c38947_g1_i1
cras_c11657_g1_i1++.fasta	2	cras_c11657_g1_i1++	minu_c27694_g1_i1
harp_c35355_g1_i1.fasta	2				octo_c46530_g1_i1				harp_c35355_g1_i1
cras_c369_g1_i1++.fasta	2	cras_c369_g1_i1++			octo_c4643_g2_i1
cras_c7247_g1_i2+cras_comp7091_c0_seq2+.fasta	2	cras_c7247_g1_i2+cras_comp7091_c0_seq2+	minu_c22556_g1_i1
eury_eury_c6811_g1_i1.fasta	4		minu_c18994_g1_i1	foca_c501_g1_i1		eury_eury_c6811_g1_i1				petz_comp24109_c0_seq1
cras_c17669_g1_i1++.fasta	5	cras_c17669_g1_i1++	minu_c38202_g1_i1	foca_c31060_g1_i1		eury_eury_c13349_g1_i1	raik_c14070_g1_i1
eury_eury_c25553_g1_i1.fasta	2					eury_eury_c25553_g1_i1		rari_c6410_g1_i1
cras_c6353_g1_i1++.fasta	8	cras_c6353_g1_i1++	minu_c11526_g1_i1	foca_c29515_g1_i1	octo_c82847_g1_i1	eury_eury_c4051_g1_i1		rari_c6376_g1_i1	harp_c2720_g1_i1	petz_comp28234_c0_seq1
cras_c5861_g1_i1++.fasta	4	cras_c5861_g1_i1++	minu_c26705_g1_i1	foca_c31138_g1_i1	octo_c18008_g1_i1
cras_c28958_g1_i1++.fasta	6	cras_c28958_g1_i1++	minu_c33433_g1_i1	foca_c29860_g1_i1		eury_eury_c24636_g1_i1			harp_c38267_g1_i1	petz_comp2736_c0_seq1
cras_c5104_g1_i1++.fasta	5	cras_c5104_g1_i1++		foca_c30408_g1_i1		eury_eury_c22490_g1_i1		rari_c8484_g1_i1	harp_c37635_g1_i1
cras_c7053_g1_i1++.fasta	2	cras_c7053_g1_i1++	minu_c16372_g1_i1
cras_c6662_g1_i1++.fasta	2	cras_c6662_g1_i1++	minu_c17102_g1_i1
cras_c9335_g1_i1++.fasta	2	cras_c9335_g1_i1++	minu_c29974_g1_i1
cras_c6275_g1_i1++.fasta	2	cras_c6275_g1_i1++	minu_c18163_g1_i1
cras_c32337_g1_i1++.fasta	2	cras_c32337_g1_i1++	minu_c26972_g1_i1
cras_c2232_g1_i1++.fasta	2	cras_c2232_g1_i1++	minu_c33617_g1_i1
cras_c24323_g1_i1++.fasta	3	cras_c24323_g1_i1++	minu_c14322_g1_i1	foca_c2036_g1_i1
cras_c8302_g1_i1++.fasta	2	cras_c8302_g1_i1++					raik_c22408_g1_i1
eury_eury_c16091_g1_i1.fasta	3				octo_c23287_g1_i1	eury_eury_c16091_g1_i1			harp_c38697_g1_i1
cras_c15790_g1_i1+cras_comp3777_c0_seq2+.fasta	2	cras_c15790_g1_i1+cras_comp3777_c0_seq2+	minu_c20893_g1_i1
minu_c4571_g1_i1.fasta	2		minu_c4571_g1_i1					rari_c6602_g1_i1
eury_eury_c15714_g1_i1.fasta	2					eury_eury_c15714_g1_i1		rari_c12658_g1_i1
cras_c972_g1_i1++.fasta	2	cras_c972_g1_i1++	minu_c27068_g1_i1
cras_c24598_g1_i1++.fasta	2	cras_c24598_g1_i1++	minu_c33498_g1_i1
cras_c20392_g1_i1++.fasta	2	cras_c20392_g1_i1++	minu_c21693_g1_i1
eury_eury_c16891_g1_i1.fasta	2		minu_c19138_g1_i1			eury_eury_c16891_g1_i1
cras_c30463_g1_i1++.fasta	5	cras_c30463_g1_i1++	minu_c27566_g1_i1	foca_c22240_g1_i1		eury_eury_c12149_g1_i1		rari_c13338_g1_i1
cras_c6442_g1_i1++.fasta	4	cras_c6442_g1_i1++	minu_c26898_g1_i1	foca_c1657_g1_i1	octo_c47247_g1_i1
eury_eury_c18934_g2_i1.fasta	2					eury_eury_c18934_g2_i1			harp_c38929_g2_i1
eury_eury_c18763_g1_i1.fasta	4		minu_c37054_g1_i1			eury_eury_c18763_g1_i1		rari_c21538_g1_i1		petz_comp24965_c0_seq1
octo_c56146_g1_i1.fasta	2				octo_c56146_g1_i1		raik_c34439_g1_i1
cras_c24322_g1_i1++.fasta	2	cras_c24322_g1_i1++	minu_c26742_g1_i1
cras_c2552_g1_i1++.fasta	2	cras_c2552_g1_i1++	minu_c21229_g1_i1
eury_eury_c26836_g1_i1.fasta	4		minu_c18474_g1_i1			eury_eury_c26836_g1_i1	raik_c20245_g1_i1			petz_comp29575_c0_seq1
cras_c7307_g1_i1++.fasta	2	cras_c7307_g1_i1++	minu_c18987_g1_i1
cras_c25348_g1_i1++.fasta	2	cras_c25348_g1_i1++	minu_c30721_g1_i1
cras_c5906_g1_i1.fasta	2	cras_c5906_g1_i1		foca_c4419_g1_i1
petz_comp5540_c0_seq1.fasta	2						raik_c14368_g2_i1			petz_comp5540_c0_seq1
cras_c25423_g1_i1++.fasta	5	cras_c25423_g1_i1++	minu_c24097_g1_i1	foca_c28987_g1_i1		eury_eury_c13833_g1_i1		rari_c11481_g1_i1
cras_c19972_g1_i1+cras_comp4876_c0_seq1+cras_comp4876_c0_seq1.fasta	2	cras_c19972_g1_i1+cras_comp4876_c0_seq1+cras_comp4876_c0_seq1	minu_c28733_g1_i1
foca_c23565_g1_i1.fasta	2		minu_c16225_g1_i1	foca_c23565_g1_i1
cras_c29866_g1_i1++.fasta	2	cras_c29866_g1_i1++	minu_c12496_g1_i1
cras_c27216_g1_i1++.fasta	2	cras_c27216_g1_i1++	minu_c13156_g1_i1
cras_c24986_g1_i1++.fasta	2	cras_c24986_g1_i1++	minu_c24719_g1_i1
cras_c29963_g1_i1++.fasta	5	cras_c29963_g1_i1++	minu_c35027_g1_i1			eury_eury_c7572_g1_i1		rari_c13885_g1_i1	harp_c38529_g1_i1
eury_eury_c4317_g1_i1.fasta	4		minu_c27618_g1_i1			eury_eury_c4317_g1_i1	raik_c3199_g1_i1	rari_c26564_g1_i1
cras_c17067_g1_i1++.fasta	6	cras_c17067_g1_i1++	minu_c36800_g1_i1			eury_eury_c26678_g1_i1		rari_c23933_g1_i1	harp_c56852_g1_i1	petz_comp26320_c1_seq1
cras_c14833_g1_i1++.fasta	2	cras_c14833_g1_i1++	minu_c21542_g1_i1
cras_c7030_g1_i1++.fasta	8	cras_c7030_g1_i1++		foca_c9236_g1_i1	octo_c24521_g1_i1	eury_eury_c20716_g1_i1	raik_c24178_g2_i1	rari_c19900_g1_i1	harp_c27887_g1_i1	petz_comp17860_c0_seq1
cras_c4755_g1_i1++.fasta	2	cras_c4755_g1_i1++	minu_c24018_g1_i1
eury_eury_c10522_g1_i1.fasta	8		minu_c9713_g1_i1	foca_c30954_g1_i1	octo_c72482_g1_i1	eury_eury_c10522_g1_i1	raik_c14110_g1_i1	rari_c3028_g1_i1	harp_c32628_g1_i1	petz_comp5669_c0_seq1
eury_eury_c4892_g1_i1.fasta	4			foca_c31414_g1_i1		eury_eury_c4892_g1_i1		rari_c10616_g1_i1		petz_comp2583_c0_seq1
harp_c43115_g1_i1.fasta	2				octo_c45278_g1_i1				harp_c43115_g1_i1
cras_c1667_g1_i1++.fasta	7	cras_c1667_g1_i1++		foca_c30119_g1_i1	octo_c58322_g1_i1	eury_eury_c5836_g1_i1	raik_c10006_g1_i1	rari_c3652_g1_i1	harp_c25613_g1_i1
cras_c25067_g1_i1++.fasta	8	cras_c25067_g1_i1++	minu_c12569_g1_i1	foca_c32575_g1_i1	octo_c24890_g1_i1	eury_eury_c28997_g1_i1	raik_c13097_g1_i1	rari_c4230_g1_i1	harp_c26843_g1_i1
cras_c6551_g1_i1++.fasta	8	cras_c6551_g1_i1++	minu_c27828_g1_i1	foca_c29482_g1_i1		eury_eury_c11879_g1_i1	raik_c18438_g1_i1	rari_c8001_g1_i1	harp_c37942_g1_i1	petz_comp27911_c0_seq1
eury_eury_c7944_g1_i1.fasta	3		minu_c17747_g1_i1			eury_eury_c7944_g1_i1		rari_c11064_g1_i1
eury_eury_c8107_g1_i1.fasta	3				octo_c19314_g1_i1	eury_eury_c8107_g1_i1		rari_c5452_g1_i2
eury_eury_c11040_g1_i1.fasta	7		minu_c11361_g1_i1	foca_c32828_g1_i1	octo_c73254_g1_i1	eury_eury_c11040_g1_i1	raik_c15006_g1_i1	rari_c8106_g1_i1		petz_comp16402_c0_seq1
cras_c26380_g1_i1++.fasta	5	cras_c26380_g1_i1++	minu_c34471_g1_i1					rari_c5500_g1_i1	harp_c31982_g1_i1	petz_comp29203_c0_seq1
cras_c5917_g1_i1++.fasta	3	cras_c5917_g1_i1++	minu_c12565_g1_i1	foca_c31650_g1_i1
cras_c3983_g1_i1++.fasta	4	cras_c3983_g1_i1++				eury_eury_c17005_g1_i1	raik_c22090_g1_i1	rari_c14804_g1_i1
cras_c29207_g1_i1++.fasta	2	cras_c29207_g1_i1++	minu_c21842_g1_i1
eury_eury_c17772_g1_i1.fasta	2					eury_eury_c17772_g1_i1		rari_c20697_g1_i1
cras_c7315_g1_i1++.fasta	3	cras_c7315_g1_i1++	minu_c15476_g1_i1	foca_c32751_g1_i1
cras_c4983_g1_i1++.fasta	2	cras_c4983_g1_i1++	minu_c33658_g1_i1
cras_c21404_g1_i1++.fasta	3	cras_c21404_g1_i1++	minu_c27770_g1_i1	foca_c22621_g1_i1
eury_eury_c7959_g1_i1.fasta	2					eury_eury_c7959_g1_i1		rari_c11017_g1_i1
octo_c14841_g2_i1.fasta	2				octo_c14841_g2_i1					petz_comp27906_c0_seq1
cras_c5457_g1_i1++.fasta	2	cras_c5457_g1_i1++	minu_c14989_g1_i1
cras_c16160_g1_i1++.fasta	5	cras_c16160_g1_i1++	minu_c27198_g1_i1	foca_c32076_g1_i1		eury_eury_c24482_g1_i1		rari_c2283_g1_i1
cras_c26746_g1_i1++.fasta	2	cras_c26746_g1_i1++						rari_c7357_g1_i1
eury_eury_c18574_g1_i1.fasta	3				octo_c33292_g1_i1	eury_eury_c18574_g1_i1	raik_c28833_g1_i1
cras_c3613_g1_i1++.fasta	2	cras_c3613_g1_i1++	minu_c36741_g1_i1
cras_c843_g1_i1++.fasta	7	cras_c843_g1_i1++	minu_c27239_g1_i1		octo_c19410_g1_i1	eury_eury_c9698_g1_i1	raik_c23725_g1_i1	rari_c18226_g1_i1	harp_c39200_g1_i1
cras_c7154_g1_i1++.fasta	2	cras_c7154_g1_i1++	minu_c31337_g1_i1
cras_c7273_g1_i1++.fasta	5	cras_c7273_g1_i1++	minu_c36964_g1_i1	foca_c12140_g3_i1		eury_eury_c14898_g1_i1		rari_c16638_g1_i1
cras_c5329_g1_i1++.fasta	3	cras_c5329_g1_i1++	minu_c27571_g1_i1	foca_c31010_g1_i1
eury_eury_c12162_g1_i1.fasta	7		minu_c18898_g1_i1	foca_c31431_g1_i1	octo_c23061_g1_i2	eury_eury_c12162_g1_i1	raik_c22984_g1_i1	rari_c17003_g1_i1		petz_comp25625_c0_seq1
cras_c6591_g1_i1++.fasta	9	cras_c6591_g1_i1++	minu_c24234_g1_i1	foca_c7473_g1_i1	octo_c47106_g1_i1	eury_eury_c7462_g1_i1	raik_c22817_g1_i1	rari_c13940_g1_i1	harp_c36828_g2_i1	petz_comp28635_c0_seq1
cras_c12311_g1_i1++.fasta	2	cras_c12311_g1_i1++		foca_c9223_g1_i1
cras_c20217_g1_i1++.fasta	2	cras_c20217_g1_i1++	minu_c37785_g1_i1
cras_c4816_g1_i1++.fasta	4	cras_c4816_g1_i1++	minu_c13988_g1_i1	foca_c29378_g1_i1				rari_c3690_g1_i1
eury_eury_c28398_g1_i1.fasta	3					eury_eury_c28398_g1_i1		rari_c7180_g1_i1	harp_c38325_g1_i1
cras_c9321_g1_i1++.fasta	2	cras_c9321_g1_i1++	minu_c36730_g1_i1
harp_c39343_g2_i1.fasta	2				octo_c45310_g1_i1				harp_c39343_g2_i1
cras_c6934_g1_i1++.fasta	8	cras_c6934_g1_i1++	minu_c17741_g1_i1	foca_c28280_g5_i2	octo_c26585_g1_i1	eury_eury_c26618_g1_i1	raik_c21729_g1_i1	rari_c17545_g1_i1		petz_comp29437_c0_seq1
cras_c24724_g1_i1++.fasta	2	cras_c24724_g1_i1++	minu_c34362_g1_i1
cras_c6066_g1_i1++.fasta	2	cras_c6066_g1_i1++	minu_c1899_g1_i1
minu_c12288_g1_i1.fasta	2		minu_c12288_g1_i1					rari_c6682_g1_i2
cras_c28966_g1_i1++.fasta	2	cras_c28966_g1_i1++	minu_c33924_g1_i1
cras_c6466_g1_i1++.fasta	9	cras_c6466_g1_i1++	minu_c12317_g1_i1	foca_c13214_g1_i1	octo_c73505_g1_i1	eury_eury_c15992_g1_i1	raik_c17909_g1_i1	rari_c14757_g1_i1	harp_c38387_g1_i1	petz_comp28165_c0_seq1
cras_c24279_g1_i1++.fasta	5	cras_c24279_g1_i1++	minu_c14525_g1_i1	foca_c176_g1_i1	octo_c88758_g1_i1	eury_eury_c10910_g1_i1
cras_c4407_g1_i1++.fasta	2	cras_c4407_g1_i1++	minu_c37547_g1_i1
raik_c25015_g4_i1.fasta	2						raik_c25015_g4_i1	rari_c27841_g1_i1
cras_c6463_g1_i1++.fasta	2	cras_c6463_g1_i1++	minu_c33316_g1_i1
cras_c973_g1_i1++.fasta	4	cras_c973_g1_i1++	minu_c18781_g1_i1					rari_c18427_g1_i1	harp_c38761_g1_i1
cras_c6620_g1_i1++.fasta	2	cras_c6620_g1_i1++	minu_c37079_g1_i1
harp_c33973_g2_i1.fasta	2				octo_c45705_g1_i1				harp_c33973_g2_i1
cras_c29003_g1_i1++.fasta	4	cras_c29003_g1_i1++	minu_c29954_g1_i1	foca_c30894_g1_i1				rari_c2889_g1_i1
cras_c19466_g1_i1++.fasta	2	cras_c19466_g1_i1++	minu_c15676_g1_i1
petz_comp15773_c0_seq1.fasta	2							rari_c20534_g3_i1		petz_comp15773_c0_seq1
cras_c6074_g1_i1++.fasta	2	cras_c6074_g1_i1++	minu_c23424_g1_i1
foca_c32093_g1_i1.fasta	2		minu_c22395_g1_i1	foca_c32093_g1_i1
cras_c1041_g1_i1+cras_comp1095_c0_seq1+.fasta	2	cras_c1041_g1_i1+cras_comp1095_c0_seq1+	minu_c33738_g1_i1
cras_c5529_g1_i1++.fasta	2	cras_c5529_g1_i1++	minu_c31194_g1_i1
cras_c2704_g1_i1++.fasta	2	cras_c2704_g1_i1++	minu_c14620_g1_i1
cras_c6590_g1_i1.fasta	2	cras_c6590_g1_i1	minu_c3337_g1_i1
cras_c7404_g1_i1++.fasta	2	cras_c7404_g1_i1++	minu_c18358_g1_i1
cras_c2902_g1_i1++.fasta	2	cras_c2902_g1_i1++	minu_c16373_g1_i1
cras_c7858_g1_i1++.fasta	2	cras_c7858_g1_i1++	minu_c15801_g1_i1
cras_c19298_g1_i1++.fasta	2	cras_c19298_g1_i1++	minu_c23674_g1_i1
minu_c30933_g1_i1.fasta	2		minu_c30933_g1_i1					rari_c18233_g1_i1
cras_c7234_g1_i1++.fasta	2	cras_c7234_g1_i1++	minu_c21508_g1_i1
cras_c30073_g1_i1++.fasta	2	cras_c30073_g1_i1++	minu_c30297_g1_i1
cras_c4046_g1_i1++.fasta	5	cras_c4046_g1_i1++	minu_c24983_g1_i1	foca_c29748_g1_i1		eury_eury_c1454_g1_i1		rari_c737_g1_i1
cras_c9786_g1_i1++.fasta	2	cras_c9786_g1_i1++	minu_c16595_g2_i1
cras_c7268_g1_i1++.fasta	2	cras_c7268_g1_i1++						rari_c19738_g1_i1
petz_comp28096_c0_seq1.fasta	2						raik_c16808_g2_i1			petz_comp28096_c0_seq1
cras_c28805_g1_i1++.fasta	4	cras_c28805_g1_i1++	minu_c36593_g1_i1			eury_eury_c7599_g1_i1	raik_c22800_g1_i1
cras_c8091_g1_i1++.fasta	4	cras_c8091_g1_i1++	minu_c10223_g1_i1					rari_c27943_g1_i1	harp_c18012_g1_i1
eury_eury_c7071_g1_i1.fasta	2					eury_eury_c7071_g1_i1			harp_c28840_g1_i1
cras_c4136_g1_i1++.fasta	2	cras_c4136_g1_i1++	minu_c17634_g1_i1
cras_c19775_g1_i1++.fasta	2	cras_c19775_g1_i1++	minu_c9312_g1_i1
foca_c29071_g1_i1.fasta	2			foca_c29071_g1_i1						petz_comp3166_c0_seq1
cras_c19618_g1_i1++.fasta	2	cras_c19618_g1_i1++	minu_c16139_g1_i1
cras_c2958_g1_i1++.fasta	2	cras_c2958_g1_i1++	minu_c10091_g1_i1
cras_c21542_g1_i1++.fasta	2	cras_c21542_g1_i1++	minu_c31844_g1_i1
cras_c10038_g1_i1++.fasta	2	cras_c10038_g1_i1++	minu_c30215_g1_i1
cras_c4500_g1_i1++.fasta	2	cras_c4500_g1_i1++	minu_c19371_g1_i1
cras_c2601_g1_i1++.fasta	2	cras_c2601_g1_i1++	minu_c9287_g1_i1
harp_c24524_g1_i1.fasta	3				octo_c23221_g1_i1		raik_c21529_g1_i1		harp_c24524_g1_i1
eury_eury_c1180_g1_i1.fasta	2					eury_eury_c1180_g1_i1				petz_comp5616_c0_seq1
eury_eury_c3320_g1_i1.fasta	2					eury_eury_c3320_g1_i1		rari_c33_g1_i1
cras_c31774_g1_i1+cras_comp9630_c0_seq1+.fasta	2	cras_c31774_g1_i1+cras_comp9630_c0_seq1+	minu_c17107_g1_i1
cras_c31515_g1_i1++.fasta	2	cras_c31515_g1_i1++	minu_c8649_g1_i2
cras_c20515_g1_i1++.fasta	2	cras_c20515_g1_i1++	minu_c17527_g1_i1
cras_c3221_g1_i1++.fasta	2	cras_c3221_g1_i1++	minu_c9431_g1_i1
cras_c4049_g1_i1++.fasta	5	cras_c4049_g1_i1++	minu_c14255_g1_i1			eury_eury_c21519_g1_i1		rari_c9261_g1_i1		petz_comp2778_c0_seq1
cras_c12624_g1_i1++.fasta	2	cras_c12624_g1_i1++	minu_c12335_g1_i1
cras_c25821_g1_i1++.fasta	2	cras_c25821_g1_i1++		foca_c25546_g1_i1
cras_c3572_g1_i1++.fasta	2	cras_c3572_g1_i1++	minu_c35721_g1_i1
eury_eury_c2477_g1_i1.fasta	4				octo_c9909_g1_i1	eury_eury_c2477_g1_i1		rari_c7316_g1_i1	harp_c58517_g1_i1
octo_c90251_g1_i1.fasta	2				octo_c90251_g1_i1					petz_comp27732_c3_seq1
cras_c921_g1_i1++.fasta	5	cras_c921_g1_i1++	minu_c21450_g1_i1	foca_c31406_g1_i1	octo_c73731_g1_i1					petz_comp5615_c0_seq1
cras_c18_g1_i1++.fasta	2	cras_c18_g1_i1++	minu_c20739_g1_i1
cras_c7373_g1_i1++.fasta	2	cras_c7373_g1_i1++	minu_c36739_g1_i1
cras_c5773_g2_i1++.fasta	2	cras_c5773_g2_i1++		foca_c19242_g1_i1
cras_c20877_g1_i1++.fasta	2	cras_c20877_g1_i1++	minu_c18817_g2_i1
cras_c3243_g1_i1++.fasta	3	cras_c3243_g1_i1++	minu_c8130_g1_i1	foca_c30059_g1_i1
cras_c1511_g1_i1++.fasta	2	cras_c1511_g1_i1++	minu_c18512_g1_i1
foca_c15689_g1_i1.fasta	2			foca_c15689_g1_i1			raik_c22894_g1_i1
cras_c19258_g1_i1++.fasta	6	cras_c19258_g1_i1++	minu_c17172_g1_i1	foca_c30112_g1_i1	octo_c21357_g1_i1	eury_eury_c13693_g1_i1				petz_comp25501_c0_seq1
cras_c1134_g1_i1++.fasta	2	cras_c1134_g1_i1++	minu_c10880_g1_i1
cras_c2152_g1_i1++.fasta	2	cras_c2152_g1_i1++	minu_c24023_g1_i1
cras_c19579_g1_i1++.fasta	2	cras_c19579_g1_i1++	minu_c21017_g1_i2
cras_c6327_g1_i1++.fasta	2	cras_c6327_g1_i1++	minu_c18764_g1_i1
eury_eury_c3474_g1_i1.fasta	4		minu_c37164_g1_i1	foca_c20295_g1_i1		eury_eury_c3474_g1_i1		rari_c3683_g1_i1
cras_c10973_g1_i1++.fasta	2	cras_c10973_g1_i1++	minu_c21411_g1_i1
cras_c140_g1_i1++.fasta	2	cras_c140_g1_i1++	minu_c37128_g1_i1
cras_c2659_g1_i1++.fasta	3	cras_c2659_g1_i1++	minu_c20469_g1_i1			eury_eury_c14511_g1_i1
cras_c4287_g1_i1++.fasta	8	cras_c4287_g1_i1++	minu_c16495_g1_i1	foca_c13440_g1_i1	octo_c33685_g1_i1	eury_eury_c12627_g1_i1	raik_c15682_g1_i2		harp_c35861_g1_i1	petz_comp16805_c0_seq1
eury_eury_c7859_g1_i1.fasta	4			foca_c21227_g1_i1	octo_c32859_g1_i1	eury_eury_c7859_g1_i1		rari_c4970_g1_i1
cras_c6146_g1_i1+cras_comp6232_c0_seq1+.fasta	2	cras_c6146_g1_i1+cras_comp6232_c0_seq1+	minu_c757_g1_i1
eury_eury_c19436_g1_i1.fasta	5		minu_c17087_g1_i1	foca_c5865_g1_i1		eury_eury_c19436_g1_i1		rari_c15046_g1_i1	harp_c27224_g2_i1
