# Supplementary material for: Nontriplet feature of genetic code in Euplotes ciliates is a result of neutral evolution
Source: Proc Natl Acad Sci U S A. 2023 May 22;120(22):e2221683120. doi: 10.1073/pnas.2221683120 (PMC10235951; doi:10.1073/pnas.2221683120)
Supplement: Supplementary file 5 — Dataset S04 (GZ) [file pnas.2221683120.sd04.gz]

Archive with 1,615 entries (1,614 files):
- ./nuc_alignments
- ./nuc_alignments/cras_c6543_g1_i1++.fasta
- ./nuc_alignments/cras_c23361_g1_i1++.fasta
- ./nuc_alignments/harp_c33683_g2_i1.fasta
- ./nuc_alignments/cras_c1294_g1_i1++.fasta
- ./nuc_alignments/cras_c5314_g1_i1++.fasta
- ./nuc_alignments/cras_c7959_g1_i1++.fasta
- ./nuc_alignments/cras_c15213_g1_i1++.fasta
- ./nuc_alignments/cras_c24269_g1_i1+cras_comp8656_c0_seq1+.fasta
- ./nuc_alignments/foca_c32371_g1_i1.fasta
- ./nuc_alignments/cras_c16660_g1_i1++.fasta
- ./nuc_alignments/foca_c19295_g1_i1.fasta
- ./nuc_alignments/cras_c25592_g1_i1++.fasta
- ./nuc_alignments/cras_c11268_g1_i1++.fasta
- ./nuc_alignments/cras_c4826_g1_i1+cras_comp5111_c0_seq1+.fasta
- ./nuc_alignments/cras_c5405_g1_i1++.fasta
- ./nuc_alignments/cras_c4231_g1_i1++.fasta
- ./nuc_alignments/cras_c4738_g1_i1++.fasta
- ./nuc_alignments/cras_c24537_g1_i1++.fasta
- ./nuc_alignments/cras_c21311_g1_i1++.fasta
- ./nuc_alignments/cras_c10739_g1_i1++.fasta
- ./nuc_alignments/foca_c31034_g1_i1.fasta
- ./nuc_alignments/minu_c28518_g1_i1.fasta
- ./nuc_alignments/cras_c4017_g1_i1++.fasta
- ./nuc_alignments/foca_c20407_g1_i1.fasta
- ./nuc_alignments/eury_eury_c8110_g1_i1.fasta
- ./nuc_alignments/eury_eury_c15301_g1_i1.fasta
- ./nuc_alignments/cras_c24425_g1_i1++.fasta
- ./nuc_alignments/cras_c14678_g1_i1++.fasta
- ./nuc_alignments/cras_c1551_g1_i1++.fasta
- ./nuc_alignments/cras_c6184_g1_i1++.fasta
- ./nuc_alignments/cras_c4724_g1_i1.fasta
- ./nuc_alignments/cras_c3915_g1_i1++.fasta
- ./nuc_alignments/cras_c5985_g1_i1++.fasta
- ./nuc_alignments/cras_c21255_g1_i1++.fasta
- ./nuc_alignments/petz_comp26857_c0_seq1.fasta
- ./nuc_alignments/harp_c18311_g2_i1.fasta
- ./nuc_alignments/cras_c5170_g1_i1++.fasta
- ./nuc_alignments/cras_c6851_g1_i1++.fasta
- ./nuc_alignments/cras_c4753_g1_i1++.fasta
- ./nuc_alignments/eury_eury_c10406_g1_i1.fasta
- ./nuc_alignments/cras_c16886_g1_i1++.fasta
- ./nuc_alignments/harp_c43390_g1_i1.fasta
- ./nuc_alignments/cras_c7872_g1_i1++.fasta
- ./nuc_alignments/cras_c22002_g1_i1++.fasta
- ./nuc_alignments/cras_c7155_g1_i1++.fasta
- ./nuc_alignments/cras_c6778_g1_i1++.fasta
- ./nuc_alignments/cras_c32029_g1_i1++.fasta
- ./nuc_alignments/cras_c15353_g1_i1++.fasta
- ./nuc_alignments/cras_c4662_g1_i1++.fasta
- ./nuc_alignments/cras_c9798_g1_i1++.fasta
- ./nuc_alignments/eury_eury_c6297_g1_i1.fasta
- ./nuc_alignments/cras_c303_g1_i1+cras_comp6854_c0_seq1+.fasta
- ./nuc_alignments/eury_eury_c2360_g1_i1.fasta
- ./nuc_alignments/cras_c7104_g1_i1++.fasta
- ./nuc_alignments/cras_c3275_g1_i1++.fasta
- ./nuc_alignments/cras_c14505_g1_i1++.fasta
- ./nuc_alignments/harp_c20201_g2_i1.fasta
- ./nuc_alignments/cras_c10848_g1_i1++.fasta
- ./nuc_alignments/eury_eury_c28489_g1_i1.fasta
- ./nuc_alignments/cras_c5245_g1_i1++.fasta
- ./nuc_alignments/cras_c31385_g1_i1+cras_comp12588_c0_seq1+.fasta
- ./nuc_alignments/cras_c28919_g1_i1++.fasta
- ./nuc_alignments/cras_c28717_g1_i1++.fasta
- ./nuc_alignments/harp_c39259_g2_i1.fasta
- ./nuc_alignments/cras_c7301_g1_i1++.fasta
- ./nuc_alignments/eury_eury_c7268_g1_i1.fasta
- ./nuc_alignments/cras_c28637_g1_i1++.fasta
- ./nuc_alignments/cras_c4354_g1_i1++.fasta
- ./nuc_alignments/foca_c3076_g1_i1.fasta
- ./nuc_alignments/foca_c24770_g1_i1.fasta
- ./nuc_alignments/minu_c21601_g1_i1.fasta
- ./nuc_alignments/eury_eury_c19490_g1_i1.fasta
- ./nuc_alignments/cras_c7878_g1_i1++.fasta
- ./nuc_alignments/cras_c6849_g1_i1++.fasta
- ./nuc_alignments/cras_c2250_g1_i1++.fasta
- ./nuc_alignments/cras_c5347_g1_i1++.fasta
- ./nuc_alignments/cras_c3678_g1_i1++.fasta
- ./nuc_alignments/cras_c14503_g1_i1++.fasta
- ./nuc_alignments/cras_c2744_g1_i1++.fasta
- ./nuc_alignments/harp_c42871_g1_i1.fasta
- ./nuc_alignments/eury_eury_c5906_g1_i1.fasta
- ./nuc_alignments/cras_c4625_g1_i1++.fasta
- ./nuc_alignments/cras_c21604_g1_i1++.fasta
- ./nuc_alignments/foca_c29740_g1_i1.fasta
- ./nuc_alignments/octo_c14291_g1_i1.fasta
- ./nuc_alignments/cras_c24516_g1_i1++.fasta
- ./nuc_alignments/cras_c19390_g1_i1++.fasta
- ./nuc_alignments/cras_c4773_g1_i1++.fasta
- ./nuc_alignments/foca_c28258_g2_i1.fasta
- ./nuc_alignments/cras_c5286_g1_i1++.fasta
- ./nuc_alignments/cras_c2254_g1_i1++.fasta
- ./nuc_alignments/cras_c15833_g1_i1++.fasta
- ./nuc_alignments/foca_c32602_g1_i1.fasta
- ./nuc_alignments/cras_c7093_g1_i1++.fasta
- ./nuc_alignments/cras_c28848_g1_i1++.fasta
- ./nuc_alignments/cras_c6609_g1_i1++.fasta
- ./nuc_alignments/cras_c30509_g1_i1++.fasta
- ./nuc_alignments/cras_c26042_g1_i1++.fasta
- ./nuc_alignments/cras_c10536_g1_i1++.fasta
- ./nuc_alignments/cras_c7768_g1_i1++.fasta
- ./nuc_alignments/cras_c19609_g1_i1++.fasta
- ./nuc_alignments/cras_c33042_g1_i1+cras_comp5285_c0_seq1+cras_comp5285_c0_seq1.fasta
- ./nuc_alignments/cras_c5633_g1_i2++.fasta
- ./nuc_alignments/cras_c21211_g1_i1++.fasta
- ./nuc_alignments/cras_c8198_g1_i1++.fasta
- ./nuc_alignments/cras_c24318_g1_i1++.fasta
- ./nuc_alignments/eury_eury_c12436_g1_i1.fasta
- ./nuc_alignments/eury_eury_c12434_g1_i1.fasta
- ./nuc_alignments/eury_eury_c20623_g1_i1.fasta
- ./nuc_alignments/eury_eury_c19346_g1_i1.fasta
- ./nuc_alignments/foca_c1586_g1_i1.fasta
- ./nuc_alignments/cras_c6111_g1_i1++.fasta
- ./nuc_alignments/cras_c6827_g1_i1++.fasta
- ./nuc_alignments/eury_eury_c15703_g1_i1.fasta
- ./nuc_alignments/cras_c27853_g1_i1++.fasta
- ./nuc_alignments/cras_c24399_g1_i1++.fasta
- ./nuc_alignments/petz_comp2936_c0_seq1.fasta
- ./nuc_alignments/foca_c30105_g1_i1.fasta
- ./nuc_alignments/cras_c6356_g1_i1++.fasta
- ./nuc_alignments/cras_c30174_g1_i1++.fasta
- ./nuc_alignments/eury_eury_c8751_g1_i1.fasta
- ./nuc_alignments/cras_c10322_g1_i1++.fasta
- ./nuc_alignments/foca_c9876_g1_i1.fasta
- ./nuc_alignments/cras_c25416_g1_i1++.fasta
- ./nuc_alignments/cras_c24489_g1_i1++.fasta
- ./nuc_alignments/eury_eury_c3234_g1_i1.fasta
- ./nuc_alignments/cras_c31054_g1_i1++.fasta
- ./nuc_alignments/eury_eury_c5235_g1_i1.fasta
- ./nuc_alignments/cras_c4088_g1_i1++.fasta
- ./nuc_alignments/eury_eury_c7903_g1_i1.fasta
- ./nuc_alignments/cras_c12698_g1_i1+cras_comp8273_c0_seq1+.fasta
- ./nuc_alignments/cras_c20112_g1_i1++.fasta
- ./nuc_alignments/cras_c4109_g1_i1++.fasta
- ./nuc_alignments/eury_eury_c17667_g1_i1.fasta
- ./nuc_alignments/eury_eury_c30040_g1_i1.fasta
- ./nuc_alignments/cras_c2115_g1_i1++.fasta
- ./nuc_alignments/cras_c20779_g1_i1++.fasta
- ./nuc_alignments/cras_c24326_g1_i1+cras_comp11279_c0_seq1+.fasta
- ./nuc_alignments/cras_c17241_g1_i1++.fasta
- ./nuc_alignments/cras_c6837_g1_i1++.fasta
- ./nuc_alignments/foca_c30830_g1_i1.fasta
- ./nuc_alignments/eury_eury_c5931_g1_i1.fasta
- ./nuc_alignments/cras_c5734_g1_i1++.fasta
- ./nuc_alignments/cras_c6470_g1_i1++.fasta
- ./nuc_alignments/eury_eury_c24443_g1_i1.fasta
- ./nuc_alignments/cras_c7866_g1_i1++.fasta
- ./nuc_alignments/cras_c5284_g1_i1++.fasta
- ./nuc_alignments/cras_c6132_g1_i1++.fasta
- ./nuc_alignments/cras_c5922_g1_i1++.fasta
- ./nuc_alignments/eury_eury_c11079_g1_i1.fasta
- ./nuc_alignments/cras_c7309_g1_i1++.fasta
- ./nuc_alignments/cras_c6003_g1_i1++.fasta
- ./nuc_alignments/eury_eury_c2568_g1_i1.fasta
- ./nuc_alignments/cras_c20083_g1_i1++.fasta
- ./nuc_alignments/cras_c10262_g1_i1++.fasta
- ./nuc_alignments/cras_c1013_g1_i1++.fasta
- ./nuc_alignments/octo_c12194_g1_i1.fasta
- ./nuc_alignments/cras_c19456_g1_i1++.fasta
- ./nuc_alignments/cras_c15242_g1_i1++.fasta
- ./nuc_alignments/cras_c5708_g1_i1++.fasta
- ./nuc_alignments/cras_c24737_g1_i1++.fasta
- ./nuc_alignments/minu_c9410_g1_i1.fasta
- ./nuc_alignments/cras_c19622_g1_i1++.fasta
- ./nuc_alignments/cras_c4452_g1_i1++.fasta
- ./nuc_alignments/cras_c5550_g1_i1++.fasta
- ./nuc_alignments/cras_c12506_g1_i1++.fasta
- ./nuc_alignments/minu_c11315_g2_i1.fasta
- ./nuc_alignments/cras_c21791_g1_i1++.fasta
- ./nuc_alignments/cras_c2528_g1_i1++.fasta
- ./nuc_alignments/cras_c2915_g1_i1++.fasta
- ./nuc_alignments/eury_eury_c13594_g1_i1.fasta
- ./nuc_alignments/cras_c5022_g1_i1++.fasta
- ./nuc_alignments/cras_c4413_g1_i1+cras_comp5126_c0_seq1+.fasta
- ./nuc_alignments/cras_c789_g1_i1++.fasta
- ./nuc_alignments/cras_c6212_g1_i1++.fasta
- ./nuc_alignments/cras_c5986_g1_i1++.fasta
- ./nuc_alignments/cras_c17215_g1_i1+cras_comp8286_c0_seq1+.fasta
- ./nuc_alignments/cras_c4181_g1_i1++.fasta
- ./nuc_alignments/cras_c9307_g1_i1++.fasta
- ./nuc_alignments/eury_eury_c10234_g1_i1.fasta
- ./nuc_alignments/harp_c47303_g1_i1.fasta
- ./nuc_alignments/cras_c6331_g1_i1++.fasta
- ./nuc_alignments/cras_c5179_g1_i1++.fasta
- ./nuc_alignments/cras_c5128_g1_i1++.fasta
- ./nuc_alignments/cras_c7172_g1_i1++.fasta
- ./nuc_alignments/harp_c38223_g2_i1.fasta
- ./nuc_alignments/foca_c5019_g1_i2.fasta
- ./nuc_alignments/cras_c6473_g1_i1++.fasta
- ./nuc_alignments/octo_c88111_g1_i1.fasta
- ./nuc_alignments/harp_c28884_g1_i1.fasta
- ./nuc_alignments/foca_c26362_g1_i1.fasta
- ./nuc_alignments/cras_c5884_g1_i1++.fasta
- ./nuc_alignments/cras_c26595_g1_i1++.fasta
- ./nuc_alignments/cras_c11623_g1_i1++.fasta
- ./nuc_alignments/cras_c29332_g1_i1++.fasta
- ./nuc_alignments/cras_c19788_g1_i1+cras_comp6764_c0_seq1+.fasta
- ./nuc_alignments/cras_c14793_g1_i1++.fasta
- ./nuc_alignments/minu_c6643_g1_i1.fasta
- ./nuc_alignments/cras_c30838_g1_i1++.fasta
- ./nuc_alignments/cras_c5577_g1_i1++.fasta
- ./nuc_alignments/cras_c10105_g1_i1++.fasta
- ./nuc_alignments/cras_c7_g1_i1++.fasta
- ./nuc_alignments/cras_c19379_g1_i1++.fasta
- ./nuc_alignments/eury_eury_c10228_g1_i1.fasta
- ./nuc_alignments/cras_c30705_g1_i1++.fasta
- ./nuc_alignments/cras_c3023_g1_i1++.fasta
- ./nuc_alignments/cras_c10694_g1_i1++.fasta
- ./nuc_alignments/cras_c5798_g1_i1++.fasta
- ./nuc_alignments/cras_c4977_g1_i1++.fasta
- ./nuc_alignments/foca_c29194_g1_i1.fasta
- ./nuc_alignments/cras_c2132_g1_i1++.fasta
- ./nuc_alignments/cras_c7464_g1_i1++.fasta
- ./nuc_alignments/cras_c4027_g1_i1++.fasta
- ./nuc_alignments/eury_eury_c2130_g1_i1.fasta
- ./nuc_alignments/petz_comp27791_c0_seq1.fasta
- ./nuc_alignments/eury_eury_c11032_g1_i1.fasta
- ./nuc_alignments/cras_c6192_g1_i1++.fasta
- ./nuc_alignments/cras_c27380_g1_i1++.fasta
- ./nuc_alignments/cras_c12789_g1_i1++.fasta
- ./nuc_alignments/cras_c29248_g1_i1++.fasta
- ./nuc_alignments/cras_c2913_g1_i1++.fasta
- ./nuc_alignments/eury_eury_c13776_g1_i1.fasta
- ./nuc_alignments/cras_c2203_g1_i1++.fasta
- ./nuc_alignments/foca_c1175_g1_i1.fasta
- ./nuc_alignments/cras_c8927_g1_i1++.fasta
- ./nuc_alignments/foca_c31818_g1_i1.fasta
- ./nuc_alignments/foca_c29495_g1_i1.fasta
- ./nuc_alignments/eury_eury_c6848_g1_i1.fasta
- ./nuc_alignments/eury_eury_c11198_g1_i1.fasta
- ./nuc_alignments/cras_c4949_g1_i1++.fasta
- ./nuc_alignments/foca_c30767_g1_i1.fasta
- ./nuc_alignments/cras_c7618_g1_i1++.fasta
- ./nuc_alignments/cras_c5431_g1_i1++.fasta
- ./nuc_alignments/cras_c4255_g1_i1++.fasta
- ./nuc_alignments/cras_c21416_g1_i1++.fasta
- ./nuc_alignments/eury_eury_c2263_g1_i1.fasta
- ./nuc_alignments/eury_eury_c4301_g1_i1.fasta
- ./nuc_alignments/cras_c5760_g1_i1++.fasta
- ./nuc_alignments/cras_c3668_g1_i1++.fasta
- ./nuc_alignments/harp_c42659_g1_i1.fasta
- ./nuc_alignments/cras_c15178_g1_i1++.fasta
- ./nuc_alignments/cras_c19407_g1_i1++.fasta
- ./nuc_alignments/eury_eury_c2937_g1_i1.fasta
- ./nuc_alignments/cras_c9539_g1_i1++.fasta
- ./nuc_alignments/cras_c416_g1_i1++.fasta
- ./nuc_alignments/cras_c20980_g1_i1++.fasta
- ./nuc_alignments/cras_c5439_g1_i1.fasta
- ./nuc_alignments/cras_c13999_g1_i1++.fasta
- ./nuc_alignments/cras_c19371_g1_i1++.fasta
- ./nuc_alignments/cras_c18997_g1_i1++.fasta
- ./nuc_alignments/eury_eury_c7982_g1_i1.fasta
- ./nuc_alignments/cras_c6026_g1_i1++.fasta
- ./nuc_alignments/cras_c5205_g1_i1++.fasta
- ./nuc_alignments/cras_c6001_g1_i2++.fasta
- ./nuc_alignments/foca_c30914_g1_i1.fasta
- ./nuc_alignments/cras_c3622_g1_i1++.fasta
- ./nuc_alignments/cras_c29386_g1_i1++.fasta
- ./nuc_alignments/cras_c531_g1_i1++.fasta
- ./nuc_alignments/eury_eury_c13953_g1_i1.fasta
- ./nuc_alignments/cras_c6697_g1_i1++.fasta
- ./nuc_alignments/cras_c6852_g1_i1++.fasta
- ./nuc_alignments/cras_c4454_g2_i1++.fasta
- ./nuc_alignments/cras_c29035_g1_i1++.fasta
- ./nuc_alignments/cras_c30170_g1_i1++.fasta
- ./nuc_alignments/cras_c1230_g1_i1++.fasta
- ./nuc_alignments/cras_c1627_g1_i1++.fasta
- ./nuc_alignments/eury_eury_c12982_g5_i1.fasta
- ./nuc_alignments/cras_c7458_g1_i1++.fasta
- ./nuc_alignments/cras_c16907_g1_i1++.fasta
- ./nuc_alignments/cras_c6009_g1_i1++.fasta
- ./nuc_alignments/cras_c4545_g1_i1++.fasta
- ./nuc_alignments/cras_c3660_g1_i1++.fasta
- ./nuc_alignments/cras_c1707_g1_i1++.fasta
- ./nuc_alignments/eury_eury_c19224_g1_i1.fasta
- ./nuc_alignments/cras_c25881_g1_i1++.fasta
- ./nuc_alignments/cras_c3306_g1_i1++.fasta
- ./nuc_alignments/eury_eury_c14785_g1_i1.fasta
- ./nuc_alignments/cras_c21379_g1_i1++.fasta
- ./nuc_alignments/cras_c5783_g1_i1++.fasta
- ./nuc_alignments/cras_c4013_g1_i1++.fasta
- ./nuc_alignments/cras_c5757_g1_i1++.fasta
- ./nuc_alignments/cras_c10773_g1_i1++.fasta
- ./nuc_alignments/cras_c25173_g1_i1++.fasta
- ./nuc_alignments/cras_c10890_g1_i1++.fasta
- ./nuc_alignments/cras_c5942_g1_i1++.fasta
- ./nuc_alignments/cras_c261_g1_i1++.fasta
- ./nuc_alignments/cras_c7295_g1_i1++.fasta
- ./nuc_alignments/cras_c5965_g1_i1++.fasta
- ./nuc_alignments/cras_c2821_g1_i1++.fasta
- ./nuc_alignments/cras_c28593_g1_i1.fasta
- ./nuc_alignments/cras_c19065_g1_i1++.fasta
- ./nuc_alignments/cras_c7619_g1_i1++.fasta
- ./nuc_alignments/cras_c9802_g1_i1++.fasta
- ./nuc_alignments/cras_c6889_g1_i1++.fasta
- ./nuc_alignments/cras_c6748_g1_i1++.fasta
- ./nuc_alignments/cras_c6866_g1_i1++.fasta
- ./nuc_alignments/cras_c10226_g1_i1++.fasta
- ./nuc_alignments/octo_c24593_g1_i1.fasta
- ./nuc_alignments/cras_c5653_g1_i1++.fasta
[truncated: 1,315 more entries]
