# Supplementary material for: Nontriplet feature of genetic code in Euplotes ciliates is a result of neutral evolution
Source: Proc Natl Acad Sci U S A. 2023 May 22;120(22):e2221683120. doi: 10.1073/pnas.2221683120 (PMC10235951; doi:10.1073/pnas.2221683120)
Supplement: Supplementary file 5 — Dataset S04 (GZ) [file pnas.2221683120.sd04.gz › ./nuc_alignments/cras_c6543_g1_i1++.fasta]

> rari_c9580_g1_i1
---------------TAAAGTTTTAAAATGTCTGAAGAAGGAGATAAGGGCCCAGAGTAC
ATGTTCGTCACTGAAAGTGGGGAAGTCAAGAACACTAGCAGAGACTATGTGGGAAGTGCA
ACTGCCACCTACACCAATGGAGAGATTTATGAAGGCCATTTCGTTGATGGAATCAGAGAA
GGTGACGGAACCTACAGGTTTCTCAATGGAGACGTCTACGCCGGAAAATGGAAGGAAAAC
CGTAAGCACGGAATCGGAAAGATGACGTACAGTGGAAAAGGTGAATACAACGGATACTGG
GAAAACGGGAGGAGACACGGAGAAGGAATCTTCAAGTACCCCAATGGCGACACATACTCC
GGATGGTGGAGATTCGGAGTCAAAGAAGGCGTCGGCAGCTATTACTTTGCCGACTCAGGC
ATGAAAATGGTCGGGGACTGGCAAGAAGGCAAGATCGTCAGCGGGAAATGGATCTATCCT
AACGGAATGTACTACGAAGGAGGCTTCCAGGATAATAAGCCTAATGGCGAAGGTGAATGG
CATTATCCAAATGGAAACGTGTGTAAAGGAACCCACACTCAGGCTAAGAAAGAGCCAGGA
GAAGATGATGATGTGGAAGAAGGTGAAGGCAAAGATGAGGTTGAAATGCTCTGGAACTCC
GACCCTCATATCGCAGAATCCGCAGCTGGAATCAACGCAATCGAGGATTAATAAATGTCT
AAATCATTATTCAAATT---------TGCTATTTTCAAAAAAAA
> minu_c37353_g1_i1
-------------TTATAACTTTTTAAATGTCTGAAGAAGGTGATAAAGGACCAGAATAT
ATCTTTGTAACAGAGGCTGGTGAGACTAGTAATTCTAGTAGAGATTATACTGGAGTTGCC
ACTGCTACTTATCCTAATGGAGAGATTTATGAGGGAAGTTATGTTGAAGGAATCAGAGAA
GGTGATGGTACATACAGATTCCTAAATGGCAACGTTTATTCAGGAAAATGGAGAGAAAAC
CGGAAACATGGAATGGGTAAAATGACCTATAGTGGTAAAGGAGAATATAACGGTCTCTGG
GAAAACGGAAGAAGACATGGAGAAGGTGTCTTCAAATATCCTAATGGCGATACCTACTCA
GGATGGTGGAGATTCGGAGTTAAAGAAGGTGCAGGAACCTATAATTTCGCTGACACCGGC
ATGAAAATGATCGGAGACTGGAAGGAAAGCACTATTGAGAAAGGAAAATGGGTATACCCT
AATGGAATGTATTATGAAGGTGGCTTCCAGAATAATAAACCTAATGGCGAAGGAGAATGG
CATTTCCCGAATGGAAATATCTGTAAGGGATCACATTCTCAGGCAGCCAAGCAAGCTGAT
GATGAAGAAGAAGTTGAAGAGGGAGAAGGTAAGGATGAAATCCTTATTAACTGGCAATCT
GATACCCACATTGCTGAATCTGCTGAAGGAGTTGGATC-ATAGTTGGTTAAAA--TTTCG
AAAATAATATTCAAATTAAATGTGATTTCAACTAAAAAAAAA--
> cras_c6543_g1_i1++
------ATAATAATAATAATAATTTAAATGTCTGAGGAAGGAGATAAAGGCCCAGAATAT
ATCTTTGTTACTGAAGCAGGAGAGACTAGCAACTCTAGTCGGGATTACAACGGATATGCC
ACTGCTACCTACACTAATGGAGAGATTTATGAAGGACATTATACTGATGGAATCAGAGAA
GGCGATGGTACCTACAGATACCTTAATGGCAACATTTATACAGGGAAATGGAGAGAAAAT
CGGAAGCACGGCATAGGAAAAATGACTTATAGCGGTAAAGGAGAATACAACGGATTCTGG
GAAAATGGCAGAAGACATGGAGAAGGTGTCTTCAAGTATCCTAATGGAGATACCTACTCA
GGATGGTGGAGATTCGGAGTTAAAGAAGGTGCAGGAACTTATATTTTTGCAGAAAGCGGC
ATGAAAATGATCGGAGACTGGAAAGAAGGCACCATTGAAACTGGAAAATGGGTCTACCCC
AATGGTATGTTTTATCAAGGAGGATTCCAAAATAATAAGCCTAATGGAGATGGAGAGTGG
CATTTTCCAAATGGAAATGTCTGTAAGGGATCACACTCTCAAGCAGCCAAGAAGAACGAT
GAAGATGATGATGTTGAAGAAGGTGAAGGTAAAGACGAAATTGCTCTACAATGGCAATCA
GACACACACATTGCTGAATCATCTGAAGGAATCGGAGC-ATAATTAGCCATAG---CTTT
GAAATAATATTCAAATT-------------ATTACAAAAAAAGA
> eury_eury_c7608_g1_i1
CCCGGGAGTATAATTTAAAATAAAATAATGTCAGAGCACGGGGA----------------
ACCTCC------------AGCCAAAATAGGAA--------GAGACTTCAGCGGGTGGGGC
ACTGTGACCTATGCCAATGGGGAGATGTACGAGGGGGACTTCGTGAATGGGATCAAGGAG
GGCACCGGCACCTACAGGTACATCAACGGCCACGTCTACTCCGGCAAGTGGAGGGACAAC
AGGAAGCATGGCATTGGCAAGATGAACTATGCTGAGAAGGGAGAGTACAATGGCTTCTGG
GAGAATGGCAGAAGACATGGAGAGGGCATATTCAAGTATCCTACTGGCGATAGCTACTCT
GGATGGTGGAGATTTGGAACTAAAGAAGGAACAGGAAGCTATTACTTTGCTGATACAGGC
ATGAAAATGATCGGGGATTGGCAAGAAGGAGTCATTACTCATGGCAGATGGATCTATCCC
AATGGAATGTACTATGAAGGCAACTTCTCAGCTAACAAACCCAATGGAGAAGGCGAATGG
CACTTCCCAAACGGTAATGTGTGTAAAGGCAGTCATGTTCAGGCTAAAAAAGAGGTAGAT
GAAGATGCAGAGCCAGAAGAAGGTGAAGGTAAAGACGAAGTTATTCTTAACTGGCAATCT
GAGACCCACATTGCAGAGTCAGCTGCTGGTATTAATGCTATTGAAGACTAACA--TATTC
CATGAATCAATTCAAATAAGATCAGTTTCAATGTGAAAAAAAAA
> harp_c11975_g1_i1
--------------------TATAAGGATGTCTGAGAACGGCGAGAAGGGCCCTGAGTAC
ATCTTCGTCACTGAAAACGGCGAGACGAAGAACACGAGCAGGGACTACACTGGATATGCT
ACGGCCACGTACACCAACGGCGAGATTTACGAAGGCGATTTTGTCGACGGCATCAGGGAG
GGCAACGGCACCTACAGATTCCTCAACGGCAACGTGTACTCCGGCAAGTGGAGGGAGAAC
AGAAAGCACGGCATCGGCAAAATGACCTACAATGAGAAGGGCGAGTATAACGGATTTTGG
GAGAACGGCAGAAGACACGGTGAAGGCATCTTCAAGTACCCCAATGGCGACAGCTATTCT
GGCTGGTGGAGGTTCGGAGTCAAGGAAGGCGCCGGCACTTATTATTTCGCCGCCACGGGG
ATGAAGATGATCGGGGATTGGCAAGAAGGCGTCATCGCTCATGGCAAATGGGTCTACCCG
AATGGCATGTACTATGAAGGAGGCTTCCAGAACAACAAACCGAATGGAGAAGGCGAATGG
CACTTCCCCAATGGCAATATCTGCAAAGGCGCTCATGTCCAGAAACAAAAGGAGAAGGAC
GACGAAGAAGCTCAAGACGAAGGCGAGGGCAAAGACGAAGTTCAGCTTCAATGGATCTCC
GATACTCACATTGCTGAATCTGCAGCAGGAATTAATGCTATTGAAGGGTAACA-------
CGGTTATTTCTTAA------------TAGAATTTTAACGCGAA-
