# Supplementary material for: Nontriplet feature of genetic code in Euplotes ciliates is a result of neutral evolution
Source: Proc Natl Acad Sci U S A. 2023 May 22;120(22):e2221683120. doi: 10.1073/pnas.2221683120 (PMC10235951; doi:10.1073/pnas.2221683120)
Supplement: Supplementary file 5 — Dataset S04 (GZ) [file pnas.2221683120.sd04.gz › ./nuc_alignments/cras_c23361_g1_i1++.fasta]

> cras_c23361_g1_i1++
AAAAAAAAAAAAAAAAAAATTA----TCAAAAATAAATGGAAAAAGGAGCAGAAATTTTG
CAAGGAAGGAAGAAAGATATATCTATAGTTGCAGAAGACCAGAACTGGAGGTCTTATATT
GATAATGAACTCAAGTGAGCAGAGATCTGGCAGAAGGATTGGGGATTTTTGGCTGACAAA
GGTGATGGTGCTAGACCTGATAAGGAGTTGACCAAAGAAGATAAAATTAGACAGCTTGAG
GAAGAACTAGCTGATATGAATAGAAAGAAAGGTAAACTTGAGACCACCAACCTTACCTAC
GGTGGTGGCGGTGACGACTTGGAAAAATTTAGACTAACTCATATTCATAAAAGGAAAAAT
GTTGAACTCCAACCAGTTCCAAGAAGGCCAAAGAAAGGTTAATAAATTTCAAAGTAAATC
GATTTCTGGAATCAGTTGGAAAAAAAAAAAAAAAA
> minu_c18102_g2_i1
---------GGGAATAATTTTATAATTTAAAAGCAAATGGAGAAGGGAGCAGAAATTCTT
CAAGGAAGGAAAAAAGATATCTCGATTGTCGCAGAAGACCAGAATTGGAGATCTTACATT
GATAATGAACTTAAATGCGCAGAAATCTGGCAGAAAGATTGGGGATTCCTCGCAGATAAA
GGCGATGGTGCTAGACCAGATAAGGAATTAACAAAAGAAGAGAAAATTAGACAGCTCGAG
GAAGAACTCCAAGAAATGAACAAAAAGCGTGGTAAATTAGAGACAACCAACCTTACTTAC
GGTAATGGAGGTGATGATATGGAGAAATTCAGGCTCACCCATATCCATAAAAGGAAAACT
AAAGATCTACAACCTGTCCCAAGAAGACCTAAAAAGGGTTAATATTTCTAGAAATAATAA
AATATTAAAGA----CTAAAAAAAAATAAAAAAAA
