# Supplementary material for: Nontriplet feature of genetic code in Euplotes ciliates is a result of neutral evolution
Source: Proc Natl Acad Sci U S A. 2023 May 22;120(22):e2221683120. doi: 10.1073/pnas.2221683120 (PMC10235951; doi:10.1073/pnas.2221683120)
Supplement: Supplementary file 5 — Dataset S04 (GZ) [file pnas.2221683120.sd04.gz › ./nuc_alignments/harp_c33683_g2_i1.fasta]

> petz_comp26832_c0_seq1
---AAATTGCAAAGATAATATGGATAGCCACAAGGGAAGGGTATCGTACTTCTACGATAA
CGAAATTGGGTCTTTCTACTACGGAAATGACCACCCAATGAAGCCATTCAGAATAAAGAT
GGCTCATCAACTTATTGTGAACTATGGACTTTACCGAAAGATGAATGTGTATCAACCTCA
CAGAGCCACTCATGCAGAGATGCAGAAGTTCCATAGCCCAGAGTACATCGAATATCTGAA
CAAAGTTATCCCTACGACTGAAGAGAACCACTTCAATTTAGGCTTCAATGATTGTCCAGT
CTTTGATGGCCTCTATGACTTCTCTCAGATCTCAGGTGGAGGATCAATCGACGCAGCTTC
ACTCCTCAATGCCAAGGCGAGTGATATTTGAATCAACTGGGCAGGAGGACTTCATCATGC
CAAAAAGTGAGAAGCCAGCGGATTCTGATACGTCAACGACATCGTCCTTGGAATCTTAGA
GCTCCTCAAATACCATGAAAGGGTACTGTACATCGATATTGACGTCCACCATGGAGATGG
TGTAGAAGAAGCGTTCTACCTAACCAACAGAGTCATGACCTTATCTTTGCATAAATTCGG
AGACTTCTTCCCAGGCACTGGGAGTATCAAAGATACCGGAGAAGAGGTTGGCAAGAACTT
TGCAATGAATGTTCCTCTCAAGAGCGGAATCACAGATGAACAGTATGTAGACTTGTTCAA
GGTCATTGCCAAAAATGTTAATGACAGCTACCGACCAAGTGCAGTTGTCATGCAATGTGG
AGCAGATTCACTATCATGGGACAGGCTCGGACCATTCTGCTTGACGATACAAGGCCATGG
AGAATGCCTTGACTATGTCAAATCATGGGGTTTACCACTCATGGTACTTGGCGGAGGTGG
ATACACAGTCAAGAACGTTTCAAGATGCTGGACTTACGAAACAGCTGTCTGCTTGGGAGA
ACACGGTGATATCTCAGAGAGCCTTCCAGAGAACGATTATTACGAATACTACGCTCCAGA
GTATGATCTTTTCATCACAAAGAAGAACGAGCCAAACCAGAACTCCCCTGAGTATCTCAA
CTATATAACCTCCAAGTGTCTTCAGAATCTCAAGGGTCAAGAAGGTGCACCAAATGTACC
TTTCATGGATGTTCCTCCAGATTTCTTCGACACTGACGATTTAGACAGGAACAGGAAAAC
TAACAGTGCCAAACTTGACGACGCTGGTCAGAAGGATCTTGACAGGCAAAAGGCCTATGA
CGATAATGAATCATAAACAACATAATTTTGGTAAAGGTTTGGCCTTAAGTCAATTATAAA
GTAGACCCTTTCTTCATTTGCTTAGTTCTGATGTGATATTAACTCCA
> harp_c33683_g2_i1
TTTGGATCGTAGCG--AAAATGGAAGCTCACGGGAATAGAGTATCATACTTCTACGATAA
TGAGATCGGCTCCTTTTACTACGGCAATGATCATCCGATGAAGCCCTTCAGAATCAAGAT
GGCACATCAGCTGATTGTGAACTACGGGATGTACAGAAAGATGAACGTGTACCAGCCGCA
CAAAGCGACCTATGCAGAGATGCAGAAGTTCCATTCTCCTGAGTACATAGAATACCTTCA
TAAGGTAGTCCCGTCGACAGATGAGAACCACTTCAATTTAGGATACAATGACTGTCCTGT
GTTTGACGGTCTTTATGACTTCTCACAAATCTCGGCAGGCTCTTCAATAGACGCGGCATG
TCTTCTGAACGCTAAGGCAAGTGAAATTTGCATAAACTGGTCCGGCGGTCTCCATCACGC
GAAAAAGTGAGAAGCAAGCGGGTTTTGCTACGTCAACGACATCGTCCTTGGTATTCTCGA
GCTTCTGAAGTATAACGAAAGGGTCCTCTACATCGACATTGACGTTCACCACGGAGACGG
CGTCGAAGAGGCTTTCTACTTAACAAACCGGGTGATGACGCTGTCCTTCCACAAATTCGG
TGATTTCTTCCCTGGCACGGGGAGCATCAAGGATACGGGTGAGGAGGTCGGCAAGAACTT
CGCGATGAACGTGCCGCTCAAAAGCGGGATGACCGACGACATGTACGTAGACTTGTTCAA
AGTCATTGCCGGCAATGTCAGAGACCACTACAGGCCAACCGCAGTCGTCATCCAGTGAGG
GGCTGACTCGCTGTCTTGGGACAGACTTGGCCCATTCTGTCTCACAATTCAAGGCCATGG
AGAGTGACTGAACTTTGTTAAAGGCTGGGGACTCCCCCTGCTTGTCCTCGGCGGAGGCGG
GTACACAGTAAAGAACGTATCAAGGTGATGGACGTATGAGACTGCAGTGTGTCTTGGAGA
ACACACCACCATTTCAGAATACTTGCCTGCGAATGACTACTACGAGTACTACGGCCCTGA
CTACGAGCTGTTTATCACGAAGAAGAACGAGCCAAACCAGAGCTCTCCTGAGTACATCA-
------------------------------------------------------------
------------------------------------------------------------
------------------------------------------------------------
------------------------------------------------------------
-----------------------------------------------
