# Supplementary material for: Nontriplet feature of genetic code in Euplotes ciliates is a result of neutral evolution
Source: Proc Natl Acad Sci U S A. 2023 May 22;120(22):e2221683120. doi: 10.1073/pnas.2221683120 (PMC10235951; doi:10.1073/pnas.2221683120)
Supplement: Supplementary file 5 — Dataset S04 (GZ) [file pnas.2221683120.sd04.gz › ./nuc_alignments/cras_c1294_g1_i1++.fasta]

> cras_c1294_g1_i1++
-----------AAAAAAAAAAAAAAAATTAAATGACTGATATTGGAATTTGTGGGATGGA
GGTCTACTTCCCAAATACTTATGTAGACCAAGAAGAGTTAGAGGTAGCCTATGGCGTTGG
TAAAGGCAAGCATACCGTCGGCCTTGGTCAGCACAAAATGGCATTCTCCTCAGACAGAGA
GGACATCAATTCTATAGCCATGACAGTCCTTTCAAATCTGGTGAATAACTACGGTATTGA
CTGGAAGGACATTGGAAGACTCGAAGTTGGAACTGAAACTTTGATTGATAAATCAAAGAG
TACCAAAACTTGCCTTATGGAGCTCTTCAAAAATGCCGGAAATTATGACATAGAAGGAGT
CACAACTGTCAATGCTTGCTATGGAGGTACTAATGCACTCTTTAACACTCTCAATTGGAT
GGAGAGTAGTGCTTGGGATGGTAGATATGGTGTCGTCATCGCTGCTGATCTTGCTGTATA
TGCAAAGGGCCCAGCCAGAGCTACTGGAGGTGCTGGAGCTGTAGCTATACTTATCGGAGA
AAACGCTCCACTGGTAATTGAAACAAGCATTAGGTCTTCCTTCTTTGACAACCAATATGA
TTTCTACAAACCTGATCCTAACTCAGAGTATCCAACTGTAGATGGAGTTCTTTCTCAAAA
CACTTACATTAATGCATTATCAAAGTGCTATGCTGGCATAAAATCAAAATCTCTTGCTGC
TGGAAAGGAGGACATCTCCTTAAGAGACACTGACTACTTCTGTTTCCACTCTCCATATTC
TAAGCTAGTCCAGAAATCCTTTACTCAATTATATTGGGAGGATCTCAATCGAGGAATTCT
AACACCAAGCCCTGAACTAGTTTCTAAAATGGAGGAGACAAAGGGAGGTCTCAAAAATAA
AGAAATCAATAAAATGGTGACCAAGGAGAGCCAAGGGTTGTGGAAAGAGAAAACTGACAT
GAGTCTTCATCTAGGAAGGAACTGTGGTAACAGCTATACTGGATCCCTCTACTTCTGTCT
CATGTCTCTCATCTGAGATCCAAATGTTGACCTCACTGATAAAAGAGTTTTGTTATTCAG
CTATGGTTCTGGATGCGCCTCTTCAATGTTCACCATTAGGGGTAAAGCCGATTATACTGA
CATCATAGCTAAATCAGATTATCATGAACGCCTGGAGAACAGAATTAAAAAGTCTCCAGA
GTTTTATGAAGAAGTGATGGCTGAGCGTGAAGCTCATTATGGTTCGCATGCTGCTTATAC
TCCAACCGGACCAATAGATGAGCTCGTCCCTGGCACTTACTACCTTACAGCTATTGATGA
CAAATGGAGGAGAGAATATTCTAAAGTTCCATGCAAGGCAAAGAGTATTTCGGTGACCCC
AAGCCCAATGATTTCCTATTCTTCAACAACATCAAAACTTTTTGAATTATCAAAAATGTA
AGGGACATATTAATTCAGATCTTTCAAAATAAAAAGGTTCAATATTTGAAAAAAAAAAAA
A
> minu_c16651_g1_i1
TTTCAAGTGTAATGATAATTATAAAAATTAAATGACAGATATTGGAATTATTGGGATGGA
GGTCTACTTCCCAAACACTTATGTAGACCAAGAGGAGCTTGAGGTAGCTTATGGCGTCGG
AAAGGGCAAACACACCATCGGCCTCGGCCAGCACAAGATGGCCTTCGCCTCTGACAGAGA
AGACATTAACTCTATCGCCATGACAGTGCTTTCAAATCTGGTGAATAACTACGGCATTGA
CTGGAAGGATATCGGGAGACTTGAAATTGGTACGGAGACCCTCATTGATAAATCTAAGAG
TACTAAAACTTGTTTGATGGAGCTTTTCAAAAACTCCGGAAATCATGATGTTGAAGGAGT
CACAACTTACAATGCATGCTATGGTGGCACAAATGCCCTCTTCAACACTTTAAACTGGAT
CGAGAGTAGTGCGTGGGATGGTAGATATGGAGTAGTCATTGCAGCCGATCTTGCTGTATA
CTCTAAAGGTAACGCCAGAGCGACTGGAGGTGCCGGAGCCGTAGCTATGCTCATCGGAGA
GAATGCTCCTTTGGTGATCGAAAGTAGCATTAGGTCATCATTCATGGATAACCAATACGA
TTTTTATAAGCCAGACCCTAACTCAGAATATCCAACTGTGGATGGAGTTTTGTCTCAGAA
TACCTATTTGAATGCACTTACAAAGTGCTATGCTGGTATTAAGTCTAAATCTCTTGCTCA
TGGAAAGGAGGACATTTCCTTAAAGGATACCGATTACTTCTGTTTCCACTCTCCTTACTC
TAAGCTTGTCCAGAAGGCCTTCGCTCAGCTTTACGTTGAAGACTTGAACCAAGGAGTTCT
CACTCCAAGTCCTGAACTTCAGGAAAAAATTGAAGAAACCAAGGGAAATTTCAAAGATAA
GGCTTTGAACAAATTGGTTACCAAGGAGAGCAAAACCTTATGGAATGAAAAGACTAACAA
GAGTCTTCACCTGGGCCAGAATTGCGGAAACAGCTACACCGGCTCATTATACTTCTGCTT
AATGTCTTTGATCTGTGACCCCACTGTTGATTTGACCGATAAAAGAGTCCTTTTGTTCAG
TTATGGGTCCGGATGTGCGTCATCGATGTTTACCATCAGAGGAAAGGCTGAATACACCCA
GATTAGGGACACTTCCGATTTCCACGATCGTTTAGACAACAGGATTAAAAAGTCTCCTGA
GTTCTACGAAGAGATCATGGCTGAGCGTGAGGCTAATTACGGAACACACTCCAGCTTCGT
CCCTAGCGGTCCAATTGAGGAACTCTTGCCAGGCACCTATTACCTTACTGGAATTGATGA
CAAGTGGAGAAGAGAATACTCTAAGGTCCCAAGTATGACTAAAAGTATTTCAGTAAGGCC
AAGCCCAATGATCTCTTTCACATCTACTAATTCTAAGCTATTTGAGCTGTCCAAGATGTA
A-GACCATATTAGTTCTAATC--TCAAATAAAAAAAGTTCAAT---------AAAAAAAA
A
