# Supplementary material for: Nontriplet feature of genetic code in Euplotes ciliates is a result of neutral evolution
Source: Proc Natl Acad Sci U S A. 2023 May 22;120(22):e2221683120. doi: 10.1073/pnas.2221683120 (PMC10235951; doi:10.1073/pnas.2221683120)
Supplement: Supplementary file 5 — Dataset S04 (GZ) [file pnas.2221683120.sd04.gz › ./nuc_alignments/cras_c5314_g1_i1++.fasta]

> cras_c5314_g1_i1++
TTTTTTTGCAGGTGAAATAGTTCCTTACAGAGTAACTGTTAACAACAGATGGCTGATATT
TGCGATATGTTCAGAGTTTTGTTTGCATAAGTAAATTTTTTCTGAGCTCACTATTTCTTT
GAGATTCGAATCTTTGATTTCACCTCCTTCTGGACCTGAACTTGTTGGTGCTTTAGCTCC
TC------CTATCTTATCTTCAGCATCTCCTTCTCCTTCATGTTGCTTCTTTTCCTCTTG
GTCATCTTCGTCTGGCATTAGACCTCCTTTAGCTGCAATGATATCAGCTCAAAGTTGAGA
TCCTTGAAGAGCAATTATAGGGAAATTGTTCTCTTTTGCTTGAGCAATATCTTCAACTCA
GTTCGGATTATCTCCAATGATAACCATAATAATTTTTCAAGAGTACGAATTACCGTACTT
ACTTCTTCCTTTAGCAATTCTCTTAGCAAGTTCAGCTTTAATATGAGCCTCTTGGCCCCA
ATTATACTTATTCTTGGTGTCATCTCCGATAAGCACAAAATGTGTATGTCCATTTGTCAG
CTCATTTGGCTTTTTATTTGAGGAGTTAACTGGGTACGAAATTTCATTCTCTGGACATAC
TCCTATAAGTGGAACGCTTTTTCTCATGCAGAACTTCTCAATTCCTGAACCGATCCCTGA
GTCGATGATTCAGGCTCCAGCTCTAAAAGCTGCTCTGGCAACTCCTGCCAACACTTTTCC
TGCCCTATCACTCATGGCTCCAGCTAAGATTATACAAGGAGTGGGTTCGACAAATTTAAG
CTTGTCCAATGGCTCAGTGATTCTAAAGTCTTCAGAATTAGGATCTGGAACTCTAACTAA
CTTTGCAGTTCTACCAGCTGGAATCATCATATCATGCAAAGTATAAAGAGCAGCTTGCTC
TTTCTTATTATCTTGAGTGATAAAGGTCCTTCTGAAATGATCCTTATAGGTTTCCTCATC
ATTAGCATATGGATCTTCTTCATCACCAGCACCTCCAAAGTTAACATAATCTTCTTTCTT
CTCCTTATCTCCTTTAGTTTCCTCTT---TAGAGCCATCCTTAGCATCTTCTTTCTTCTT
GGAGTCTTCAGG---CTTGCCATCTTTCTTCTCTTCTTGCTTAGGAGTGCCTTGCTTTGA
AGTTTCTTGCTTCGGAGTTCCTTGCTTATCATCCT---GCTTCGGTGTGCCTTTCTT---
---GTCATCTTGTTTCGGCGTACCTTCCTTCTTGACTTCTTCAGACTTGTTCTGTTGGTC
CTTCTTTTCCTCCTCTCCTGGCATCTGTTAAATTTATTTAGCTAATTTAAATATTATTT
> minu_c37290_g1_i1
TTTTTTTTTGCTTTAAGGAGT---TTAGAGAGTAACTGTTAGCAACAAATGGCTGATATT
CGCGATATGCTCTGAGTTCTGCTTGCAGAGGTAAATCTTTTCGGATCCAACAATTTCTTT
AAGTTGAGCATCTTGGATCTCACCTCCTTCAGGACCGG---TTGTGGAGGC---AGCTTG
GCTAGGAGCGATTTTATCCTCAGCGTCTCCCTCTCCTTCCTGT---TTCTTCTCCTCATG
GTCATCCTCGTCCTCCATAAGGCCACCCTTGGCTGCAATAATGTCTGCTCAGAGTTGGGA
TCCTTGTAAAGCAATAATTGGGAAATTATTCTCCTTGGCCTGGACGATATCCTCAACACA
GTTAGGGTTATCGCCAATAATCACGAGGATAATTTTTCAAGAGTACGAATTACCATACTT
GCTTCTTCCCTTTGCAATTCTCTTGGCTAACTCTGCCTTAATATGGGCCTCCTGGCCCCA
ATTATATTTATTTTTAGAGTCATCCCCAGTGAGTACGAAATGAGTATGCCCATTCGTTAA
CTCATTGGGCTTTTTATTGGAGGAGTTAACTGGGTATGAAATTTCATTCTCAGGGCAGAC
TCCAATAAGAGGAACGCTTTTCCTCATACAGAATTTTTCGATGCCTGAGCCTATTCCAGA
GTCGATTATTCAGGCTCCAGCTCTAAAGGCGGCTCTGGCGACGCCGGCCAGTACCTTACC
GGCTCTATCGCTCATAGCTCCCGCAAGGATTATACAAGGAGTTGGTTCAACGAATTTAAG
CTTATCCAATGGCTCTGTGATCCTGAAATCTTCAGCATTTGGATCAGGTACCCTGACCAA
TTTGGCTGTCCTGCCTGCAGGGATCATCATATCATGGAGAGTATAAAGACTAACTTCTTC
CTTTTTATTATCTTGAGTAATGAATGTCTTCCTAAAATGATCTTTGTAGGTCTCTTCATC
ATTTTCATAAGGGTCTTCTTCATCACCAGCTCCTCCAAAGTTAACGTAATCATCTTTTTT
CTCTTCAGTTGGCTTTCCATCTTTTTGGGTTGGGCTATCTTTACCATCTTTGGGGTCTTT
CGCGTCTTTAGGGTCTTTATCATCTTTTTTATCATC------------------CTTTGG
AGTCCCTT------------CTTTCTTACCATCTTCTGGCTTAGGTGGGGTCTCCTGCTT
AGAGGCATCAGCCTTAGGTGATTCCGGCTTCTTAGCATCCTCAGGCTTTTGGTCCTGAGC
TTTCTTTTCCTCTTCTCCTGGCATCTGTTAAATTTAT--------TTCAGA--------
