# Supplementary material for: Nontriplet feature of genetic code in Euplotes ciliates is a result of neutral evolution
Source: Proc Natl Acad Sci U S A. 2023 May 22;120(22):e2221683120. doi: 10.1073/pnas.2221683120 (PMC10235951; doi:10.1073/pnas.2221683120)
Supplement: Supplementary file 5 — Dataset S04 (GZ) [file pnas.2221683120.sd04.gz › ./nuc_alignments/cras_c7959_g1_i1++.fasta]

> petz_comp27795_c0_seq1
-------------TTTTATTATTATTAAAC--ATTACAAAAGATGAGTAAGAGAGCAAGA
GGAGGAAGATCTGGCACTAAAGTCAGAATTTCATGTGGTCTACCAGTCGCCGCTGTTATG
AACTGTGCCGATAACACCGGAGCAAAAAATCTATACATCATGGCTGTTAGTGGAATCCAA
GCAAGACAAAACAGATTGCCAAAAGCATCTGTTGGAGACCTCGTATTGGCTACCGTCAAA
AAAGGAAAGCCAGATTTGAGAAAGAAGGTTCACCCAGCCGTCGTCGTAAGACAAAGAAAA
TCATATAGAAGAAAGGAGGGATACTACTTGTATTTCGAAGATAATGCCGGAGTTATTGTG
AACCCTAAAGGAGAAATGAAGGGATCTGCAATTACCGGACCAGTCGCAAAAGAATGTGCT
GAACTCTACCCAAGAATCGCATCTAACGCCAGTTCAGTTGTCTAAGAGATAAGTTCA---
-----TTAATAATGACCAGAAAAC--TATACAATTCGCGTTGATTTAA--ATCTTGGAAG
CCCCCATTAGCTATTAGCTAGGA
> octo_c17123_g1_i1
CTTTAACACATCAATTATTTATTATTAATT------------ATGAGTAAAAGAGCAAGA
GGTGGAAGATCTGGAACCAAAAATGCAATAGCATGCGGTCTACCAGTTGCAGCTTTAATG
AACTGCGCTGATAACACTGGAGCAAAGAACTTATACGTAATTGCAGTTAATATGACACAA
GCAAGAATGAACAGATTACCAAAGGCATCTGTTGGAGATTTAATCCTTGCCACAGTAAAG
AAAGGAAAACCAGATCTAAGAAAGAAAGTACATCCAGCTGTCGTTGTCAGACAGAGAATG
CCATACAGAAGAAAGGAAGGATACTATATTTATTTTGAAGATAATGCAGGAGTTATAGTA
AATCCTAAGGGAGAAATGAAAGGATCTGCAATTACTGGACCAATTGCTAAAGAATGTGCA
GAATTATTCCCAAGAATTGCATCTAATGCAAGTTCAGTTGTATAAAATAAGATCTGA--A
TAAAATATCTAGTCAATAATAAG---TTTGGTAATAAAGCTAATTGACTGAAGCTATTAT
TTATTGTTTTCACTTGATAGACA
> cras_c7959_g1_i1++
--------GAACATTTATATATTATTAATTTTATAAATCAACATGAGCAAGAGAGCAAGA
GGAGGAAGATCCGGCACCAAGGCTAAAATCTCATGCGGACTGCCAGTCGCCGCTTTGATG
AACTGTGCCGACAACACCGGTGCTAAGAATTTGTACGTTATCGCTGTCGCAGGAACCCAG
GCCAGACTCAACAGATTGCCTAAAGGTTCTGTCGGAGATATGGTCCTCGCTTCAGTAAAG
AAGGGTAAGCCAGATTTGAGAAAGAAAATTCACCCAGCCGTCATCGTCAGACAGAGAATG
CCTTTCATCAGAAAAGAAGGCTACCATATTTATTTCGAAGACAACGCAGGAGTAATTATT
AACCCCAAGGGAGAAATGAAGGGTTCTGCTATTTCAGGTCCAATTGCTAAGGAATGTGCT
GAACTGTACCCAAGAATTGCATCCAACGCTTCCTCAGTTGTTTAAGCATTGATGTAACGA
TGTA-GTTCAACTTCCTAAGAACG--CTTCATAATAAGAATGACTTGAGAAAAAAAAAA-
---------------AAAAAAAA
> harp_c27143_g1_i1
----CGGAACTCAAGCTAGGATTATTTATT--ATTAAGAAAAATGAGCAAAAGAGCAAGA
GGTGGAAGATCTGGAACCAAGATCGCTATTGCATGCGGTCTCCCAGTCGCAGCTACCATG
AACTGCGCCGATAACACTGGAGCCAAGAATCTGTACTGTATCGCAGTCCACGGAACTCAA
GCTAGACTGAACAGATTACCAAAGGCATCTGTCGGAGACTTGATCCTCGCCACTGTCAAG
AAAGGAAAGCCAGACTTGAGAAAGAAGGTGCACCCATGTGTCGTTGTCAGACAGAGAATG
CCCTTCAGAAGAAAGGAAGGATACTACCTGTACTTCGAAGACAATGCAGGAGTCATTGTA
AACCCAAAGGGAGAGATGAAAGGATCTGCCATCACCGGACCAATTGCTAAAGAGTGCGCT
GAGCTATACCCAAGAATCGCCTCCAACGCAAGCTCGGTTGTCTAAGCTAAGCACGGA---
-----GTAATGCACAGTTATAACG--CTTAGTAATAACAATC--------AACTCGAAA-
---------------AAAAAAAA
> eury_eury_c2638_g1_i1
--------CATCAATTTATTATTATTATTTTTATAAAAGAAAATGAGTAAAAGAGCAAGA
GGAGGAAGATCCGGCACCAAGGTCAGAATTTCCTGCGGTCTCCCCGTCGCAGCCTTGATG
AACTGTGCTGATAACACCGGAGCTAAAAACCTGTATATTATCGCAGTCCACGGAACTCAA
GCTTGATTGAACAGACTACCATCTGCATCCGTAGGAGATTTGGTACTCGCTTCATGCAAG
AAAGGAAAGCCAGACTTGAGAAAGAAAGTTCACCCAGCAGTTATTGTCAGACAAAGAATG
CCTTTCAGAAGAAAGGAGGGGTACTATCTCTACTTCGAAGATAACGCAGCTGTAATCGTA
AATCCAAAGGGAGAAATGAAAGGCTCAGCCATCACAGGACCAATTGCTAAAGAATGCGCC
GAATTATACCCAAGAATTGCATCCAACGCTAGTTCAGTTGTCTAAGAACTTTGCTAATTC
TGTT-GTTGTGAGTAACACAAACC--CTTTGTAATAACAACATTC-----AGTCCAAAA-
---------------AAAAAA--
> foca_c29476_g1_i1
-----------------CGGATTATTAATTTTATAAAACAATATGAGTAAAAGAGCCAGA
GGAGGTAGATCCGGAACTAAGGTTAGAATTACATGCGGACTTCCAGTCGCAGCATTGATG
AACTGTGCTGATAACACCGGAGCTAAAAACTTATACATTATTGCCGTCTACGGAATCCAA
GCAAGATTAAACAGATTGCCAAAGGGATCAGTCGGAGATTTGGTACTTGCTTCAGTTAAG
AAGGGAAAGCCAGACTTGAGAAAGAAAATTCACCCAGCTGTTATTGTCAGACAAAGAAAA
ACTTTCAGAAGAAAGGAAGGATACCATATATATTTCGAGGATAACGCTGGAGTAATCGTC
AACATTAAGGGAGAAATGAAGGGTTCAGCAATTACAGGACCAATTGCCAAAGAATGCGCT
GAATTATATCCAAGAATTGCCTCTAACGCTTCATCAGTTGTCTAAATAAACCTTAAATGA
TGTTAGTTAAGGACAATACATGGCTTCTTAGTAATAACAACGTTT-----ATAACAAAA-
---------------AAAAAAAA
> minu_c14436_g2_i1
---------------------------------TAAATCAATATGAGTGATAGATCTAGA
GGAGGAAGGTCTGGTACCAAAGGTAAGATTTCTTGCGGTCTACCAGTCGCAGCTTTGATC
AACTGTGCCGATAACACCGGAGCTAAAAATTTATTCATTATTGCCGTCGGCGGAACTCAG
GCCAGATTAAACAGATACCCAAAAGCCTCCGTAGGAGACTTGGTACTCGCTTCATGTAAG
AAGGGAAAGCCAGATTTGAGAAAGAAAATTCACCCAACCATTGTTGTTAGACAGAGAATG
CCATACATCAGAAAGGAGGGATATCATATCTATTTCGAAGATAACGCAGGAGTAATTGTC
AACCCTAAGGGAGAAATGAAGGGATCTACCATCACTGGACCAATTGCCAAAGAATGCGCT
GAATTATTCCCAAGAATTGCTTCTAACGCTTCCTCAGTTGTCTAAATAATCCACTAATGA
TATA-CTTTAACTGGCTAAGAAAG--CTTCATATTAAA----------------------
---------------AAAAAAAA
