# Supplementary material for: Nontriplet feature of genetic code in Euplotes ciliates is a result of neutral evolution
Source: Proc Natl Acad Sci U S A. 2023 May 22;120(22):e2221683120. doi: 10.1073/pnas.2221683120 (PMC10235951; doi:10.1073/pnas.2221683120)
Supplement: Supplementary file 5 — Dataset S04 (GZ) [file pnas.2221683120.sd04.gz › ./nuc_alignments/cras_c15213_g1_i1++.fasta]

> minu_c31071_g1_i1
CATTAATGAGTGCTAAAGTAGAGCAAAGCTACAGTAAAAGAATGGCTTTTGCAGGCATGG
CCAGTATCTGAGCTGGTTCAGCCACCCATCCAATAGAAACAGTTAAAACACGTATGCAGG
TTGTAGGTGAAAAAGGAGCCAGAAGTAAAGTGGATTACAGAGGCAATTTCTTTACAGCAG
CCAGAGTGGTGACTAAAAATGAAGGGGTATCAGGACTGTACAAAGGTATCCAAGCTACCT
GGATGAGAGAAAGTATTTATAGCAGTTTAAGACTCGGCTTATATGACCCTATCAAACATT
TCTTAGGGCATACTGATAAGAGAAATACTCCATTCTATATCAAATTCATTGCTGGAGGTA
TGAGCGGAATGCTTGCTTCCTCAGTCGCAAATCCAACCGACGTTTTAAAAATCAGAATGC
AGGCAATGGAAAAAGATCACCATGGTGTAACATGGCATGTTAGGGATATTATGAAGAACA
ATGGAATAGCAGGGTTTTATAAAGGTATCCAGGCAACCATAGTGAGAGCCATCATGCTAA
ACGCTACAAAGTTGTCCACTTACGACCATATAAAGCACACTTTGATAAATATGGGAATTA
TGCACGAAGGATATTTGTGATATTTCGTTGCTTCTACCTGTGCAGGAATGATAATGGCTA
CTGTAACAGCTCCCTTCGATATTGCTAGAACCAGAATTATGAATCAACCTCATGGTCAAC
AGCTATACAAAGGCTTGGCTGATTTCATGGTGAAGACAGTCAGAAATGAAGGCGTCATGA
GTCTTTACAAAGGATTTACTCCTCAATGGATGAGGTTTGGCCCCTTCACCGTAATCCAAC
TCATGACCTGGGAATTGTTGATAAATTTATTTG--ATTAGGAGTTTTCTCAAAAAAAA
> cras_c15213_g1_i1++
------------------------------------------------------------
------------------------------------------------------------
---------AAAAAGGA---------------------------AATTTCTTCAAAGCTG
CCAGAGTTGTAGTAGAAAATGAAGGAGCTTCTGGGCTACTCAAAGGTATTCAGGCGACCT
GGATGAGAGAAAGCATCTATAGCAGTTTGAGATTAGGACTGTATGAACCAATCAAGCATT
CCCTTGGTCATACCGATAAAAGAAACACCCCATTTTATATAAAATTCTTGGCAGGGGGAA
TCAGTGGAATGTTGGCTTCTTCGGTTGCGAATCCAACCGACGTCTTGAAGATTAGGATGC
AGGCTATGGAGAAAGATCACCATAATGTACTTTGGCATATCAGGGACATTATGAAGAATA
ATGGGGTGCTTGGCTTCTACAAAGGACTTCAGGCTACAATAGTCAGAGCCATTATGCTGA
ACGCTACAAAGCTTTCGACTTATGATCACATTAAGCACACACTGATAAATTTGGGAATCC
TTGAAGAAGGATATTTATGATATTTCATTGCATCTACTTGTGCAGGAATGATAATGGCAA
CTGTCACAGCGCCTTTCGATATTGCAAGAACAAGGATCATGAACCAGCCTCACGACAAGA
AGCTTTACGCAGGGCTCACAGACTTCTTGATCAAGACCATCCGGAATGAAGGCCCTATGA
GTCTCTACAAGGGATTTACACCCCAATGGATGAGGTTTGGTCCATTTACGGTGATCCAAC
TGATGACTTGGGAACTTCTAATAAATTTATTTGCAATTAGAACTT-----------AA
