# Supplementary material for: Nontriplet feature of genetic code in Euplotes ciliates is a result of neutral evolution
Source: Proc Natl Acad Sci U S A. 2023 May 22;120(22):e2221683120. doi: 10.1073/pnas.2221683120 (PMC10235951; doi:10.1073/pnas.2221683120)
Supplement: Supplementary file 5 — Dataset S04 (GZ) [file pnas.2221683120.sd04.gz › ./nuc_alignments/cras_c24269_g1_i1+cras_comp8656_c0_seq1+.fasta]

> raik_c18140_g1_i1
-------------------------------------ATTTGAAATATTTGCGCAGTCT-
-AAGATGGATACCTCTGATGCCCCTCAGATCATTGAGCATGTCAACCACAGCTTAACTTT
CACACCATTTGATGTCAAATGGATCCCATGTAGTGCAAGGTTCTGCCTTTTCGGACAGAG
TCCAAGTGCCAAAGGTGTTTTCCAGATCTTCCAACTGAAGAAAGGCAAAATAGAGATGCT
GAGTGAGTTCAACAAAGAGTATGGTATAAAAGATTCAACTTTCGAAGCATCATCTCTGAC
TGAGAGAGATGTGTCAACCATCGACTTCAAAGGCAACCTATGCACATATGACATTGAGAA
GGGAATGCCAAAATATGAAGTCAAAGCTCATGAAGGCATGGGCAACACTATTCACGGAAT
CGGTGGTAAAGGACCAGACTATGGAGCCCCAGAACTTGTGACAGGTGGCTCTGATGGATG
TGTCAGGGTTTGGGACCCTCGTCAAGAGTCTCCAGTCGTCAGTCTAGAACCTTCCGAATC
AGAAGAAATCAAACCTGACTGATGGTGTGTTCGATTCGGTAATGCCCATAATGCAGAAGA
GAGATGTATAGTTGCTGGTTATGATAACGGTGACGTAAAGCTATTCGATCTTAGAATGAA
CTTGTTACAATGGGATACTAATGTGTCAAATGGTGTTTGCGGTCTTGAGTTTGATAGACC
TGACATCCCTATGAACAAACTAGTAGTCACAACACTTGAGTCCAAATTCCATGTATTCGA
TATGAGAACCCATCATCCAGAATTAGGATACTCAGGAATGGAAGAAATAGCTCATAAGTC
TACAATTTGGGGAGTTTCACACTTTCCTCAAAACAGGGATCTGTTCACTACCTTAGGAGG
TAATGGTGCTATTAACCTATACAAATACAAGTATCCTGCCCAAAGAGTCCTAAAAGACCT
GGATGATCTCGAATATGGTGTTGTAGGATCTCTCGAACTCCTCAATGAAAAGACACTAGC
CCAGCAGCCAATAGTCGCCATGGACTGGAATGATGAGAAGTTTGGACTAGGCGTTATGTG
ATCTCTAGACCAACAATGCAAGGTAGTAATCTGTACAAAGCTGAACTTATACTAA-----
-----------------------TTTTGGAAAT------------------TCAAT----
------------
> rari_c9037_g1_i1
------------------------------------------AAATATTTGCGCA---TA
AAGTATGGATACCAGCGACGCTCCTCAGATCATTGAGCACATCTCTCATAGTTTAACCTT
CACTCCTTTCGATGTCAAATGGATCCCCTGCAGTGCCAGGTTCTGCCTCTTCGGCCAGAG
TCCAAGCGCCAAAGGAGTCTTCCAAATTTTCCAGCTGAAAAAGGGCAAAGTGGAGAAATT
GTGAGACTTTACCAAGGAATACGGAATCAAAGATGCCACCTTTGGAGCTTCCAACCTCAC
TGATAGAGATGTGTCCACTATTGACTTCAAGGGCAACCTCGTCACCTACGATATTGAGAA
GGGACTCCCCAAATTCGAAGTTAAGGCGCACGAGGGAATGGGAAATACGGTCCACGGAAT
CGGCGGAAAAGGCCCAGACTACGGAGCCCCCGAACTCGTTACCGGTGGCTCTGATGGCTG
CGTCCGAGTCTGGGACCCCAGACAAGAAGCTCCCGTCGTCAGTCTTGAGCCTTCGGACTC
CGAAGAAATCAAGCCCGACTGCTGGTGAGTGAAGTTCGGAAACGCTCATAATTCTGAAGA
AAGGTGCATCGTAGCAGGGTATGATAATGGGGACGTGAAGCTGTTTGACTTGCGTATGAA
CATGCTTCAATGGGATACCAATCTCTCTAACGGTATTTGTGGTCTCGAATTTGACCGTGC
CGATATCCCCATGAACAAGCTTGTCTGCACAACTCTGGAAAGCAAGTTCCACGTTTTTGA
CATGAGGACTTACCACCCAGAGAAAGGGTACTGTGGCCTAGAGGAGATGGCACACAAATC
TACCATTTGGGGAGTGTCTCACTACCCTCAGAATAGAGACTTGTTCACTACCTTGGGTGG
AAACGGAGCTATCAACTTGTACAAATACAACTACCCCGCCCAGAGATCTCTCAAAGACTT
GGATGATATTGAATATGGAGTCCCGGGAACAGTCGAACTGCTCAATGAGAAGTCCATTGC
CCAGCAGCCAGTAGTCTCCCTCGACTGGAATGACGAGAAGTTTGGACTGGGAGTTATGTG
ATCTTTGGACCAGCAATGCAAAATCATTATTTGTACCAAACTAAACTTGTATTAA-----
-------------------GGTCTTCTAGAA----------------------AAAAAAA
AAAAAAAAAAAA
> eury_eury_c13800_g1_i1
--------------------------------CGGATATTTAAAATATTTGCGCATTCTG
AAAGATGGATACTAGCGAGGCCCCTCAGATAATAGAGCATGTGAACCATAGCCTGTCGTT
CACCCCCTTCGATGTGAAGTGGATCCCCTGCAGTGCCAGATTCTGTCTGTTCGGTCAAAG
CCCCGGGGCAAAGGGGGTATTCCAGATATTCCAGCTCAAGAAGGGCAAGATAGAGATGCT
GAGTGATTTCGGAAGGGAGTATGGCATCAAGTGAGCCTCCTTCGATGCCTCCACGCTCAC
TGACAGAGATGTCTCCATCGTTGACTTCAAGGGCAACCTGGTCACCTATGACTTGGAGAA
GGGGAAGCCTAAGTATGAGGTCAAGGCACATGATGGCATGGCCAATACAATCCATGGAAT
AGGAGGGAAAGGTCCAGATTACGGGGCTCCAGAGATAGTCACTGGAGGCTCTGATGGCTG
CGTCAGAGTCTGGGATCCCAGGCAGGAGGCACCAGTAGTCAGCTTGGAACCATCCGAGTC
TGAAGCAATCAAGCCTGATTGTTGGTGAGTCAAATTTGGAAATGCTCATAATGCAGAAGA
AAGATGTCTTGTTGCAGGCTATGATAATGGTGATGTCAAACTATTTGACCTAAGAATGAA
CATGCTACAATGGGATACTAACCTTTCTAATGGTATATGTGGAATTGAGTTTGATAGACC
AGATATTCCAATGAACAAACTTGTTTGTACTACTTTAGAATCTAAGTTCCATGTTTTTGA
TATGAGAACATACCACCCTGAGAAAGGTTATTCAGGATTAGAGGAATTAGCACATAAATC
TACAATCTGGGGAGTATCTCACTATCCTCAGAATAGAGACTTATTTACAACTTTGGGAGG
TAATGGAGCCATCAATTTGTATAAATACAAATACCCTACTCAAAGAGCTCTCAAGGACCT
TGATGATATTGAATACGGAGTCCCAGGAACTGTAGAACTCTTAAATGAGAAGATAGTGGC
CCAACAGCCAGTGGTGTCTTTGGACTGGAATGATGAGAAGTTTGGCTTAGGTGTTATGTG
ATCCCTTGATCAACAATGCAAAGTCATCATTTGTACTAAATTGAATTTGTACTAAATTAG
CAAGTAGAAACTTCAGCATGGGATTGTAAGAAC---TAATTCTGTTCATATTCAATTTTG
AGG---------
> minu_c16071_g1_i1
GAGACCCCAAAACCCCGATTTTGAATAATTTTATAGAATTTTAAACTTTTCCGCATTTC-
-AACATGGATACAAGTGAAGCTCCTCAAATTTTAGAGCATACGACTCATAGCTTATCGTT
CACCCCATTTGATGTCAAGTGGATCCCTTGCAGCGCAAGATTTTGCCTCTTCGGGCAAAG
CCCGGGGGCAAAAGGCGTCTTCCAAATTTTCCAGCTGAAAAAAGGAAAAATGGAGATGCT
CTCTGAGTTCTTCCCAGAATACGGAATCAAATGTTCCACATTTGAGGCCTCTTCTCTGAC
GGACAGAGATGTCTCAACTATCGACTTCAATGGAAATTTAGTCACTTATGATATTGAAAA
AGGCAAGGAGAAGTTCTCAGTGAAGGCGCATGAGGGTATGGGAAACACCATCCACGGGAT
TGGAGGCAAGGGCCCCGACTACGGAGCCCCTGAGCTCGTCACAGGTGGATCTGACGGCTG
CGTCCGAGTCTGGGACCCCAGACAGGAGTCTCCAGTAGTCTCACTTGAGCCTTCAGACTC
AGAAGAGATCAAACCTGACTGATGGTGAGTCAAATTCGGAAATGCCTTCAACGCTGAAGA
AAGATGCATCGCAGCAGGATATGATAACGGAGATGTAAAGCTCTTCGACCTCAGGATGAA
CATGCTCCAATGGGATACAAACCTGAGCAACGGAATTTGTGGGATCCAATTTGATAGACC
TGATATTCCAATGAATAAACTCGTTTGTACAACTCTGGAATCAAAATTCCACGTTTTTGA
TATGAGAACTCATCACCCAGAGAAAGGTTATAGCGGGTTGGAGGAAATGGCCCATAAGTC
TACGGTTTGGGGAGCTTCTCACTTCCCTCAGAATAGAGATCTCTTCACGACTTTGGGAGG
TAATGGGTCCCTGAACCTTTACAAGTACAAATACCCTGCACAGAGATCTCTTAAAGACTT
GGATGATGTTGAGTATGGAGTAGCAGGATCAGTCGAGCTCCTAAATGAGAAGTCAGTCGC
CCAGCAGCCAGTCGTCTCACTTGACTGGAATGACGAGAAGTTCGGACTCGGAGTCATGTG
ATCTTTAGATCAACAATGTAAGGTTATCATCTGCACGAAGTTGAACCTATATTAATAATT
CCAGCA---------------GATTCTAGAATCATTCAAAACTTTTAA-----AAAAAAA
AAAAAAAAAGAA
> foca_c13495_g1_i1
------------------------------------------------------------
------------------------------------------------------------
------------------------------------------------------------
------------------------------------------------------------
------------------------------------------------------------
-----------------------------------ATTTGACTACCTATGACCTTGAAAA
AGGCAAAGTTAAATATCAAGTTAAAGCTCATGAAGGAATGGGAAATACTATCCATGGTAT
CGGTGGGAAAGGCTCAGATTATGGAGCTCCAGAACTTGTCACAGGTGGCTCAGACGGATG
TGTTAGAGTTTGGGACCCAAGGCAAGAATCGCCAGTAGTCAGTCTTGAACCATCAGAGTC
AGAAGATATCAAGCCTGACTGATGGTGAGTCAAATTTGGAAATGCTCATAATGCTGAAGA
ACGATGCATAGCAGCAGGATATGATAATGGAGATGTTAAACTATTCGACCTTAGAATGAA
CATGCTCCAATGGGACACAAACCTTAACAATGGAATCTGTGGAATTGAATTTGATAGACC
TGATATTCCAATGAACAAACTTGTATGTACAACTTTAGAATCTAAATTCCATGTATTTGA
TATGAGGACATATCACCCAGAAAAAGGATATAGTGGGCTTGAAGAATTGGCACATAAATC
TACTATTTGGGGAGTCTCACATTTCCCTCAGAATAGAGATTTGTTCACCACTCTTGGAGG
TAATGGATCAATTAACTTGTACAAATATAAATACCCAGCACAGAGAAGTTTGAAAGATTT
AGATGATGTAGAGTATGGAGTAGCAGGATCTGTAGAATTACTTAATGAGAAAGCAGTAGC
TCAACAGCCAGTAGTCTCTTTGGACTGGAACGATGAGAAGTTCGGTCTAGGAGTTATGTG
ATCTCTCGATCAACAATTAAAGGTAGTAATCTGCACAAAGTTAAATCTATATTAA-----
----------------------ATTCGAGAAGC---------------AGGTCAACATTA
AAAAAA------
> cras_c24269_g1_i1+cras_comp8656_c0_seq1+
----------------ATTTTTTTTTTTTTTAATAGAATTTAAAATATTTCCGCATTTT-
AAACATGGATACAAGTGATGCACCCCAGATTTTAGAGCATATTTCTCATAGCTTAACCTT
TACACCTTTCGATGTTAAATGGATCCCTTGCAGTGCTAGATTTTGCCTATTCGGTCAAAG
CCCCAGTGCAAAAGGAGTCTTCCAGATCTTCCAGTTGAAGAAGGGCAAGATAGAGATGGT
ATCTGAGTTCAAGCCTGAATATGGAATCAAATGTTCGACCTTCGAGGCCTCTTCTCTGAC
AGATAGAGATGTCTCTATCGTTGACTTCAATGGAAACTTGATCACCTATGATATAGAGAA
AGGTAAAGAAAAGTTCTCTGTCAAAGCTCATGAAGGCATGGCTAATACTATCCATGGAAT
TGGAGGAGAAGGACCCGATTATGGAGCTCCAGAGTTGGTTACAGGTGGTTATGACGGCTG
TGTTAGAGTCTGGGACCCAAGACAAGAATCTCCAGTAGTATCACTCGAACCATCCGAATC
AGAAGAAATCAAACCTGACTGATGGTGAGTTAAATTCGGAAATGCATTCAACGCAGAAGA
GAGATGTATCGTAGCAGGATATGACAACGGAGATGTAAAGTTATTTGATCTTAGGATGAA
CATGCTCCAATGGGACACTAACCTCAGCAATGGTATCTGTGGTATCGAATTTGATCGTCC
AAATATTCCTATGAACAAACTTGTTTGTACAACACTTGAATCTAAATTCCATGTCTTTGA
TATGAGAACTTACCATCCAGAGAAAGGATATAGTGGATTAGAGGAAATGGCACATAAATC
TACAATTTGGGGAGTTTCCCATTTCCCACAGAATAGAGATTTGTTCACAACTCTGGGAGG
GAATGGTTCTATTAATTTGTACAAATATAAATACCCAACTCAGAGATCCCTCAAAGACCT
TGATGATGTAGAGTATGGAGTACCAGGAACAGTAGAGCTATTGAATGAAAAGTCAATTGC
TCAACAACCTGTAGTCTCACTTGACTGGAACGATGAGAAGTTCGGCCTTGGAGTTATGTG
ATCTCTTGACCAACAATGCAAAGTCATTATCTGCACAAAGCTGAATTTGTACTAATTG-C
CCAGCA---------------TATTCCAGAAATAATGAAATTATTTTGAGGCAAAAAAAA
AAAAAAAAAAAA
