# Supplementary material for: Nontriplet feature of genetic code in Euplotes ciliates is a result of neutral evolution
Source: Proc Natl Acad Sci U S A. 2023 May 22;120(22):e2221683120. doi: 10.1073/pnas.2221683120 (PMC10235951; doi:10.1073/pnas.2221683120)
Supplement: Supplementary file 5 — Dataset S04 (GZ) [file pnas.2221683120.sd04.gz › ./nuc_alignments/foca_c32371_g1_i1.fasta]

> foca_c32371_g1_i1
AAAATATGCAAGCCTCTAAGAAAGCAGCTTTCAGAGTTGTATTTGCCAGACATGGAGAAA
GTGTATGGAATAAAGAAAATAGATTTACTGGATGGAAGGATGTCACATTAACTGATAAAG
GTCATGAAGAAGCTAAAGCAGCTGGTGTAGTATTGAAAGACAAAGGATTTGAATTTGATA
TTGCACATACATCAGTACTTAAGAGAGCTATTCTTACCTTTAACGATATTGTTGATGAGA
TTGATCATCATCACATCCCAGTACATAAAACATGGAGACTTAATGAACGTCACTATGGTG
CTTTACAAGGATTAAACAAGGCTGAAACTGCTGAAAAGCATGGAGATGAACAAGTACTTG
TTTGGAGAAGATCTTTTGATATTCCACCACCAGCATTGGAAGATTCTGATGAAAGACACC
CAAAATTCGATAAGAAATACGCTACTCTTCCAAAAGCAGCTCTTCCAAGTACTGAGTCCT
TAAAGCTCACTATTGACAGAGTATTACCATATTGGTTTGATACCATCTGCCCTCATATCT
TAGAGGGAAAGAGAGTTTTAGTAGTTGCACATGGTAACAGTCTCAGAGCTATTGTTAAGT
ATCTGAACAATATGAGTGATAAAGAGATTGTTGGGTACAATATCCCAACTGGTATTCCAT
TCGTCTATGAATTCGATGAAGATATGAACGTCTTGAATAATTACTACCTCATTGATGAAG
AAGAGTTAAAACAAAAACAAGATGAAGTGGCTAACCAAGGAAAAGCCAAAGTATAATTTC
GATTCACGATTCAA-----TCAAAAAAAAAA
> minu_c31957_g1_i1
------TGCAGGCCAGCAAGAAAGTAGCTCATAGAGTCGTATTCGCTAGACACGGAGAAA
GTGTTTGGAACAAAGAAAACAGATTTACAGGATGGACTGATGTCACTCTTACCGAGAAGG
GTCACCAGGAAGCTAAATTTGCAGGAGATGTTCTTAAGGAGAAAGGATTTGAGTTCGATG
TTGCTCATACTTCCGTCCTTAAAAGAGCCATTCTAACTTTGAATGGAATCCTTGATGTTA
CCGACCATCACCACCTCCCTATCAATAAGACCTGGAGACTTAACGAGCGTCATTATGGAG
CCTTGCAAGGACTCAACAAAGCTGAGACCACTGAGAAGCATGGAGAAGAGCAAGTTCTTG
AGTGGAGAAGATCCTTTGATATCCCACCTCCAGCATTGGAAGATTCTGATGAAAGACATC
CTTCTCTTGACAGGAAGTACTCTAATGTGCCAAAGTCCGCTCTCCCAGCCACCGAGTCAC
TGAAGACTACCATTGACAGAGTCTTACCTTATTGGTTCGATCACATCTGCTCAGATATCC
TCGATGGAAAGAGAGTTCTAGTTGTCGCTCACGGAAACAGTCTCAGATCCATGGTTAAGT
ACCTTAGCAACATGAGTGATGAGGAGATTGTTAGCTACAATATTCCAACTGGTATCCCAT
TCGTTTACGAATTCGACGAGGACCTGAACGTACTCAACAACTACTACCTTATCGATGAGG
AAGAGTTGAAGGCTAAGCAGGAAGAAGTTGCTAACCAAGCTAAGGCTAAGGCATAACCTC
GAATAACGATTCAACGAGTTCAAAAAA----
