# Supplementary material for: Nontriplet feature of genetic code in Euplotes ciliates is a result of neutral evolution
Source: Proc Natl Acad Sci U S A. 2023 May 22;120(22):e2221683120. doi: 10.1073/pnas.2221683120 (PMC10235951; doi:10.1073/pnas.2221683120)
Supplement: Supplementary file 5 — Dataset S04 (GZ) [file pnas.2221683120.sd04.gz › ./nuc_alignments/cras_c16660_g1_i1++.fasta]

> octo_c22799_g1_i1
GTTGGAGCAAGAAGAACTGCCTGCGAATAAATTTCAAAAT-TTTCAAATATGATTTCAAG
GGAGGACAGCATCTATTTTTCTAAACTCGCAGAGCAAGCAGAAAGATACGAGGATATGGT
TAAAAGAATGAAAGAAGTTGTTGATCACGGACAAGAGCTAAACACTGAAGAACGTAACTT
GCTTTCAGTTGCTTATAAAAACTCTGTTGGAGCAAGAAGAACTGCCTGGAGATCTGTCTC
TGCTATTGAAGCAAAGGAGAAACAAAGAAATTCGTCTCATTTGCAATTAGTTTCTGATTA
CAAACAAAAAATTGAGAAGGAATTAAACGACATTTGTAACGATGTACTAAATCTTCTTGA
TGATACTCTTATTCCAAGCACAAGTGGAACTGAAGCAACTATTTTCTACTTAAAGATGAA
GGGAGATTATTTTAGATATTTGGCAGAATTCTATAAAGGAAACGACAAAAAAGATGTAAT
CGATAAGGCTCAAGAAGCTTATAAACAAGCTACTAATGCTGCTATGCCATTGAAGGCAAC
TCATCCAATCAGACTAGGATTAGCATTAAACTATTCAGTGTTTTACTATGAAATTGTAGA
ATCCCCAGAGATCGCTTGTAAACATGCTAAAGCAGCATTCGATAGTGCAATCGCAGAACT
CGATGCATTAGAGGAAGAAGAGTATAGAGACTCTGCTGCCATTATGCAACTGCTCAGAGA
TAATCTTACATTATGGACAACAGATATGAAGGGCGAAGATAAAGGAGATGATAAA-----
-GATGCGGTTGATGAGGTTTAACT-----------TAGTTATTATGTAATT-----GAGA
TTAATGGAAACAAGGTGAAAGCGAATTTAGTTTTTCTTTTATGTTTTTCATTTATGATCC
TGCC
> petz_comp28062_c0_seq1
---------------------------TAATTTTCAAAAA-TTTTAAATATGTTTTCAAG
AGAAGACTCCATATACTTTGCCAAGCTGGCGGAGCAAGCCGAACGATATGAGGATATGGT
CAAGAGGATGAAGGAAGTAGTTGCCTCCGGCCAAGAACTCAACACTGAGGAAAGGAACCT
GCTATCCGTCGCATACAAAAATTCGGTAGGTGCAAGGAGAACAGCATGGAGGTCAGTTTC
TGCAATTGAAGCAAAGGAAAAACAAAGGAACTCAACCCACGCTACACTCGTATCGGAATA
TAAGGAGAAAATCGAAAAGGAACTGAAAGATATTTGTGATGATGTATTGAACTTGCTCGA
TGAAACGCTGATCCCAAACACAGGTGGTATTGATGCAAGAATTTTCTATCTCAAAATGAA
AGGGGATTATTTCAGATACCTTGCTGAATTTTTAAAAGGAAATGATAATAAAGAAGTAAT
TGAGAAAGCTCAAGAAGCCTATAAGCAAGCAACCAATGCAGCTAATCCATTGAAAGCAAC
TCATCCAATTAGGCTGGGTTTGGCTTTGAACTTCTCAGTATTCTATTATGAGATTGTTGA
ATCACCTGAAATTGCTTGTAAACTTGCAAAAGCAGCATTCGATAGTGCTATCGCAGAATT
AGATGCATTGGAAGAGGAAGAGTATAGAGATTCCGCTGCAATTATGCAACTTCTCAGAGA
TAATCTAACCCTCTGGACATCCGATATGCAAGAAAAGGATAAAGGTGAGGAGAAGGGT--
-GATGCTGAAGCCGATGTATAACT--GAATGGTCCTATCTTGTATTAACTTACTCCGCCA
CCAATTTCAATATTAAAAAA----------------------------------------
----
> eury_eury_c13955_g1_i1
-----------------AGTAAGTATATAATTTTCAAACTATTTCAAATATGACTTCTAG
AGAAGACGATATTTACTTTGCCAGACTAGCCGAGCAAGCAGAAAGATATGAGGACATGGT
GAAACGCATGAAAGCAGTCGTAGATGCTGGGCAGGAGCTCAACACTGAAGAAAGAAATCT
TCTATCTGTTGCATATAAGAACTCAGTTGGTGCAAGGAGGACTGCTTGGAGATCTGTATC
AGCCATTGAAGCTAAGGAAAAACAAAGGAACTCCTCTCATTGAACTCTGGTTTCTGAATA
TAAGAACAAGATCGAAAAAGAGCTCCATGATATTTGTGATGATGTATTAAATCTTCTTGA
TGAAACCTTGATCCCCGGTACAAGTGGAATTGAGCCTACTATTTTCTACCTCAAAATGAA
AGGTGATTATTTCAGATATTTAGCTGAATTCAACTCAGGAAAGGCTAAACAGGATGTGAT
TGAGAAGGCACAGGATGCTTATGAGCAGGCCACTAAAGCCTCCAAGCCATTGAAGGCCAC
ACATCCAATCAGGCTTGGATTAGCCCTAAATTACTCCGTGTTCTATTACGAAATAGTTGA
GTCACCCGAGATCGCATGTAAGCATGCGAAAGCTGCCTTTGACAGTGCAATCGCTGAATT
GGATGCCCTTGAAGAGGAGGAGTACAGGGACTCAGCTGCCATCATGCAACTTCTTAGAGA
CAACCTCACTCTCTGGACTACTGATATGAAAGGGGACGAAAAGGGCGATGATAAAGGT--
-GGAGACGAGAATGATGTGTAGAG--ATATTGAATAGGTTGATCTATAAG----------
------------------------------------------------------------
----
> foca_c4000_g1_i1
---------------------------TTTTTTTCAAAAT-TTTCAAATATGCCTTCAAG
AGAGGATAATATATACTTCGCAAAGTTAGCTGAACAAGCTGAAAGGTATGAGGATATGGT
TAAACGGATGAAATCAGTAGTAGATGCTGGTCAAGAACTCAATACTGAAGAGAGAAATCT
TCTTTCAGTTGCTTATAAGAATTCAGTAGGAGCAAGAAGAACTGCATGGAGATCTGTTTC
AGCTATTGAAGCAAAGGAAAAACAAAGAAACTCTAATCATTGAGATCTAGTATCTGAGTA
TAAGCAGAAAATCGAAAAAGAACTCAATGATATTTGTGAAGATGTACTCAACCTTCTTGA
TGAGGCACTAATTCCAGGAACTAGTGGTATTGAGCCAACAATTTTCTATCTCAAGATGAA
AGGAGATTATTATAGATATTTGGCAGAGTTCTATAAGGGTAATGATAATAAAGAAGTAAT
TGATAAAGCTCAAGAAGCATATAAACAAGCTACTGATGCAGCCAAGCCACTCAAGCCTAC
TCATCCTATTAGGCTCGGTTTAGCTCTCAATTATTCTGTATTCTATTATGAAATTGTTGA
ATCCCCTGAAATTGCATGTAAACATGCAAAGGCTGCATTTGATAGTGCAATTGCTGAATT
AGACGCACTTGAAGAGGAGGAATACAGAGACTCAGCAGCAATTATGCAGTTGTTGAGAGA
CAACCTCACCTTATGGACTACTGATATGAAAGGAGATGAAAAAGAAGGTGAAAAGGGT--
-GATGCCGAAGAAGCAGTATAATT-------------TCTTTCATAAAATC---ACTAGG
CTATGTTATTTAAAAAAAAA----------------------------------------
----
> minu_c27622_g1_i1
-----------------------------------------TTTCAAATATGACTTCTAG
AGAAGACAATATTTATTTCGCTAAGCTTGCTGAACAGGCTGAGAGATATGAGGACATGGT
CAAGAGGATGAAATTGGTCGTAGACTCGGAACAAGAACTCAATACTGAGGAAAGAAATCT
CCTCTCAGTCGCCTACAAGAATTCTGTAGGAGCAAGAAGGACTGCGTGGAGATCTGTCTC
CGCAATTGAGGCTAAGGAAAAGCAGAGAAACTCAGCTCATTCAGGCCTTGTCTCTGGATA
TAAAGAAAAGATTGAGAAGGAACTCAATGATATCTGTGAGGACGTTCTTTCCCTTCTTGA
TGATAAACTCATCCCAGGAACTAGTGGAATCGAGCCAACTATTTTCTATCTCAAGATGAA
AGGAGATTACTATAGATATTTAGCAGAGTTTTACAAGGGAAATGATAATAAAGAAGTCAT
TGAGAAAGCTCAGGAAGCTTATAAACAAGCTACTGATGCAGCTAAACCACTCAAGCCAAC
TCATCCAATTAGGCTAGGTTTGGCTTTGAATTATTCTGTATTCTATTATGAAATTGTTGA
ATCTCCAGAGATTGCTTGCAAGCATGCCAAGAGTGCATTCGATAGTGCCATCGCAGAACT
TGATAACCTTGAGGAAGAAGAGTATAGAGACTCAGCCGCTATCATGCAACTTTTGAGAGA
CAACCTTACCCTATGGACAACTGATATGAAGGGAGATGAGAAAGAAGAAGAAAAGAATAA
CAATGGTGAAGAAGAAGTCTAGATTTATATTTAGTTCTTTAATATTTAAGT---------
-----------CAAAAAAAA----------------------------------------
----
> cras_c16660_g1_i1++
-----------------ATTATTATTATAATTTTAAAAA--TTTTAAATATGACTTCTAG
AGAAGACAATATTTACTTTGCCAAGCTAGCTGAACAAGCTGAGAGGTACGAGGACATGGT
CAAGAGGATGAAGCTTGTCGTAGCCACTAATCAGGAGCTCAATAATGAAGAAAGAAACCT
CCTTTCAGTCGCATATAAAAATTCTGTAGGGGCTAGAAGGACAGCATGGAGATCTGTATC
AGCTATAGAAGCTAAAGAGAAGCAAAGAAACTCGTCACACTTGAAACTAGTATCTGGATA
TAAGGATAAAATTGAGAAGGAACTCAATGATATCTGCGAGGATGTCCTTTCCTTACTTGA
TGACACACTTATAGAAGGAACTTCTGGAATTGAACCAACCATTTTCTATCTCAAGATGAA
AGGAGATTATTTTAGATATCTAGCAGAGTTTTATAAAGGGAATGATAATAAATTAGTTAT
TGAGAAAGCTCAGGAAGCTTATAAACAAGCTACTGATGCTGCCAAACCACTGAAGCCAAC
TCACCCAATCAGGCTTGGATTAGCTTTGAATTATTCAGTTTTCTATTATGAAATCGTTGA
GTCTCCTGAAATTGCTTGTAAGCATGCAAAGAGCGCATTTGATAGCGCAATAGCAGAACT
CGACACTCTCGAAGAAGAAGATTATAGAGATTCAGCTGCAATTATGCAACTTTTGAGAGA
TAATCTTACTCTTTGGACTACTGATATGAAGGGAGATGAAAAGGAAGAGGATAAAAACAA
GGATGGAGAGGCTGATGTATAGATCTAACT----CCCTCTAATATTTAATT---------
CCACTAAAAAAAAAAAAAAA----------------------------------------
----
