# Supplementary material for: Nontriplet feature of genetic code in Euplotes ciliates is a result of neutral evolution
Source: Proc Natl Acad Sci U S A. 2023 May 22;120(22):e2221683120. doi: 10.1073/pnas.2221683120 (PMC10235951; doi:10.1073/pnas.2221683120)
Supplement: Supplementary file 5 — Dataset S04 (GZ) [file pnas.2221683120.sd04.gz › ./nuc_alignments/foca_c19295_g1_i1.fasta]

> minu_c3393_g1_i1
---TTTTAAGCCAT--AAATGCTTCAAAGAAGTTTAATGAGGATAAAGCCCTCTCAATTG
AGATCTTTACCTTCAGCTTGTTTCAGGAATTCAATCTATC--GTCAGAATCTTCGTTTCT
TCAGTAATGGGCCTC--------------------------------AGCCCGGAGGAGA
TAAGGGAGGA----TTTGGAACCCCCAGAACTGATGGAAGACAGCCCCCAGACCCTACTG
ACAAATCTGGGTATTACTCAGATGAGGAGTCTACCTCCTTTAGTAGTGATAGAAAGTTTA
GTAACTTCATCCTCTTCACAGGAGCCCTTGCTCTCGGAATTATCTACATGTATTCCAATG
TTCAGAGTATTAAGAAGAAGAGAGAGCAGAAAATTCAGAATGTGGGCAAAGCTCAATACG
CAGGAAAGGCTAATATCGGAGGTGACTGGCTTCTTTATGACACTGAAGGAAACCCAGTGA
CTCATAAAGATCTGGAAGGGAAATATTATCTGATTTATTTCGGATTTACCATGTGTCCAG
ACGTCTGCCCAGTTTCTTTGAATAAAGCAGCTAAAGCGAAGAAAAAGGTAATGAAGTCTA
AAGAGTATAAATATTTTGACCTAGCCTCTGTATTTGTATCTTTGGACCCAGATAGAGATA
CTCCTGCCAGGATCGCGCAATACTGTAAGATTTTTGACGATGATATGGTTGGACTCACTC
ATAAATCTAATGATGATCCTGAGTTAAAACAAATCCTAAAGAGATTCAAAATTCACAGCA
GTAAGATCTATCTTTCTGAAGAGGAAGAGAAGGAAGATGAAGAGGCAATGAAGGCTGTAG
CCCCTGAAGTAATCGAAAAGATGAAGGATAAGAAGGCGAAGAAAGATGATAAATATTCTC
TTGATCATACTATTGTCACCTACCTTATGGGCCCAGATAATGATTTTATCACTTATTTAG
GATCTAACCTGAATGAGAATGAAATGGCTGAAATTATCTTGGATGAGATATCAGCTGATC
TTGGAAGAAAATATAAGATTCAATAAGGCAGAGGATTCATGGACTAACGCTATTGGTCTC
CATAATTTCAATAAAAAAAAAT
> foca_c19295_g1_i1
TTTTTTTAAGCCATAAAAATGCTGTCTAAAAGTTTAATGAGAATGAGACCGATGCAATTC
AGATCTCTATATTCCCTTCCAATCAAGAA--CAACCTACTAAAACAACAGCTAAGACTAT
TCAGTACAGGACCTCCAAGTCCAGGACCTCCTAGCCCAGGACCTCCTGGCCCAAATAAAT
CAGACGGGGATCTCTTCGGGACCCCTCGTACAGACGCTAGACAACCTCCAGATGCAACTG
ACAAATCTGGCTATTACTCCGAAGAAGACTCAACTTCCTTCTCAAGTGATAGAAAATTCA
GTAATTTCATTCTCTTCTCTGGAGGATTGGCTTTAATAATAATCTACATGTATTCAAACG
TTCAAAGTATTAAGAAGAAAAGAGAACAAAAGATTCAAAATGTAGGAAAGGCTAGTTATA
CTGGAAAGGCTGATATTGGTGGGCCTTGGCTTCTGTATGATTATAATGGAGAGCCTGTTA
CACATAAAGATCTTGAAGGCAAATATTATTTAATCTACTTTGGGTTCACTATGTGCCCTG
ATGTTTGTCCAGTTTCTCTAAATAAAGCTTCTAAAGCTAGAAGGAGAGTTATGCAATCTA
AAGAGTATAAATATTTTGATTTAGAGTCTGTGTTTGTATCTCTTGATCCTGATAGAGATA
GTCCGGAAAGAATTGAACAATATTGTAATATTTTTGATAAGGATATGATTGGCCTAACTC
ATAAAACAAATGATGATCCTGGCCTTAAGGAGATTTTAAAGAAATTCAAGATCCATAGTA
GCAAGATTTATCTAACCGAAGAGGAGGAGAAAGAAGATGAAGATGCTATGAAAGCTATAG
CTCCAGAAGTTATAGAGCAAATGAAAGATAAAGAACTTAAGAAAGATGATAAATATTCAT
TAGATCATACTATTGTGACCTATCTTATGGGACCAGATAATGATTTTATAACGTATCTTG
GCTCAAATTTGAATGAGAATGAAATGGCTGAAATCATACTTGATGAGATATCATCTGATT
TGGGAAGGAAGTATAAGGT-----------------------------------------
--------------------AT
