# Supplementary material for: Nontriplet feature of genetic code in Euplotes ciliates is a result of neutral evolution
Source: Proc Natl Acad Sci U S A. 2023 May 22;120(22):e2221683120. doi: 10.1073/pnas.2221683120 (PMC10235951; doi:10.1073/pnas.2221683120)
Supplement: Supplementary file 5 — Dataset S04 (GZ) [file pnas.2221683120.sd04.gz › ./nuc_alignments/cras_c25592_g1_i1++.fasta]

> octo_c38196_g1_i1
-------------------------TCAAATTATAATAATTTAAA----TCGAAATGTCT
GAGAAAGCAGAGGAACAGAAGTATAAGCTCGAAATTGAAGGTGGAGAGGTTAGAGAAACA
TCCAGAGATTTCACAGGAAAAGCTACAGCTACCTACCCAAACGGAGAAATATACGAAGGT
GAGTTCAAGGATGGAATTAGAGACGGACATGGCAAGTACACCTATATAAACGGAGATGTT
TACGAGGGAGAATGGATCGAGAACTTCAGACATGGAATTGGAAAGATTGTATACAAAGAC
AAGGGAACTTATTATGGTGAATGGTCTAAGGATAGACGACATGGAGAAGGACTATTTACA
TATCTAAATCAAGATTTATACTCTGGAAAATGGGAAAATGGATGGAAGCAAGGAGTTGGA
ACATTTATTTTCTTCGCCACTGGAATGAAAATGTACGGAAACTGGAAAGCAGGAAAGATT
ATTGAAGGAAAGTGGATATATCCAAACGGAACTTATTTTGAAGGAAAATTCGATAACAAT
AGACCAAAAGGTGTAGGAGTTTGGTATTTTAATAATGGAAATGTTGTTCATGGAGAATAT
TCTCAAATTACAAGGGTAAAT---------AAAGATCCATCTGTTCCTGATGAATTAAAA
TTGATATGGAGAACAACAGCATAA----------------ATAACATAA--------AAA
TGTAAAGCTTC
> eury_eury_c2953_g1_i1
-------------TTTAAATTGTTTTTAAATTATTATAATTCAAATAAATAGAGATGTCT
GAGGCAGGAGAGGTACAAAAATACAAATTAGAAGTAGAAGGAGAAG---CCAGGGAAAGC
TCAAGAGACTTCACTGGTACAGGTACAGCCACTTATCCCAATGGAGAGACCTACGAGGGT
GAGTTCAAGGATGGACTCAGAGATGGCCACGGCAAATATACCTACGTCAACGGAGATGTT
TATGAAGGCGACTGGGTTGAAAATCACAAACATGGAATCGGTAAAACAGAATATAAGGAT
AAGGGCACCTACTACGGTGACTGGGTAAAGGGAAAGAGACACGGGGAGGGACTCTTCACA
TACCCCAACCAGGATCTTTACTCTGGAAAGTGGGAGAACGGATCCAAACAAGGCACTGGC
ACCTTTATCTTCTATGATACTGGCATGAAACTATACGGTACTTGGAAATCAGGCAAGTTT
ATTCAAGGAAAATGGTTATATCCAAATGGAACCTACTTCGAAGGCAAATTCGATAATAAT
AGACCAAAAGGATCAGGCAAATGGCACTTTAACAATGGTAATGAGGTCAAGGGAGAGTAT
TCTCAAATGATCAAGATCAACACTGATAAGAATGATCCTAACTTGCCTGACCAGCAGAAA
CTTGTATGGAGGAGTACTGCTTAAA---------------ATTATCTAAATATTTCAAAA
AAAAAA-----
> foca_c29583_g1_i1
CTGGCTCCTCTCCCTCAATCTCCAATTTAAT--------TTCAAAG---TAGAGATGTCT
GAAGGAGGCGAAGAACAAAAATATAAATTGGAGATTGAAGGAGAGGAGCCAAGAGAGAGC
TCAAGAGATTTTACTGGAAAGGCAACTGCTACTTACCCAAATGCAGAGATTTATGAAGGA
GAATTTAAAGATGGGCTTAGAGATGGACCTGGAAAGTATACATATATTAATGGCGATGTA
TATGAAGGAGAATGGATCGAGAATTTTAGAGAAGGAATTGGAAGAATTGAGTATAAAGAT
AAAGGTGTCTACTACGGAGACTGGAACAAAGGTAAAAGACATGGAGAAGGATTGTTTACT
TACCCAAATAAAGATCTTTATTCAGGAAAATGGGCTAATGGAAGCAAAGAAGGTGAAGGA
ACATTTATTTTCTTTGATACAGGCATGAAGTTGTTTGGAGCTTGGAAAGCAGGCAAATTT
GTGCAAGGAAAATGGATTTATCCAAACGGAACTCATTTTGAAGGAAAGTATGATAATAAC
CGCCCAAAGGGTGTAGGCCAATGGCATTTTAGTAATGGGAATGTTGTGGAAGGGGAATAC
TCCCAGATGGTCAAGGTCAATACTGACAGAAATGATCCTAATTTACCAGATGAGCAGGTA
TTAGTTTGGAAAACTACTGCTTAATGAAATTCATATTTCAATAATTTAATTTT----GAA
AAAAAA-----
> cras_c25592_g1_i1++
---GGAAATAAAATTTAAAATCAAATTAAATTATTATAATTCAAAT---TAGAGATGTCT
GAAGGAGAAGAAGAACAAAAGTACAAGCTTGAGGTTGAGGGCGAAGAGCCCAGGGACAGC
TCCAGAGACTTCACAGGAAAAGGTACCGCTACCTACCCTAATGGAGAAACCTACGAAGGA
GAGTTCAAAGACGGCTTAAGAGACGGTCAAGGCAAATATACTTACATCAACGGTGATGTG
TACGAAGGTGAATGGATTGAGAATTTCAGACATGGCATCGGCAAAATTGAGTATAAAGGA
AAAGGTGTATATTATGGTGACTGGATTAAAGGAAAAAGACATGGAGAAGGTCTTTTTACA
TATCCAAACAAGGATCTTTATTCAGGAAAATGGGAAGATGGTCATAAACAAGGGATTGGA
ACCTTTATCTTCTATGATACTGGCATGAAACTATACGGAAGCTGGAAAGCAGGCAAGTTT
GTTGAAGGAAAGTGGATTTATCCAAATGGTACCTATTTCCAAGGAAAATATGATAATAAT
AAGCCAAAAGGAGTTGGAACATGGAACTTCAATAATGGTAATATAGTTAAAGGGGAATAT
TCCCAGATGGTTAAAGTTAACACTGACAGAAACGATCCTAAAAAGCCAGACGAAGAAATT
CTTGTATGGAAAACAACTGCTTAACTTGAATT--------ATGATTCAATTTTATAAAAA
AAAAAA-----
> minu_c14424_g1_i1
----------------------------------TATAATTCAAA----GAGAGATGTCT
GAAGGAGGCGAAGAACAAAAGTATAAACTTGAAATTGAAGGTGAAGAGCCTAGAGAGAGC
TCCAAAGACTTCACTGGAAAGGCTACTGCTACTTACCCTAACGGTGAAATCTACGAAGGA
GAGTTTAAGGATGGACTTAGAGACGGTCAGGGCAAGTATACTTATGTAAATGGTGATGTT
TATGAAGGTGATTGGATAGAGAATAATAGACACGGTATTGGAAAGGTTGAGTATAAGGAT
AAAGGTGTTTATTATGGTGACTGGGTACAGGGAAAGAGACATGGAGAAGGATTATTTACT
TATCCAAACCAAGATCTTTACTCAGGAAAATGGGAAGACGGAAATAAGCAAGGAGTTGGC
ACCTTCATCTTCTTCGACACAGGCATGAAGCTCTACGGTAGCTGGAAAGCAGGAAAATTT
GTAGAAGGAAAATGGATTTATCCAAACGGAACTTTCTTCGAAGGAAAATATGATAATAAT
CGCCCTAAAGGAGTTGGAGCCTGGAATTTTAATAATGGAAACTTAGTCAAGGGAGAATAC
TCCCAAATGGTCAAGGTAAATACTGATCAAAATGACCCAAGCAAGCCAGATGAGGAAATC
TTGGTATGGAAAACTGCTGCTTAATATGAATAAT------ATAATTCAATCTC-------
--AAAA-----
