# Supplementary material for: Nontriplet feature of genetic code in Euplotes ciliates is a result of neutral evolution
Source: Proc Natl Acad Sci U S A. 2023 May 22;120(22):e2221683120. doi: 10.1073/pnas.2221683120 (PMC10235951; doi:10.1073/pnas.2221683120)
Supplement: Supplementary file 5 — Dataset S04 (GZ) [file pnas.2221683120.sd04.gz › ./nuc_alignments/cras_c11268_g1_i1++.fasta]

> raik_c18816_g1_i1
ATGGAAGTTATATTTGGAGTGATGGCTCAAAATATGTTGGCGAGTGGTATGAAAATAGAA
TAAACGGGGAAGGTACTTATACATGGTTAGATGGCCGGAAGTACGAAGGCTACTGGAAAG
ACAATAATATGCATGGTTATGGCGTATACACTTGGAAAGACGGCAGAAAATATGAAGGTG
AATACGTTATGGACAAAAAGCACGGATTCGGTGTTTACACATGGGCTGATGGCAGGCGTT
ATGAAGGCAATTGGGCTAACGGAAAACAACATGGAGAAGGAAAATATATTCTTCCAGATG
GCACTATAAAGGTAGGCATCTGGCAAGAAGGAAAGAGGATAAGGTGGATTCAGCAAATTG
ATCCTGAAACACAGG
> cras_c11268_g1_i1++
------------------------------------------------------------
----------------------------------------ATATGAGGGATATTGGAAAG
ATAATAATATGCATGGGTATGGAGTATATACATGGAGAGATGGAAGAAAATACGAAGGAG
AATATGTAATGGACAAAAAGCATGGCTATGGAGTTTATATATGGGCTGATGGCAGAAGGT
ATGAAGGAAAATGGGCTAATGGAAAGCAACATGGGGAAGGAAAGTACATCCTCCCAGATG
GAACAATTAAAGTTGGCATATGGCAAGAAGGAAAGAGAATTAGGTGGAT-----------
-----------CAG-
