# Supplementary material for: Nontriplet feature of genetic code in Euplotes ciliates is a result of neutral evolution
Source: Proc Natl Acad Sci U S A. 2023 May 22;120(22):e2221683120. doi: 10.1073/pnas.2221683120 (PMC10235951; doi:10.1073/pnas.2221683120)
Supplement: Supplementary file 5 — Dataset S04 (GZ) [file pnas.2221683120.sd04.gz › ./nuc_alignments/cras_c4826_g1_i1+cras_comp5111_c0_seq1+.fasta]

> cras_c4826_g1_i1+cras_comp5111_c0_seq1+
TAATTGAATATAATAAAACTTATTGCTGCTAAAATGGATAAGGGTGAGACCAAGTCAGAA
AAAGAAATTGCAAGAGAAGCTGTCTACAAATATAAAACTGAACTCCTCGGAACCATCGAT
GGGTACCCTGAAGAAGTCACTCATGAAGCCCTCCAGCAAATCTTAAGAATCGTCCGCCTC
GAAAAAGCCAAAGTCGACGATGAATTTAGACTCAAAATTTGATTGAGAAAGCAAGACGAC
CAGGAACTCTTGGCGCTCCTAAGCAAAGTCAGACTTCCTCAGCTGTTCGAGTGCTACTTC
TGTCACTTAGAAAACGAAGAAGACTGCGAGAACATCAAAAAGTTTTTGCTCCGGGCCATC
CCAGACAGCCTTCCAAAGTTCAGAATCGGAGCGAGGTACATCGGAAAATACCTGCCTTTC
AGTACTTTAGTCACTGACTTCATCGACATGAGTCCGTGAATACAGAAGACATTGAAACTA
GACGGGTTCAAGATCGACGAGAGCGAATTTGGGTCTCTCTTACACGCATACGCCCATGTT
CCAAATCTCTGGTTCAGAGATTGAAGCTTCCTGGGATTCGAAGAAAGTTTGAGAGTCAAA
GAGCACGTTCAATTCCAGATCAAATGGCTCTTTATCATGAATGAAGGCACTAAAATCACG
ATGGACCAGTTGAAAAACATTCTAAAAGGGATGTCTAAGAATACTTCCCTTGTAGACTCA
TTAAAGCATATAAAAATAGAAGGAACAGACCTTGACACAGATTTCGTGAGAGCACTTTTA
ATCGAATTTGGATTTGATTGTGAAGTTCTTAAATAACAAGTACGAATTGCCAAGG----T
AGTAATTTTATTTCAATAAGTTAACTTAAAAAAAAAAAAAAAAA
> minu_c16199_g1_i1
--------------------------------AATGGATAGAAACGAAGCGAAGCATGAT
AAAGAAGTTGCGAAAGAGGCAGTTCTTAAGTACAAGATGGAGTTACTCAATACCATCGAT
GGATATCCTGAAGAGATCGATCATCCCGCTTTACAACAAATTTTGAGAATTGTTAGGCTC
GAAAAGGCAAAAGTCGACGATGAATTTAGGTTAAAAATATGATTGAGAAAGGAAGATGAT
CAAGAACTGCTCGCACTATTGAGTAAAGTCAGACTCCCACAACTCTTTGAATGATATTTC
TGCCATCTTGAATCTGAAGATGATTGTGAGAATATAAAAAAGTTTTTAGTCAGAGCTATC
CCTGATGACCTTCCTAAATTCAGAATTGGGGCGAGATATATCGGAAAATACCTCCCTTTT
AGCTCTTTGATCACAGATTTTATCGACATGAGTCCGTGAATACAAAAGACACTAAAGCTA
GATGGATTCAAAATAGACGAGAGTGAGTTTGGTTCTCTCCTTCACGCTTACTCTCACGTT
CCCAATCTTTGGTTCAGGGACTGAAGCTTCATCGGCTTTGAAGACAGCTTAAGAGTAAAA
GAGAACGTACAATTTAAGATAAAATGGCTATTTATCATGAATGAGGGAACTAAGCTCACA
ATGGATCAGCTCAAGAATATCCTAAAGGGAATGTCTAAGAACACTTCTCTCGTAGAGTCC
TTGAAGCACATAAAGATAGAAGGGACAGACCTTGATTCTGACTTTGTCAGGGCCTTACTG
ATCGAATTCGGGTTTGACTGCGAGGTTCTTAAATAACAAGT---AGTTGTTCTAGTATTT
ATTAATTTTATTTCAAT------------------AAAAAAAAA
