# Supplementary material for: Nontriplet feature of genetic code in Euplotes ciliates is a result of neutral evolution
Source: Proc Natl Acad Sci U S A. 2023 May 22;120(22):e2221683120. doi: 10.1073/pnas.2221683120 (PMC10235951; doi:10.1073/pnas.2221683120)
Supplement: Supplementary file 5 — Dataset S04 (GZ) [file pnas.2221683120.sd04.gz › ./nuc_alignments/cras_c5405_g1_i1++.fasta]

> petz_comp2825_c0_seq1
-----------------------AATTAGCAA-------AAATGTGGAACGATTCAAACA
AATACGATCGAGGTGTAAACACTTTCTCCCCTGAAGGACGTATCTTCCAGATTGAATATG
CCTTCGAGGCTGTTAAAATTGGAGCCACTGCAATTGGTCTAAGAACTAATGAGGGTGTCA
TTCTTGCAGTTGAGAAAAAGCTACCTTCGCCACTCATGGATCCAACATCAGTTGAGAAAA
TCCTTGAGTTAGACACCCACGTTGGTTGTGCATCAAGTGGAATTGCTGGAGATGCCAAGA
CTTTAGCCGACCATGCCAGAGTTGAAGCCCAGAATCACAAATTCAACTATAACGAACCAT
TGAAAGTTGAAGCAGTCACCCAATCCATCGCAGATTTGACAATTCACTTTGGAGAAGGAT
CAGAGGGTAAGAAAGAGAAGCCAATGTCTAGACCATATGGCGTCAGTTTGCTCGTAGCAG
GAGTTGATGAAGATGGA------------------------CCTCAACTATACGTTTCAG
ACCCAGCAGGAACTTATTTGAAATATAAAGCTTGAGCCATTGGATCAGCCACTGAAGGAG
CCCAAGCTTATATCAAAGACAGCTATAAAGAAGACATGACCCTCAAAGAAGCAGAGAAAT
TGTCCCTTCAAATTCTGAAGAACGTAATGGAAGAGAAAATCAATAAGAATAATGTTGAGA
TTGCTGGAATTACCACTGAATCAGGCCTATTCAAGATCTACGATACTGATTATGTTGAAG
AAATCATTAAGACTCTTGTCTAAGT-----------------------------CAATAA
TTGCAAAGTTA-------------------------------------AAAAAAAAA
> harp_c31439_g1_i1
----TTAAAAATATGATATATCATATTTTTAA-------AGATGTGGAACGACAGCAACA
AGTACGACAGAGGAGTGAACACTTTCTCGCCCGAGGGCAGAATCTTCCAGATAGAATACG
CGTTTGAAGCTGTCAAGTTGGGTGCCACCGCTCTCGGAATGAAAACTAACGAAGGGGTCA
TCCTCGCAGTCGAGAAGAAGCTCCCCTCCAGACTCATGGATCCGACTTCTGTCGAGAAAA
TCATGGAGATCGATTATCACGTCGGCTGTGCTTCAAGCGGGATAGCTGGAGACGCAAAGA
CACTCGCTGACCACGCGAGAGTTGAGAGCCAGCAGCACAAATTCTCATTTAACGAGCCTT
TGACTGTCGAGGCCGTGACTCAGTCGATCGCAGATCTTGCAATCCACTTCGGAGAAGGAT
CAGAGGGCAAGAAGGAGAAGCCGATGTCTCGACCATACGGTGTGAGCTTACTCGTCGCCG
GAGTTGACGTTGACTGAAGAGACGCGAGCAAGCCCGGAGTTCCACAGCTCTACCAGACTG
ATCCAGCCGGCACTTACCTGAAGTATAAAGCATGAGCTATTGGGTCAGCTGCCGAAGGTG
CCCAGGCATACATCAAGGAAAGTTACAAAGAAGATATGTCTCTCAAAGAAGCAGAAAAAC
TTTGCTTGCAGATTCTCAAGAACGTAATGGAAGAAAAAATCGATCAACACAACGTTGAAG
TCGCTTCAGTAGAAACAGCAACTGGCAGATTTAGAGTTTATTCTTCTGACGAGGTGAAGA
CGAT--------------------------------------------------------
---------------------------------------------------------
> eury_eury_c5218_g1_i1
--CGACCAAATACTTTAAAATTAAATAATAAATAATAACAAATGTGGAACGACAGCAATA
AGTATGACAGAGGTGTGAATACTTTCTCACCAGAAGGACGTATTTTCCAGATTGAATATG
CCTTTGAAGCAGTCAAAATGGGAGCTACCGCCATTGGAATCAAGACCAAGGAGGGAGTTA
TCCTTGCTGTTGAGAAAAAGTTGCCCTCAAGACTCATGGATCCAACCTCAGTTGAGAAAA
TCATGGAGATTGACTACCATGTTGGCTGTGCATCCAGTGGAATTGCTGGAGATGCCAAGA
CCTTGGCCGATCATGCAAGAGTTGAGAGTCAACAACATAAATTTGCATACAATGAGCCAT
TGAAGGTTGAGGCCGTCACCCAGTCTATTGCAGATCTTGCAATTCACTTTGGCGAAGGTT
CGGAGGGTAAGAAGGAGAAGCCAATGTCCAGACCATATGGTGTAAGCTTATTAGTAGCAG
GAGTAGATGAAGATGGA------------------------CCACAATTGTATCAATCTG
ACCCAGCAGGCACATATTTAAAATACAAAGCATGAGCTATTGGTTCAGCAGCTGAGGGAG
CACAAGCATATATCAAGGAGAGTTACAAGGATGATATGACACTTAAAGAGGCCGAGAAAT
TATCATTGCAAGTCCTCAAGAATGTTATGGAAGAGAAGATTGATCAACACAATGTTGAAG
TTGCATCTGTAGAGACCCAGACTGGTAGATTTAGAATCTACACTGTGGATGAAGTTAACC
AGATCCTACCAACTCTTTCATAGAC-----------------------------TAAAAA
TTAAAGCATC----------------------------------------ACACAAT
> octo_c19395_g1_i2
--------AATACTTTTAAATATTATAATTTA----ATCAAATGTGGAACGATAGCAATA
AATATGATAGAGGAGTCAATACATTCTCTCCAGAAGGCAGAATCTTCCAGATAGAGTATG
CATTCGAAGCAGTAAAGATGGGAGCCACAGCAATTGGAATCAAAACTAATGAAGGAGTCA
TATTGGCTGTTGAGAAGAAACTTCCTTCAAGATTAATGGATCCAACATCTGTTGAAAAGA
TTATGGAACTTGATTATCACGTTGGATGTGCTTCAAGTGGTATTGCTGGTGATGCAAAGA
CCTTAGCAGATCACGCAAGAGTTGAAGCACAAACACATAAATTCTCATACAATGAACCTT
TAAAGGTTGAAGCAGTTACACAATCAATTGCAGATCTTGCTATTCATTTTGGAGAAGGAT
CTGAAGGCAAAAAGGAAAGAGCTATGTCAAGACCATATGGAGTTAGTCTTCTTGTTGCAG
GAGTTGACGAGGATGGT------------------------CCACAACTTTTTCAATCTG
ATCCAGCAGGAACTTACTTGAAATATAAAGCATGAGCTATTGGATCTGCAGCAGAAGGAG
CTCAAGCTTATATCAAAGAAAGCTACAAAGATGATATGACACTAAAAGAAGCAGAAAAAT
TAAGCTTACAAATACTAAAGAATGTAATGGAGGAGAAAATTGATCAACACAATGTAGAGA
TGGCTTCTGTTGAGACTGCAACAAGTAGATTTAGAGTTTATTCATCTGATGAAGTTAATA
CAATTATATCAACTCTATCATAATC-----------------------------------
------------------------------------------------AAAAGTTAA
> rari_c12545_g1_i1
---------------------------------------AAATGTGGAACGACAGTAACA
AGTACGATAGAGGAGTCAACACCTTCTCCCCCGAAGGCCGTATTTTCCAGATTGAGTATG
CCTTTGAGGCTGTCAAAATGGCTGCCACTGCTATTGGAATCAGAACTAGCGAGGGAGTCA
TTCTTGCAGTTGAGAAAAAGCTTCCCTCAAGACTAATGGATCCAACTTCTGTCGAGAAAA
TTCTTGAAATTGACTACCATGTAGGCTGCGCATCCAGCGGAATCGCTGGAGACGCCAAAA
CTTTGGCCGATCATGCCAGAGTTGAGTGTCAGCAACATAAATTTTCTTATAACGAGCCAT
TGAAGATCGAAGCAGTCACTCAATCAATTGCTGACTTGGCCATTCACTTTGGCGAGGGCT
CCGAAGGCATGGAGCAGAAGCCCATGTCCAGGCCATACGGAGTAAGCCTCCTCGTGGCCG
GAGTGGACGAAGATGGA------------------------CCCCAATTGTACGTCTCCG
ACCCTGCAGGCACTTACTTGAAATACAAGGCTTGAGCCATCGGCTCGGCAGCCGAGGGCG
CCCAAGCGTATATCAAAGAAAGCTTCAAGGAAGACATGACTTTGAAGGAGGCCGAAAAGC
TCTCCCTGCAAGTGCTGAAAAACGTGATGGAGGAGAAGATCGACAAGCACAATGTGGAGG
TGGCCTCGGTGGAAGCGGGCAGCGGAAGATTTAGAGTTTATAGGACTGAGGAGGTCGAAG
ACATTATCAAGACTCTTTCCTAGAC-----------------------------TAAAAA
TTAAAGCCAAGT------------------------------------AAAAAAAAA
> foca_c31091_g1_i1
-----------------------------CAA-------AGATGTGGAACGACAGCAACA
AGTATGATAGAGGAGTAAACACATTCTCTCCAGAAGGACGTATTTTCCAGATCGAATATG
CATTCGCAGCAGTAAAAATGGCCGCCACAGCTATTGGAATTAGAACAGATGAAGGAGTTA
TATTGGCAGTCGAGAAAAAGTTACCTTCCAGACTCATGGATCCAACTTCAGTTGAGAAGA
TTATGGAAATTGACTCCCATGTAGGTTGTGCTTCAAGTGGAATTGCAGGAGATGCTAAAA
CATTAGCCGATCACGCAAGAGTAGAAACCCAGAATCATAAATTTTCTTTCAATGAACCAT
TAAAAGTAGAAGCTGTAACAAGATCAATTGCTGATTTAGCAATTCATTTCGGAGAAGGTT
CAGAAGGTATGAAAGAAAAGCCAATGTCTAGACCTTATGGAGTCAGCCTCCTCGTCGCAG
GAGTTGATGAAGATGGT------------------------CCACAACTGTATGTAACTG
ACCCTGCAGGAGCTTATCTCAAATACAAAGCTTGAGCTATTGGATCAGCAGCTGAAGGAG
CACAGGCTTATATTAAAGAAAGCTATAAAGATGATATGACTTTGAATGAAGCTGAGAAAC
TGTCTTTACAAGTACTCAAGAATGTAATGGAAGAGAAAATTGATCAAAATAATGTAGAGG
TAGCATCAGTGGAGAGAGATACTGGAAAATTTAAAATATATACCACTGATAGAGTTAATG
AGATCCTTGCTACTCTTTCATAGAC-----------------------------CAAGAA
TTAAGTAGCAATA----ATTATCTTTTTGAAATTTGC------AATGGAAAAAAAAA
> minu_c26969_g1_i1
------------TTTTTAAAAAGTATATCTGA-------ATATGTGGAACGATAGTAACA
AGTATGATAGGGGTGTGAACACCTTCTCTCCAGAGGGACGTATTTTCCAGATCGAGTATG
CATTTGAAGCCGTCAAAATGGCCGCTACGGCCATTGGCATCAGGACTGATGAAGGTGTCA
TCCTTGCTGTTGAGAAAAAGCTCCCATCCAGACTCATGGATCCCACCTCAGTCGAGAAAA
TTATGGAAATTGATTATCACGTTGGATGTGCCTCCAGCGGTATCGCTGGAGACGCCAAGA
CCCTTGCTGATCATGCAAGAGTTGAGACTCAGCAGCACAAATTTTCATTCAATGAACCAT
TGAAGGTGGAAGCCGTCACTCAGTCAATAGCAGATCTAGCAATTCACTTTGGAGAAGGCT
CCGAAGGAATGAAGGAAAAGCCAATGTCCAGACCTTACGGTGTAAGTCTTCTCGTCGCAG
GAGTAGATGAGGACGGA------------------------CCTCAGCTCTACGTGACTG
ACCCAGCTGGAACTTACCTGAAGTATAAGGCCTGAGCCATTGGCTCAGCCGCCGAGGGCG
CCCAGGCCTACATCAAGGAAAGCTTCAAGGACGATATCACCTTGAAGGAGGCCGAGAAGC
TCTCCCTGCAGGTGCTTAAGAACGTAATGGAGGAAAAGATCGCCCAGCATAACGTAGAAG
TAGCCTCAGTGGAGACAAACACAGGGAAATTTAGAATTTATAGTACTCAAGAAGTCAATG
ATATTATCGCAACTCTTTCATAGAT------------------------------AAAAG
ATAAAATTAAA-------------------------------------AAAAAAAAA
> cras_c5405_g1_i1++
AAATAAATTATAATTTAAAAGAGGAAATCCAA-------A-ATGTGGAACGACAGTAACA
AGTACGATAGGGGAGTCAACACCTTCTCTCCTGAAGGCCGTATCTTCCAGATCGAATATG
CCTTCGAAGCTGTGAAGATGGCTGCTACTGCAATTGGTATCAGAACTGAAGAAGGAGTTA
TTCTGGCAGTAGAGAAAAAGTTGCCATCTAGACTCATGGATCCTACCTCTGTCGAGAAAA
TTATGGAAATTGATTACCATGTTGGGTGTGCTTCCAGTGGAATTGCCGGGGATGCCAAGA
CCTTAGCTGATCATGCAAGAGTTGAGACCCAACAACACAAATTTTCATTTAATGAACCTT
TGAAGGTTGAAGCTGTGACTCAATCAATTGCAGATCTTGCAACTCATTTTGGCGAAGGAT
CAGAGGGAATGAAAGAAAAGCCAATGTCTAGACCCTATGGAGTAAGTCTACTCGTTGCAG
GAGTTGACGAGGACGGA------------------------CCTCAACTCTATGTCACTG
ATCCAGCTGGAACTTATCTCAAATATAAGGCATGAGCTATTGGATCAGCTGCCGAAGGAG
CCCAAGCTTATATCAAAGAGAGCTTTAAGGATGATATGACTCTCAAAGAAGCTGAAAAGT
TATCCCTTCAAGTTCTTAAGAACGTTATGGAAGAGAAGATTGATCAGCATAATGTAGAAG
TTGCCTCAGTTGAGCAGGCAACAGGCAAGTTTAGAATTTATACAACAGCAGAGGTTAATG
ATATTATTGCTACTCTTTCGTAGATAATTCGACTATTTGAAGCCAACATGCATTCAAGAG
ATTGTGCACAATATTCAATAGACTTGTTGGCACTTGTTCAATAAAAAAAAAAAAAAA
