# Supplementary material for: Nontriplet feature of genetic code in Euplotes ciliates is a result of neutral evolution
Source: Proc Natl Acad Sci U S A. 2023 May 22;120(22):e2221683120. doi: 10.1073/pnas.2221683120 (PMC10235951; doi:10.1073/pnas.2221683120)
Supplement: Supplementary file 5 — Dataset S04 (GZ) [file pnas.2221683120.sd04.gz › ./nuc_alignments/cras_c4231_g1_i1++.fasta]

> cras_c4231_g1_i1++
AAAAAAAAAATTTCAATAAATATGATCAGAGACCCTAACTGGGAGGAGTATTTAATCATC
CCTGGGACAATCTTTACTATGCAAACCATACTGTTTTTTGTTGCTTGGGCGATTAAGGAC
AACTCAATTGTGGACATTTTCTGGAGCATGGGAATGGCAGTCCCAAATCTAGTAATCTTA
ATCTACAATGGCAACTGGCATCACCGAACAATCATCTCCCTTGTGCTAGTCTGGCTCTGG
GCAGTCAGACTCTTTGCACACATTGCTGTTAGACACAATGGTGAAGACTGGAGATATCAG
AATTTTAGGAAAAATTGGAGAGCTCTAGGTGGATACTTCTGCGAAGTCTTTCTATCCTAC
ACGGTGGTATTCTTACTGCAAGGCTTTTTCATGTGAATTGTTGGATCCTCTGCTTTCTTT
GTAGCCCTGTTCTCTTCGAAGCATGATGATCTTTTTGTTCTGGAGTTTATCGGAGCTGCT
GTTCTACTTTTCGGTCTAATTTTCGAGACAATTGCTGACATGCAACTTTCTTATCATATT
AAGAATCCGGAAAATAGAGGCAAAATTATCAAGACAGGACTATGGAGATACTCGAGACAT
CCAAATTACTTCGGTGAAGTTGTAGTTTGGTGGGGCGTCTACCTCATTGCTTGTTCTATC
AAATGGGGCTGGGTCACCTTCTACTCAGCTCTTGGTATCACCCTCCTAATAAGATTCGTT
TCGGGAGTCCCTTTCCTTGAAAAGAAATACGCAGATAGACCTGATTTCATCGAGTACAAG
AAGGAAACAAATTGTTTCGTCCCTTGGATTGTTAGAAGAGTTAAAGTAAATGTCCAAGAA
AACGTGTCA-------GAAAATAAGGAATTCGATGAAGAGAAAAATACCCCACTTAGAGA
CAATTAATCCGAGATTCCCGGTCATGGGATCGAATTAATATTCCTAGAAGACCCTTTAAA
TCACCATT-TATTTTGCCATAATTGTTATGTTCAAAAAAAAAAAAAAAAAAA
> minu_c17012_g1_i1
----------------------TGATAAGAGACCCTGACTGGGAAGAGTTCTTAATTATC
CCAGGAACTGTTTTTGTAATGCAGACTACCTTATTCTTTATCGCTTGGGCTATCAAAGAC
AATTCAATTGTGGATATCTTCTGGAGTATGGGGATGGCAGTGCCTAATCTTGTAATCTTG
ATCTACAATAATAATTGGCATCACCGAACAATTATTTCTTTAGTCCTGGTCTGGATCTGG
GCACTGAGGCTCTTCGCACATATCGCAGTAAGGCATAATGGAGAGGACTGGAGGTATCAG
AATTTTAGGAAGAACTGGAATGCCTTAGGCGGGTACTGCTGAGTTGTGTTCCTCTCTTAT
ACAGTCGTCTTCTTGCTTCAAGGATTCTTTATGTGTATTGTAGGTGGCTCAGCCTTCTTC
ATAGCCCTTTACTCCTCAAAGAACGATGACCTCTTTGTCTTTGAATTCGTGGGAGCAGCA
GTTTTACTTTTTGGGCTAATCTTTGAAACAGTGGCAGACATGCAACTTTCTTACCATATT
AAGAATCCGGAAAATAGAGGCAAAATTATTAAGACTGGCCTTTGGAGGTATTCAAGGCAC
CCAAATTACTTTGGTGAAGTGGTCGTCTGGTGGGGTGTCTCCCTCATAGCATGCTCGATT
AAATGGGGATGGATCACCTTCTACTCAGCAGTCGCCATCACCCTCCTCATCAGGTTTGTC
TCAGGAGTTCCCTTCCTTGAGAAGAAGTATGCTGATAGGCCTGATTTCATTGAATATAAG
AAGGAGACGAATGTCTTCGTACCATGGATTGTGAGAAAGTCTAAGGCGGAAGTT------
AAC-TCTCATCCTAGTGAAAATAACAATTTCGATCAGGAGAAGAATGAGCCATTAAGAGA
TGATTAATCTACATCTTCTGATCATG-------ATTAGGATACGAAAATATCCCT---AA
TTACTATTCTAATAAGACATTTTTGCCAT-------------AAAAAAAAAA
