# Supplementary material for: Nontriplet feature of genetic code in Euplotes ciliates is a result of neutral evolution
Source: Proc Natl Acad Sci U S A. 2023 May 22;120(22):e2221683120. doi: 10.1073/pnas.2221683120 (PMC10235951; doi:10.1073/pnas.2221683120)
Supplement: Supplementary file 5 — Dataset S04 (GZ) [file pnas.2221683120.sd04.gz › ./nuc_alignments/cras_c4738_g1_i1++.fasta]

> minu_c15551_g1_i1
ATGGAGGGCCAAGGATACAATTTAATCCATGAAAGAATCAAGAAGAAGAATGGAGAAGTA
GAGATCAGGAATTGGGTCAAAGGCAGATTCCTGGGAAAAGGAGGCTTCGCCAAATGTTAC
GAATTCACTAGTGACAGTAGCAAGAAAGTTTACGCTGCCAAAGTTATCCAAAAATCATCA
CTTACGAAGAAGAGGGCGAAGCAGAAGCTCATCAGTGAGATTAAAATTCATAAATCATTA
AATCACAAGCACGTTGTCGGATTCGAGCATTATTTCGAAGATTCAGAATGAGTTTATATT
TTATTGGAGCTCTGCCCGAATCAGTCCCTCAATGAATTATTGAGGAGGCGTAAACGCCTC
CATGAGTTGGAGGTAATGTACTATACCAAGCAGATCCTCGACTCCCTCCTGTACTTGCAC
AAGCACAGAGTTATTCATAGAGATCTCAAATTGGGAAATCTGTTTATCAATGAAAAATTG
GAATTAAAATTGGGAGATTTCGGCCTCGCAACAAAACTTGATTTCGATGGGGAGAGAAAA
AGGACTATTTGAGGAACCCCAAATTATATTGCACCTGAGGTACTTGAAGGCAGGAATGGA
CATTCTTATGAAGTCGATATCTGGTCTTTGGGAGTTATCATTTATACATTAATCATTGGA
AAGCCCCCATTCGAGACTTCAGACGTCAAGAAAACATATGATAGAATTCGGAGGAACAGC
TATGCTTTTCCTGACCATGTTGGAATCTCAGATGAGGCGAAGGACCTGATCCAGTGGATC
CTAAACAACGATCCTGATAATAGGCCGACTCTGCAGGACATTATCGACCATAAATTTTTA
TCGTACAGTACTCCAGATCAGCTCCACCCATCCTTACTTGCTTGCCCACCATCTTCGAAT
ATGATTAAGAAATATTTGCCTTCTGATTTCCAAGTTACCATCAGGAGTATGCCTAAAAGG
CTAGAAGCGTCCGCGCCAGCGGGCGGCAGAAGAAGCACCCACGGGGATAAGAACCACCCT
CTAACCGCTAAGGAGAACCTCCGTGGGAGGAGACTTGAC---GATGATGAAGGAGCCAAG
AATAATGATAACGATAAAATCGGGAGTAAGAACCCAGCTGCTTCACAGTCTTCAGCAGAT
GTCCCAATTCATGCTAAAAAATGGATAGATTATACCTCCAAATATGGCCTTGGCTATATT
CTGTCAAATGGCTCTGTAGGCGTATTTTTCAATGACGCCACTAAGATAATACTTGAACAA
AAAGATGGAAAGAAATTTGATTATTATGAAAGGAAGGATAAGGAAGATGTGAAGCAGTCA
CATGACCTTGATGAATACCCGAAGGAGATTGAGAAAAAGGTCACCCTGTTAGCCCATTTC
AAGTCTTATCTGGACCAGAATTTTAAAAAAGAGGAAATAGAGCATCATGAGGAGCTGCCG
GAGCTGATCTATGTGAAGAAATGGATCAAGACGCGTCATGCGAAGATGTTCAGGCTTAGT
AATAAGGTCGTACAGGTCTATTTCAAGGATAAAACGGAGATCCTCCTTTGATCCCAGAGC
AAGAGGATAACTTATACGAATAAAGAGGGAGAAAGGACAACTTACCCGCTGACAGCAGCC
CTTGAGAGTAATAATGAAGAGATGAATAAGAGAATGCAGTATACTAAGAATATTTTGACA
CATCTCTTACAGAATAATCCTGGAAGTAGCGCTCCTGAGTAAAATGGGTGTTAGTAATAA
ATATATTTTTT-------------AAAAAAAA
> cras_c4738_g1_i1++
------------------------------------------------------------
----------------------------------------------TTGCCAAATGATAT
GAATTCACCTCTGATAGTAGCAAGAAAGTATATGCAGCCAAGGTCATCCAGAAATCGTCA
CTCACTAAGAAGAGAGCGAAACAGAAGCTTATCTCTGAAATTAAAATTCATAAATCACTG
AATCATAAACATGTTGTTGGATTTGAGCATTATTTCGAAGATTCTGAATGAGTTTATATT
TTATTAGAACTCTGCCCGAATCAATCACTCAATGAATTATTAAGAAGGCGTAAGCGCCTT
CATGAGCTAGAAGTCATGTATTATACTAAGCAAATACTAGACTCCTTGCTCTATCTGCAC
AAGCACAGGGTTATTCATAGAGATCTCAAACTAGGAAATCTTTTCATTAATGAAAAGCTC
GAGTTAAAATTAGGAGATTTTGGACTTGCAACAAAATTAGATTTCGATGGCGAAAGGAAA
AGAACTATTTGAGGAACTCCAAACTATATCGCACCCGAAGTCCTTGAAGGTAGGAATGGA
CACTCTTATGAGGTCGATATATGGTCATTGGGAGTGATTATTTATACCCTCATAATTGGA
AAACCCCCCTTTGAAACTTCAGACGTCAAGAAGACATATGATAGAATTCGGAGAAACAGC
TATGCCTTCCCAGACCATGTAGGAATATCAGATGAAGCCAAAGATTTGATCCAATGGATA
TTGAATAACGATCCTGACAACAGGCCTACTTTGCAGGATATCTTAGATCACAAATTTTTG
TCATATAGCACTCCTGATCAACTTCATCCTTCATTGCTAGCTTGCCCTCCATCTTCGAAT
ATGATTAAGAAATATTTACCTCCAGACTTCCAAGTGACCATCAGGAGCATGCCCAAACGA
CTCGAAGCCTCTGCCCCCGCTGGTGGCAGAAGAGATGCCCACGGAAGCAAGAACCACCCC
TTGACAGCCAAGGAAAATCTGAGAGGCAAGAGACTCGATGCAGAGGACGAAGTCGCAAAG
AATTCTGATAATGACAAGATTGGCAGCAGAAACCCAGCTGCATCTCAGTCATCTGCAGAT
GTTCCTATTCATGCTAAGAAATGGATTGATTATACATCCAAATATGGCCTTGGCTACATT
TTATCAAATGGATCTGTAGGGGTGTTCTTTAACGACGCAACCAAGATAATCCTTG---AA
AAAGAGGGGAAGAAATTCGATTATTACGAAAGAAAAGACAAGGAAGATGTCAAGCAGTCT
CATGACTTAGACGAATACCCCAAAGAGATAGAGAAGAAGGTCACTCTTCTTGCCCATTTC
AAAAGCTATCTCGATCAGAACTTCAAGAAGGAAGAGATCGAGCACCACGAAGAACTTCCT
GAGTTGATCTACGTCAAGAAGTGGATTAAGACTAGACATGCGAAAATGTTTAGGCTGAGC
AATAAAGTAGTCCAGGTCTACTTCAAAGACAAGACTGAGATCCTCCTCTGATCTCAGAGT
AAGAGAATTACATATACCAATAAGGAAGGAGAGAGGGCTACATACCCTCTCACAGCAGCT
TTGGAGAGCAATAATGAGGAGATGAACAAGAGGATGCAGTACACCAAGAATATTCTGACT
CACTTGCTCCAGAATAACCCTGGAAGCACAGCGCCTGAATAAATTTGG-GTTTTTAATAA
ATTGCCTCTCTCAGAAAAAAAAAAAAAAAAAA
