# Supplementary material for: Nontriplet feature of genetic code in Euplotes ciliates is a result of neutral evolution
Source: Proc Natl Acad Sci U S A. 2023 May 22;120(22):e2221683120. doi: 10.1073/pnas.2221683120 (PMC10235951; doi:10.1073/pnas.2221683120)
Supplement: Supplementary file 5 — Dataset S04 (GZ) [file pnas.2221683120.sd04.gz › ./nuc_alignments/cras_c24537_g1_i1++.fasta]

> cras_c24537_g1_i1++
GAATCTTAGTTATAAGATTTTTATCAAAAAATGGCTGATATTGAGGATACTGTCGAATCC
ATTTGTGAGAACTACTCTGGATACATGAAATTCGGGAAGCTCTTCACTGTGATTGAGAAT
ATATTCAAGAGATATGACATCTCGACTGATGACAACAAGTACAAGCTTGTCTCTGAGACA
CTTGCCAAGATTTATAAAATGGCTATGGACGAAAAGATGTATGGTGTCGCTGAAACCGCC
CAGAACTATTGTGAAAGTCTCGGAATCCCTGCCTCTAGTATTGGTATAGACACTGCAGAG
ATTGTTAAGCAAACAGAAGCATTTAAAGCCAAGATAGATGCAAAGAAGATTGAGATTGAG
AAAGCAAAGAAATCCTTAAAGAAGGATATCGTCAGAATTGAGTACTATAATCTTGGAGAG
CTCTTTTATGAAAACGGTAGCATGCAGAAAGCTGCAGAGGCTTATAGGATTGCTTACTGA
TTCTCCATCCACACAGAAGACATCGTTTCTTCCTCTATTAAGCTCGGAATTGTATCTATT
TATAATAGAAATTATACATTTGGGTTGAAATTTGTGAAGGAAGCTGTGTTTAAGGATCTA
GAAAGCCCTCAAGAGCCCAAAGTATCTCATCTCCTTAGCACTGTATTTGCTTTATTACAT
CTTGGAGCAGGAAATTTGAGGGAAGCTGCCCAATGCTTATGGGAAAGACCGATCTGTACA
CAAGAAGAGCTCCCTATATTTGGAACAGAGAAAGATCTTGCCTTCTATGCTATCATCAGT
GGGTTGCTGACACTCCAGAGGAAGCAGTTTAAGGAGGATTACTACTCAAAGCCAAACTTC
AGAATCTTGTTAGAAAATTATCCTGAAATGCTTGAATTAGGAAGTACATTTATTAACTTT
GACTTTGATAAATACTTTAAGTTGCTTTCTCAGTTCCAGGAAGAGTTCAGATTTGATTTT
TATCTGTCTAAGAATTTCTTCTTCATGATGCAGAAATGTAAAAAGAAGGTCCTCGTAACT
TACATCACTCCTTATAAGACAGTAGATCTCAAAGAGATGGCTGATAGCATTGGAATGAGC
ATTGAAGATACTGAAAGAGCAGTCGAGGAGCTTATAGAGACTAATGAGATTAAGTACAAG
ATTAATAAATACAACAAGAGTCTTTCAGCCAAGACTGAGGATTACAAACTTGACAGCTTC
AAGAAGGCAGTGAAGGTCGGAGATGAATTTATTAAAGGAATGGAGTCAATGCTGCTGAAA
TATCACTTAAGAAAAATTACCAAGT--------------------------------AAA
A
> minu_c19935_g1_i1
-----------GTCAGACTT------AACAACAATAGCTAAACAAGTTA-TCTCAGAT--
------------TATTCTGGATATCTGAAATTTGGAAAACTCTTTATCCTGATTGAGAAT
GTGGTGAGGTCATATAA---TTTTACTGAGGATGATAAGATCCAATTTGTTTCTTCAACT
TTGGGTGAGATCTACTCAATGGCGATGGAAGAGAAGATATACGGAGTTGCGGAAGCAGCC
CAGAGCTACAGTGAGAATATAGGCATTCCTCCCTCCAGTTTGAATATTGATAGTTCAGAA
ATAACTAAACAAATGGAAGCGTTTAAGGCTAAGGTAGATGCTAAGAAGATCGAAATAGAG
AAAGCTAAGAAATCTCAGAAGAAGGATATCGTCAGAATTGAGTATTTTAATCTAGGGGAG
CTGTATTATAAAAACGGAAGTATGCAAAAGGCAGCTGAGGCGTTTAGGATCGCATACTGA
TTTTCTATTAATACAGAGGATATCGTAGCATCTTCGATTAAGCTAGGTATCGTATCTATT
TATAACAGGAATTATACATTTGGATTGAAATTTGTAAAGGAAGCTGTATTTAAAGATCTT
GAGACACCTCAGGAGCCGAAAGTATCAAATCTTTTGAGCACTGTATTTGCTCTGCTACAT
TTAGGAGCCGGAAATCTTAGAGAGGCCGCCCAATGTCTCTGGGAGAGACCTATCTGCACC
CAGGAGGAACTCCCAATGTTCGGAACAGAGAGAGATCTAGCCTTCTTCGCCATCATCAGT
GGACTTCTCACCCTCCAAAGGAAGCAATTTAAGGAAGATTACTACTCAAAGCCAAATTTC
AGAATCTTATTGGAGAATTTCCCTGAAATGCTGGAATTAGGAAGTACATTTATTAACTTT
GATTTTGATAAATACTTCAAATTGCTCTCTCAATTCCAGGGAGAGTTCAAGTATGACTTC
TACCTGAACAAGTCTTTCATCCAAATGATGCAGAAGTGTAAGAAGAAGGTTCTTGTAACT
TATATCACTCCCTACAAAACAGTAGATCTCAAGGAGATGGCAGACAGCATCGGAATGACC
ATAGAGGAGACTGAGAGAGCAGTTGAAGAGCTGATCGAAACAAATGAGATCAAGTATAAG
ATCAATAAATACAATAAGAGCCTCTCCGCGAAGACAGAAGACTATAAACTTGAGAGTTTT
AAGAAAGCAACCAAGGTCGGAGATGATTTTATCAAAGGAATGGAATCTATGATGCTCAAG
TACCATCTCAGAAAACTTGCGAAGTAGACATCAAAGTATCTAAATGTTCAATAATAAAAA
A
