# Supplementary material for: Nontriplet feature of genetic code in Euplotes ciliates is a result of neutral evolution
Source: Proc Natl Acad Sci U S A. 2023 May 22;120(22):e2221683120. doi: 10.1073/pnas.2221683120 (PMC10235951; doi:10.1073/pnas.2221683120)
Supplement: Supplementary file 5 — Dataset S04 (GZ) [file pnas.2221683120.sd04.gz › ./nuc_alignments/cras_c21311_g1_i1++.fasta]

> foca_c1600_g1_i1
---------------------------------------------GAGCAATTCTTTATC
TTGTCGGACAGAGGAGACACTATCATCACCAAAGCTTTCAGAGGAGAGCTAAATAGGAAA
GAATATGAGGTTTTCTTTAGAAAAGTCAAGTTTTGGAAAGGTGATGCCCCTCCAGTATTC
CATTCTGACGGAATCAATTACTATTTTACCAAGAAATATGGCATGTTCTTCGTTTTTACT
TGTAAAGAGCTTATCTCTCCTTCTTTCGTATTTGATGCTTTATACAGAACAATGAAAGTT
TTCAGAGATTATTTAGGTGTACTTAACGAGGAAGGAATTAGGAAAAACTTTATTTTGATT
TATGAAATCGTTGATGAGATGTTTGATTATGGATACCCACAGATAATGTCAACTGAAGTA
GTCAAAGAATTCGTTATAAACGAAGCTATTATCATCACTAAGCCACCTACATCATCCAAA
CCTTCTTTATGGAATAAGAATACAGTCAGTTCTACAGCAGTAACTAGACCAGTGAGTTCA
ACATTAAGCACTAAGAAAAAGACTAAGAGGCAGGAAATCTTTGTAGATATTTTTGATAAA
ATTACTTGCCTATTCAACTCAAATGGATTTGTTATCAACTCCTCCATTGATGGAGTTATT
CAGATGAAGAGTTATCTTACAGGCAATCCTGAGTTAAGACTTGCCCTTAACGATAACTTA
ATCATTGGAGGTAGTGGAGAAATGGGGAAAGCAGCTATTACAGACTGTAGTTTTTATGAA
TGAGTAGACCCAACTAATTTTGAGAATACTAAGACATTAACAATCTCTCCTCCAGATGGA
GAATTCTTGGTAATGAATTATAGAATCACAGGAGAGTTCCAGACTCCATTTAGGATATAT
ACATTTATTGATGAAGTCAATCCTTTCCAACTACAAATGGTGTTAAAAGTAAGGGCTACT
TTCCCTGGAGATCACTATGCTAAAAATACTGAGATAAAATTCCCTGTTCCAAAATCCACT
AATAGTTTAAGTTTTGAGATGGTACCAGGACAGGAGG------------CTACTTATAAC
AAAACTGACCAAACTGCAAAATGGATTGTAAAAACTTTCCAAGGGGCTAAAGAATACTCT
TTGACTGCTAAAATCTCTCTCAATTCTGCAGCTGAGAGCTCAACAAGGAAAGAAATTGGA
CCTATTTCAATGAATTATGATATTCATATGTTTAACGTCTCTGGAGTGACTGTCAAGTAT
TTGAAGATAGGTGGATCAACAGCTAAGAGTGGTCCACATAGATGGGTGAGATATGTAACT
CAAAGCTCATCATATGTAGCAAGAACTTAG-------CATATTGACAGAATTTCA--ATT
AAAAAAAAA-----
> cras_c21311_g1_i1++
TCTTCGATGAAGAATCCTTGACATATAATACTTAAAAAGATGCTTGAGCAATTCTTTATC
CTTTCCGATAGAGGGGATACCATAATCACCAAAGCCTTTAGAGGGGAGTTAAACAGAAAA
GAATATGAGGTTTTCTTCAGAAAAGTCAAGTTCTGGAAAGGTGATGCCCCTCCCGTCTTT
CACTCGGATGGAGTCAATTATTACTTTACCAAGAAATATGGAATGTTCTTTGTTCTGACA
TCTAAGGAGCTCTGCTCTCCTTCGTTCGTATTTGACGCATTATACAGAACAATGAAGGTC
TTTAGAGATTACTTGGGTGTACTCGATGAGGAAGGGATCAGGAAGAATTTCATTCTCATC
TATGAAATTGTTGACGAAATGTATGATTTTGGATACCCACAGATAATGTCTACCGAAGTA
GTCAAAGAATTTGTAATCAATGAAGCAGTTGTGGTTTCTAAGCCTCCTTCTTCAGCAAAG
CCTTCCATCTGGAATAAGAATACAGTCAGTTCATCTGCAGTGACCAGACCTGTGAGTTCT
ACTCTTAGCACAAAGAAGAAGACCAAGCGTCAGGAGATTTTCGTGGATATTTTTGATAAA
ATTACTGTCCTATTCAACTCAAATGGATTTGTGATCAACTCTTCAATCGATGGAGTTATT
CAAATGAAGAGTTATCTTACAGGGAATCCTGAGCTCAGGCTAGCACTCAATGACAACCTC
ATTATTGGAGGAAGTGGAGAGATGGGAAAGTCAGCAATTACCGACTGTAGTTTCTATGAA
TGAGTTGATCCTACAAACTTTGAAAATACGAAAACTCTCACAATTACTCCTCCTGACGGA
GAGTTCCTGGTAATGAACTATAGAATAACTGGGGAATTTCAGACTCCATTCCGTGTTTAC
ACCTTCATCGATGAAGTAAATCCATTTCAGCTTCAGATGGTACTGAAAGTAAGAGCCACT
TTCCCTGGAGACCATTATGCAAAGAATACTGAGATAAAATTCCCTGTGCCAAAATCCACT
AGCAGCGTCAGTTTCGAGACTTCGCCAACACAAGAGG------------CTTCTTACAAC
AAAAGCGAACAAAATGCAAAGTGGGTGGTAAAAACTTTCCAAGGTGCCAGGGAGTACTCC
CTCACTGCCAAGATCTCCTTAGGCAAGGCTGCTGAGTCCTCAACAAGAAAGGAAATCGGT
CCTATTTCTATGAACTTTGATATCCATATGTTCAATGTATCAGGAGTTACAGTCAAGTAT
TTGAAGATAGCTGGTTCCACTTCAAAGAGTGGACCACACAGGTGGGTCAGATATGTCACT
CAGTCATCTTCTTATGTAGCAAGAACTTAA---------------GATGGTTTCAATATA
AAAAAAAAAAAAAA
> minu_c31112_g1_i1
------TCTTCCGATCTTTTTTATCTAATTCTGAGAAA-ATGTTAGAGCAATTCTTTATC
CTTTCTGATAGAGGGGATACCATCATCACAAAGGCTTTCAGAGGAGAGCTTAATAGGAAA
GAGTATGAGGTCTTCTTCCGTAAAGTGAAGTTCTGGAAAGGAGACGCACCTCCCGTCTTC
CACTCAGATGGCGTCAATTATTACTTTACCAAAAAGTATGGAATGTTCTTCGTACTTACA
TCAAAAGAACTCTGCTCTCCTTCTTTTGTATTCGATGCCCTTTATAGAACAATGAAGGTT
TTTAGGGATTACCTCGGCGTACTCAATGAAGAAGGAATCAGAAAGAACTTCATCTTAATT
TATGAAATCGTAGATGAAATGTATGATTTTGGATATCCACAGATAATGTCTACCGAGGTC
GTCAAAGAATTTGTAATTAATGAAGCAGTTATGGTATCCAAGCCTCCTACTTCTGCGAAG
CCTTCTATTTGGAATAAGAATACAGTCAGCTCCTCTGCAGTAACCAGGCCAGTCAGTTCA
ACTCTAAGTACGAAAAAGAAGACAAAGAAACAAGAAATCTTTGTAGATATATTTGATAAG
ATTACAGTCCTATTCAACTCTAATGGATTTGTGATCAATTCCTCAATTGATGGAGTCATC
CAAATGAAGAGTTACCTCACAGGAAACCCTGAATTACGCCTTGCATTGAACGATAACCTC
ATCATCGGTGGAAGCGGAGAGATGGGTAAAGCTGCAATTACAGACTGCAGTTTCTATGAA
TGAGTTGATCCTACTAATTTTGAGAATACGAAGACCCTTACAATCTCTCCCCCAGATGGA
GAGTTCCTCGTAATGAATTACAGAATTACTGGTGAGTTCCAGACTCCATTCAGGATCTAT
ACCTTCGTTGATGAGGTGAATCCCTTCCAACTTCAGATGGTTCTGAAAGTCCGTGCTACC
TTCCCAGCTGATCACTATGCTAAAAATACTGAGATAAAATTCCCTGTGCCCAAGTCAACC
AATAGTGTAAGTTTTGAGACCTCCCAGATCCAAGAAG------------CTTCTTATAAT
AAGGGGGATCAGACTGCGAAATGGGTGATTAAGACTTTCCAAGGAGCTAGAGAGTATTCC
TTGACCACCAAGATCTCCTTAAATAAGGCTGCTGAGTCTTCCACCAGGAAGGAGATCGGG
CCCATTTCCATGAACTTTGATATCCACATGTTCAATGTTTCAGGGGTTACGGTAAAATAT
CTCAAAATTGCAGGATCAACTTCTAAAAGTGGACCCCACAGATGGGTGAGGTATGTCACA
CAAAGCTCCTCATACGTTGCTAGGACATAA--------------ACAGAATTTCA--ATA
AAAAAAAAAAAAAA
> eury_eury_c25064_g1_i1
-------------------------TAATAATATTAAAAATGCTAGAGCAGTTCTTTATC
TTGTCAGACAGAGGTGATACAATCATCACAAAGGCTTTTAGAGGAGAGCTAAACAGAAAA
GAATGAGAGGTTTTCTTCAGAAAAGTAAAGTTCTGGAAGGGTGATGCCCCTCCAGTCTTC
CATGTTGACGGAATCAACTTCTACTTCACCAAGAAATATGGAATGTTCTTTGTCCTGACT
GCCAAAGAACTCATCTCTCCCTCCTTTGTATTTGATGCCCTCTACAGAACAATGAAAGTT
TTCAGAGACTACTTGGGAGTTCTCAATGAGGAGGGCATTAGGAAGAACTTTATCTTGATC
TATGAAATCGTTGATGAACTGTTTGATTATGGATATCCACAAATCATGTCTACTGAAGTG
GTTAAAGAATTCGTCATAAATGAAGCTATTGTGGTAACTAAACCTCCTTCAGGATCAAAA
CCATCTTTGTGGAACAAGAACACAGTTAGTTCAACAGCTGTCACAAGGCCAGTCAGCTCC
ACTTTGAGTACCAAGAAGAAAACTAAAAGAGAGGAAATCTTTGTTGATATCTTTGATAAA
ATAACAGTACTGTTCAACTCTAATGGATTCGTCATAAACTCATCAATTGATGGAGTAATC
CAAATGAAGAGTTATCTCGCTGGCAACCCAGAACTCAGACTTGCCCTCAATGATAACCTT
ATTATCGGAGGAAGTGGCGAAATGGGAAAAGCTGCAATCTATGACTGTAGTTTCTATGAG
TGTGTTGACTCTACCAACTTCGAAAACACAAAAACACTAACAATCAACCCACCTGATGGA
GAATTCCTAGTGATGAACTACAGAATCAACGGAGAATTCCAGACGCCCTTCAGAATCTAC
ACCTTCATCGATGAAATAAACCCCTTCATGTTGCAATTGACTTTAAAAGTGCGTGCGACC
TTCCCGGGGGACCATTATGCCAAAAACACAGAAGTGAAATTCCCAGTTCCAAAATGTGCC
AGTAACATTAGTTTCGAAGTATCAAAAGCTCAGGCAGGGACTTACACCACTGACTACAAC
AAAGCTGAGAACCAGGCAGTATGGGTGATAAAGACATTCCAAGGGGCTAGAGAATACTCT
CTGACTGCTAAGATCTCCCTGAGTAGCCAGGCTGATAATACCACAAGGAAGGAGATCGGG
CCAATCTCCATGAACTTTGACATTCATATGTACAATGTTTCTGGAGTTACAGTGAAGTAC
CTCAAGATCTCAGGAGCCAGTACCAAGAGTGGCCCACATAGATGGGTCAGGTATGTGACG
CAGAGCTCATCTTATGTAGCCAGGACTTAAATTTTATCCTCCCCAATAAATCCTATTGTT
CAAAAAAAA-----
> rari_c16813_g1_i1
------------------------------------AAAATGCTAGAGCAATTCTTTATC
TTGTCTGATAGAGGTGACACCATCATTACCAAGGCTTTTAGAGGAGAACTGAACAGGAAG
GAGTACGAAGTCTTCTTCAGAAAAGTCAAGTTTTGGAAGGGAGACGCTCCTCCCGTTTTC
CACGTTGACGGAGTGAACTATTACTTTACCAAGAAATATGGAATGTTCTTCGTGCTCACC
TCCAAAGAACTCATCTCGCCCAGCTTCGTATTCGACGCTCTGTACAGAACCATGAAGGTG
TTCAGGGACTACCTCGGTGTCCTCAACGAAGAAGGCATCAGGAAGAACTTTATCCTCATC
TACGAAATCGTTGATGAGCTTTTCGATTACGGATATCCGCAAATCATGTCTACTGAAGTG
GTAAAGGAATTCGTGATTAATGAGGCAGTAGTCGTTTCGAAGCCTCCTTCTGGGACAAAA
CCTTCAATTTGGAATAAAAACACGGTTAGCTCCACAGCTGTGACTCGCCCAGTGAGCTCC
ACTTTGAGCACTAAAAAGAAGACGAAGCGTGAAGAAATTTTCGTCGATATTTTCGATAAG
ATCACTGTGCTGTTTAATTCCAATGGTTTCGTGATAAACTCCTCAATTGATGGCGTCATC
CAGATGAAGAGTTATCTACAAGGGAACCCTGAGTTACGCCTAGCGCTTAATGACAATTTA
ATCATTGGCGGAAGTGGTGAAATGGGCAAAGCTGCTATTTACGACTGCAGTTTCTATGAA
TGAGTCGATGCTACGAATTTTGAGAACACCAAGACCTTGTCAATCATGCCTCCGGATGGT
GAATTCTTGGTCATGAACTACCGTATCACCGGTGAGTTCCAGACTCCGTTCAGAATCTAC
ACATTCATTGACGAGATCAACCCCTTCCAGCTCCAGATGACTTTGAAAATCAGAGCTACT
TTCCCAGCAGACCACTATGCCAAAAACACTGAGGTGAAATTCCCTGTGCCAAAATCAGCA
AATGGAGTCAGTTTTGAAGTGAGCAAGGCCCAAGCAGCTACGTACACTACAGATTACGAT
AAAAGTGAGAATATGGCCAAATGGGTGATCAAAACATTCCAAGGGGCAAGAGAATACTCC
ATCACAGCTAAGATTTCTCTCAGCCAGCAAGCAGATAATACTACGAGGAAGGAAATCGGC
CCAATTTCTATGAACTTTGATATCCATATGTTCAATGTGAGTGGGGTCACGGTTAAGTAC
CTTAAAATTGCAGGTTCTACGAGCAAAAGTGGGCCTCATAGGTGGGTGAGGTATGTCACA
CAAAGCTCTTCATACGTTGCAAGGACTTAA---------------------TCCA-----
--------------
> octo_c22845_g1_i1
---------------------------------------------GAGCAATTCTTTATC
TTATCTGATCGAGGCGATACTATAATTACAAAAGCATTTAGAGGTGAGCTTAATAGAAAA
GAATGAGAAGTATTTTTCAGAAAAGTAAAATTCTGGAAAGGAGATGCATCTCCAGTATTT
CACTCAGATGGAGTAAATTATTACTTTACAAAGAAATATGGAATGTTCTTTGTTTTAACT
TCTAAGGAATTAGTATCTCCATCATTTGTATTTGATGCACTGTATAGAACAATGAAGGTG
TTTAGAGACTACTTAGGTGTACTTAATGAAGAGGGAATAAGAAAGAACTTTGTGCTTATC
TATGAAATAGTTGATGAACTTTTTGATTATGGATATCCTCAAATTATGGCTACTGAGGTA
GTCAAAGAATTTGTTGTAAATGAAGCAATAGTTGTAACAAAGGCTCCAGCAGGATCAAAA
CCTTCTTTATGGAATAGCAACACAGTTTCGTCTGCAGCAGTAACAAGGCCAGTTAGCTCT
ACTTTAAGCAGCAGTAGAAAATCTAAGAAAGAGGAAATCTTTGTAGACATTTTTGATAAA
ATTACTGTACTTTTTAATTCAAATGGTTTTGTAATTAATTCATCTATTGATGGAGTAATT
CAAATGAAAAGCTATCTTCATGGAAATCCAGAACTAAGGTTAGCTCTTAATGATAATTTA
ATTATTGGCGGAAGTGGAGAGATGGGTAAAGCTGCAATTTATGACTGTAGTTTTTATGAA
TGTGTGGACTCAACTGACTTTGAAAATACTAAAACTTTAACTATTCATCCTCCTGACGGT
GAATTTTTGGTAATGAATTATAGAATCTCAGGAGAGTTTCAGACTCCATTTAGAATCTAC
ACTTTTATTGATGAGCTCTCATCATTCCAAATTCAACTTACACTTAAAGTTAGAGCAACA
TATCCAGCTGATCACTTTGCAAAGAATGTTGAAGTTAAGTTTCCAGTTCCAAAATCAACA
AGTGGAATGAGTTTTGATATATCAAAAGAGCAATTAGGAATGTATGCAACTGAATATGAT
AAAAGTGAAAATATGGCAAAATGGATTATCAAGACATTCCAAGGTGCTCGTGAATATTCT
CTTACTTCAAAAATATCATTAAGCACTCAAGCTGATAATAACATAAGAAAAGAAATTGGA
CCTATTTCAATGAATTTTGATATTCATATGTTTAATGTCTCAGGTGTCACAGTCAAATAC
TTAAAAATCGCAGGATCTTCATCAAAAAGTGGGCCACATAGATGGGTTAGATATGTAACT
CAAAGTTCATCTTACATCTGCAGAACATAA----TTCTTTTATGTCAGAAATTTATACTT
CAAAAAAAAAAAA-
> harp_c30266_g1_i1
----------------------------AGAAATTAAAAATGCTGGAGCAATTCTTTATC
TTGTCTGACAGAGGGGATACCATCATCACCAAAGCTTTCAGAGGCGAGCTCGACCGGAAA
GAATGTGAGATCTTCTTTAGAAAAGTCAAGTTTTGGAAGGGAGACGCAACACCGGTGTTT
CACGTCGACGGAATCAACTTTTACTTTACCAAGAAATATGGAATGTTCTTTGTGCTGACG
TCGAAAGAGCTCGTGTCTCCTTCCTTTGTCTTTGACGCTCTGTACAGGACCATGAAGGTG
TTCAGAGATTACCTCGGAGTCTTGAATGAAGAAGGCATCAGGAAAAACTTCATCCTTATC
TACGAAATTGTCGATGAACTCTTCGACTATGGATATCCACAGATAATGTCGACTGAGGTC
GTCAAGGAGTTCGTGATCAACGAAGCCGTTGTGTTGACAAAGACTCCACCAGGATCCAAA
CCATCAATATGGAACAGAAACACTGTGTCTTCAGCAGCCGTGACAAGACCAATGAGCACA
ACGTTGAGTACAAGCCGAAAATCTAAGAAAGAGGAGATCTTCGTAGACATCTTTGACAAG
ATCACGGTTCTGTTCAATTCGAACGGATTCGTGATCAACTCATCGATTGACGGAGTCATT
CAAATGAAGAGCTATCTTGTAGGCAACCCGGAAATCAGACTCGCTTTGAATGACAATCTT
ATTATTGGCGGCAGCGGTGAAATGGGCAAAGCTGCTATCACTGATTGAAGCTTTTACGAG
TGAGTTGATCCCACAAACTTTGAAAGCACAAAAACATTGACGATTAATCCTCCAGACGGA
GAGTTTTTGGTGATGAACTACAGAATAACAGGGGAGTTCCAGACTCCCTTTAGACTGTAT
ACATTCATTGATGAAGTCACGCCGTTCCAAATTCAAATGACACTGAAAGTACGAGCCACT
TTTCCCGGAGATCATTTCGGCAAGAATGTTGAAGTCAAGTTCCCTGTGCCCAAGTCTACA
AGTAGCATGAGCTTTGAGATCTCAAAAGAACAGATGGGAACTTACACTGCTAACTATGAC
AAGAATGATAACATGGCAAAGTGGATCATCAAAACTTTCCAAGGCGCAAGAGAATATTCA
CTAGTTGCTAAGATTTCTCTCAGCACCCAAGCTGACAGTAACATTCGAAAGGAGATCGGA
CCCATTTCGATGAACTTTGATATTCATATGTACAATGTCTCAGGCGTCACTGTGAAATAC
TTAAAGATTGCAGGATCAACTTCGAAGAGCGGCCCACATAGATGGGTGAGATATGTAACC
CAAAGCTCTTCCTACATCTGCAGAACTTAA---TTATTTGTCAGGAATGCTTTCAATATA
AAAA----------
