# Supplementary material for: Nontriplet feature of genetic code in Euplotes ciliates is a result of neutral evolution
Source: Proc Natl Acad Sci U S A. 2023 May 22;120(22):e2221683120. doi: 10.1073/pnas.2221683120 (PMC10235951; doi:10.1073/pnas.2221683120)
Supplement: Supplementary file 5 — Dataset S04 (GZ) [file pnas.2221683120.sd04.gz › ./nuc_alignments/foca_c31034_g1_i1.fasta]

> rari_c8661_g1_i1
TTTTGATTCAAACTGCACTAATGGCTAGACATCAAATCGACCCCAACCAACTCCCTCCCC
TGCCAGCTGACGTGGCTGAGGACCTGAGGGACGCTTACCATGATAAGGAGAACGGAGGAT
ATATCGGAACGGTGCATTTCAAAAACATCCTCCACAACTTCGGCTTCCACGCCATGAGCA
AGAAGGAAATCGACGAGGAACTGCTTAAAAGACACCAGATTGACCTAAATAAGAAGAAAA
CTTTTACATTCGATGAAGTCAAACAAGTCATTACTTATAGACTCATGAAAGCTAAGGGAA
ATGAGGACGAGGCTAAGGAGTGATTCAAACTTATAGATCTCAGGGATAGATCATTTATTA
CGGCCCAGGACCTCAAAACTGCCCTATCGTCTAATTTGGATGTGCAGGTTACTGAAGAAG
ATATTTCAGAGTTCATGGAGATCGCTGGAGCAGACAATGGACAGCTATACCTTAACAGCT
TCATGAAATTATACAACTCGTAACGATAAGCTTCTATAATAATTGTTCAATAAAAAAA--
-
> foca_c31034_g1_i1
----------------------GGCTAGACATCAAGTAGACCCTAATCAACTCCCACCCC
TCCCTGCTGATATTGCAGAGGATCTTAGAGATGCCTATAATGATAAAGAGCAGAATGGCT
CTATTGGTACAGTCCATTTTAAGAATATTCTTCATAACTTCGGATTTCATGCTATGAGTA
AGAAAGAAATTGATGAGGAATTAATAAAAAGACACCAGATTGATTTAAACAAACAGAAAT
CTTTCAATTTCGATGAAGTTAAACAAGTCATTACATACAGGTTAATGAAAGCGAAAGGAA
TAGAAGATGAGTCAAAAGAGTGATTTAAATTGATAGATCTGAGAGATAGATCTTTTATTA
CGGCTCAAGACTTGAAAACAGCCCTTTCAGCAAACTTAGATGTGCAAGTGACAGAAGAAG
ATATCGCAGAATTCATGGAAATTGCTGGAGCAGATAATGGACAACTCTATCTGAACAACT
TCATGAAACTCTATAACTAGCGATGCTAATTCTCAATAAAACTTGTTGAAAAAAAAAAAA
A
