# Supplementary material for: Nontriplet feature of genetic code in Euplotes ciliates is a result of neutral evolution
Source: Proc Natl Acad Sci U S A. 2023 May 22;120(22):e2221683120. doi: 10.1073/pnas.2221683120 (PMC10235951; doi:10.1073/pnas.2221683120)
Supplement: Supplementary file 5 — Dataset S04 (GZ) [file pnas.2221683120.sd04.gz › ./nuc_alignments/minu_c28518_g1_i1.fasta]

> minu_c28518_g1_i1
TTTGAGGTACAAGTCACCAAGAATTTCGGAGTTAAAGAGTTCAGAGAGTTCCTTAAAGAC
ATGTACATCCATGCTGGATATGCTGGAAAGAAAAAGAAGGAATCAGTCTTTATCTTCTCA
GAGAATGAGATTGTGCTTGAAGAGTTCCTTGAAGATGTGAACAACATGCTCTCTTCAGGA
ATGGTTCCTAACCTCTTCGCAGGTGATGAACTAGGTAAGATTAGAGAGGAAATTAGAGCT
GAATATAAGAAGGAAGGCCATACTTTGGAGACTAATGATGCTATTAATGAATTCTTCTAC
TCCAGAGTGAAGGATAACCTCCATGTTGCCCTCTGTATGTCCCCATTAGGAAGAGCTTTC
AAGGATTACTGTAAAATGTACCCAGCCTTGATCAACAATACCACCATTGATTGGTTCATG
A
> rari_c22153_g1_i1
--------------------------CGGACTTAAAGAGTTCAGAGAGTTCCTCAAGGAT
ATGTACCAACATGCTGGATACAGAGGAAAGAGAAAGAAGGAATCTGTCTTCATTTTCTCT
GAAAACGAGATTGTGAACGAGTCCTTCCTTGAAGATGTCAACAACATGCTTTCATCAGGA
ATGGTTCCAAACCTATTTGCTAGTGATGAACTTGGTAAAATCAGAGAAGAAATTAGAGCT
GAGTACAAGAAGGAAGGAAACACCTTGGAAACCAATGATGCCATTAATGAGTTCTTCTAC
TCAAGGGTGAAAGACAACCTCCATGTTGCCTTGTGTATGTCACCTCTGGGAAGAGCATTC
AAA---------------------------------------------------------
-
