# Supplementary material for: Nontriplet feature of genetic code in Euplotes ciliates is a result of neutral evolution
Source: Proc Natl Acad Sci U S A. 2023 May 22;120(22):e2221683120. doi: 10.1073/pnas.2221683120 (PMC10235951; doi:10.1073/pnas.2221683120)
Supplement: Supplementary file 5 — Dataset S04 (GZ) [file pnas.2221683120.sd04.gz › ./nuc_alignments/cras_c4017_g1_i1++.fasta]

> rari_c12064_g1_i1
GGATAATAATTAATA---------------------------------------------
-------------ATGAAGTCTCAACTCTTCCCTATTTTGAGGAGGACGAGGGGAATCGC
CAGTCCTCTCAACTATAAGTGTGCAAGAATCACAGTCCAAAACAGGTATAAGCATGATTA
CTCGGTCGAGGACGGATTTTTTGAAAAGGAAATGACATATTTAGAAGCCAAGAAAATGCC
TATTCCCGTCCCTCAGTCTTTCAGACATAAGAGACCTCCTTTGGATGTGTTATACCCTGT
CCACTGGAATGATGTAAGATTCAACCATCACCCAGGCTTCTTCGGAAGGAGATGTTACGT
CCATGATACTTATTTCCCCAAGTATGATATTGACCACGACGTGCCTCACTCTTTGGGCCA
CAAAGACGAGGACATGGATTACGAGCAGCCAGACCCCATCGACCAAATGCATTTCAAGAG
GAAGAGGTCTCAGATCGTCCACGTTGTCTTATTCGTTGTCTGGGCAGCTGCCTTTTTCGG
GTACGCTACTGCTGGGTTGAAAATTCCTCAAAAGGACAATCCATTTTATTACAGGAAGAA
GTTTGCGTCCAACACCACCATGTTCCAGATGCAGGAAGCGGCTGCTTTCAACTATGGAGA
AAGATACAACTTGGAATTGGGTGGCCTGCAGAAAATGGCTATTACTGACAAAGGTATGGA
GATGAGAAACCAAGGTCTGAGGTACTATTTCCCAGGCAAGAAGGACTTGTACTGCTAATC
T-------TTGTTCAATATT---------------
> foca_c29446_g1_i1
------------------------------------------------------------
-------------ATGAAGTCTCAACTTTTTTCAATTTTAAGGAGAACAAAGGGAATTTC
TAATCCTCTAAACTATAAAATAGCAAGAGTCTCAGTTAAGAATAGGTATAAATATGATTA
CTCAGTAGAAGACGGTTTCTTTGAAAAAGAAATGACTTATCTTGAAGCTAAGAAAATGCC
AATCCCTGTTCCTGAGACATTTAGACATAAGAGAATTCCTTTGGATGTGCTATACCCAGT
CCATTGGAATGATGTAAGATTTAATCATCATCCAGGATTCTTTGGAAGAAGGTGCTTTAT
TCATGATACTTACTTCCCTAAATACGATATCGATCATGATGTACCCCACTCTCTTGGTTT
CAAAGATGAAGACTTGGATTATGAACAACCAGATCCAATTGGTAATATGCATTTTAAGAG
AAAGAGATCTCAATTTGTACATATTGTTTTGTTCGTAGTCTGGGCTGTTGCCTTCTTTGG
CTATGCTACAGCTGGTCTTAAGATTCCACAAAAGGACAATCCATTCTATTTTAGAAAGAA
GTTTGCTACTGATGGAACAATGCATCAAATGCAAGAAGCAGCTGCATTTAATTACGAAGG
AAAACGTAACACAGAGCAATTAGGATTCCAAAAAATGCTTATTAGTGATAAAGGTATTGA
GTTGCAAAACCAAGGATTGAGGTTCAACTTCGCTGGGAAGAACGACTTGTATTGCTAATA
C-TTCCTTATATTCAACTTTCTATAAAAAAAA---
> cras_c4017_g1_i1++
ATATAAATTATAATACTTTCATCATAATTTCAAAATGATAAAACCTCTCAAGAACCCTGA
AAAATTAATAGCGATGAAGTCTCAACTCTTCCCTCTAATGAGAAGGTCAAGAGGAATCGC
CAACCCTGCTAACTACAAACTCGCAAGGATCACAGTTAAGAATAGGTACAAATATGATTA
TGCCGTTGAAGACGGATTCTTTGAAAAAGAGATGACTTATCTTGAAGCAAAGAAAATGCC
AATTCCACTCCCAGATTCCTACAGACACAAGAGATTGCCTATGGATGTCTTGTACCCAGT
ACATTGGAATGATGTCAGATTTAATCATCATCCAGGTTTCTTCGGTAGAAGATGCTTCAT
TCATGATACCTACTTCCCAAAGTACGATGTTGATCATGATGTTCCTCATTCTTTGGGACA
CAGAGATGAAGATATGGACTATGAATGCCCAGATCCAATAGACCAAATGCATTTCAAGAG
AAAGAGGTCACAGTTTGTTCATATTTTGATGTTCGTGATTTGGGCTAGTGCCTTCTTCGG
ATACGCTACGGCCGGACTTAAAATCCCTCAGAAGGACAACCCCTTCTATTACAGAAAGAA
ATTCGCTAGTTCAAGAACAATGCATCAAATGCAGGAAGTTGCAGCTGCAGAATATGCTAC
CACATATGATAGAAACCTGGTTGGCTTCAAGAGAATGTCTGTCACTGATAAAGGTCTTGA
ATTGCAGAATCAAGGCTTCAGGTACTACTTGCCTTCAACGAGCGACCTATATCGCTAA-A
TGCTTTTATTATTCAATATTCCAAAAAAAAAAAAA
> minu_c34289_g1_i1
-TATAA---TTAATACTTT----ATAATATT-----------------------------
-------------ATGAAGTCTCAATTATTCCCCATCTTGAGAAGATCAAGGGGGATAGC
TAGCCCAACTAATTACAAACTCGCAAGAGTTATTCCTAAAAACCGTTACAAATATGATTA
TTCTGTTGAGGATGGTTTCTTTGAAAAAGAAATGACTTATCTTGAGGCCATGAAATTGCC
AATTCCAGTCCCTGAATCCTTCAGACATAAAAGAATTCCTATGGATGTCCTCTACCCAGT
CCATTGGAATGATGTAAGATTTAATCATCACCCAGGTTTCTTCGGTAGGAGATGTTTCAC
TCATGATACTTACTTCCCCAAATATGATGTCCAACATGATATTCCTCACTCTTTGGGACA
TAAGGATGAAGACATGGACTTCGAGCAGCCAGATCCAATCAACGAAATGCATTTCAAGAG
GAAGAGATCTCAATTCGTGCATATCGTATTGTTCTTAGTATGGGCTATTGCTTTCTTCGG
GTATGCTACAGCTGGTCTGAAGATCCCTCAGAAGGACAACCCATTCTATTACAGAAAGAA
ATTCGCCAGTGGAACAACAATGCATCAGATGCAGGAGGTAGCTGTCGCTGACTACATCTC
CACTGTTGATAGAAATGTTTCTGGGTTCCAAAGAATGGCTGTTACAGATAAAGGACTCAA
GTTGCAGAACCAAGGATTCAGGTACTACCTCCCAACCAAGAGCGACTTGTATCGTTAATA
TGCTCCTAATATTCAATTGTTGAAAAAAAA-----
