# Supplementary material for: Nontriplet feature of genetic code in Euplotes ciliates is a result of neutral evolution
Source: Proc Natl Acad Sci U S A. 2023 May 22;120(22):e2221683120. doi: 10.1073/pnas.2221683120 (PMC10235951; doi:10.1073/pnas.2221683120)
Supplement: Supplementary file 5 — Dataset S04 (GZ) [file pnas.2221683120.sd04.gz › ./nuc_alignments/foca_c20407_g1_i1.fasta]

> raik_c43470_g1_i1
ACCTTAAAGCTAAAAGGAAGGAGGCTATGAAATATATAGCTGATGCAGCTAAACTTATTG
CACCGGTTATAGAGGATGAGCCTGTTCAAGGTTATGACTGGGTTGTCGAAATGCTCAGGA
CTGCTAGTCTTCAGGAAGTTGAGAGTGAGATTGAGATTGCCAAAGCTGTCTACTTTATAA
AGCATAAGGAGATTGAGAAGTCTATTGAGTTGTTCAAGAGTTTTGAGAAGAAAGATAAGA
TCATGATGGCTAAAGCTTCTAACAAC----------------------------------
--------------------------------------
> foca_c20407_g1_i1
------------------------------------------------------------
----------------------------------TGACTGGGTTGTCGAAATGCTTAGAA
CTGCGACTCTTCAAGAAGTTGAAAGTGAGATCGAAATTGCTAAAGCTGTTCATTTTATTA
AAAATAAGGACATCGAGAAGGCTATTGAATTATTCAAGAGTTTCGAAAAGAAGGATAAAA
TCATGATGGCTAAAGCTTCTAACAACATTTCCTTCCTATATTTCCTCGAAAATGACTTCA
CAAGTGCCGAAAAATTCTCTGACATTGCTATCCAAAGC
