# Supplementary material for: Nontriplet feature of genetic code in Euplotes ciliates is a result of neutral evolution
Source: Proc Natl Acad Sci U S A. 2023 May 22;120(22):e2221683120. doi: 10.1073/pnas.2221683120 (PMC10235951; doi:10.1073/pnas.2221683120)
Supplement: Supplementary file 5 — Dataset S04 (GZ) [file pnas.2221683120.sd04.gz › ./nuc_alignments/eury_eury_c8110_g1_i1.fasta]

> eury_eury_c8110_g1_i1
TAGGAATTCTGATAAATGGGAGGTTGCAACTTTAGAAGTGACGCATCAGCAGTGGGCAAT
ATTGGCATCTCTGACTTTAAACTTAAAAACAAGATAGGGAGAGGTGGATTTGGAGAAGTC
TGGAAGGTACAGAGAAAAGGAACTAAGAAGATGTTTGCCTTAAAGCAAATGAACAAGGCC
AAGATCATCAAA-AAGAACTCTGTTGCTTCGATTCTCAACGAACGTGAGTTATTGGCCCA
ACTGAAACATCCTTTCATCATCAACATGCACTATGCATTTCAGGACAAATGTTATCTTTA
CATTGTGACTGATCTGATAGAGGGTGGTGACATGAGGTACCACATGAGAACCAGGAAGAA
GTTCACAGAGCAAGAGGCTAAATTCCTGATAGCTGGTTCAGTAGCAGGCCTTGAGTATAT
GCATGTTAACGGTGTCCTTCACAGAGATATAAAACCAGAGAATATTCTCATGGGTGAAGA
TGGCTATGTAAGGATCACCGATATGGGAATCTCCAAAATGTGGACCCCAGACAATGCTAA
CGACACTAGTGGCACCCCTGGCTACATGGCCCCTGAAATTATGTGTAGGCAGAATCATGG
AGTGGCAGTAGATTTCTACGCCCTTGGTATAATTGCTTATGAAATGATGATAGGAAAACG
TCCCTATACTGGAAAAGACAGAAAAGAGATCCGTGATAATGTTTTAAAAGAGCAGGCATG
TATCAAAAAATCTATGATTCCTGAAGGATGGAGCATCGAAGCTGCCGATTTCATTAATAA
ATTAATCCAAAGAAAGCCAGCTAATCGATTAGGACTTAACGGCGCTGAGGAAGTGAAACA
GCACGTTTGGTTGAAGGACTTTGACTGGGATGCCCTCCTTGAAAAACGAATGAAACCAGC
CTTCCTACCAGAAGCTCGTCCTCCAATTAAAGAAAAGGTTCTGACTACTGAGGAAGAAGA
AAAACAAGAGAAGGAACAGGAGGAACATTATCAAATGTGAAGAAGGAAATCAGTTCAAGA
GATTTATAAAGACTATATATTTGATATTGAGCAACTTAAGTTCCAAAAGCTACAAGAAAT
GTGTCAGAAGTTGTACCTGAAGAAAATAGGAAAGTTGGAGGAAGAATCAAATACTGTAAC
CACAACTCATTTTCCATTTGAAACACAGAACACCCAATATGCAAACCTAGACAAACAGTC
TCCCAATCAATTCAGGAGTATTAAATAAGACTCTGTTCCTTTAAAGTTCATAATCAATTC
CAATTTCAAAAAAAA
> octo_c16008_g1_i1
------TCATCACTTATGGGTGGATGTACTTTTAGATCAGACTCATCAGCTGTTGGGAAC
ATTAGCATTACAGATTTTGAACAGAAGTATATCATCGGACGAGGAGGATTCGGAGAAGTA
TGGAAGGTCAAAAGAAAAGGAACTAAGAAGTTGTTTGCATTAAAAGAAATGAACAAGGCT
AAGATCATTAAATAAAAATTCAGTTTCTTCTATTCTTAATGAAAGAGAGCTATTAGCACA
ACTCAAGCATCCGTTTATAATAAATATGCACTATGCTTTTCAAGATAAACATAATCTCTA
TATTGTCACTGATTTAATTGAAGGAGGTGATCTTCGATATCACATGAGAACAAGAAAGGT
CTTCACAGAAAAAGAGTCAAAATTTTTAATTGCTTGAGTCGTAGCTGGTCTTGAATATAT
GCATGCAAATGGAGTTTTGCATCGAGATATAAAACCAGAGAATATTTTAATGGGTGAAGA
TGGATATGTCAAAATTACAGATATGGGAATTTCAAGAATGTGGACTCCTGAGAATGCAAG
CGATACCAGCGGAACTCCAGGCTATATGGCTCCTGAAATTATGTGTCGTCAGAATCATGG
TGTTGCTGTAGACTTTTATGCAATGGGAATAATTGCCTATGAACTTATGATAGGAAAAAG
ACCATATTCAGGAAAAGACAGAAAAGAAATTAGAGACAATGTGCTTAAAGAGCAAGCTTT
AATTAAGAAGTCAATGATCACAGAAGGATGGAGCATTGAAGCTGCTGATTTTATTAAT--
------------------------------------------------------------
------------------------------------------------------------
------------------------------------------------------------
------------------------------------------------------------
------------------------------------------------------------
------------------------------------------------------------
------------------------------------------------------------
------------------------------------------------------------
---------------
