# Supplementary material for: Nontriplet feature of genetic code in Euplotes ciliates is a result of neutral evolution
Source: Proc Natl Acad Sci U S A. 2023 May 22;120(22):e2221683120. doi: 10.1073/pnas.2221683120 (PMC10235951; doi:10.1073/pnas.2221683120)
Supplement: Supplementary file 5 — Dataset S04 (GZ) [file pnas.2221683120.sd04.gz › ./nuc_alignments/eury_eury_c15301_g1_i1.fasta]

> petz_comp28214_c0_seq1
-------------------------TTTAAATTTTTGTGCAAAAGTAATCATGGCTCAGT
TAGATGGTATCCAGTCGAAGACTCAGGAGATTAGAGACTTAACTAAGATGGAAAGAACAG
GAACACACTCACATATTAGAGGGTTGGGTCTTGATGACTCTTTGGAGCCCAGAAAAGTAT
CTATGGGAATGGTTGGCCAAATCGAGGCAAGAAGGGCCGCCGGTATTATCATGAAGATGA
TTACTCAAGGAAAGATCGCAGGAAGAGCTATCCTTATTGGTGGGCAGCCAGGTACTGGTA
AGACAGCAATCGCTCTCGGTATGGCCAAGAGTTTAGGAGAGGATGTGCCTTTCACCATGC
TTGCAGGATCTGAAATTTTCTCGCTCGAAATGTCAAAAACCGAAGCATTAACACAAGCTT
TCAGGAAATCCATCGGAGTTCGAATCAGAGAAGAAGCTGAAATCATCGAAGGAGAAGTTC
TTGAGATTGAAATTGATAAGTCCGTCCAGAGCGGAGCAAAGACAGGCAAGATTACCCTTA
AGACCACTGATATGGAAGCCATTTATGACCTCGGACAGAAGATGATAGAATCGATTCAAA
AAGAGAAAATTACTGCAGGAGATATTATTACAATCGATAAAGCTTCTGGAAAGATCTCGA
AGCTTGGAAGATCAATCGCAAGATCTGGGGATTATGATAATGTTGGAGCATCTTCTAGAT
TTGTTCAATGCCCAGAGGGAGAGTTGCACAAGCGTAAAGAGGTTGTCCATACCGTCACCC
TTCATGAGGTTGATGTTATCAACTCAAGGACCCAAGGCTTCTTGGCCTTGTTCGCAGGAG
ATATTGGAGAAATCAAAGCAGAGGTCAGAGAACAAATCGATACTAAGGTATCAGAATGGA
GAGAAGAGGGCCGAGCAGAAATTGTACCAGGTGTTCTATTCATCGATGAGGTCCATATGC
TTGACATTGAATGCTTCTCCTTCCTTAACAGAGCATTGGAAAGCGAGAGTGCTCCAATCG
TCATCATGGCTACCAACAGAGGAATGACTAAGATTAGAGGTACTAATTATGTAGCCCCAC
ATGGTATCCCATTGGATCTATTAGATAGACTCTTGATTATCCAGACCACCCCTTACAGTC
AGAAAGAGACTCAGCAGATTCTTGAGATCAGGTGTCAAGAAGAAGATGTAGAAATTTCAG
AGAAGGCCCTGACTCTGTTGACCAAAATTGGAGTGGAAACATCTTTACGTTACTCCATCC
ATTTGATCACAACTGCCAACCTCGTGGCTATTAAGCGTAAATCCCCAGAGATCGATGTTG
AAGATGTGAGAAGAGTGTATGGATTGTTTATTGACATTAAGAGAAGCTCCCAGTTCTTGC
AAGACTACCAATCTGAATTCTTGTTCTACGAAGATGATGAA---GCTCAAGACAAAA---
------AGGACGCAGAAATGCAGGACT------CTTAAATA-TGAATTTTGTACTATT--
--TTCATATTCAAAAAAAA
> octo_c82942_g1_i1
-------------AGAATCTCAAAATTTAAAAATTTGTGCAAAAGAA--CATGGCAAGTT
TAGAAGGGATACAGTCAAAGACTCAAGAGATCAGAGATCTAACAAAGATGGAGAGAACAG
GAACTCATTCTCATATTAGAGGTCTTGGTCTTGACGATTCTCTTGAGCCAAGGAAAGTCT
CTCAAGGTATGGTTGGACAAATCGAAGCAAGAAGAGCTGCAGGAGTCATCATGAAAATGA
TAACACAAGGGAAAATTGCGGGAAGAGCTGTTCTCATCGGTGGTCAGCCTGGTACAGGTA
AAACAGCTATAGCTCTTGGTATGGCCAAGTCTCTTGGAGAAGATGTTCCATTCACAATGT
TAGCAGGATCTGAAATCTTTTCTCTTGAAATGTCCAAAACTGAAGCATTAACACAAGCCT
TCAGAAAATCAATAGGAGTAAGAATTCGAGAAGAAGCAGAAATAATTGAAGGAGAAGTAC
TTGAGATTGAAATTGATAAATCTGTTCAAAGTGGAGCTAAATCTGGAAAAATCACTTTGA
AGACCACAGATATGGAAGCTATTTATGATTTAGGGCAAAAGATGATAGAATCTATACAAA
AGGAAAAAATCTCAGCAGGAGATATTATCACCATTGATAAAGCTTCTGGAAAAATATCAA
AGCTAGGTCGTTCTATAGCAAGGAGTGGAGACTTCGATACTGTTGGATCATCATCTCGAT
TTGTACAATGACCTGAAGGAGAGCTTCATAAAAGAAAGGAAGTAGTGCATACAGTAACAT
TGCATGAAGTTGATGTTATTAATTCAAGAACTCAGGGATTCTTAGCTTTATTTGCAGGTG
ATATTGGAGAAATCAAGCAAGAAGTAAGAGATCAGATTGATACCAAAGTTTCTGAATGGA
GAGAAGAAGGTAGAGCAGAAATCGTTCCAGGAGTACTATTCATTGATGAGGTTCACATGC
TCGATATTGAATGTTTCTCATATTTAAACAGAGCATTAGAAAGTGAGAGTGCTCCTATTG
TTATTATGGCGACAAACAGAGGAATGACAAAAATTAGAGGTACCAATTATTTTGCTCCAC
ATGGTATTCCACTCGATTTGTTAGACAGATTGCTAATCATTCAAACAACCCCATATGCTC
AAAAAGAAATTCAACAAATTTTAGAGATTAGATGCCAAGAAGAAGATGTTGAAATTTCTG
AAAAGGCTCTTACTCTATTAACAAAAATTGGTTGTGAGACTTCTCTTCGTTATGCAATTC
ATTTGATCACAACTGCAAACTTAGTAGCAATCAAAAGAAAAAGTCCTGAAGTTGATGTAG
AGGATGTAAGAAGGGTATATGGTTTGTTTGTTGATGTAAAACGAAGCACTCAATTCCTTC
AAGATTATCAAAAAGAATTTCTATTTTATGAAGCAGATGAT---TCTGAAAGTAAAGGAA
------ATGATGTTGAGATGAAAGAATAA---GCTAAAACACGAAAT-------------
-------------------
> minu_c18352_g1_i1
-----------------------------TATTTTTGTGC-AAATTATAAATGGCTTCAC
TTGAAGGGATACAATCTAAGACTCAGGAGATCAGAGATCTCACTAGAATGGAGAGAACTG
GTGCTCAGTCACATATCAGAGGACTGGGACTCGACGATTCTCTCGAGCCAAGAAAGATCT
CCCAGGGTATGGTTGGACAGATCGAGGCAAGAAGAGCAGCAGGAGTCATCATGAAAATGA
TCACTCAGGGAAAAATCGCTGGTAGAGCCATCCTCATCGGTGGACAGCCAGGAACTGGTA
AGACTGCCATCGCTCTCGGTATGGCTAAATCATTGGGAGAGGATGTTCCATTTACCATGC
TTGCTGGATCCGAAATCTTCTCACTTGAAATGTCTAAAACGGAGGCACTCATTCAAGCAT
TCCGTAAATCCATCGGAGTAAGGATCAGAGAGGAAGCAGAGATCATTGAGGGAGAAGTCC
TCGAGATAGAGATTGACAAGTCCGTCCAGAGCGGTGCTAAATCAGGAAAAATCACCCTGA
AAACAACCGATATGGAGGCAATCTACGACTTGGGTCAAAAGATGATTGAATCAATTCAAA
AAGAGAAAATTCAAGCAGGAGATATTATCACTATTGATAAGGCATCAGGAAAGATTTCAA
AGCTCGGTAGATCTATTGCCAGAAGCGGAGACTTCGATACCGTTGGATCTTCATCCAGAT
TTGTCCAATGCCCAGAGGGAGAACTCCATAAGAGGAAGGAGGTTGTCCACACTGTCACCT
TGCATGAAGTTGATGTAATCAATTCAAGAACTCAAGGATTCATGGCCCTCTTTGCCGGAG
ATATCGGAGAAATCAAACAGGAGGTCAGAGATCAGATTGACACTAAAGTTTCTGAATGGA
GAGAAGAAGGTAGAGCCGAGATCGTTCCAGGAGTCTTGTTCATCGATGAGGTCCATATGC
TTGATATTGAATGCTTCTCTTACCTCAACAGAGCCCTTGAAAGCGAGTCCGCCCCTATTG
TAATCATGGCAACCAACAGAGGTATGACTAAGATCAGAGGAACTAACTACATGGCTCCTC
ATGGTATCCCATTGGATCTGCTCGATAGACTTTTGATTATTCAAACTACTCCATACAGCG
AGAAAGAAACACAACAAATTCTCCAGATCAGGTGTCAGGAGGAAGATGTTGAAATCAGTG
ATAAGGCCTTGAAACTTCTTACCAAGATTGGAATGGAGACGTCTCTGCGTTATTCTATCC
ATTTGATCACAACTGCCAACCTTGTGGCTATCAAGAGAAAGAGCCCTGAGGTTGACGTTG
AAGACGTAAGAAGAGTCTACGGTCTATTCATTGATATCAAGAGAAGCTCAAAGTTCCTCC
AGGATTATCAAAGCGAATTTTTGTTCTATGAAGCTGATGAAAACACTCAAGACA------
------ATGATGTAGAGATGGCTTAATAG-----TTTAGTAATAAATTCGAGAATA----
-------------AAAAAA
> rari_c17127_g1_i1
--------------------------------------GCAAAATCA-AAATGGCATCGC
TAGACGGGATCCAATCAAAGACACAGGAGATCAGAGACCTCACCAAGATGGAGAGAACGG
GTACCCACTCCCATATCAGAGGACTGGGTCTTGACGACTCTTTGGAGCCAAGAAAAGTCT
CCCAAGGAATGGTTGGCCAAGTTGAGGCCAGAAGAGCGGCTGGAGTCATCATGAAAATGA
TTACTCAGGGCAAAATTGCCGGTAGAGCTATCTTGATCGGTGGACAACCAGGAACTGGTA
AGACTGCCATAGCACTTGGTATGGCCAAGTCCTTGGGCGAAGACGTGCCATTCACCATGC
TTGCAGGATCAGAAATCTTCTCCTTGGAAATGTCCAAAACTGAGGCTCTCATCCAAGCAT
TCCGTAAATCCATCGGAGTGAGAATCAGAGAGGAAGCAGAAATCATTGAAGGAGAAGTCC
TCGAAATTGAAATCGATAAATCAGTTCAAAGTGGAGCCAAATCCGGAAAAATCACTTTGA
AGACCACAGATATGGAAGCAATCTATGATTTGGGGCAGAAAATGATCGAGTCTATTCAGA
AGGAGAAAATCCAAGCAGGAGACATCATCACCATTGATAAGGCTTCTGGTAAAATTTCAA
AGCTGGGAAGATCCATTGCCAGAAGTGGAGATTACGATACTGTTGGCGCGTCTGCAAGAT
TCGTCCAGTGCCCAGAGGGAGAACTCCATAAGCGTAAGGAGGTTGTCCACACCGTCACTC
TCCACGAAGTCGACGTTATCAACTCAAGGACCCAAGGATTCCTCGCTCTCTTCGCAGGAG
ATATTGGAGAAATCAAGCAGGAAGTCAGAGATCAGATCGACACCAAAGTTTCTGAATGGA
GGGAAGAAGGAAGAGCCGAGATCGTGCCAGGTGTCCTCTTCATCGATGAGGTCCATATGC
TCGATATTGAGTGTTTCTCATACCTCAACAGAGCTCTTGAAAGCGAGAGCGCTCCTATTG
TCATCATGGCTACGAACAGAGGAATGACGAAAATCCGTGGAACAAACTACATTGCTCCTC
ACGGTATTCCACTAGATTTGCTGGACAGACTGCTGATCATCCAAACGACCCCCTACTCCC
AAAAAGAGACTGAGCAGATTTTGGAAATCAGATGCCAGGAAGAAGATGTGGAGATCACTG
ACAAAGCCAAGGCTTTGCTGACCAAGATTGGAATGGAAACTTCACTGCGTTATTCCATTC
ATCTCATTACGACCGCGAACTTAGTGGCCATTAAGAGAAAGTCCCCGGAAGTAGACGTGG
AAGACGTGAGAAGAGTTTACGGCCTCTTCGTGGACGTCAAGAGGTCCTCCAAGTTCCTCC
AGGATTACCAAAGCGAGTTCTTGTTCTACGAAGCTGACGAT---GTCGAACAGAAGGATG
GAAGCGGAGACGTCAATATGGAAGGTTAGAGAACTTTAA-ACTATAA---AAAATATTCA
ATTTGAAAAAAAAAAAAAA
> raik_c20538_g1_i1
TCATCAAAATTCCTAAGAGAAAATTTTAAAATAATTGTGCAAAAACAGAAATGGCTTCAA
TCGAAGGGATACAGTCTAAGACTCAGGAGATCAGAGATCTCACAAAGATGGAGAGAACTG
GTACTCATTCACATATCAGAGGACTTGGTCTTGATGACTCTTTGGAACCAAGAAAAGTAT
CACAAGGTATGGTTGGTCAAATCGAGGCCAGACGTGCTGCCGGTGTCATCATGAAGATGA
TCACTCAAGGCAAAATTGCCGGTAGAGCTATTCTAATCGGTGGTCAGCCAGGTACTGGTA
AAACTGCTATCGCTCTTGGTATGGCTAAGTCACTAGGTGAGGATGTACCATTTACTATGT
TGGCAGGATCTGAAATTTTCTCTCTTGAAATGTCAAAAACTGAGGCTCTCATCCAGGCAT
TCCGTAAATCAATCGGAGTCAGAATTAGAGAAGAAGCTGAGATAATTGAAGGAGAAGTAC
TCGAAATTGAAATTGACAAGTCAGTACAAAGCGGTGCCAAAACCGGTAAAATCACTTTGA
AAACTACAGATATGGAGGCAATCTATGACTTAGGGGCCAAAATGATAGAATCGATTCAAA
AAGAGAAAATCTCAGCTGGCGATATTATCACAATAGATAAGGCTTCTGGAAAAATTTCCA
AACTCGGAAGATCAATTGCCCGTAGTGGAGATTTCGACACTGTTGGTGCCCAAGCCAGAT
TTGTCCAATGCCCAGAAGGTGAGCTACATAAACGTAAAGAGGTTGTGCATACCGTAACAC
TCCATGAGGTCGATGTTATTAACTCAAGGACCCAAGGCTTCCTCGCCCTGTTTGCAGGTG
ATATCGGAGAAATTAAACAAGAAGTCAGAGATCAGATTGATACCAAAGTATCTGAGTGGA
GAGAAGAAGGCAGAGCAGAGATAGTTCCAGGTGTCTTGTTCATCGATGAGGTCCATATGC
TTGATATCGAGTGTTTCTCATACCTAAACAGAGCTCTTGAAAGCGAAAGTGCTCCTATCG
TAATCATGGCTACAAACAGAGGTATGACCAAAATTAGAGGTACAAACTACATGGCGCCAC
ATGGTATTCCATTGGATTTGCTAGACAGACTTTTGATCATTCAAACCACTCCATACTCTG
AAAAAGAGACAAAACAAATTTTGGAAATCAGATGTCAGGAAGAAGATGTTGAAATCTCAG
ATAAAGCACTCCAACTGTTGACTAAAATTGGTGTTGAGACCTCACTCCGTTATTCAATTC
ATTTGATCACTACTGCCAATCTGGTAGCCATAAAGAGGAAAAGCCCTGAAGTAGACGTCG
AAGATGTAAGAAGAGTCTATGGCTTGTTCGTTGACGTCAAAAGAAGCTCCCAGTTCTTGC
AAGATTACCAGACTGAGTTCATGTACTATGAAGCTGAAGAG---GGTGATGAGA------
------AGGACGTCGATATGAAAGAGTAGCCATCTTAAATA-TGCAGTCGTAAATATTCA
AATTTAT------------
> eury_eury_c15301_g1_i1
-------------------------------ATTTTGTGCAAAAGTA-AAATGGCATCGC
TAGACGGGATACAATCAAAGACTCAGGAGATCAGAGACCTGACCAAGATGGAGAGAACAG
GAGCCCACTCACATATCAGAGGGCTCGGTCTTGATGACTCTTTGGAGCCCAGGAAAGTAT
CACAGGGAATGGTTGGACAGGTCGAGGCTAGAAGAGCAGCAGGAGTCATTATGCGCATGA
TTACTGACGGCAAGATTGCAGGAAGAGCTATCCTTATTGGTGGACAACCAGGTACCGGTA
AAACTGCCATCGCTCTCGGTATGGCTAAGTCACTAGGTGAAGATGTTCCTTTTACCATGC
TTGCAGGATCTGAAATCTTTTCTCTCGAGATGTCAAAAACAGAAGCACTCATTCAAGCAT
TCCGTAAATCCATCGGTGTCAGAATTAGAGAGGAGGCAGAGATCATTGAGGGAGAGGTAC
TCGAGATTGAGATTGATAAATCTGTACAATCAGGTGCCAAATCCGGTAAAATCACCTTGA
AAACAACAGATATGGAAGCCATTTACGACTTGGGACAAAAAATGATAGAATCAATTCAAA
AAGAAAAAATTTCAGCAGGAGATATTATCACAATTGATAAGGCCTCTGGTAAGATTTCTA
AGCTTGGAAGATCTATTGCCAGAAGTGGAGATTTCGACACTGTTGGCGCCTCTGCTAGAT
TCGTCCAGTGTCCAGAGGGAGAACTCCATAAACGTAAAGAAGTCGTGCACACTGTTACAC
TCCATGAGGTTGATGTCATCAATTCTAGAACTCAGGGATTCTTAGCACTGTTCGCAGGAG
ACATCGGAGAGATCAAGCAAGAAGTTAGAGATCAGATTGATACCAAAGTATCCGAGTGGA
GAGAAGAAGGAAGAGCCGAAATAGTTCCAGGAGTACTGTTCATCGATGAGGTCCATATGC
TTGACATTGAATGTTTCTCCTATTTGAATAGAGCATTGGAAAGTGAAAGCGCTCCAATCG
TTATTATGGCTACCAACAGAGGTATGACTAAGATCAGAGGTACAAACTATATTGCTCCAC
ACGGTATTCCACTCGATCTCCTGGACAGACTATTGATCATTCAAACCACTCCATACAAGC
AGAAGGAGATCCAGCAGATCTTAGAGATCAGATGTCAAGAGGAGGATGTTGAGATCACAG
AGAAAGCTTTAACTCTGTTGACTAAAATCGGAGAAGAGACCTCCCTCCGTTATGCCATCC
ATCTAATCACCACCGCCAACCTGGTAGCCATCAAGAGGAAGAGCCCAGAAGTAGACGTGG
CTGATGTCAGAAGAGTATATGGCTTGTTCGTTGACGTCAAGGGAAGTTCCCAGTTCCTGC
AGGACTACCAATCAGAGTTCTTATTCTACGAAGCTGACTAG------GAAGAGAAGGTTT
AGA---ATAATGTCGAGATGAAGGAGTAA------TAAATATTATAAACGCGAGCAC---
-------------------
