# Supplementary material for: Nontriplet feature of genetic code in Euplotes ciliates is a result of neutral evolution
Source: Proc Natl Acad Sci U S A. 2023 May 22;120(22):e2221683120. doi: 10.1073/pnas.2221683120 (PMC10235951; doi:10.1073/pnas.2221683120)
Supplement: Supplementary file 5 — Dataset S04 (GZ) [file pnas.2221683120.sd04.gz › ./nuc_alignments/cras_c24425_g1_i1++.fasta]

> foca_c30821_g1_i1
---TTTTTTGATATAATTTTTTCAAAATAAAATATGACTCTAGGAAAGCCAGTTATTAAG
AACATTGAGATGGATGATGATATGAGAGATTTTGCCATCAACCAAGCCATAGAAGCATTA
GAAAAAGCAACTACTGAAAGAGATGTAGCTTCCCTAATGAAGAAGAATTTTGAAGAAAAG
TATGAATCAGTATGGCATTGCATTGTTGGAAGAAATTTTGGAGGCTTCGTGACACATGAG
ATTGGACGTTACATCTATTTCTACATTGGCCAAAAAGGTTTCCTAATCTTCAGTACCCCA
AGCTAAGCAGTCATAAATATTTGAAAATCCTAATATAACACTTTTAAGAGCCTTTGTGGG
CT-------------------GACGGGAAATTGATAAATTTTTATTATCCCG------
> cras_c24425_g1_i1++
AAAAATATTGATATAATTTT---AAAATAAA--ATGGCCCTTGGGAAACCAGTAATAAAG
CAGGTCGAAATGAGTGAAGATATGAAAGACTTCGCCATCAAGCAAGCCATTGAAGCCCTC
GAGAAAGCCACCACTGAAAGGGATGTAGCCTCCCTGCTTAAGAAAAATTTCGAAGAAAAA
TATGAATCAGTATGGCACTGTATTGTTGGCAGAAATTTCGGAGCTTTTGTGACACACGAG
ATCGAGCGTTATATCTATTTCTATATTGGCCAAAAGGGTTTCCTGATCTTCAGTACTCCT
AGCTAAGGGGTAGTAC-TAATT--AGCTCCTAAAATACCTCATTTTATAT----------
---------------------GAAAAAAAA--------------------AAAAAAAA
> minu_c25547_g1_i1
----------------TTTT---GAAATAAAA-ATGACCCTCGGAAAGCCAGTTATTAAA
CAAGTTGAAATGAGCGATGATATGAGAGACTTCGCTATCAAACAAGCTAACGAAGCCTTA
GAGAAAGCGACCACCGAAAGAGATGTTGCCTCTCTTCTCAAAAAGAATTTCGAAGAAAAA
TATGAATCAGTATGGCATTGCATTGTTGGAAGAAATTTCGGAGGTTTCGTTACACATGAA
GTGGACTGCTACATTTATTTCTATATCGGGCAGAAGGGCTTCCTTATTTTCAGTACCCCA
AGCTAAGCGGTTAAGCGTAATTT-AGCTCCTAATATAACCTCTTAACGAA---TAGCAGA
CTTCTCACCCCTGAAAAATAAGGGAGAAAATTTGTCAATAATTAATTTAAAGAAAAAA
