# Supplementary material for: Nontriplet feature of genetic code in Euplotes ciliates is a result of neutral evolution
Source: Proc Natl Acad Sci U S A. 2023 May 22;120(22):e2221683120. doi: 10.1073/pnas.2221683120 (PMC10235951; doi:10.1073/pnas.2221683120)
Supplement: Supplementary file 5 — Dataset S04 (GZ) [file pnas.2221683120.sd04.gz › ./nuc_alignments/cras_c14678_g1_i1++.fasta]

> cras_c14678_g1_i1++
--------------GATTAGTATTTTAAAAGATTTTTTCAAA------------------
-----ATGGAAGCAGGATCTGCACTAAAAAGTTTTGTTGAGTATACCTCAGAGCATCATT
TCCCATTGGAAAATATTCCTTTCGGTACCTTCAAGAACCCAGAGACCAATGAGACACACT
GCTGTACAAGAATTGGAGATTTCGTCATTGATCTGGCAGTACTCCATGATTTAGGACATT
TCTCAGGAGATCATCTCAAGGGTGAAAATGTCTTCAACCATGAATTCCTCAACACTTTCA
TGGCTGCTGGAAGACCAGCCTGGACCGAAGCTAGAGTCACAATCCAGAACTTGTTCGCAG
AAGGATCATCATTTGCGAGTGACGAAGATGGCAAGAGCAAGACTATGTTTGCTTTTGATA
AGGTTGAAATGACTCTCCCAGTTAATATCAAGGACTACACTGATTTCTACTCATCCAAGC
ATCATGCTTACAATGTAGGATGTATGATTAGAGGACCAGATAATGCTCTTCAACCAAACT
ATACCTACTTGCCAGTTGGATATCATGGAAGATCATCTTCAATTGTGCTCAGCGGTACTG
ATGTTAGAAGACCAAAGGGACAAGTCTCAGCAGACAAGAAGGTCCCAACTTGGAGTGACT
GTAAGAGACTCGACTTCGAACTCGAAATGGGAGCATACGTTGGAGTAGGAAATGAACTTG
GCAAACCAATCAAGATCTCTAACTCTTCTGACCATATTTTCGGACTTAGCTTGCTGAATG
ATTGGAGTGCTAGAGATATCCAAGTTTGGGAATACGTTCCTCTTGGACCATTCAATGCAA
AGAACTTCGCTTCTACTGTTTCACCATGGATCATCACTCTTGAGGCTTTGGAGCCATTTA
AGATTGCTCATCAAGAGCAGGACCCTGAACCATTGCCATATCTTAAGGAAGAGAATCCTT
CAACTTATAATATTGACTTGCATGTAGGAATCCAATCAGAGAGTATGGATGCTCCACACG
AAGTTTGCAAGAGTAACTTTAAGCATTTGTATTGGAACGTCAACCAACAATTGACTCATC
ATGCTGTCACAGGCTGCAACATGAGCACTGGAGATTTCCTTGGCTCAGGAACCATCAGTG
GTCCTGAAAAATCAGAGAGGGGATGACTCCTTGAGCTCTCTTGGGCAGGAAAAGAGAAAA
TCTCCCTTGGAAACGACGAAGAGAGAGTATTCCTCAAGGATGGAGACTCTGTCAATATGA
CTGGAGTCTGTCACGGAGAAGGCTACACAATCGGATTCGGAGACTGTGTCGGAAAGGTCC
TTCCTGCTCTTGATGATAAGGATTACTTCTAG--TCAATAAGAATAAAAAAAAAAAAAAA
AAA
> minu_c17842_g1_i1
TTTAGATCAAATCTTATTAGTAAT-TAAAAAATATCTGCAAA------------------
-----ATGGAAGCTGGATCCGCTTTGAAAAGTTTCGTTGAGTATACCTCAGAACATCATT
TCCCATTGGAGAATATTCCTTTCGGAACCTTCAAGAACCCAGAGACTAATGAGACCCACT
GCTGTACTAGAGTTGGAGACTTCGTAGTCGATTTGGCCGTATTACACGAGAGAGGACATT
TCGCAGGAGACAACCTCAAGGGCACTAATGTCTTCGCCAGTGAATTCCTCAATGACTTCA
TGGCCTTGGCAAGACCAGCCTGGACTGAAGCCAGAGCTACCATCCAGAACTTATTCGCTG
AAGGTTCCTCCTTCAAAGATGACGAGGAAGGTAAGGCTAAAGCTCTCTTCGCCCATGATA
AGGTCGAGATGACCCTTCCAGTCAGGATTGGTGATTACACTGATTTCTATTCCTCAAAGA
ACCATGCTTACAATGTTGGATGTATCGTGAGAGGACCAGATAACGCACTTCAACCAAACT
ACCTCCATATTCCTGTCGGATATCACGGTAGATCTTCCTCAATTGTTGTCAGTGGAACTG
ATATCAGAAGGCCAAAGGGACAAGTTTCAGCAGACAAAAAGACCCCAACATGGAGCGACT
GTAAGAGACTCGACTTCGAACTCGAAATGGGAGCATATGTTGGTGTTGGAAACGAAATGG
GTAAACCAATCAAGATCGAGAACTCTAATGATCATATCTTCGGACTCTCCCTTCTTAATG
ATTGGAGTGCTAGAGATGTACAGGTTTGGGAATACGTTCCTCTTGGACCATTCAACGCTA
AGAACTTCGCCTCTACTGTCTCCCCATGGATCATCACTCTTGAAGCCTTAGAGCCATTCA
AGATTGCTCATCAAGTGCAAGATCCTGAACCATTGCCTTACTTGAAGGAGGAGAATCCTT
CAAGCTACAACATTGATTTACATGTTGGTATCCAGTCTGAGTCTATGGATGCTCCTCACG
AAATCTCCGTGAGTAACTTCAAGCACTTGTACTGGAACGTCAACCAGCAGTTGACGCATC
ATGCTGTCACTGGTTGTAACATGAACACAGGTGACTTCCTAGGCTCAGGTACCATCAGTG
GTACTGAGAAGTCAGAGTACGGATGACTCCTGGAGCTCTCTTGGGCTGGTAAAGAGAAGG
TCTCCATCGG---CGAGGAAGAAAGAGTCTTCCTCAAGGACGGAGACTCCGTCCACATCA
ACGGAGTCTGCAAGGGCGAGGGCTTCACTGTCGGCTTCGGAGACTGCGTAGGCAAGGTCC
TCCCAGCACTTGACGATAAGGAATATTTCTAA--TCAATAAAGGGAAAAAAA--------
---
> eury_eury_c8440_g1_i1
------GAGCACTAGATTTTTAAT-TAAGATATTTTTAATAAAATACATACTTCAGATAC
TTACTATGGAA---GGATCAGGCCTCAAAAGTTTTGTTGAGTACGACTCAGAACATCATT
TCCCATTGGAAAACATCCCATTCGGAGCTTTCTTGAACCCAGATACCAATGTGACTCACT
GCTGCACCAGGATTGCAGATCTCGTGATTGATTTGGCAGTTCTGCATGAGTTAGGACATT
TCGGTGGAGAGCATCTCAGAGGAAAGAACGTGTTCAACAGCCAATACCTAAATGACTTCA
TGGCTCTTGGTAAAGAAGCATGGTCAGAAGCTAGAAAGACACTCCAAGAGCTATTCGCAG
ACAACTCAAGCTTCAAAGATGATTCAGACGCACATAAAAAGGTTATGTTTGCTCATGATA
AGGTACAGATGAACATGCCTGTGTTCATTAGGGATTACACTGATTTCTATTCCTCTAAGA
ACCACGCCTACAACGTTGGGTGTATTGTAAGAGGGCCAGATAATGCTTTGCAGGCAAACT
GGCTGCATCTCCCTGTTGGCTACCACGGCAGAGCTTCTTCTGTGGTGATCAGTGGCACTG
AAGTCAGAAGACCAAAGGGACAGGTCTCTGCAGACAATACTACTCCTACTTGGAGTAACT
GTAAGAGACTTGACTTCGAACTAGAAATGGGTGCATATGTTGGTAAAGGTAACGAACTCG
GCAGACCCATCAAGATCTCTCAAGCAGCTGATCACATCTTTGGTCTCACCTTATTAAACG
ATTGGAGTGCTAGAGATTTACAAGTTTGGGAGTATGTTCCACTTGGACCATTCAATGCTA
AGAACTTCGCAACTACAGTTTCTCCATGGATTATTACAATGGAAGCACTTGAGCCATTTA
AGGTAGAGTTACCAAAGCAGGATCCAGAGCCATTGCCATACCTAAAGGAGGAGCAGACTT
ACTCTTACAACATTGACTTGCATGTTGGTATCAAATCTGAGAAAATGGATAAGCCTCACA
CTGTGTCTATCAGTAACTTCAAGTACTTGTACTGGAGTGTGAACCAGCAGTTGGCCCACC
ACACAGAAACTGGCTGTAACATGAACGTTGGAGATCTCCTCGGTTCTGGAACCATCAGTG
GAACTGAGAAATCTGAGTACGGCTCAATGCTTGAACTTTCATGGGCAGGCAAGGAGAAAA
TCTCCCTTGGAAACGATGAGGAAAGAGTTTTCCTGCAGGACGGAGACTCAGTGTACCTGA
ACGGTGTCTGCAAAGGTGATGGCTACACCCTCGGCTTCGGTGACTGCATAGGTAAAGTGA
TCCCAGCCTTGGACGATAAAGACTACCCATAGAATTCAC------ATAAAGATTCCTT--
---
> rari_c15302_g1_i1
------------------------------------------------------------
------TGGAAGGAGGATCTGCCCTTAAAAGTTTCATCGGCTACACTGCTGAGCACCATT
TCCCACTTGAGAACATTCCTTATGGAGCTTTCTTGAACCCAGAGACCAATGAGGTCCACT
GCTGCACAAGAATTGGAGATCATGTGATCGATTTGGGAGTGTTGCATGGCCTCGGTCACT
TCACAGGAGAACATCTGAAAGACAACAACGTGTTCAATAAACCACACCTCAATGACTTCA
TGGAGCTTGGCAAAGACACTTGGTCTGAAGCCAGAAAAACCATCCAAAACGTGTTTGCTG
AAGGCTCAAGCTTCGAAAGCGACACTGAGAACCAGAAGAAGTGCATGTTCCCCCATGACT
CTGTAGAAATGAGGATGCCAGTGTTCATTCGTGATTACACTGACTTCTATTCATCCAAGA
ACCATGCTTACAATGTAGGATGCATTGTGAGAGGACCAGACAACGCATTGCAACCAAACT
GGACCCACTTGCCCGTTGGCTACCATGGCAGAGCCAGTTCAGTTGTTTTGAGTGGCACTG
AAGTGAGAAGACCAAGAGGCCAAGTTTCTGCTGACAAGAAAACTCCAACTTGGAGCGACT
GCAAGAGACTCGATTTCGAACTCGAAATGGGCGCTTATGTTGGAAAGGGAAACAAAATGG
GAACCCCAATCAAGATCAAGGATGCAGCTGACCATATCTTTGGACTCTGTTTGTTGAACG
ATTGGAGTGCTAGAGATATTCAGGTTTGGGAGTATGTTCCTCTTGGACCATTCAATGCTA
AGAACTTCTGCTCTACTATTTCCCCTTGGGTTATTACTACTGAAGCACTCGAGCCCTTCA
AAGTTGATTTGCCAAAGCAAGACCCAGAGCCATTGCCTTACTTGAAGGAAGACCCACCAT
ACTCATACAACATTGAGTTGCATGTAGGAATTAAGTCTGAGAACATGGAGGAGCCTCACA
ACGTCTGCGTGAGCAACTTCAAGCATCTCTACTGGAGTGTCAACCAGCAGCTGACCCATC
ACGCAGTGACTGGCTGCAACATGAACGCAGGAGACTTGCTCGGATCTGGAACGATCAGTG
GAACTGAGAAATCTGAATACGGGTCAATGCTTGAACTCTCATGGGCCGGGAAAGAAAAGA
TCTCCCTCGGAAACGACGAAGAACGCGTCTTCCTCAAGGACGGAGACACCGTGTACATGA
ACGGAGTGTGCAAAGGAGACGGCTACACCATCGGCTTCGGAGACTGCATCGGCAAAGTGC
TGCCAGCCCTCGATGATAGTGAATATTACTAATATCCATCACTCAAAAAAAA--------
---
