# Supplementary material for: Nontriplet feature of genetic code in Euplotes ciliates is a result of neutral evolution
Source: Proc Natl Acad Sci U S A. 2023 May 22;120(22):e2221683120. doi: 10.1073/pnas.2221683120 (PMC10235951; doi:10.1073/pnas.2221683120)
Supplement: Supplementary file 5 — Dataset S04 (GZ) [file pnas.2221683120.sd04.gz › ./nuc_alignments/cras_c1551_g1_i1++.fasta]

> rari_c1423_g1_i1
----------------------------------------------------ATAAACTT
TTGCATAA----ATGGACGGAGAAGGAGATCAC---GAAGCCACTTCCAGAGCTTTCCCA
CTCGCCGAAGATGACATGGTCATCAAGGTTCAGGACATCATCAGAGATAGTGCCAAAAAG
AACTTTTTGAAGAAGGGTGCCAATGAGGCCACTAAAGCTCTAAACAGAGGAATCGCCCAG
ATCATCATCTTGGCTGCGGATACTGAGCCACTCGAAATTGTCCTCCACTTGCCCCTGTTG
TGAGAAGACAAGAATGTGCCATACATTTTCGTTCCCTCCCAGCACGCTCTCGGTACTGCC
TGCGGTGTGAGCAGAAACATCATCGCCTGAGCCGTAATTTCAGATGGACAAGAATCCGAC
CTCCAAACGCGAGTAAATGAGCTCAAGGATGAAATCGAACAATTATTCTTGTAATAACAA
AGTTTT-------------------------------AACCTCAGCAAAAAAAAAAAAAA
AAAAA
> eury_eury_c3763_g1_i1
---------------------------------------------CCCGATAATGAATTA
AAAAA-ATCGCAATGGACGGAGAAGGAGATGATGTTGAGCCACAATCAAGAGCTTTCCCA
ATCGCTGAAGATGACATGGCCATCAAGGTTCAAGACATCCTTAGAGATTCTGCCAAGAAA
GGATTCCTCAAGAAGGGAGCCAACGAAGCCACTAAAGCACTCAACAGAGGTATTGCCCAG
ATCATTGTGATGGCTGCAGATACTGAGCCACTAGAAATCGTGTTGCACTTGCCTCTATTG
TGCGAAGATAAGAATGTCCCATATATTTTCGTTCCATCCCAACATAGTCTCGGTACCGCT
TGTGGTGTATCAAGAAATATCATCGCCTGAGCCATCATTTCCGATGGAGAGGAATCAGAT
TTACAATCACGTGTTAATGAACTAAAGGACGAGATTGAACAGCTCTTCTTGTAAGTATGA
TTCATT-CTACC--------------------TAATAAGATT----ATCAGAAAAAAAAA
A----
> foca_c31977_g1_i1
---------------------------------------------------GAAAAATTA
AAAAACAA----ATGGAAGGAGAAGGAGATCACGTTGAACCAACATCAAGAGCATTCCCA
CTAGCTGAAGAAGATATGACCATCAAAGTCCAAGACCTTATTAGAGATAGCTCTAAGAAA
GGATTCCTCAAGAAGGGAGCTAATGAAGCTACTAAAGCATTAAATAGAGGAAGCGCTCAA
ATTATTATCTTGGCAGCTGATACTGAACCATTAGAAATCGTATTGCACTTGCCATTGCTT
TGTGAAGACAAGAATGTTCCATACATTTTCGTCCCATCCCAACATGCTCTCGGAGCCGCT
TGTGGAGTATCTAGAAATATTATCGCTACTTCCATTGTCACAGATGGACAAGAATCCGAC
CTACAGAACAGAGTAAATGAACTCAAGGATGAAATTGAACAACTTTTCTTGTAATAATCA
-TTATT-CTAACAAACATTATTTTAAAAAAAAAAAAAAAATAGAAAAAAAAAAAAAAAAA
AAAAA
> minu_c36697_g1_i1
AAAACCCCAAAACCCCTTTAAAGATAATTAAAGCGTGTATAAGCATTCTATAATAAATTA
AATTA-AT----ATGGAAGGAGAAGGAGATCATACTGAAGCCGCTAGCAGAGCGTTCCCA
TTGGCCGAGGAAGACATGGTCATCAAGGTCCAAGACCTCATCAGAGACAGCGCCAAGAAA
GGTTTCCTCAAGAAGGGAGCTAACGAAGCCACCAAAGGATTAAATAGAGGAAGTGCACAA
ATTATTGTCATGGCAGCCGATACTGAGCCATTGGAAATTGTCCTCCACTTGCCATTATTA
TGAGAAGATAAAAATGTCCCATATATCTTTGTGCCATCCCAGGCTGCTCTCGGAACCGCT
TGCGGAGTTTCTAGAAATATCATTGCTTGAGCTATTGTGACTGATGGACAAGAGTCTGAC
TTGCAAGGACGTGTGAATGAGCTCAAGGATGAAATCGAACAACTTTTCTTGTAATAATCA
ACTATTGCTAAC----------------------AAAAAATT----ATTAAAAAAAAAAG
A----
> cras_c1551_g1_i1++
A-----------------------------------------------TATAATAAA-TA
AAACA-TT----ATGGAAGGAGAAGGAGATCACGCCGAAGCTACAAGCAGAGCATTCCCA
TTAGCTGAAGAAGACATGGTCATCAAAGTTCAAGACCTCATCAGGGATAGTTCAAAGAAG
GGATTCCTCAAGAAAGGAGCTAACGAAGCAACAAAAGCACTCAATAGAGGAAGCGCACAG
ATTATCGTCATGGCAGCTGATACTGAGCCACTTGAAATCGTTCTGCACTTGCCATTGCTA
TGTGAAGATAAAAATGTTCCATATATTTTTGTCTCATCCCAGCATGCTCTAGGAACTGCT
TGCGGAGTATCTAGGAATATTATTGCTTGAGCTATTGTTACCGATGGACAAGAGTCTGAA
TTACAAAGCCGTGTGAATGAACTGAAAGATGAAATTGAACAACTCTTCTTGTAACCTTCA
ATTATTGCTCAC----------------------AAAATGTTTAAAAAAAAAAAAAAAAA
A----
