# Supplementary material for: Nontriplet feature of genetic code in Euplotes ciliates is a result of neutral evolution
Source: Proc Natl Acad Sci U S A. 2023 May 22;120(22):e2221683120. doi: 10.1073/pnas.2221683120 (PMC10235951; doi:10.1073/pnas.2221683120)
Supplement: Supplementary file 5 — Dataset S04 (GZ) [file pnas.2221683120.sd04.gz › ./nuc_alignments/cras_c6184_g1_i1++.fasta]

> cras_c6184_g1_i1++
ATTGTATTATTAATAACATCAGTAAAATGGAGCCTGACAAAAGAGATTCGTTGATTCCTC
AAGAATCCAAGAACTACCTTCACACTTCGATGGTGCATCCTTTGTTAAGGGAATGGAATT
CAGTAGACATGTTCAAGAAATCAGACCTAATCTGGCCTATCTTTATCCATGCTGATGATG
AGAACAGGAAACAGGAAATCACTCTCCTTCCAGAGAACTATAGAATCCACTATGATGACA
TTGTAGATGTACTGAAGCCACTTTATGAAAAAGGTCTCAGAAGTGTAATGTTGTTCGCAT
ACATCCCAGAGACTGAGAAAGACGAGAGAGGCTCCAAAGCTCTAGAAGGCCCTGTTAATA
AAGCTTGTATAAATATTAAGAAGGAGCTACCAGATTTATTGATTAACTGTGACCTCTGCC
TTTGTCCATATACCTCTCATGGGCACTGTGGAGTTTTCCTCGAAAATGGAGAGCTTGATA
ATGATGAGACTCTGAAAATTCTTGGAGATATAGCACTCAACCTGATTAGAGATGGAGCAG
ATGTCATTGCTCCTTCGGATTGAATGGACTGCAGAATTGGATATCTTAAAAATCTATTCA
GAGCTAACAAGCTTAAAACTCCAGTTATGAGCTATGGGTCTAAATTCTCTTCAGGAATGT
ATGGTCCATTCAGACATGCTTGTGGATCAGCTCCTAGTTTCGGTGATCGTAAGAAGTATC
AGCTACCTCTTGGCAGCAAAGATCTAGCCCTTAGAGCTCTCGAAAGAGACGTTGAGGAAG
GTGCAGATATCATCATGGTGAAGCCTGGTATTTTCTACATAGATATTATCAACGAAGCAT
CTCATAGAGATTTTAAGAGACCAATATGTGCATATCAGACTTCAGGAGAATACGCCATGC
TTTACTACTCAGCTGAAAAAGGAGTATTCGATCTTGATGCCATCTTGATAGAAAATTTGA
CTGCTTACAGAAGAGCAGGATGTGATATCATTCTCTCCTACTTTACACCAAGACTATTAG
ATCTTATAGACT-AACTTTTACAATAAAAATTGTTCCAAAAAAAAAAAAAAAAAAAA
> minu_c36792_g1_i1
------------------------AAATGGAATCTGATACTAAGTCTAGCCTTATCCCCC
AAGAGTCTAAAAACTACCTGCATACATCAATCGGTCATCCTTTGATGAGAGAGTGGAACT
CAGTAGATATGTTTAAGAAGTCTGACTTGATCTGGCCTATCTTCATCCACGCAGATGCTG
AGAATAGGAAGCAGGATATAACTCTTTTACCTGAAAACTATAGGTATCATTACGATGATA
TTGTTGATGTCCTCAAACCTCTTTATGAGAAAGGATTGAGAAGTGTCATGCTTTTCGCTT
ATCTCCCAGATGCTGAGAAGGATGAGACAGGCTCCAAAGCCTTAGATGGACCAGTCAACA
AAGCCTGTATAAATATTAAAAAGGAGTTGCCAGATTTATTGATTAACTGCGACCTCTGCC
TCTGCCCTTATACTTCCCATGGACATTGTGGTGTCTTCCAAGAGAATCAAGAAATTGACA
ATGAAGAGACTTTGAAGATCCTTGGAGATATCGCACTTAACCTTATCAGAGATGGCTGTG
ACGTTATCGCTCCTTCCGATTGCATGGATTGCAGGATTGGTTACCTCAAGAATCTATTCA
GATCTAAGAAGCTAAAGACTCCAGTTATGAGTTACGGATCTAAATTTTCTTCCGGAATGT
ATGGACCATTCAGACATGCCTGTGGATCAGCTCCAAGCTTTGGAGATAGAAAGAAGTACC
AACTCCCATTAGGAAGCAAAGACCTTGCCATGAGAGCTTTAGAAAGAGATGTTGAGGAGG
GAGCAGATATTATCATGGTTAAGCCAGGTATTTTCTACATTGACATTATTAATGAGGCAT
CTCATCAAAACTTTAAAAGACCAATGTGTGCCTACCAGACCTCTGGAGAGTACGCAATGC
TCTATTACTCAGCTGAGAAAGGAATATTTGATCTTGATGCAATTCTAATCGAGAACCTCA
CAGCGTATAGAAGAGCAGGATGTGATATTATTCTATCATACTTCACTCCTAAACTTTTAG
ATCTTCTGGATTAAAATTTTACAAT------------------------AAAAAAAA
