# Supplementary material for: Nontriplet feature of genetic code in Euplotes ciliates is a result of neutral evolution
Source: Proc Natl Acad Sci U S A. 2023 May 22;120(22):e2221683120. doi: 10.1073/pnas.2221683120 (PMC10235951; doi:10.1073/pnas.2221683120)
Supplement: Supplementary file 5 — Dataset S04 (GZ) [file pnas.2221683120.sd04.gz › ./nuc_alignments/cras_c4724_g1_i1.fasta]

> eury_eury_c7240_g1_i1
-------------TTTTTTTTTTTACTAATTAATTATATATTTCTGACGCAAG-TATGGA
GGCGACCGATACCGCAAGAAGGTTTGAGATTAAGAAGTGGAATGCTGTTGCATTGTGGGC
CTGGGATATTCACGTTGATAATTGTGCTATTTGCAGAAATCACATTATGGAGTTATGTAT
CGAATGACAAGCTAACCAAGGAGCTAGTAATAATGAAGAATGCACTGTAGCTTGGGGAGT
ATGCAATCATGCCTTCCACTTCCACTGCATCTCCAGATGGCTGAAGACTAGGCAAGTATG
CCCACTTGACAACAAAGACTGGGAGTTCAACAAATACGGAAGATAATTGGG-TATATTGA
TTCTTCAATTTT------------------AAGTATGGA-
> raik_c10434_g1_i1
----------------------------------AATA--AATCTGATAAAAATTATGGA
AGCT---GAAGGAGTCAAGAGATTCGAGATCAAAAAGTGGAATGCTGTCGCATTATGGGC
ATGGGATATTCATGTCGACAACTGTGCCATTTGCAGAAACCACATCATGGAGTTGTGTAT
CGAATGACAAGCAAATCAGGGAGCCAGTAATAACGAAGAATGCACTGTTGCATGGGGAGT
CTGCAACCACGCATTCCACTTCCACTGCATCTCAAGATGGTTGAAGACCAGACAGGTCTG
CCCACTGGACAACAAAGATTGGGAGTTCAATAAGTATGGTAGATAGATAAA---------
-----CAGTTTGAGTAACATAATCTTCGCCAAAG------
> cras_c4724_g1_i1
---------ATATCAATTAATTTT---TAGAAATTATA--TATCCAGGACTA---ATGGA
AACC---CAAACTGAGAAGAAATTCGAAATCAAGAAGTGGAACGCAGTAGCACTTTGGGC
ATGGGATATTCACGTTGATAACTGTGCCATTTGCAGAAATCATATCATGGAACTTTGTAT
CGAGTGACAAGCAAATCAAGGAGCTAGTAACAACGAAGAATGTACAGTAGCATGGGGAGT
TTGTAATCATGCCTTCCATTTCCACTGCATTTCAAGATGGCTGAAGACAAGGCAGGTATG
CCCACTGGACAACAAAGACTGGGAGTTCAATAAATATGGAAGATAAACTAA-TTTCGATT
ATATCATATTTATTCTCTGTGAAAAAAAAAAAAAAAAAA-
> minu_c36957_g1_i1
CTACTTTTGAAATAAATCAATTCTTTGTAAAAATATTA--AATCTGAGCAAAA-TATGGA
GACT---CAAGCAGATAAAAAATTCGAGATCAAGAAATGGAACGCAGTCGCACTCTGGGC
ATGGGATATTCACGTCGATAACTGTGCCATCTGTAGGAATCATATTATGGAACTTTGTAT
CGAATGACAAGCAAATCAGGGAGCAAGTAATAATGAAGAATGTACTGTCGCATGGGGAGT
CTGTAATCATGCATTCCATTTCCATTGCATCTCCAGATGGCTGAAGACAAGACAGGTATG
CCCACTAGACAACAAAGACTGGGAGTTCAATAAGTACGGAAGATAAGCAAA-TCATTTAT
CAATTCTATT--------------------AAAAAAAAA-
> harp_c38546_g1_i1
--------------------------------------------------------TGGA
GGAGACAGCAGTCGCTAAGAAGTTCGAAATCAAGAAATGGAACGCAGTCGCGCTCTGGGC
GTGGGATATTCACGTCGACAACTGTGCTATCTGCAGAAATCACATCATGGAGCTTTGCAT
CGAATGCCAGGCGAATCAGGGGGCGAGCAACAACGAAGAGTGAACGGTCGCGTGGGGAGT
CTGCAACCACGCGTTCCACTTCCACTGCATCTCGAGATGGCTGAAGACCAGACAGGTGTG
TCCTCTCGATAACAAAGACTGGGAGTTCAACAAATACGGAAGATAGATCAA-ATAAAAGC
ATCCCTCACTTTGTAGTAACCTTTGATGGGAAAAAAA---
> rari_c6130_g1_i1
----------CAAAAATTA--------GATAAAATATAATTTTCTGACACAAA-AATGGA
AGCA---GCAGTTGACAAGAAGTTCGAAATCAAGAAATGGAACGCAGTTGCACTTTGGGC
ATGGGATATTCATGTTGATAACTGCGCCATCTGTAGAAATCACATCATGGAGCTTTGCAT
TGAATGACAGGCAAATCAGGGAGCCAGCAATAATGAAGAATGTACTGTAGCTTGGGGAGT
TTGCAACCATGCCTTTCACTTCCACTGCATTTCTAGATGGCTGAAAACTAGGCAGGTGTG
CCCTCTCGACAACAAAGACTGGGAGTTCAACAAATACGGAAGATAATCAC--TCACTCCT
AATTTGCACAATTGAGAAAAGCTCAAAAAAAAAAAAAAAA
> octo_c59341_g1_i1
---------------------------CCCGGATAATA---ATTAATTGCAAA-AATGGA
AGAGACTGCAGTCCAGAAAAAGTTTGAGATCAAGAAATGGAATGCCGTTGCATTGTGGGC
ATGGGATATTCACGTTGACAACTGTGCTATTTGCAGAAATCACATTATGGAGCTATGCAT
TGAATGACAAGCAAACCAAGGAGCCAGCAATAATGAGGAGTGAACTGTAGCATGGGGTGT
CTGCAATCATGCGTTCCACTTCCACTGTATTTCAAGATGGCTGAAAACAAGACAAGTGTG
TCCTCTAGATAACAAAGATTGGGAGTTCAATAAATATGGAAGATAATATAGATTGCTTTT
A--TTCAATTTGA-----------------AAAAAAAAAA
> petz_comp27922_c0_seq1
------------------------------TTTTAATATAATTAAATTGTGAA-AATGGA
AGCAACCGAAGGAGAAAAGAGATTTGAGATCAAGAAATGGAATGCAGTTGCACTTTGGGC
ATGGGATATTCACGTCGACAATTGTGCAATCTGCAGAAATCATATTATGGAGTTATGCAT
TGAATGACAAGCAAATCAAGGCGCGAGTAATAATGAAGAATGTACTGTAGCGTGGGGTGT
TTGTAACCATGCGTTCCATTTCCATTGTATCTCTAGATGGCTGAAGACCAGGCAGGTGTG
CCCACTGGATAATAAGGATTGGGAGTTCAATAAGTATGGTAGATAAT-----TTGCAACT
AATATCAATCTGATC---------------AAAAAAAAA-
> foca_c32568_g1_i1
---------------------------AATAAATAATA--ATTCCGAGGAGAA-TATGGA
GACA---GTCACTGAAAAGAAATTTGAGATTAAGAAATGGAATGCAGTAGCCTTATGGGC
ATGGGATATTCATGTTGATAATTGTGCCATTTGCAGAAATCATATTATGGAGTTATGTAT
TGAATGACAAGCAAATCAAGGAGCTTCCAATAATGAAGAATGTACTGTAGCTTGGGGAGT
GTGTAATCATGCCTTCCACTTCCATTGTGTATCAAGATGGTTGAAGACAAGACAAGTGTG
CCCATTGGATAATAAGGATTGGGAGTTCAATAAATATGGAAGATAAATTAG-TTGCAATG
AAATTAATCTTTT-----------ATCAAAAAAAAAAAA-
