# Supplementary material for: Nontriplet feature of genetic code in Euplotes ciliates is a result of neutral evolution
Source: Proc Natl Acad Sci U S A. 2023 May 22;120(22):e2221683120. doi: 10.1073/pnas.2221683120 (PMC10235951; doi:10.1073/pnas.2221683120)
Supplement: Supplementary file 5 — Dataset S04 (GZ) [file pnas.2221683120.sd04.gz › ./nuc_alignments/cras_c3915_g1_i1++.fasta]

> cras_c3915_g1_i1++
AAAAAA---------TTATTTA---TATCGTA---ATTTAAATATGCCAAAAGAAGAAGG
ATGCAAACCATGCTCCTGGTTCCCTATCATCACATTTTATGGGGTCTTTGGAGCAATTCT
CTACTTCGGATACCAGAATGTTGATGAAGAAGCCACTACAGATGCTGAAGCCTCTACGTT
TAGAACTCAAAACATTAGAAGAGCATTCTTGGCTATTTTAGCAGTGTATTTTGGGCACAG
AGTTTTCAATGATAATATCTATTCGATGTTCAAGCCTTTCAACCGCATCTTTAGCATATT
CGGGAACACTTGTTATCTGTATTTGTATCTCCTTGTTTTTGTATACATGATGAACCATTA
TGATGCAAGGAAGATGTGGGGCTTTGTCGAATCCAGACTTGGTAAACCTGTCACTAAGGA
ATACCACACTTATGACGATGATTGTACCATCAGCTGGTATAATATTATCGATAACATGGA
CCATTACTTCTTAGCCCATTTCACAAACTGGTTCCTTGCTGCTGTCATTCTCAGAGACTC
TTACCTGCTCCATTTCTGGAGTTTACTTGATGAGATTCTTGAACTGAGTGCCCAGCATAG
ACTTCCTCACTTTAGAGAGTGCTGGTGGGACCACGTATTCCACGATTTCTTACTGACGAA
CACTCCAGGGATCATTCTCGGTCTCAAATTTGTAAAGTTCCTTGGACTCAAGGAGTACGA
CTGGCTTGGCAGAAAAGGCAAGAGCAGCATTAGAGAATGGAGAGTATTCAACTGTTACTA
CCGCTTTGGAGGAATCATTCAAATGTACTTCATTATCAGTGCTAACTTCTTGACAGGATT
CTTTATGATCAATGTTCTCTGGCTTCCTCCTCTAAGCATTCCAACAGTAACAAGAATGTA
CATTTGGTTCTTGCTAGGAAACATTTCATTCAAAGAGGGATATAACGTATTAGAAAGTAA
AGACGACCCTAAAAGGAGAAATGAGTATAATGACCCTTCCAATAGATGGGTGACGTATGG
CATTGTTATTCTCGAAATTGCAATCTCTCTTAAATTTGTAAGAGACGCGGGAAATCTTAC
AGAAGACCCAATGCCGATGTATGTCATAATATTTTGGTCAATAGTACTCCCTCTGCTTGC
TGGTTACTATATCTATCTCAGATGGATCAGAAATACCGACAAAGAGTTCGAAGAACAGCA
CCTTGCCACTCCAAGCAAGAAATCTGTCAAGAAG---AATGGTTTTAGAAGGTCAACTGA
TAAAAAGAGAAGATAATTTTAGAATTTTGTCAAAAAGCTATTGGTAAAAAAAAAAAAAAA
AA
> minu_c20005_g1_i1
CCAAAACCCCTCATTTTATTCAAATTATTGTATTTATTTAAATATGACACAAGGG-----
----------------TATTTCCCAATACTTTCGTTTTATGCCATATTCGGAGCAATCCT
CTACTTCGGATATCAAAATATTGACCAAGAGGCCAAGTCCACTGAAGAGTCAGACACCTT
CAGAATTGAGAACATCAGGAGAGCCCTATTAGCGATCTTAGCAGTGTATTTCGGCCACAG
AGTGCTCACTAACAATATCTATTCCATGTTCAAGCCATACCATGGCATTTGGAGTATTTT
CGGAAACACTTGTTACCTGTACCTTTACCTCCTGGTATTCGTCTACATGATGAATCACGA
TGACGCCAGAAAAATGTGGGGCTTCGTAGAGGCCAGACTTGGTAAACCAGTCACTAAGGA
ATACCACACTTATGATGACGATTGTGAAGTCAGTTGGGCTAATATCTTCGATAACATGGA
TCACTACTTCTTAGCTCATTTTACAAATTGGTTCTTGGCTGCTGTCATCCTCAGAGACTC
ATACCTCCTCCACTTCTGGAGTTTCTTAGATGAAATTTTGGAGTTGAGCGCCCAGTATAA
ACTTCCTCATTTCAGAGAGTGCTGGTGGGATCACGTATTCCATGACTTTTTACTTACGAA
CACGCCTGGAATCATCCTCGGTCTTAGATTCGTCAAATTCCTCGGCCTCAAAGAGTACGA
CTGGCTTGGTAGAAAAGGAAAGAGCAGCATCTGGGACTGGAGGATCCTAAACGACCATTA
CAGATTAGGAGGAATTATTCAAATGTACTTCCTTATCAGTGCGAACTTTTTGACAGGATT
CTTCATGATCAATGTACTCTGGCTCCCACCCCTCAGTGTTCCAACCCTGACGAGAATGTA
CATCTGGTTCTTGCTTGGAAACATCGCTTTTAAGGAAGGATATGATGTCATTGAGAGCAA
GGATGACCCTAAGAGGAGAAATGAATACAATGACCCACAACATAGATGGATCGCCTTTGG
AATTGTCGCAATGGAAATCGCCATTTCCGCTAAATTCGAGAGAGATGCGGGAAACCTCAC
CGGCGAGCCAATGCCTACTCCTGTCTGGGTAGGATGGTCTATCGCCTTCATTCTTATCGG
AGGATTCTATGCTTACCTTAGATGGATTAGAAACACTGATAAAGAATTTGAAGAGAAGCA
TAAATCTATTTCTCCCAAGAAAACTCCAAAGAAGAGAAGCGGCCATAGAAGGTCTTCTAG
CAAGAAGAGGAGATAATTCT---------TCAATAAACT-----TAGGAATGAAAAAAAA
--
