# Supplementary material for: Nontriplet feature of genetic code in Euplotes ciliates is a result of neutral evolution
Source: Proc Natl Acad Sci U S A. 2023 May 22;120(22):e2221683120. doi: 10.1073/pnas.2221683120 (PMC10235951; doi:10.1073/pnas.2221683120)
Supplement: Supplementary file 5 — Dataset S04 (GZ) [file pnas.2221683120.sd04.gz › ./nuc_alignments/cras_c5985_g1_i1++.fasta]

> petz_comp16559_c0_seq4
CTGAGAGATACGAAGGATAAAATTTGAATTTGAAAAACATTTGAAAAATGGAGAAAAAGA
TTTTCATGGCCAGAGTTGCCGATCAAGCTGAAAGATACGAAGACATGGTTGGATTCCTTA
AGGACATCATCTCTGAGTC---ATCAGAAGATGTTTCCACTGATGTCAGAAACTTGCTAT
CAGTTGGTTTCAAGAACTTGATCTCTGCCCAGAGATCTGCTTGGAAGACCGTTCAAGCCA
TCGAGCAGAACAAGAAGTACGCCGAATACGCTGAGAACTGCGCCACCTACAGAGACAAGA
TCTCGGGAGAGCTCGAAGCAAACTGCCTCAAGGTCATCAATATCGTCAAGGACCAATCTC
TACCAAAGGCCGGAGATGATGAAGCCAAGGTTTTCTACTTGAAAATGATTGGAGACTACT
ACAGATACACCGCTGAAGCCGCCACTGGAGACAAGCTCGCAGAGGTCACTGAGAACGCTT
TGAAGTACTACACTCAAGCCACTGAAGCAGCAGCTTCTCTCAAGCCTTACAACTCCAACA
AGCTCGGATTAGCTCTTAACTTCTCCGTCTTCCACTACGAGTTGAAGAATGATTCATCTA
AGGCCTGTGTCATTGCCGAAGAGGCTCTTAATGGCGCCAGAGACCAAATCGATGAGATGG
ACAATGATGAAGCCAGAGATGCTCTCTCCATAATTGAGTTGCTCAAGGAGAACCTCGACC
TCTGGAAGGACGAAGAAGGTGGCGAAGATAACGCCGTTGAAGACCTCTAAATCCATAGGC
GCATATCATGTATTCTTTAACTTACTCAAGAAAAATTTCCAAAAAAAAAA------
> foca_c27764_g1_i3
----------------------GTTTTAGTATATTAAAATTTAGAAGATGGAACAAAAGA
TATTTATGGCTCGAGTTGCAGACCAATCTGAAAGATATGATGATATGGTTGAGCTTCTCA
AAGAAATCGTTCAAGAACC---ATTTGAAGATATTTCTAACGAAGTAAGAAACTTGCTCT
CAGTTGGTTTCAAAAATCTCATCAGTGCTCAGAGATCTGCCTGGAAGACTGTTCAAGTTA
TTGAGCAAAACAAGAAGTATGTTGAATACTCCACAAACTGTGCTGAATACAAAGATAAGA
TCTCAGGAGAGCTAGAGGGAAACTGTAACAAGATAATTGAGATTGTAAATCAACATTGCC
TACCAAAGGCTGGTGATGATGATGCTAAAGTATTCTACTTGAAAATGATCGGTGATTACT
ACAGATACACCGCTGAGACCGCCTCTGGTGACAAGCTCAACGAAGTCACTGAGAATGCTG
ATAAGTTCTACCATCAAGCTACTGATGCTGCTTCAGCCTTGAAGCCATACAACAGTAACA
AGTTAGGACTCGCTTTGAACTATTCTGTCTTCTGGTATGAATTGAAGAATGATAGCTCTA
AAGCCTGCACCATTGCTGAAGAAGCTTTGAATGGAGCCAGAGATGAGATCGACAACATGG
ATAATGAAGAAGCCAGAGATGCTCTTTCTATCATTGAGTTGTTAAAAGAGAACCTAGACC
TCTGGAAAGAAGAGGAAGGTGGAGAAGACAACGCTGTTGAAGATCTCTAATCTAATCG--
CTATTACTTGTATTCCTACATTCAGTT--CAAAAA-----AAAAAA----------
> rari_c19692_g1_i2
------------TTTGACTGAAATTCAAATA-ATAGTAAATTTAAAAATGGAGAAAAAGA
TTTTCATGGCCAGAGTCGCCGACCAGTCTGAGAGATACGAAGACATGGTTCAGTTCCTCA
AGGAGATCGTTGCCGAGTC---CTCCGATGATGTGTCCACTGACGTCAGGAACTTGCTCT
CAGTCGGGTTCAAGAACCTCATCAGCGCCCAGAGATCAGCTTGGAAGACCGTCCAGGCCA
TCGAGCAGAACAAGAAGTACGCCGAGTACTCCAGCAACTGCGCCGAGTACAAGGAGAAGA
TCTCCAAGGAGCTCGAAGACAACTGCCAGAAGGTCATCGACATCGTGAACCAGAACTGCT
TGCCAAAGGCTGGAGATGACGAGGCTAAAGTCTTCTACTTGAAGATGATCGGTGATTACT
ACAGATACACCGCTGAGACCGCTTCCGGAGACAAGTTGGCCGAAGTCACTGAGAACGCCA
ACAAGTTCTACCAACAAGCCACTGAAGCAGCTGCCTCTCTGAAGCCATACAACAGCAACA
AGCTCGGATTAGCTTTGAACTACTCCGTGTTCTTCTATGAGCTCAAGAACGATAGCTCCA
AGGCTTGCTCCATTGCCGAGGAAGCTCTGAATGGCGCCAGAGACGAGATTGACAACATGG
ACAACGAAGAGGCCAGAGACGCCCTCTCCATCATCGAACTGTTGAAGGAGAACCTGGACT
TGTGGAAGGAAGAAGAGGGAGGCGAAGACAACGCCGTCGAAGACTTGTAAACTT------
-TGATTCCTG-AGTAATCTATTTGCCAAGTAAAAA-----AAAAAAAAAAAAAAAA
> cras_c5985_g1_i1++
----GATAAATAATTGAGAAGAATTCAAATA-ATACAAATTTAAAAGATGGAGAAAAAGA
TTTTCATGGCCAGAGTTGCCGACCAATCTGAGAGATACGAGGACATGGTTGACTTCTTGA
AGGATATTGTTAAAGAGTCTGGAGATGAAGACGTATCCAATGATGTCAGAAACTTGCTCT
CAGTTGGTTTCAAGAACCTCATCAGCGCTCAGAGATCTGCCTGGAAGACCGTTCAAGCCA
TTGAGCAGAACAAGAAGTATGCTGAGTACTCCTCAAACTGTGCTGAATACAAGGAAAAGA
TTAGCAATGAGCTTGAGAAGAACTGCCAGAAGGTTATCGACATCGTCAATGAGCACTGCA
TCCCAAAGGCTAAGGAAGATGATGCTAAGGTTTTCTATTTGAAGATGATCGGAGATTACT
ACAGATACACCGCCGAGACTGCCACTGGAAGCAAGCTCGAAGAAGTAACTGAGAATGCCA
GCAAGTACTACCAACAAGCCACTGATGCTGCTAAGGATTTGAAGCCTTACAACAGCAACA
AGCTTGGATTGGCTCTCAACTTCTCCGTCTTCTGGTATGAGCTCAAGAATGATTCTAGCA
AGGCTTGTGAGATTGCTGAACAAGCTCTCAATGGCGCTAGAGAGAACATCGATGAAATGG
AAAATGATGAGGCCAGAGATGCCCTCTCCATCATCGAGCTCTTGAAGGAGAACCTTGACC
TCTGGAAGGAAGAGGAAGGAGCAGCAGACGACCAAGTAGAAGACCTCTAAACTTCTAG--
-TGTTTCATGTATTCCTATATTTACCC--CAAAAA-----AAAAAAAAAAAAAAAA
