# Supplementary material for: Nontriplet feature of genetic code in Euplotes ciliates is a result of neutral evolution
Source: Proc Natl Acad Sci U S A. 2023 May 22;120(22):e2221683120. doi: 10.1073/pnas.2221683120 (PMC10235951; doi:10.1073/pnas.2221683120)
Supplement: Supplementary file 5 — Dataset S04 (GZ) [file pnas.2221683120.sd04.gz › ./nuc_alignments/petz_comp26857_c0_seq1.fasta]

> petz_comp26857_c0_seq1
AAAAATATGTTCGCATATCTAACGAAGAAGATCGGCATGCCGAACAGCACTAAGCTGAAA
TCCATCGCTTGGAACCAAGAGAAGGGGTGGATTGCCTGCGGAGGCGAAGATAGCCTGATG
AAAGTCATCAAATTGGAGTCAGGCAAAGGTGAAGGAGGCGGTAACCTCTCTATGAATCAG
ACTCTCAATGGACATAGTGGGCCCGTGGACAACATAGTCTGGAATGAGAACTACCAGAAG
CTCACTACGAGCGATGAGAAGGGCCTTATTATCGTTTGGATGGTTCATAAATCTCAATGG
TTCGAAGAAATGATCAACAATAGAAACAAATCCGTGGTCAAGGATATGGCTTGGACATCC
AATGGTGAAAAGATTTGTATCATTTATCAGGACGGAGCCGTCATTGTGGGTTCTGTTGAA
GGTAACAGGTTGTGGGGTAAAGAGCTGGAACACGAAATTACCAATATCGAATGGTCTCCA
GACTGTAAACTCATCTTGTTTGGTACACCAAGCGGAGAAGTAGTGGCACATGATTATGTG
GGAAACTTCTTATTCAATGTTAAGTTATTTTGATTTGATGATAATGACAACCCAAGCTCA
CCATTGGCTGACATTCAATGGTTTGAAAGCAGCAGAGTTGGATATTCATATTCAGACATT
GACAAGAAGGGAGGAGCCTTGTGTATTGCATACAAATGTGGTAAACTTCAAATGATGGCA
AATGAACAAGATGACTATCCAATCATTCTCGATACTGGTCTTACTATTGAAAAAGTTAGA
TGGAATCCAAACGGAAATCTGTTAGCGGTATCCGGTGTTGTTGAAGATGGGTATGATAAG
AAGGCAGTTGTTCATTTTTATAACAATGTAGGAGATCATATGAGAACTCTTAGAGTCCCA
TCGACTTCAGGTGTTATCAGCTCACTAAGTTGGGAAGGTTTTGGATTAAGAATGTGTCTT
GCTGTTGATAGTGCTATTATCTTTGCTAATATTCAGCCAGAATATTTGTGGTCATATTTC
AATAATACATTAGTATTTGGATTCCAAAAGCCTGATAAAGCAGATATGACAATCGTATTT
TGGGATACAGTTGTCAACGAAAAGCATATTCGTACCATGAAAGGATTACTTCATATTAAA
GCTGCAGGAGAATATTGCGTCCTTGTCTCTGAAATTGAAGAATCAAAGGGAGAATATATG
CTGATCTTATCAAATGCTGTTGGATGTCCAGTTGATTCAAAGACTATCAACATCAAGCCA
AGATATGTGACGATGAACCAGACCCATGTTATTGTTTGCTCAGATGATACAGTTTATTAC
TGGCAATACAGATCTCAATATGCAAAGGGAATCTCGCTTGAAAGTGAAAAGAAGAAGAGA
GCAGGAAAGGAGAATGCATTCCACATTGATGAGATTCCAAATCCAAACACGATGTATGAT
AAGCAAAAGTGGAAGGGTTCAGATATGCCATTGCAAGATGCAATTTGCTCTGTTGCTGCT
GGTATGGATGGATTTATTGTTGGTAGAGCAAGTGGACAAGTGTATCAGTATACTCTTCCA
TACATCCAAAGAAATGAGAACAAGTTCGTCTTGAGATGCAAGCCTCAAACGTTAGCATTG
AACTGTAACTGTACTAAATTTGCTATCATTGATATTAACGGAATCTTGTCATTCTTTGAC
ATGGAAGAATGCCCTCCAGGAAGCAAAGTACCAGGATACCACAAAGCAGAAGAGAAGAAA
GAAGTCTGGTCAGTAATTTGGAGTTCTGATAACCCTGATATGTGCGCTCTAATGGAGAAA
AACAGAATGTTCGTTATGAGGAACTTCAAGCAAGAAGAGCCAGTCTTGAGTTCAGGCTAC
TTGTGTCACTTCTCTGACCTCGAAGTGAAATCAGCGATGCTGGATGACATTCTGAAGGCC
CCTGAAGATATTAAAGAAATATCTGAAATGATTGTCAGTTATGAATGTAGGTCGTTGAGG
GACACCAGAGATCATCTGACAACAATTAGTTTGAAGGATGCTGTTGACTTCGTTGATGAG
AATCCACATCCAAGGTTATGGAAGTTGATTGCTGAAACAGCACTCGATAAGCTAGATTTC
CAAATTGCTGAGAAAGCATTTGTCAAGGTTGAAGATTACCATGGAATCACATTCTTGAAG
AAGCTACAAAATATTGATGATAAATATAAGCAAAAGGCTGAGATCAGTGCGTACTTCAAC
CGATTTGATGAAGCAGAACAAATTTATAGAGAAATCGATAGGAAGGATCTTGCAATGGAT
CTGAGAATGAAACTAGGAGACTGGTCTAAGGTTGTAGCTTTGATTGAGCAAGGAGTTGGA
GATGATGATATTCTCAAAGAAGCGTACAACAGAATGGGTGAATTTTGTATTGATAAGCAA
AAGTGGAATAAGGCTGCATTCTATTTCCAGCAGGCTAATAATTTTGATGCCCTGATCGAT
GTCTATTATAGACTTGAACAATTCTCAAACATGGATAAGCTCATTGAGAACATTCCAGAG
AATTCACCATCTCTTGAACACCTCGCTGAGAAGATGCAATCAGTTGGTCTATGTGAATCA
GCTGTGAAAGCTTACATTAAGAAAGGAGATGTTAAGAAAGCAATCGATACTTGTGTCTTG
CTTAACCAATGGAATCAAGCAGTTGAACTTGCAGAACAGCATAATTTTTTGCAGATTGAA
CAGCTATTGACCAGATATGCAAATCTGTTGATCCAAAAGGATAAGAAAATGGAGGCCGTT
GAGTTGTATAGAAAGGCAAATAAGAATACAGATGCAGCTCGACTCCTGGCTGAGATGGCT
CATAAGCTACAAGAGCAAAGAGCTCCACCTTTGATGATCAAGAAAATTTATGTACTGGCT
GCTTTTGAAGTTGATTCTTATAAACAAAGAGTGTTTGATGCATCAATGACTCAAATTACT
GGTGCTGGAAATACTGCTGATGCTACTGCTAAAACTTTGAACTCGCTTATCACAACTGAT
ATTAATTCAAGTGCAGATAAGGCTTTGAGTAATCCATGGAAGGGAGCTGAAGCAATTCAC
TTCTACCTGTTATGCCAAAGACAATTATATCAGAAAGAGTATAATAGATCTATGAAAACA
GCGATAAGGTTGATGGAATATGAAAAGGAGCTTGATACAAGAGAAGTTTATAGCCTTATT
GCTCTTTCATCATATTACAATAAATGATATAAGGAATGTTCTAAAGCATTTGTCAAGCTA
GAAAGACTTTCAGGAATCAGTGAAATTGAGACAAGCAAATTTGAAACAATTGCTTTGTCA
TTGTTCTCTAGACACTCACCTAACGACGCACCACAAGTTAAATTCCCATGCCCAAAGAAG
AGTTGTGATGCTCAAATCTCTGAGTATGAAACAAATTGCCAAAGATGTGGGTCCTTCTAC
AGTGCTTGTATCGCATCAGGCCAGAGTATCCTTGCAAAACAGTACTACACATGCAAGACT
TGCAAGCACAAGGCATTAGAAAAGGAGCTGCAATATTTGAACCTGAAGCACTGCCCACTC
TGTCACGCTAAAGTTCAACC--TCCAAAATAATTTGGTTCAAATTCATTCAATTAAAAAA
> raik_c28900_g2_i1
---AATATGTTCGCATATCTAACCAAGAAGATTGGCATGCCCAATAGTACTAAGCTAAAA
TCGATAGCTTGGAACCAAGAAAAAGGATGGATAGCATGTGGTGGTGAAGACAATTTACTC
AAAGTTATCAAACTAGAGTCAGGTAAAGGCGAAGGTGGTGGTAACCTCTCAATGAACCAA
ACTCTGAATGGCCATGGTGGAGCTGTAGACCTTATAGTTTGGAACGAGAACTACCAAAAG
CTTACCACAAGTGACGAAAAAGGTCTCATTATCGTCTGGATGGTCCACAAATCTCAATGG
TTCGAGGAGATGATCAACAACAGGAACAAATCTATCGTCAAAGACATGAAATGGACCTCA
AACGGAGAAAAAATTTGCATCATTTATGAAGACGGTGCTGTCATCGTCGGATCAGTTGAA
GGAAACAGATTATGGGGGAAAGAACTTGAACATGAAATTTCAAGAATTGAATGGTCTCCA
GACTGCAAACTTATATTATTCGGAACACCAACTGGAAGTGTAGTCGTTCACGATTATGTC
GGAAATTTTCTATTTGACCTCAAAATATTCTGTTTCGAAGGT-CTG-----CCAAGTAGT
CCATTAGCTGATATTCAGTGGTTTGAAAGTTCAAGAGTCGGATATTCCTACAATCAAATC
GATAAGACAGGAGGAGCCCTCTGTATCGCCTACCAGAGTGGTATGATACAAATGATGAGG
GATGAACAAGATGATTACCCATATGTACTCAACACTGGAATTCAAATTCAGTGTGTCAGA
TGGAACCCAAATGGTAACGTCCTTGCTGTTTCAGGTGTCATGACTGATAATTATGAAAAG
AAGGCAGTAGTCAACTTCTACAATAACATTGGTGACCATCTGAGAACACTCAGAGTTCCA
TCACAGTCAGGACTTATCCATAGTCTAAGTTGGGAAGGATTCGGACTCAGAATGTGTTTA
GCAGTAGATTCTGCAATCATTTTTGCTAATATTCAGGCAAACTATCTTTGGTCGTACTTC
AACAACACATTAGTATTCGCATTCCAAAAGCCTGATAAGAACGATATGACAATTGTATTC
TGGGACTCAGTCGTAAACGAAAAACACATTCGTACTATGAAAGGTCTAAAGCACATCAAG
GCTGCTGGTGAGTACTGTGTGCTTGTATCAGAGTTAGAGGAGTCAAAGGGTGAATACATT
TTGATCTTGTCTAACGCAGTCGGGTGCCCAGTTGACTCTAAAACGATCAACATTAATCCA
AGATATGTAGCCATGAACACTACTCACATTATTGTGTGCTCTGACGATATTGTGTATTAT
TGGCAATATCGCTCACAATATTCAAAATCTGTATCCTTAGAAAGTGAGAAGAAGAAAAGA
GCTGGTAAGGAGAACGCATTCCACATCGATGAAATCCCAAACCCTAACACTATTTATGAC
AGGAATAAATGGAAAAATCCTGAGATGTCTTCAGGTGACACTATTTGTTCAGTTGCTGCA
GGAATGGAAGGTTTCATTGTTGGTAGAACAAGTGGACAAGTTATGCAGTATACTCTACCT
TATATCCAGAGGAACGAAAACAAGTTCATATTGAGATGCAAGCCACAAACTTTGGCTCTT
AACTGTAACTGTACTAAGTTTGCCATTATCGATATCAACGGTGTCCTTACCTTCTTTGAC
ATGGAAGAATGCCCACCAGGCAGTAAAGTGGCAGGATACCACAAACCAGAAGAAAAGAAA
GAAGTCTGGTCGGTCATCTGGAGTACTGACAACCCTGAGATGTGCGCACTTATGGAAAAG
AACAGAATGTTCGTAATGAGAAATTACAAACAAGAAGAACCAGCTTTGAGTTCTGGATAC
CTATGCCATTTTTCAGACTTAGAGGTTAAAACAGCACTTCTCGATGACATTTTGAAGTCT
CCTGAAGACATTAAGAACATCTCTGACTTCATTGAATCACATGAATGTAGGTCACTGCGT
GATACCAGAGACCACCTAACAACCATCAGTTTGAAAGACGCTGTTGATTTCGTAGATGAA
AACCCACACCCAAGACTATGGAAGTTGATTGCTGAAGCTGCTCTTGACAAACTAGATTTC
CAAGTTGCCGAAAAAGCATTTGTAAAAGTTGAAGACTACCATGGCATCAAATTCCTGAAA
AGACTCAGAAAGATTGAAAATAAATATATCCAAAAAGCTGAGATCAGTGCTTACTTCAAT
AAATTTGATGAGGCTGAACAGATTTATAGAGAAATTGACAGAAAAGATCTTGCTATGGAG
CTCAGAATGAGACTTGGAGACTGGTCAAAAGTAGTTGCTCTCATAGAACAAGGAGTTGGT
GACGATGATATCCTAAAAGAAGCATATAACCAAATGGGCCAATTCTGTATTGACAAACAA
CGTTGGAACAAAGCAGCTCTCTATTTCCAACAAGCTAACAACTTTAATGCACTGATTGAC
GTTTACTACAGACTTGAACAATTTTCAAATATGGACAAATTGATAGACAACATTCCTGAA
AACTCACCTGCCCTTGGAATACTAGCTGAAAAGATGCAGTCAGTTGGAATTTGTGAGTCA
GCAGTCAAAGCATATATCAAATCAGGTGATGTAAAGAAGGCTATAGATTGTTGTGTACTC
TTAAACCAATGGAACCAAGCTGTAGAGCTAGCGGAACAACACAACTTTTTAGCTATCGAA
CAGCTCCTTGCAAGATATGCTCAACATTTGATTCAAAAAGATAAGAAAATGGAAGCTGTT
GAACTATTCAGAAAGGCTAATAAAAATACTGAATCTGCTAGACTTCTTGCTGAGATCGCT
CAAAAGTTACAAGAGCAGAGAGCTCCACCATTAATGATTAAGAAGATCTACGTCCTTGCT
GCTTTCGAAATAGATTCTTACAAGCAAAGAGTATTTGATGCATCACTGACTCAGATCACT
GGTACAGGCAACACTGCAGATGCTACTGCAAAAACTTTGAACTCTCTGATCACCACTGAC
ATCAATTCAAGTGCTGACAAAGCATTGAGCAACCCTTGGAAAGGTGCTGAGGCCATCCAT
TTCTACTTATTATGCCAAAGACAGTTATACCAAAAAGAGTATACTAGGGCTATGAAGACA
TCTATCAGACTGATTGAGTATGAAAAAGAGCTAGATACTAGAGAAGTATACAGTCTGATA
GCACTCGCAAGTTACTATAACAAGTGTTATAAAGAGTGTTCGAAGGCATTTGTCAAACTT
GAAAGACTCCCTAACACCTCTAAAGTTGAACATGACAAGTTTGAAAGCATCGCTCTAGCT
TTGTTCTCAAGACACGCCCCAACTGATGCCCCACAGGTGAAGTTCCCATGCCCTAAAAAG
GGCTGTGACGCCCAGATCTCTGAATATGAAACGAATTGTCAAAGATGTGGAAGTTTCTAT
AGTGCTTGCATAGCTAGCGGCCAGAGTATTATTGCCAAAGAGTACTACACTTGTAAAACA
TGTAAGCATAAGGCACTTGAAAAAGAGTTAAGCTACCTTGCACTCAAACATTGCCCACTA
TGCCATGCCATCGTTGTACCAGTTGGAGGTAAAT-------AATTCACCCT---------
