# Supplementary material for: Nontriplet feature of genetic code in Euplotes ciliates is a result of neutral evolution
Source: Proc Natl Acad Sci U S A. 2023 May 22;120(22):e2221683120. doi: 10.1073/pnas.2221683120 (PMC10235951; doi:10.1073/pnas.2221683120)
Supplement: Supplementary file 5 — Dataset S04 (GZ) [file pnas.2221683120.sd04.gz › ./nuc_alignments/harp_c18311_g2_i1.fasta]

> harp_c18311_g2_i1
--------------------------------AGCAAAGAAGGGCAAATCTGATGGAATA
CCTGCCGCTCCTACTGACGACAAGAGCGAAGAACTCGAAGTTTTCGGAGAAATACCTATG
GCAAGGTTCGGCCACACAGTCACTTTGGTCAGCAATTCGAAGGCCGTGCTTTTTGGCGGA
GCCACCGGAGATACTGGCAAATATATTATGACAGGCGACACTTACTTGTTTAATATTCTT
TCGAAGTCTTGGTCCAAGCTCACCGTAAAAGGAGTTCCTCCAAGTCCGAGAGCAGCCCAT
CACTCGACGAATGTCGAGCAGATGCAAATGGTCGTCTATGGAGGCGCCACCGGAGGAGGA
TCTCTAGCTTCAGACGATCTATTTCTTCTAGATATGAGAAACGGAGAGGAAGAAGCCACC
TGGATGATTGTCCCAGTCGTCGGCTCTACTCCAGGAAGGAGATATGGCCACACAATCGTC
TTTGCCAAACCTCATCTGCTAGTTTTCGGAGGAAACACTGGGTCAGAACCAGTAAACGAC
GTCTGGTGCTTGAGCGTAGAAAAAGCTCCATTTTCTTGGGCAAAGCTAAATTGAGGAACG
AATGTTCCGCCTGTCAGAGTTTACCACTCCGCGTCACTTTGCATCACCGGCTCGGCAACG
GGAATGATGGTGATTTTCGGCGGCAGGACGAGCGACTCTAGCGCACTGAACGACACTTGG
GGCCTGAGAAGACACAGAGACGGGAGATGGGACTGGGTTCCTGCTCCATACAAAACTAAC
ACAGATTCGCCGACTTTCAGGTATCAACACTCAACTCTGTTCTTAGGACCTCTGATGATT
GTCATCGGAGGGAGAACGAACACAGTTGGAGAGGTCGTTCCTTTGGAAGTCTACGACACG
GAGAGCTCAGAGTGGACTTCGTTTACCTCCCTGCAGAGATTTAGGCACGTCTGCTG
> octo_c8155_g1_i1
AATTTTACTTCTCATAATTAATAAATTCAAATGGCTACTAAAAAGAAAGCAGATGGAGCA
GCTGATGTTCCAAGCGAAGATATGAGCGAGGAACTTGAAGTTTTTGGAGATATTCCACAA
GCAAGATTTGGCCATACTGTAACATTAGTTAGCAATTCAAAAGCTGTTCTATTTGGAGGA
GCAACAGGTGATACAGGAAAATATATAATGACAGGAGACACATATTTGTTCAATATTTTA
AACAAGTCTTGGTCTAAACTTACAGTAAAAGGAGTTCCTCCAAGTCCAAGAGCTGCTCAT
CATTCAACAAATGTGGAGCAAATGCAAATGGTAGTCTATGGAGGTGCAACAGGTGGTGGA
TCCTTAGCATCTGATGATTTATTTTTGCTTGATATGAGAAATGGAGAGGAGGAAGCAACA
TGGATGATCGTTCCTGTGGTTGGTTCTACACCAGGAAGAAGATATGGACACACAATTGTA
TTTTCAAAACCTCACTTACTTGTATTTGGAGGAAATACTGGATCAGAACCAGTTAATGAT
GTATGGTGCCTTAGCGTCGAAAAAGCTCCATTCTCGTGGACTAAGCTTAATTGAGGAACA
AATGTTCCTCCAGTCAGAGTTTATCACTCTGCTGCATTATGACTTACAGGGTCAGCTACA
GGGATGATGGTTATTTTTGGAGGTCGTACCAGTGATTCAAGTGCTCTCAATGATACATGG
GGTTTAA-----------------------------------------------------
------------------------------------------------------------
------------------------------------------------------------
--------------------------------------------------------
