# Supplementary material for: Nontriplet feature of genetic code in Euplotes ciliates is a result of neutral evolution
Source: Proc Natl Acad Sci U S A. 2023 May 22;120(22):e2221683120. doi: 10.1073/pnas.2221683120 (PMC10235951; doi:10.1073/pnas.2221683120)
Supplement: Supplementary file 5 — Dataset S04 (GZ) [file pnas.2221683120.sd04.gz › ./nuc_alignments/cras_c5170_g1_i1++.fasta]

> eury_eury_c4851_g1_i1
------------------------------------------------------------
------------------------------------------------------------
--------------AGAAATGATTAGGA--------------------------------
-----------------------------------------------ATAATTAAATAAG
TATAAAAT---------AAATGGGAAACAGCCAACCAAAGAAGACTCCCCAGGAGATTGC
CAAGGAGAACAAGAGGATTGTGGCTAAGTCACTCAGACACCTAGAAAGGGAGAGAGGCAA
GCTGGAGAGGGAGGAACCCAAGATCCTTAATGACATCAAGAAGTTAGCCCAGAAGGGACT
CCACGGTCCAGCAAAGGTCAGAGCTAAGGATTTGGCCAGACTTCGTAACCAGGTCAGCCA
GCTTTATATCCTTGGGTCCCAACTGAAGGGAATTAACATGCAGCTTGCTTCTGTCTCTGG
AAATGCAGCCGTAATGGAGGCCCTTCAGAAATCAACCGAAGCTATTTCTGCAGTTGAAGG
CTCCATGAGCATCAAGGACATCATGAATATGTGCAAGGAGTACTCCAAGGAATCAGAAAA
GCTTGGCATGAAACAAGAAATGATGGGCGATGCCATGGAAGATGTATTGGACACCGGAGA
CGTCGATGCAGAATCAGATAAGATCTACGCACAAATTTGTGATGATATTAACGTTGATTA
TGAGAACGATGCAGGACCTATCTCCATGCAGAACTTGGGCTCAGGCAACGTAGCTAACAA
AAATGTGGAGAACAAGAATATGTAATCGACCTATACAACCTTAAGGTAATCAATTGAATA
TTTTCTGATTAAAATCTCCATATTGGTAGACTTCATTTGTGATATTCTTGC
> octo_c14841_g1_i1
------------------------------------------------------------
------------------------------------------------------------
---CGCCCCGATATTTAATTGTTTTGGTTG------------------------------
------------------------------------------------------------
----------------AAGATGGGCAACAAAGCACCAAAGAAAACACCTCAAGAAATTGC
AAAGGATAGCAAACGACTTATTAACAAATCACTTAGACATTTAGAACGAGAAAGGAAAAA
GTTAGAGAATGAAGAGCCAAAAATATTGCAAGATATAAAGAAATTAGCTACAAAAGGACT
ACATGGGCCAGCCAAGATTAGAGCTAAAGATCTTGCAAGACTAAGAAATCAAGTCAGTCA
GTTATATATACTAGGATCTCAGCTCAAAGGAATAGTAATGCAGCTAGCCTCAGTAGAGGG
TAATGCTGCGGTAATGGAGGCTCTTCAAAAATCTACTGAAGCTATTACAGCAGTCGAGGA
TTCAATGAGTGTCAAGGACATTCTCAATATGGTCAAAGAGTACTCAAAGGAATCAGAAAA
ACTAGGAATGAAGCAGGAAATGATGGGTGATGCAATGGAGGAAGTGCTTGATACTGGAGA
TGTTGATGCTGAAGCAGACAAAATTTACGGACAAATATGAGATGATATTAACGTTGATTA
TGAAAACGATTCTACGCCTATAGCAATGCAAGGTTTATCTTCAGGAGGAGTGAAGGCATC
AGGAGTCCAAAATAAAAATCTTTAAATGATTCATATGACTCTTATTTGATAAATTCAGCT
AATTCCTTAAAATAGATTTAATTCGGTAAAAAAAA----------------
> minu_c14301_g1_i1
-----------------GTTTTGAAGTTCAGAGAAAATATAAAATT--------------
------------------------------------------------------------
------------AAAGAAATAATCC-----------------------------------
------------------------------------------------------------
----------------AAAATGGGTAATAAGCCACCTAAGAAGACCCCTCAAGAAATTGC
GAAGGAGAATAAAAGAGTTATTGATAGGTCTGCAAGGCACCTCGAAAGGGAGAGAAAGAA
GCTTGAGAGAGAAGAAGGCAAAATTCTTAGCGACATCAAAAAGTTAGCTACTAAAGGTCT
CCACGGCCCAGCCAAAATTAGAGCGAAGGATCTAGCCAGGTTGAGAAATCAGGTGAGCCA
GTTGTACGTCCTCGGGTCCCAATTGAAGGGAATCACAATGCAACTGGCCTCTGTTAGTGG
AAACGCTGCTGTCATGGAAGCCCTCCAGAAGTCAACAGAAGCTATAGTGGCTGTAGAAGG
CTCCATGAGCGTAAAGGATATCATGAATATGCTTAAAGATTACTCTAAAGAATCAGAAAA
ATTAGGAATGAAACAAGAAATGATGGGAGACGCGATGGAAGACGTGCTCGATACTGGCGA
TGTGGATGCGGAAGCAGACAAAATCTATGGTCAAATATGCGATGATATTAACATTGATTA
CGAAAATGATGCTGGACCAGTCGCAATGGGATCCCTTAGTGCAGGAGGAATGAAAGCAGG
AGGAGTACAGAACAAGAACTTGTAATGCA---AAATCACGTATAATTGATCTA-TAATTG
AATTTCT----AACCCTTCAA------AAAAAAAA----------------
> rari_c11660_g1_i1
-------------------GTTTTAGTCAGAATCAACCACAGAGGT---TCCCCCAGATG
CTCTACA----------CCTCATTATTGTGTGCACACC-----TATTCTGAGAAGTACCC
TAGATCTATAGGGAAGAAATGAGTCGGATATGCTTTGTTTTAGGCACCAGAATC----AG
AGATTTGTGGATAAACTAATTTCGTTCTGGAGGAGTAATAAGCGAAATTAATTACTTTTT
GATAATATTATTTTGTAAAATGGGAAACAAAGCACCGAAGAAAACTCCACAAGAGATTGC
AAAGGACAACAAGAGAGTTATCGAAAGATCCCTCAGACACTTGGAAAGGGAAAGGAAGAA
GTTGGAAAGAGAGGAGCCTAAGATCTTAAATGACATCAAGAAGCTTGCTCAGAAGGGACT
CCACGGACCTGCCAAAATTAGAGCAAAAGACCTGGCCAGACTGAGGAACCAGGTGAGTCA
GCTTTACACCCTGGGTTCTCAGCTGAAGGGCATAACGATGCAGCTGGCTTCGGTTTCAGG
AAACGCAGCTGTGATGGAAGCCCTGCAGAAGTCGACAGAAGCTATAACGGCTGTGGAAGG
GTCAATGAACGTCAAGGACATCATGAACATGGTCAAGGACTACTCCAAAGAGTCTGAAAA
GTTGGGCATGAAGCAGGAGATGATGGGAGACGCCATGGAAGACGTGCTGGACACTGGAGA
CGTGGACAATGAGGCTGACAAGATCTACTCACAAATCTGCGATGATATCAATGTGGACTA
CGAAAACGATGCAGGACCCATCTCCATGGGCAACCTTGGAGCTGGAGGCGTAAAAGCAGG
AGGAGTCCAAAACAAGGATATTT-AATTTCTCAAGTAAAGC-TAATTGATAAA-AAA---
--------------AAAAAAA------AAAAAAAA----------------
> foca_c29499_g1_i1
TAAGAATTGATTAGTATTTTTGTCAGTAAGAAGAAAGATTAGAGTTAAGCTTCTCAATCG
TTGTATAAGAGTTCAGCCTTTCTTAATGTATCTACACTATTTATACATTTTAAACCAACT
TGTAGACAAAACATATAGTTTATTCATATAAATCTAATCTTAAAAATTGGGTTCACTAAG
GGATTTG------------------------ATAGCCATAAAAGAATTTAATTAATCTAA
TTTATAATAAT----TAATATGGGAAATAAAGCACCGAAGAAAACTCCTCAAGAAATAGC
AAAGGATAACAAGAGAGTTATCGATAGATCTCTCAGACATCTTGAAAGAGAAAGGAAAAA
GTTAGAGAGGGAAGAACCAAAAATCCTGGGCGATATTAAAAAACTAGCTACAAAAGGACT
CCATGGACCTGCTAAAATTAGAGCGAAGGATTTAGCAAGATTAAGAAACCAGGTGAGTCA
GCTATATATTCTGGGATCTCAGCTTAAAGGAATTACAATGCAGTTAGCATCCGTTTCAGG
AAATGCAGCTGTAATGGATGCTCTACAGAAATCAACAGAGGCCATAACAGCTGTTGAAGG
CTCAATGAGTGTAAAGGACATTATGAATATGCTAAAGGATTACTCTAAAGAATCTGAGAA
ACTAGGTATGAAGCAAGAAATGATGGGAGATGCTATGGAAGAAGTTCTTGATACAGGAGA
TGTCGACGCTGAAGGAGATAAAATCTATGGACAAATTTGTGATGATATTAATGTCGATTA
TGAAAACGATGCAGGTCCAATCTCTATGGGACATCTTGGATCAGGTGGTGTTGCTGCAAG
CAAAGTTGATAATAAGAACTTGT-AATTACTGCAAG-ACTC-TAATTGAT-AA-TAAGCA
TTATTTGT-----------AA------AAAAAAAA----------------
> cras_c5170_g1_i1++
------------------------------------------------------------
------------------------------------------------------------
----------------AAATAATATTTATATA----------------------------
------------------------------------------------------------
----------------AAAATGGGAAATAAGCCACCGAAGAAAACCCCTCAGGAAATAGC
GAAGGAAAACAAGAGAGTTATCGACAGGTCATGCAGACACCTCGAAAGGGAGAGAAAGAA
GATGGAAAGAGAGGAAGGAAAGATCCTCACTGACATAAAGAAACTTGCGACCAAAGGTCT
GCATGGTCCAGCCAAGATTAGAGCTAAAGACCTGGCCAGACTTAGAAACCAAGTCAGTCA
GCTATATGTTCTTGGATCTCAGCTGAAAGGAATCAACATGCAGCTTGCCAGCGTCTCTGG
GAATGCAGCTGTGATGGAAGCCCTTCAAAAATCAACTGAAGCTATTGTTGCCGTAGAAGG
CTCGATGAGCGTTAAGGATATTATGAACATGCTGAAGGATTATTCGAAGGAATCTGAGAA
ATTGGGCATGAAGCAGGAGATGATGGGAGATGCCATGGAAGATGTCCTTGATACAGGTGA
TGTAGACACAGAAGCAGACAAAATTTATGGCCAAATTTGTGACGATATTAATGTTGATTA
TGAGAACGATGCTGGGCCTATAGCTATGGGAGCCCTTGGTGCTGGAGGAATGAAATCAAA
CAATGTTGAGAACAAGAATTTGTAGAATGTGC----------TAATTGGTAAA-TAATCG
ATTTCTGTTAAAAAAAAAAAA------AAAAAAAA----------------
