# Supplementary material for: Nontriplet feature of genetic code in Euplotes ciliates is a result of neutral evolution
Source: Proc Natl Acad Sci U S A. 2023 May 22;120(22):e2221683120. doi: 10.1073/pnas.2221683120 (PMC10235951; doi:10.1073/pnas.2221683120)
Supplement: Supplementary file 5 — Dataset S04 (GZ) [file pnas.2221683120.sd04.gz › ./nuc_alignments/cras_c6851_g1_i1++.fasta]

> foca_c29982_g1_i1
---------------------AAAATGGAGAAGAAACCTGAAGAGATTAAGGAAACGCCT
AAAGAGAGTGAAGAGAAAAATGAT---GAGGAAAAGGATGAAGATGAAGAAGTCATATTG
GTAAAAACAACTGAAAAC------------------TATAACTATTTTTCTATTATTGGT
ACTGAGTTTATTGTGGAGAAAAGATATATTATTAAAGAACCAGCAGGCTCAGGAGCATAT
GGTACAGTTGTTATTGCAGATGATGAAAACAAAAATCAACAAGTAGCCATCAAGAAAATA
GAACGTGCTTTTGAGCATAAATTATTCACAAAAAGGACATTAAGAGAGCTGAAGATTCTC
AGACTACTAAATCATGAAAATGTAGTGAAGTTGATCACAATCCAAAAGCCTGAAACTCGT
GAGAAATTTGAAGAAATTTATGCAATTATGGAAGTGATGGAGACAGATCTCGGCTCAATT
ATTAAATCTTCACAAGAGTTATCTATCGCTCATATACAGTTCTTCCTCTACCAAATTTTA
AGAGGAATGAAGTACGTACATAGTGCTGGCATTCTCCACAGAGACCTCAAACCTAGAAAT
TTGTTAGTGAACAGTAACTGAGATCTCAAAATTTGTGATTTTGGGTTAGCTAGAGCAGAT
ATTCCTGAACTCTATGAAGCAGGAGCAATGACTGATTATATTTCGACTAGGTGGTACCGA
GCTCCTGAGCTTCTTTTAGGTAGTGAAGATTACAATGAATCAGTAGATATGTGGTCAATT
GGATGTATCTTTGCTGAAATGTTGATCAGAAAACCATTACTTCCAGGTCAGGACTCAGAA
AACCAATTAGAGTTAATAGTCGGTTTATTAGGACTTCCTGATAAG-AAATTCATTTCAAA
TTATAGCGGTGGAAGGCTTTCAGAAGTTTTCAAAAATTTATCTCTTGAGGGTAAAGAGAA
AGGAGAATTTAGCAGCATTTTCAAAACAATAGAGGAGAGAGAAGCACTAAGTCTGCTCAA
GAAGATGCTAAGGTATGATCCTAATAAAAGAATTAACATTGAAAAAGCCTTAGAGCATCC
ATTTATGGCTGATTTACATTATCCTCCTGATGAGCCAACTGCAAAGCCAGTATCACCATT
CGACTTCGATTTTGAAAAGTATGATCTATCAATTGAAGAGCAGAAAGATTTAATTTATGA
AGAGATTCAATTATACCATAGCTCAAAGGCACAGAAAAAATATATATCGAATAGAAAGAA
GCATCCAGAAGGAATACTCCATTTAAAGTATGGA------------TCATAAACCACAAT
AGTTATTGGATTAATAAATATAAAAATCAAAAAATACCATCAACAAATTCAAAAAAAA
> minu_c18808_g1_i1
------------------------ATGGAGAAAGA------------TAAAGAC---CCA
GAAAAGAGTGAGAAGAAAGAGAATACAGAGGAGGGCGAAGAGGATGAAGAAGTCGTCCTC
ATCAAAAATTTCGAGAATCCTGTAAATAAGGTGAAATACAACAAATTCATGGTGTACGGG
ACAGAATTCATCGTTGAAGAAAGATATGTAATCAAAGAACCAGCAGGCTCTGGAGCATAC
GGAACTGTCGTCATTGCAGATGATGGCAACAAAGATATCCAGGTAGCCATAAAGAAAATA
GAGAGAGCCTTTGAGCATAAATTGTTCACCAAACGGACCCTAAGAGAGCTCAAAATCCTC
AGATTACTCAACCATGAAAATGTCGTCAAGCTGATTACGATACAAAAGCCAGAAGATGCA
AAGAAATTTGAGGAGATTTATGCTGTAATGGAAGTAATGGAAACAGATCTCGGGTCGATC
ATAAAATCTTCTCAGGATCTGTCAATTGCTCATATCCAGTTCTTCCTCTATCAGATTCTG
AGGGGGATGAAGTACGTCCACAGTGCAGGAATTTTACACAGGGATTTGAAGCCTAGAAAT
CTCCTTGTAAATAGCAACTGTGATCTCAAGATCTGTGACTTCGGCCTGGCAAGAGCTGAT
ATTCCTGAGCTGTACGAGGCAGGAGCAATGACAGATTACATCTCCACAAGGTGGTACAGA
GCCCCAGAACTTCTCCTTGGAAGTGAAGATTACAACGAGTCGGTCGATATGTGGTCAATC
GGATGTATATTCGCGGAAATGCTACTTAGGAAGCCACTCCTACCTGGCCAGGACTCAGAA
AACCAACTTGAATTGATAGTTGGCCTTTTGGGACTTCCTGATAAG-AAATTCATTGCAAA
TTATAGCGGTGGTAGGCTTACAGAGGTCTTCAAAAATCTTGCCCTTGAGGGTAAGGATAA
AGGAGAATTCAGTAATGTGTTCCAGTCGGTCGAGGAGAGGGAGGCACTCAGTTTGTTGAA
GAAAATGCTCCGATATGATCCAAAGAAAAGATGAACTATTGAAAAGGCTTTGAAACACCC
TTTCTTAGCAGATCTCCATTATGCTCCTGACGAGCCTACAGCTAATCCTGTATCTCCGTT
CGATTTCGATTTTGAAAAATACGATCTCTCAATAGAAGAGCAAAAGGAGTTGATCCATGA
AGAAATACTTCTATATCATTCATCAAAGGCCCAAAAGAAGTATATATCGAATAGAAATAA
GCACCCTGAAGGAATTTTGCACTTGAAATATGCTAAAAAGTAATCCTCCTAAATTTTTAT
AATCCT--------------TCAAATCCAAAAAA----------AAA---AAAAAAAC
> cras_c6851_g1_i1++
GAATAATAAATTAAATTACCCAAGATGGATAAGGA------------TAAGGAAGAAACT
AAGGAAGAAACAAAGGAAGAGCAA---GAAGAAGGTGAAGATGATGAAGAAATAGTCCTC
GTCAAGAACTTCGAAAATCCAATCAACAAAGTCAAGTATAATCATTACATGGTGTATGGT
ACCGAGTTCATTGTTGAGGAAAAATATATTGTAAAAGAGCCAGCAGGATCAGGAGCATAT
GGAACAGTCGTCATTGCTGATGACAACTCCAAAGATATCCAAGTAGCTATCAAGAAGATT
GAGAGAGCCTTTGAACACAAGCTCTTCACGAAGAGGACTCTCAGGGAGCTCAAAATCCTT
AGACTGCTCAACCATGAAAATGTTGTCAAGCTCATTACCATTCAAAAGCCAGATGATGCA
AAGAAATTTGAAGAAATTTATGCTGTAATGGAAGTTATGGAGACGGATCTTGGATCCATT
ATCAAGTCTTCCCAGGATTTATCCATCCAACATATCCAGTTTTTCCTGTACCAAGTCCTT
AGAGGAATGAAATACGTTCATAGTGCCGGAATTTTGCACAGAGATCTGAAACCAAGAAAC
TTGCTAGTAAATAGTAACTGTGATCTCAAAATATGCGACTTTGGCCTAGCAAGAGCTGAT
ATCCCCGAACTCTACGAAGCAGGAGCAATGACCGATTATATTTCTACAAGATGGTATAGA
GCTCCAGAGTTGCTCCTAGGAAGTGAGGATTACAACGAATCTGTTGATATGTGGTCAATT
GGGTGCATATTTGCAGAAATGTTACTTAGAAAACCACTACTACCCGGACAAGATTCTGAA
AATCAATTAGAACTTATCGTCGGCCTCATGGGCCTGCCAGATAAATAAATTCATTGCTAA
TTATAGTGGAGGAAGGCTCTCAGAAGTCTTCAAAAGCATGTCTCTAGAAGGCAAAGATAA
GGGTGAATTCAGTAATGTTTTCAAAGGAGTTGAGGAAAGAGAAGCCCTCAGTCTTCTCAA
GAAGATGCTAAGATATGACCCAAAGAAAAGATGAACAATAGAGAAAGCTTTGAAGCATCC
TTTCTTAGCAGATTTGCATTACGCACCAGATGAGCCTACTGCTAATCCAGTTTCTCCATT
CGATTTCGATTTTGAAAAGTATGATCTGTCTATCGAGGAGCAGAAAGAGTTGATCTATGA
CGAAATACTTCTGTACCATTCCTCTAAAGCCCAGAAGAAGTATATTGCAAATAGGAATAA
GTACCCAGAAGGAATTCTCCACCTTAAATATGGT------------TCCTA-------AT
AATGTT--------------CAAAAGTAAAAAAA-------AAAAAA---AAAAAAAA
