# Supplementary material for: Nontriplet feature of genetic code in Euplotes ciliates is a result of neutral evolution
Source: Proc Natl Acad Sci U S A. 2023 May 22;120(22):e2221683120. doi: 10.1073/pnas.2221683120 (PMC10235951; doi:10.1073/pnas.2221683120)
Supplement: Supplementary file 5 — Dataset S04 (GZ) [file pnas.2221683120.sd04.gz › ./nuc_alignments/cras_c4753_g1_i1++.fasta]

> octo_c70830_g1_i1
------------GAATTTGATTTACAAAATGGGGAATAGTTGAACTGCTTGAACATTTGA
CAACACTGGATCTGAGTTTGATATGCAGCAAAAAGATAAACCTAAAGAGACTCAAACTGC
AACTTCTTCTCAGCCTCAGATTCAAAGA----GAAAGCTATACACCTGGAGCTGTTTCAA
GCAAAACAGGAAATGCAAACCCTAACCAATATCAAGCTCAGAAGCAAGCTTATGTTCAAG
ATGAGCCAGATGTTAGCAAT---CAAAGATCAGCATATGCTCCTAAGCCTGTATATCAA-
-----AATGTACAAAAGAGTGAGCCTGAGCCAAGATATGAACATAAGCAAGA--------
-------ACCAAGACATGATTCTCGTCAAGAACAGTATGAAAACCCAGCAAATAATGAAT
TTCATCATGAATTTGAAAATAGTTTTGAATTCTTGCAGCCTCCACTCTACGACTGTCCTG
AAGTAATGAGAATTCGTGAAGAAAGCGGTCCATTTAATTATGAAGACGGAGAATACAACG
ATTTCCTAAATGACGGAATTG---AAAGAGAAAAACGAATGCTTGTCACTATCGACAACG
AAGCTAAATACCAAGGAGAATGG---ATTGGAA---ATGTTAGAGATGGAAGAGGATACC
AAATTTGGCCTGATGGGTCACTCTATGAGGGTTTCTGGAAAAATAAT---AAAGCTAATG
GCCGAGGTCGTCTTATTCATGCAGATGGTGATGTTTACGAAGGAGAGTGGAAAGATGACA
AAGCTCACGGATATGGAGTCTACATGCATGCTGATGGAGCAAGATACGAGGGTTATTGGA
GCGAAGATAAACAACATGGAAAAGGTGTAGAACAGTGGCCAGATGGAGCAGTTTACGATG
GTTACTACCACGATGGAGAAAAGCATGGAGAGGGATGATTTAGATGGAGCGACGGAAGCA
TATTCACAGGCACATTCTATCATAACAATATTGAAGGAAAGGGAACATACGAATGGAACG
ATGGAAGACGATATGAAGGCGACTGGAAAGACAATAAAATGGACGGACATGGAGTTTTCA
CTTGGGCTGATGGAAGAAGATATGAGGGAGAGTATAGGTGAGACATGAAAGACGGATATG
GTGTATTTATTTGGCCAGACGGTAGAAAGTACGAGGGATATTGGAAAGAAGGAAAACAAC
ATGGAGAGGGGAATTATTACACAGCAAAAGGCAAAATGAGAAGAGGACAATGGGAAAATG
GAAAAAGAGTTGCATGGCTTAAATAATC------------AATCTACCCC----------
---------------
> raik_c17976_g1_i1
-------ATTAAGAATTCA--TTTAGCAATGGGGAATAGCTGTACAGCATGAACATTTGA
TAACACGGGCTCTGAGTTCGACATGCAACAAAAGGACAAGCCTAAGGAGAACCAGTCTGT
GCCACCTCAGCAGACTAATCAGCATCGT-----GAGAATGCTTTTACGAA---GGCTCAG
GCGCCTGCT------CCAACAG----------GAAATTCATATACAAACCAAT-------
---------ACCAAAATCAAGTTTATGAAAAAGAAAATGTAGTTGTGCATAAAGAGGAG-
--------GTGGCAGTGAGCCAGCAGAGAGAAGTGGAACAACCGACTAATGA--------
-------CCAATATAAAGATGATAATTATGGGTATGACAATGATGCACAAAATCAA----
--------GAATTTGAAAATAGCTTTGAATTTTTGCAACCCCCTCTTTATGACTGCCCTG
AGGTCATGAGGATTAGGGAAGAAAGTGGCCCTTTCAATTATGAAGAAGGCGACTACCATA
ATACTTTAAATGATGGACTTA---GTAGGCAAAAACGCCCAATGGTCACAATTGATAATG
AAGCTAAATATCAAGGTGAGTGG---GTAGACG---AGATTAGGGACGGCAGGGGCTACC
AAATATGGCCAGATGGCTCACTCTATGAAGGTTTTTGGAAAAATAAC---AAAGCTAATG
GCAGAGGCAGACTAATTCATGCAGATGGTGACGTATATGAGGGTGAATGGAAAGATGATA
AGGCCCATGGTTATGGTGTATATATGCATGCTGACGGTGCCAGATATGAAGGGTACTGGA
GCGAAGACAAACAGCACGGAAGGGGTGTCGAACAGTGGCCAGATGGTGCAGTCTACGATG
GCAACTACTACGATGGTGAAAAACACGGAGAGGGCTGCTTCAAATGGAGTGACGGTAGTG
TCTTCACAGGCACCTTCCACCATAACAATATTGAAGGCAAGGGTGTCTATGAGTGGAATG
ACGGTAGGTGTTATGAGGGAGACTGGAAAGATAATAAGATGGACGGCTACGGAGTTTTTA
CTTGGTCTGACGGAAGGAAGTATGAAGGTGAGTATAAATCTGATATGAAGCAAGGTTTTG
GAGTATTTACTTGGCCAGATGGTAGGAGGTACGAAGGCAATTGGAAGGAAGGCAAACAAC
ATGGCGAAGGTACTTATTACACAGCAAAAGGTAAAATGAGAAGAGGACAATGGGAAAATG
GTAAAAGAGTAGCTTGGCTAAAATAAGC-----------TAATTTATTTCACTATTATAA
GCAAGG---------
> petz_comp5697_c0_seq1
---------TAAATATTTGATTTTACAAATGGGGAACAGTTGTACAGCGTGAACATTTGA
TAACACCGGATCTGAGTTCGATATGCAGCAAAAGGATAAACCAAAAGAGGTCAGCGCAGT
------------TAATACCACTAATGGAGCACAAAGGAAGAAC----------AATTTTG
G----TAATGCAGCCCCGCCAGTCAGCC-----AAGCTAAT---CGAACTGGAAATGCCT
ATCAACCAAACAATAATTATGTGCAGG---AGGAAGTGGCGGCCGCGCCCCAGCACCAG-
-----------CCTGAGACTTATCAGAA------------TTATGAGCAAGA--------
-------ACAAGAAGTTGTTGATCAGTACCAAAAGGAAGAAGAGCAGCCGTATCAACAA-
--------GACTTCGACAATAGTTTTGAATTCCTGCAGCCACCAATGTATGACTGTCCTG
AGGTTATGAGGATTAGGGAAGAAAGTGGACCTTTCAATTATGAAGAAGGAGG---CAATG
AACACACCAATGACGGCCAAG---AAAGAGAAAAGAAAATGCTGGTAACAATCGACAATG
AAGCCAAGTACCAAGGTGAATGG---GTTGGCA---ATATCAGAGATGGCAGAGGCTATC
AAATTTGGCCCGATGGCTCCCTCTATGAAGGTTTCTGGAAGAATAAC---AAGGCCAATG
GCAGAGGAAGATTGATCCATGCTGATGGAGATGTTTATGAAGGTGAATGGAGGGACGATA
AAGCCCATGGATTCGGAGTCTACATGCATGCAGACGGTGCCAGATATGAAGGATACTGGA
TGGAAGATAAACAACACGGAAGAGGTGTTGAGCAATGGCCAGATGGCGCAGTTTATGATG
GCAACTATTATGAGGGAGAAAAACATGGCGAAGGATGTTTCAGATGGAGTGACGGAAGTG
TGTTCACCGGCACGTTCCAGCACAACAACATCGAGGGTAAAGGAACCTACGAATGGAATG
ATGGCAGATGTTACGAGGGAGACTGGAAAGACAACAAAATGGACGGCAACGGTGTGTTTA
CTTGGTCTGATGGCAGAAAGTACGAGGGAGAGTACAGATGAGACATGAAAGAGGGATACG
GAGTATTCACCTGGCCAGATGGAAGAAGATATGAAGGCTACTGGAAGGAAGGTAAACAGC
ACGGCGAAGGAAGTTATTATACAGCGAAAGGCAAGATGAGAAGAGGCCAGTGGGAAAATG
GTAAACGAGTAGCTTGGTTGAAG-------------------------------------
---------------
> cras_c4753_g1_i1++
AAAAAAAAAAAAAAATTTA-------AAATGGGAAATACCTGAGGAAGTTGCTCATTTGA
TAATAGAGGTTCTGAGTTTGACATGCAGAAGAAAGACCCATCTACTG---------CTGT
ATCCAATGTCCATAATAATCCTCATGTT--ATGAAGGAAGAGAATCCGAA---TGTTTTA
GCTAATAATG-----TCAATATTAAGCCAACCGAAACTTAT---GAAACTAAAAAGG--G
AGCGGCCCCACAAT-ATGATGCTGAAGCAAAGGAGAATAACTATATGGGGCAATATCAGG
CACATGCAGTGGAGGAGACCCATAATAA---AGAGGTTGCTCCTACAAAAGAGGCAATTC
CAGAAAATCAGGAAATTCATGCTCAGAATGTAAACAATGAGGAGCAGGAGTATCAAGA--
-TTACTCCGAATTCGAAAATAGTTTTGAATTTTTGCAGCCTCCTCAATATGACTGTCCTG
AAGTTATGCGTATTAGAGAAGAAAGTGGACCATTTAATTATGATGAAGGATACCCAGATG
A------GGGAGATGCACCTAAGCAGCGGGAAAAGAGGCCACTCACAAATATTGATAATG
AGGCCAAATATCAAGGAGAATGGTTAGCCGGCACAGACATTAGAGATGGAAGAGGATTCC
AGATCTGGCCTGATGGCTCTCTCTATGAAGGTTTCTGGGGAAATGACAGTAAAGCTAATG
GTAAAGGTAGACTTATTCATGCTGATGGTGATGTCTATGAGGGTGAATGGAAGGATGATA
AGGCTCATGGATATGGTGTCTACATGCATGCAGATGGTGCTAGATATGAAGGATACTGGA
GTGAGGATAAACAGCACGGAAGAGGTGTTGAGCAGTGGCCAGATGGTGCTGTCTATGATG
GAAATTACTTCGAAGGTGAGAAGCATGGTGAAGGATGCTTTAAGTGGAGTGATGGAAGTG
TCTTCACCGGAAACTTCCACCATAATAACATCGAAGGCAAAGGAACCTACGAGTGGAACG
ACGGCAGATGATACGAGGGCGACTGGAAAGACAATAAAATGGACGGCCAAGGCGTATTCA
CATGGTCAGATGGTAGAAAGTACGAAGGTGAGTATAAAGAAGACATGAAAGAGGGATACG
GAGTTTTCACCTGGCCAGACGGAAGAAGATACGAAGGATTCTGGAAGCAAGGTAAACAAC
ACGGCGAGGGATGCTACTATACTGCAAAAGGCAAAATGAGAAGAGGACAGTGGGAGAACG
GTAAAAGAGTAGCTTGGCTGAAATAAGCCTCAATAATGATAATATTTCTAAAATTTTGAA
TAAAAAAAAAAAAAA
> minu_c36832_g1_i1
---------TATAAATTTA-------AAATGGGAAACACCTGAGGAAGTTGTTCATTTGA
TAATAGGGGATCTGAATTCGATATGCAGAAGAAAGATCCTACCAATG---------CTGT
GCCTCATGCTCATAATAACCCTCATGTA--ATGAAAGAGGAACATCCGAA---TGTTTTG
GCTAATAATG-----TTAATATAAAACCAACTGAAACTCAT---GAAACTAAAAAGG--G
AGCGGCTCCACAAT-ACGATGTGGAGGCAAAGGAAAATAATTTCGTGGGTCAGTACCAG-
-----GTTGCCGAACAGACAAATCCTAA---AGAATATGTTCAGGAAAAAGA---AAATC
CTGAAACCCAAAAACCTGTTG---------AAAAGGCTGAAGAGCAAGAATACCAAGA--
-TTATTCTGAGTTCGAAAATAGTTTTGAATTCTTGCAGCCCCCACAATATGACTGCCCTG
AAGTTATGCGTATTAGAGAGGAAAGTGGTCCTTTCAATTACGATGATGGTTATCCTGACG
A------GGGGGACAACCCAAAACAAAGGGAGAAGAGGCCCCTCACCAACATTGACAATG
AAGCTAAATACCAAGGTGAATGGCTGGTTGGCACCGATGTCAGAGATGGAAGAGGCTTCC
AAATCTGGCCAGATGGCTCTCTGTATGAGGGATTCTGGGGAAATGACAGCAAAGCTAATG
GAAAAGGAAGACTTATCCATGCTGATGGAGATGTATATGAGGGTGAGTGGAAAGACGATA
AAGCTCATGGATACGGTGTCTATATGCATGCTGATGGAGCCAGGTATGAGGGATACTGGA
GTGAAGATAAGCAACATGGCAGAGGTGTAGAGCAATGGCCTGATGGCGCAGTCTATGACG
GAAATTATTTCGAAGGCGAGAAGCATGGTGAAGGCTGCTTTAAATGGAGCGATGGCAGCA
TCTTCACTGGAAACTTCCACCATAATAATATCGAAGGCAAGGGAACTTATGAGTGGAATG
ACGGCAGATGATATGAGGGAGACTGGAAAGATAATAAAATGGACGGTCAAGGTGTTTTCA
CTTGGTCTGATGGAAGGAAATATGAAGGAGAGTATAAAGAAGACATGAAAGAAGGATATG
GAGTTTTCACTTGGCCTGATGGAAGAAGATATGAAGGCTTCTGGAAGGCAGGAAAGCAAC
ACGGTGAGGGATGCTACTATACTGCCAAAGGAAAGATGAGAAGAGGACAATGGGAGAATG
GTAAAAGAGTAGCATGGCTCAAATAAATCTGAATAATGATAATATTTCTAAAATTTGAAT
TAAAAAAAAA-----
