# Supplementary material for: Nontriplet feature of genetic code in Euplotes ciliates is a result of neutral evolution
Source: Proc Natl Acad Sci U S A. 2023 May 22;120(22):e2221683120. doi: 10.1073/pnas.2221683120 (PMC10235951; doi:10.1073/pnas.2221683120)
Supplement: Supplementary file 5 — Dataset S04 (GZ) [file pnas.2221683120.sd04.gz › ./nuc_alignments/eury_eury_c10406_g1_i1.fasta]

> harp_c38027_g1_i1
--TTT------------TTTTTTCCATTCGGAT--TAATATGGGAGCCAAGAAGAACGAG
AAAAAGATTAGAAAGGAGAATTTCTTCCAAAGAGTGTACAATGTTTTCGACAAATACAAC
AGAGCATTGCTGGTGCACTGCGACAACATCTCAGCCAAGCAAATCCACACTTGTAGAAAG
GAGCTGAGAAAGAACGACTCATTGATGCTAATGGGAAAGAACACTCTCATCAAGGCCGCC
CTCGTCAAAAGACTTTCCGAGCCCGAGAAGCACGAGCCTGACTACGAGCAAAGGGTGCAG
ACCTGGAAGCCGCTGCCGAAGATGGAGCCGCTCACCAAGCTCTTGAGAGGCAACCTCGGA
ATCATCTTCACGAACCAGGATCTGACCGAGGTCAAGGACATCATCGACAGACACGCGAGA
GAGGCCCCGGCCAAGGTCGGCGGAGTCGCCCAGTGCGACGTCTGGATCAGGGCAGGACCG
ACTGGACTCGACCCCAAGCAAACTGGTTTCTTCCAGAACCTGCAGATTCCAACAAAAATC
GTGAAGACCCAGATTGAAATCAGCGCTGACAAGCAAATTATCGTTCAGGGAGAGAAAATC
GGCAGCAACGAAGCCGCTTTGCTTCAGAAATTGAATATCAACCCGTTCTCGTACAAACTG
AAAGTTGCTCACGTTTTCGACGACGGACACGTTCACGATCCAGCGGTTCTTGACATCAAG
CCAGAGCACTTGCTTGCAGCATACCAGAGAGTGATCTCGCACGTCGCTGCCATTTCATTG
GAGGCGGGACTTCCGTCGAGAGCCTCAGCTCCACACAGTCTGCTGAGAGCCTTCAAGAAC
TTGGTTGCCGTGACCGTAGACACCAATACTGCCTTCGAGGCTAGCTTGGCAGGACTCAAG
AAGGCCGCTGAGAACCTGAAGAACGCAACCCCGGTCGCTGCAGTCGCCGGAGCCGCCGTC
GTTCAGAAAGCTGTCGAGAAAGAAGAAGAGCCACAAGAGGAACCAGCGGATGACTTCCAG
GGAGCAGCTGACATCTTCGCAGGAGATGACGACTACTAAACTTTCTGACTTG-AATATTG
GAGTGTATGTAGTCTTTAAATCTTTCAATCGCTAAAAAAAAAAAA
> eury_eury_c10406_g1_i1
CGATC------------TATTTTCCATTCATATAATAAGATGGTTGCAAAGACTGAATCA
AAGAGATCAAAGAAAGAGAGATTCTTCAAGAGAGTATACGATATGTTCGATAAATACACA
AGAGCTTTGTTGGTTGACTGTGACAACATTTCTGCCAAGCAGATTCACACCTGCAGAAAA
GATTTGAGAGAACATGATTCCCTCATGCTCATGGGAAAGAACACTCTCATTAAGGCCGCT
CTTTTGAAGAGAATTTCTGAGCCAGAGAAACACGAGGCTGATTATGAAGAGAGAAAGAAG
ACCTGGACTCCACTTCCAGCTATGGAAGCCTTGATGAAACTTCTCAAGGGAAACCTCGGT
ATTATCTTCACTAACCACGACTTGACAGATATGAAAGAGATTATCGATAGACATGGTAGA
GAAGCCCCAGCTAAGGTTGGCTCCAACGCCCAGAGTGATGTCTGGATTAGAGCTGGACCA
ACTGGATTAGACCCCAAACAGACTGGTTTCTTCCAGAGCTTGCAGATTCCAACAAAGATC
GTAAAGACCCAAATTGAAATCAGCGCTGACAAGCAAATCATTGTCAAGGGTGAGAAAATC
GGTAGTAACGAAGCTGCACTTCTTCAAAAATTAAACATCAACCCATTCGCCTACAAACTG
CAAGTAAGACATGTGTATGATAACGGAAATGTATTCGGCCCAGGAGTTCTTGAGATTACC
GCTGACAGTATCCTCTCCTCTTACAAGAAAGTATTGAGCAACATTGCTGCAGTCTCCCTC
GAGATTGGTGTCCCAACCAAGGCCTCAGTCCCACACTCAATTATGAGAGTATTCAAGAAC
CTGATTGCTGTCACTTATGAGTCTGATTACACCTTTGAAGCT-GCT--GAGAAGGTCAAG
AATGCCGCCAAGAGT------GGTCCAGCCCCAGCTGC------CGGTCCAGCC------
------AAGGTAGCAGAAAAGGAAGCCGAGCCAGAGAAAGAACCTGAAGAAGACATGGGT
GGTGTCGGAGATATGTTCGGAGGAGACGATGACTACTAAAAT-TCTGGCTAATAACATTG
GAGTGTACACAATTCTCTGA----CAGATCG--------------
> rari_c6953_g1_i1
CTCTTTCGAAGAATTATTATTTTCCG-TAGGATATAAATATGGGAGGCAAATCCGA---A
AAGAGAATTAAGAAAGAAAAATTCTTCGAAAGAGTTTACAACGTTTTTGACAAATACTCA
AGAGCTTTGTTGGTACAGTGCGACAACATCTCTGCCAGACAGATCCATGCATGCAGAAAG
GAGCTCAGAGAGAACGATTCCCTCATGCTCATGGGAAAGAACACTCTCATTAAGGCTGCT
CTCTTGAAGAGACTCTCCGAGCCAGAGGAAGGAGATGAAGATTACGAAGAAAGAAGCAAG
ACCTGGACTCCACTCCCAAAGATGGAGCCACTCCTCAAGCTTCTCAAGGGAAACCTGGGA
ATCATCTTCACTAACCACGACTTGACCGACATGAAGGACATCATTGAGAGACACGCTAGG
GAAGCCCCAGCCAGAGTTGGATCTGTTGCTCAGTGCGACGTATGGATTAGATCTGGACCA
ACCGGACTCGATCCAAAGCAAACTGGTTTCTTCCAGAACTTGCAGGTTCCAACCAAGATC
GTAAAGGCCCAGATTGAAATCAGTGCTGACAAACAAATCATTGTTGAAGGAGAGAAGGTC
GGAAGTAACGAAGCCGCTTTGTTGCAGAAATTGAACATCAACCCATTCTCCTACAAGCTC
AAGGTTGCCCATGTCTTCGACAACGGAAACGTCTACGGACCAGGAGTTTTGGATATCACC
CCAGAGTCCATTGCCGCCTCTTACAGAAAGGTGATTAACCACGTTGCCGCCATTTCCTTG
GAAGTTGGCATCCCAACCAAGGCCTCTGCCCCACACACCATCATGAGAGCCTTCAAGAAC
TTGTTGGCCGTCACCTTCGAGACTGACTACACTTTCGATGCC-GCT--GAAAAACTCAAG
AACGCTGCT------------GCCGCCGCCCCAGCCGC------CACTGGAGCCGCCGCT
GCCGAAGAAGAGGCAGCTGAGGAG---GAGCCTCAGGAAGAGCCAGAAGATG------TT
GGTGTTGGAGACATCTTCGGTGGAGACGACGATTACTAAATCAGCTTAATCATAACAACG
GAGTGTATGAGA------------AAAAAAAAAAAAAAAAAAAAA
