# Supplementary material for: Nontriplet feature of genetic code in Euplotes ciliates is a result of neutral evolution
Source: Proc Natl Acad Sci U S A. 2023 May 22;120(22):e2221683120. doi: 10.1073/pnas.2221683120 (PMC10235951; doi:10.1073/pnas.2221683120)
Supplement: Supplementary file 5 — Dataset S04 (GZ) [file pnas.2221683120.sd04.gz › ./nuc_alignments/cras_c16886_g1_i1++.fasta]

> minu_c36924_g1_i1
AATA------------------------------------TCAATAAATATGCTTGACCA
AGAATTTTTATTAGAGAAGTGTATGGGACAGGGAGGCTCCAGCAGAGTTTATAAAGCTGA
GCATATCCATTCCCAGACTGAATACGCAGTCAAAATCATTCGTAAAGATAAAGGAATCTG
TCAGAAAAAGGGTGCCAAAATGCTTGAGGATGAGCATCAAAGAATGGTGAAACTTCAAGA
TCATCCAAATATCATCAAGAGCTATGGTGCTTTCAAAGATAGAAGTCTTTCTACCGAGCT
TGGTACAGTCGAAGTACAATATAACGTACTCGAAATTGCTGAGAAAGGAAGCTTCGCAAA
TGTCATCAGGAAAATAGGTGGTTTAGGTCAAACACTTGTCAAATTTCCTTTCATGCAAAT
CTGTAATGCAGTCCAGTATATCCACTCTCAAGGTATTGCTCATATGGATTTAAAACTTGA
CAACATCCTCCTTGACGAGTTCTACAACTGTAAAGTTGCAGATCTTGGTGTATCCCTTGA
TGTCACCAATACTAAA-GGATATACTGACAGTAAAAGAGGAACTGTTTGTTACATGGCAC
CAGAAATTCATTATCTCCTTCCAACTGAGACTTATGACGCTTATAAGGCTGATATCTATT
CCTTAGGTGTCTGCCTTTATGCTCTTCTTTTTGGAGAACTCCCTATTAAGAAAGATGATG
ATGAATCTACTATTCATGATTCAGACACTTTGACTACTATCACAGGCTTAAAGTGCTCCC
TTGATTGTAAGAAGAAGTGGTCTCAACTCCCAGAGGAACTTCAGGATCTTCTGAGTTGCA
TGCTCTCTCTTGAACCTGATGAGAGGCCAGACCTTGATGAAATTTTGGAGTTCCCATGGT
TGAGAGATGCTTATCACCAAGAAATGCCCTCTCACTTTTACAATGAAATGGAGAAGAGAA
CTAAAAACCTCCCTGAGGACTCTTCAAACATTTTAGATAAGGAAGGAGCTTTTGAGGATG
TTTTCACCTCTTTAGCCTTCTAAATCAACCCTTAATAATAACTTTGGTACATTAATAATT
CTTAATTTTAAAAAAAAA
> cras_c16886_g1_i1++
AATAAATAGTAGAAGAACTCTATAATTTAATTAATACATTTCCACAAATATGCTAGACCA
ACAATTCCTATTAGAAAAGTGTATGGGTCAAGGAGGCTCCAGCAGGGTTTACCAGGCTGA
GCATCTCCAATCCCAAACTAAGTATGCCGTCAAGATCATCAGGAAGGATAAAAATATCTG
CCAGAAGAAGGGTGCGAAGATGCTACAGGAGGAACATGACAGAATGGTGAAACTTCAGGA
TCATCCTAATGTTTTGAAGAGTCTTGGAGCCTTCACCGAAGGAAGTCTGTGCACAGAAGT
GGGTGCAACTAATGTCCAGTATAATGTACTTGAGATTGCTGAGAAAGGAAGCTTTGCTGG
ACTTATTAGAAAAATTGGAGGACTTGGGCAGACTCTGGTCAAGTTCCCATTCATACAAAT
CTGAAGTGCTGTTCAGTATATCCACTCACAAGGTATTGCTCATATGGATCTTAAGTTAGA
CAACATCCTCCTTGATGAATTCTATAACTGTAAAGTTGCTGATCTTGGTGTATCATTAGA
TGT-ATCAACGTCAAATGGATTCACCGACAGTAAAAGAGGAACAGTATGTTACATGGCTC
CAGAAATCCACTATCTTTTACCAACTGAGACTTATGACGCATATAAAGCTGATATCTACT
CACTTGGTGTTTGTCTCTATGCTTTATTGTTTGGAGAACTCCCAATCAAGAAAGATGATG
ACGAATCTACCTTACATGACTCTGACACTTTAACCACAATAACTGGTTTGAAGTGTTCCC
TTGATTGAAAGAAAAAGTGGTCACAGCTTCCTGAAGAACTCCAGGATCTTCTTAGCTGCA
TGCTCTCTCTTGAGCCAGATGAG-------------------------------------
------------------------------------------------------------
------------------------------------------------------------
------------------------------------------------------------
------------------
