# Supplementary material for: Nontriplet feature of genetic code in Euplotes ciliates is a result of neutral evolution
Source: Proc Natl Acad Sci U S A. 2023 May 22;120(22):e2221683120. doi: 10.1073/pnas.2221683120 (PMC10235951; doi:10.1073/pnas.2221683120)
Supplement: Supplementary file 5 — Dataset S04 (GZ) [file pnas.2221683120.sd04.gz › ./nuc_alignments/cras_c7872_g1_i1++.fasta]

> cras_c7872_g1_i1++
ATATAAAACTTTATTTGTTTTTCATAAAATTTAAATAGATGGAAGGCGAAGGCAGCCCAA
AGATCGAAACTGAGGCTGAAGGAATGAAGGAAGTCGACCAAAATTCGAAGCAAAGAGAGG
GACAAGATGACGTCCTTGAGGAAACCAT---------------CGGCGCTGATGATAAGG
ACGCCAAAGAGGAAGAAGTTAAACTCAATAATCAAGACCCTCAGC---AGGAGTC---TC
AAGATGAAGATCAGAAAGATGAGACTGAAAATGACGAATCTCCTGACAAGAGTCAAGGGA
ATGATGAAGAAGAAGAT-----AAACAAGAGGAAGAACCTCACAGAAATGACCTAGAAGA
AGAGAAACA------CCCTCAGCAATTAGACGATAACAACGGG-----------------
-------GGAAAT---GATGGGAATATTAGGGAATCTATGATGATTCCCAATACACCTCC
AGAGGAAGAAGACAATCAAGATCCAATGGAGGGCTCTCACAGAAATGAAGAGTACTCAGA
TGGAAACGAAGTTTACGACAAACATCAAATTGAAGGGCCCCAGTATGATAGAGACCTCGA
AGGAGAGTACCAATACGGAGAGCGAGATGACGAAGAGACCAAACGACTAGACGACGAGGA
TAATGAAGACCAATTCTCCGGAAGAATCCATCCAGATAATTATGAAGAAGAGGAAGAAGA
GGAGGAGGACCTCATGCAAAGCAAGATTAGAGCAATCATTGAGCTCTGTCATCAAAATGA
AGGTAAATATGGAGATACAGACTTCTCCCCTAATGATGCTTCATTGTATAAGAATCCTGC
TGAGCCTCCAGACTATGCTGAGAACACTCCTGTTGTAGAGTGGAAGAGACCAGAAGAAGC
ACTAAAAAGTGGGAATGAGGATGAAATCAAAATGATTTCTCAAGGAATGACTTCAGGTGA
TGTAAAGCAGGGTACTCTCGGAGACTGCTGGCTTCTTGGAGCATTCCTAATTCTTGCAAC
TCGTCCACATCTCCTCCAAAACTTAATTGTTAAGGATGGAATCAAATATGGGTTTGCTGT
GTTCCAATTTTTCAAAAATGGAGAGTGGCAACAAGTGTTAGTTGATACACGTCTCCCATA
TAATAGAGAGATAAAGACACCCCTGTATGGACATTGTGCTGATCCTACAGAAGTGTGGGT
ACCTCTCATGGAAAAGGCATATGCCAAGCTCCACAAGAACTACGAAAACCTGAATGGAGG
GTCACTGGCAGAAGCTCTTGTAGATCTCACAGGTGGTGTTTCAGAGAAAATCTACCTCCA
CACTGAAGAAGTCAAGGATGCGATGGAAAATGGCCAACTGTGGAAAGAACTGAGGAAGTA
TTTCCAAGCTGGATACCTCCTTGGATGTGCCAACAACAAAATTGACGAGGATGGAAACCA
AGAGGAAGGAGCTGGAAACCAGGGTATCCAATACAACCATGCCTATGGTATCATGGACAT
CAGGGTTGCCCAAGGCATCCAGCTCATCAGAATCAGAAATCCATGGGGATACGGTGAATG
GACAGGAAGATTTGCAGATGAAGATGAAGCATGGGACGACGCTAAAGGACTCAAAGAAGA
ACTCAATTATGATTTCAATCCTGATGGAACATGGTGGATGAGATATGATGATTGGTACAA
TAACTATAACAGAGTTTATGTCTGTAAAGTCTTTCCTCAAAACTGGGAGCAATATTCTAT
CATCAGAAACTGGGAAGGCAATTCTGCAGGTGGTCCATACCCTCCAGATGTTGATAGGGA
CGAAACTACAGGTGTGCATACTCAGCTAGATACCAATGATAAGTGGTTCAACAACCCTCA
ATTCAGATTATCTGTTTACAAGAAGACCCAAGTGTATATTTCTTTGATGCAAGAAGATGA
AAAGATCTCTAAAAAGGCTTATATCCCAGTCAACTTTTTGGTGGTAAGGGTGAAATCGAA
GAAGCAAAGGTTGTGGGAAGTCGACAAAGACGACATTGTCTTGGAAGCAGCTAAGGGACA
TCAAAGATTTGGACAAAGAGAAATTTGTATGACATGAGTCCTCAGCCCTACTTATGAGAA
AAAGCCTGTTCATTATATTATTGTGCCAAATACTGAAGTTGAGAATAAGAAAGATGAGGA
GAGGCCTTTCTTCCTAAGAGTATTTACATCTGATAGAGCTGATCTTGTTGAGCTTCCTGA
AACAATAGAGCAAACCTCTATTGGCAAATGGGGTCCTCAAACTGCAGGTGGAAGGCGTAC
TCTTCCAAACGGATCAGAGAATAAATTCTGGTGCAGAAACCCTCAATATTTCTTAAACTT
GAAGAAGCCTACACATCTGAAAATTATTCTCAGAAAGAAAGGTGGAAGGAAGACAAAAGG
CGTAAATATCGGGCTTTGTGTCACAAAAGCTTTGCCTCCAACCTCAAAACCAGCTTCAAA
AATTAAGAAAGACGGGGTTGAACTTTCTCCAGCAAAAGGTGCTGCCACTAGAATGAATGC
GGCAACAAGGATGAACAGGATTTCAAAGAATAAGTTCAAAACTACCTCTGTTATTACTAA
AAGGATAATTAAAGAGGACAACTTTCCCGAAATTGTTCCACCTGTACTAGAGAATCTCGA
GCGGAAACTTCAAATATTACCAAATGAATGGTACATTGAGTCTCAATTCAAGAATGAAGA
TGTTGCTGCTATTTATGCTTTCTGGAAACCAACTAAAGGACCATTCCTAATAGTTCCATC
TCTTGAGGGTGCAGATTTATACTCTGATTACACCCTGACCGTCTTCAGTAGCAACCCAGT
TGAAATTGAGAAGCTTGAGGATTCTAAAAACATGGTTATATCAGGGGAGTGGAATGAGAA
GAGTGCAGGAGGGTGTCACTTGCATGACTCTGTCTTTGAAAATCTCCCCGACAACCAGAC
TTGGATTAATAACCCTAAATTCTTGCTCAAGCTTCACACAACTCAAAAAACTGAAGTAAA
GATTACTCTAAGTAGACCTGAGAAATCATGGAAGAAGAAAATCGCAGTTAGTGCTGTTGA
TTGCATGATGGGATTCTATGTTTTCCCTAGTACCAACACATTCTCGACCTCAATCTGCAT
CAGTGAAATGAAGTTTGTCCCAATGAATGAGTACAATGAAGTCCTCGAGCTAGATGGAAA
CCCCGAAGGTTACATCATCATGCCAACGACTTACAAGCCAAAGCTGAAGGGTACCTTCAT
CATATCTGTTTCTACAGATGTAGAATTCTCTCTCGAAATTGCAGATTAAAAGAGCTCAAT
TAAAAAAAAAAAAAAAAA
> minu_c27225_g1_i1
--------------GTGCTCTTC-----------CGATCTGGACGGGGAGAGCAGTCCAA
AGATTGAAATTGAGGCCGAAGGGATGAAGGAGGTCGATGAAAATACTAAAGAGAGAGACG
GCCAAGAGGATATCCAGGAGCAGTCGATGCAAGAGCCTCAAGCCAACCCTGATGG-----
----CGAAGAGGAA-AAGT----CTCAG-GATCAAGTCCCAGAGCCTAAAGAATTAAGTC
AAGAAGAAGACAAGCAGGAGGAATCT---AACGTTGCTTCTCCAGATAAGACTCATGAGG
AGGAGCAAGAAAATGCCGGAGAGAATGAGAATAATAATCACTCTGAA--GCCC---ATGG
GGAGGAACAGGCCACTCCTCAGCAGCCAGAGGGAATCGAAGAGCTAGCTGAGCCTACCGA
GACCCCAGGAGATCGGGATGGAAATATTCGGGAGTCCATGAGGATCCCAACCGGCCCT--
-GAGGGAGAGTACGACCAAGAGCATCCAGGAGAGTCTCATGGAGAACATGAATACTCTGA
TGGGAATGAAGTCTATGAAAAACATCAAATTGAAGGCCCTCAATATGACAGAGATATTGA
AGGAGAATACCAATACGGAGAGGAAGATGATGAAGAGACTAAAAGACTTGATGATGAAGA
AAATGAAGAGCAATACACAGGAAGAATTGAGCCTGAAAATTATGAAGAGGAGGAAGAAGA
GGAAGAGGATCCAATGCAAAGTAAAATCAGAGCAATTATTGAGCTCTGTCAGCAGAATAA
TGGTAAATATGGTGACACTGACTTCCCTCCCAATGATGCTTCTCTGTATAAAAATCCAGC
TGAGCCTCCAGAGTATGCTGAGAGCACTCCTGTTGTGGAGTGGATGAGGCCTGAAGAAGC
ACTCAAAAGCGGAAATGAAGACGAAATCAAAATGATCGCTTCAGGAATGAACTCAGGAGA
TGTAAAACAAGGTACCTTAGGAGATTGCTGGCTTCTCGGAGCTTTCTTGATCCTTGCAAC
TCGTCCCCACCTTTTGGAGAATCTCATTGTCAAGGATGGAATCAAATATGGATTTGCTGT
CTTCCAATTCTTCAAGAATGGAGAATGGCAGCAAGTACTTGTTGATACTCGTTTACCTTA
TAATAGGGAGGGTAAGACTCCACTTTATGGACACTGTGCTGATCCAACAGAAGTGTGGGT
TCCATTGATGGAGAAGGCTTATTCCAAGCTCCACAGGAATTACGAAAACCTTGACGGAGG
TTCCTTAGCTGAAGCCTTAGTCGATCTGACTGGTGGTGTATCAGAGAAAATCTACCTCCA
TACTGAAGAGGTCAAAGATGCCATGGAGAATGGACAACTTTGGAAAGAATTGAGGAAATA
CCACCAAGCTGGATACCTTCTCGGATGCTCTAATAGTAAAGTTGATGAAGATGGAAATCA
GGAGGAAGGAGCCGGAAACCAAGGTATCCAATACAATCATGCATACGGTATTATGGACAT
CAGGGTTGCACAAGGCATTCAATTGATCAGGATAAGAAATCCATGGGGATACGGAGAATG
GACAGGAAGATTCGCAGATGAAGATGAAGCATGGGATGACGCTAAAGGACTCAAGGAAGA
ACTCAACTATGACTTTAATCCTGATGGAACATGGTGGATGAGATATGATGACTGGTACAA
TAATTACAACAGAGTTTATGTCTGTAAGGTCTTCCCACAAAATTGGGAGCAGTATTCTAT
CATTAGAAACTGGGAAGGAAATAGCGCAGGAGGTCCTTATCCTCCAGATATTGATAGGGA
TGAGACTACTGGAGAGCATACTCAATTGGACACAAATGATAAATGGTTCAATAATCCTCA
ATTCAGACTGACAGTTTATAAAAAGACTCAGGTTTATATTTCATTAATGCAAGAGGATGA
AAAGATAGCTCGAAAACCATACATTCCAGTTAATTTCTTAGTGGTACGAGTTCAGTCTAA
GAGACAGAGGTTGTGGGAGGTTGACAAGGATGATATCGTCCTTGAAGCTGCCTCAGGTCA
CAAACGATTTGGACAAAGAGAGATCTGTATGACCTGTGTGCTTAGCCCTAAATACGAGAA
GAAGCCTGTCCACTACATCATTGTTCCCAACACAGAAGTTGAGAATAAGAAAGATGAAGA
AAGGCCTTTCTTCCTCAGAGTCTTTACCTCTGATAGGGCAGATCTCATTGAGCTTCCTCA
GACCATAGAGCAAACCTCTATTGGCAAGTGGGGGCCTCAGACCGCAGGAGGTAGGCGTAC
CCTTCCTAACGGGTCTGAGAACAAGTTCTGGTGTAGGAACCCACAGTACTTCTTGAACCT
TAAGAAGCCAACACATCTCAAGATTATTCTGAGAAAGAAGGGAGGAAGAAAGACTAAGGG
TGTTGATATTGGACTCTGAGTGACCAAGGCATTCCCTCCTACAGCTAAACCTGCTTCTAA
GATTAAGAAGGATGGAGTTGAAATTTCTCCAGCGAAAGGAGGTGCCACCAGAATGAACCC
AGCGACGAGAATGAATAGAGCTTCCAAGAGAGGTTTTAAAACGACCTCTGCCATCGCAAG
GAGGAATATAAAGGAAGATAATTTCCCAGAAATTGTACCACCTGAGCTCGAAAATCTTGA
AAGAAAGCTTCAGATTCTCCCAAATGAATGGTACATTGAATCTCAATTCAAGAGTGAAGA
TGTAGCTGCAATTTATGCTTTCTGGAAACCAACCAAGGGACCTTTCCTGATCGTTCCTTC
TCTTGAGTCTCCTGACCTATCATCTGACTACACTCTGACTGTCTTCAGTAGCAACCCAGT
TGAAATAGAAAAGCTTGAGGACTCAAAGAACATGGTCCTTTCAGGAGAATGGAATGAAAA
GAGTGCAGGAGGGTGTCATCTCTATGATTCTGTATTTGAAACCCTTCCAGATAATCAGAC
TTGGATTAACAATCCAAAGTTCTTACTCAAGTTACACACCACCCAGAAGACAGAGGTGAA
GATCACCCTGAGCAGGCCGGAGAAATCTTGGAAGAAGAAGATTGCAGTCAGTGCTGTTGA
CTGTATGATGGGCTTCTACGTCTTCCCAAATACGAATTCCTTCTCAACTTCCATCTGTAT
CAGTGACATGGAGTTCGTACCAATGAATGAGTACAGTGAGGTGATAGAATTAGACGGAAA
TCCGGAGGGATACATCGTTATGCCGACGACTTACAAACCAAAATTGAAGGGAACATTCAT
TCTTTCAGTTTCGACAGATGTTGAATTTACTTTAGACATGACAGATTAAAC-AGTTCAAT
--------ATTAAAAAAA
