# Supplementary material for: Nontriplet feature of genetic code in Euplotes ciliates is a result of neutral evolution
Source: Proc Natl Acad Sci U S A. 2023 May 22;120(22):e2221683120. doi: 10.1073/pnas.2221683120 (PMC10235951; doi:10.1073/pnas.2221683120)
Supplement: Supplementary file 5 — Dataset S04 (GZ) [file pnas.2221683120.sd04.gz › ./nuc_alignments/cras_c22002_g1_i1++.fasta]

> cras_c22002_g1_i1++
ATAATAATAATAATTATTAGTTTATATTATAATGTTTAGCAAATCTGTATTGAGCAAGGC
ATTCCATGCCAGAAGGACCTTCTCATCTAACCCAGGGATCGTCCACAGAGTATTGAACAC
CTTCGATAGAAGCACTACTGCTTACGGAGTTGTCTCCCATACTCCAGTTGACGAATTGGT
TGGTCATGAACCCATTGAGGTTGAAAAGAGAGATTGCGAATACCAAGCTACTACTCTTTC
CAATGGATTCACTGTTCTTACTGAAAGCGAAGACTTCCCAGGACCAATCCACATGGGATT
CCTGATGAATGTTGGTACTAGAGATGAGACTGCCGAAACTTCCGGATCCTTGTTGGCTCT
TAAGAACGTTTATTTGAAAACATTAAAGCATACCAATGAGACTGTCAACTACGGAATGAT
CCAGATGTCTGGAGGAGACATGGAAATGAACTATGATCAAGAAACTACCTATTTCAGAGG
TAACTGCATTGAATACGATGCTGTTGATATGTTCCAGATGCTTGTTGATGTTGCCCTCGA
ACCAAGATCTGTACTGGCCGCTAATGTTGCTAAATCTAAGAACAGGAAAACTCACGAGTT
GGCCCAACATTTGGCTAAGTTCGACCCATTCGCTTACAATCAGGAGTTATTGCTCAGAAC
TGCCTATGGATACAACACCTTAGGAATGCCACATTTCGGATTAGAAGGAAATGTTGAAGG
AATTGACGCCAGAGTCTTACAGAAGTTTATTCTTGACAATGTGACCCCAAGAAAGTGACT
TATTTTAGGAAGCGGTGTTAAGAACCATTCAGAATTTGTCAACCTCGCAAAAGAAATGCT
CGGAGAATTCCTGCCAGTTCCAGAACACCAATATCAGAGACACCAGTCCCAATACATTGG
TGGAGAATTCAGAAACTGGACCGAGACTCCGAACACCAGCATCACTGTTGCTTTCGAAGG
AGCCGACTGGAGCTCTAGTGACCAGCCAGCGTTCCAGGTTATTGCTTCACTTTTGGGATC
AACTGACGCTCTTTCTAGAGGAAGAGCCGGAACCGGAAGATTGGCCAGGACCGTCACCAA
CCTTGCAAGGGAACACTCATTCGTAGACTCTGCTCATGTGACCAACGCCCACTTCTCAGA
TTCAGGAATCCTCGGACTCACTGTTGAAGGACCAGGAAGCCACTCTCAAGAAATTATGGA
GGTGCTTCTTGAGGAACTGTCATCACTCAAGGACAAGGTCAGTGATGAAGAGCTGATCAG
AGCCAAAAACAGACTGAAGATGAACATTCTGACTGATTTGGAGAGCAGAGGAGATAGACT
TGAAGAAATAGGCAGAAATTATTTAGCCTTTGGAGGACAATTGACTTTCCATCAATACTG
CGACAGAGTTGACGAAGTAACCTCTGCACAAATTAACGAAGTTGCCGCTAGGTTCTTGGC
CACCAAGCCAACCATTTTGGTGCAGGGTTCATCAATCAATGTTGTTCCAACGATCACTGA
TGTGCAGAGACAATTGAACTAAGCGATGAGCATTAAAGTATTCAATAAAAAAAAAAAAA
> minu_c30824_g1_i1
---------------------------------GTTTAGCAAATCCGTATTAAGTAAAGC
TGCCCATGCTCACAGAGGTTTCGGGTCAAATCCAGGAATCGTCCACAGAGTTTTGAATAC
CTTCGATAGAAGTACCACTGCCTACTCTGTCTCATCTATGACTCCTAATGATGAATTGGC
TGGACATGAGCCAATCGAGATTGAAAAGAGAGATTGCGAATACCAAGCCACTACTCTTTC
TAATGGATTCACTGTCCTCACTGAGAGTGAAGACTTCCCAGGACCAGTCCACATGGGATT
CTTGATGAATGTAGGTACCAGAGATGAGTCCCCAGAGACTTCTGGAGCCCTCCTCGCCTT
GAAAAACGTCTATTTGAAAACATTGAAACATACCAATGAGACTGTCAACTACGGAATGAT
CCAGATGTCCGGAGGAGACATGGAGATGGACTTCGATCAAGAGACCACTTACTTCAGAGG
AAACTGTATTGAGTATGATACCGTTGATATGTTCCAGATGCTTGTTGATATTGCTCTCGA
GCCAAGGTCAGTCTTAGCTGCCAATGTCGCCAAATCTAAGAACAGAAAGAGCCACGACTT
GGCCAACCATTTAGCTAAGTTTGACCCATTCGCCTATAATCATGAATTGCTTTTGAGAAC
TGCCTTCGGATACAACACCTTGGGAATGCCACATTTGGGATTAGAGGGAAATGTTGAAGG
AATTGATGCTAGACTCTTACAGAAGTTTATTCTCGATAATGTTACTCCACAGAAGTGATT
GATTTTGGGAAGTGGTGTTAAGAATCATTCAGAATTTGTCAACCTTGCCAAGGAGAGACT
CGGAGAATTCCTCCCAGTCCCAGAACACCAATATCAAAGACACCAATCCCAATACATTGG
TGGAGAATTCAGAAACTGGACTGAGACTCCGAACACTAGCATCACTGTTGCTTTTGAAGG
TGCCGACTGGAGTTCTAGCGACCAGCCAGCATTCCAGGTTATCGCATCACTTTTGGGATC
CACTGACTCTTTGAGAAGAGGAAGAGCCGGTACCGGAAGACTTGCCAGAACCATCACTAA
CCTCGCCCAGCAACACTCATTCGTTGACTCCGCTCACGTAACCAATGCCCACTTCTCCGA
TTCAGGAATCTTCGGACTCACTGTTGAGGGACCAGGAAGCCACTCCCAAGAGATCATGGA
AGTCCTTGTTGAAGAATTAAGTTCATTGAAGGATAGCATCACTGATGAAGAACTTATTAG
AGCCAAAAACAGACTTAAGATGAACATCCTCACCGATATGGAGCACAGAGGAGACAGACT
TGAAGAGATAGGTAGAAATTATCTTGCTTTCGGAGGAGAATTGACCTTCCACCAATATTG
CGATAGAGTAGATAGCGTCACTTCTGAGCAAATTAACGAAGTCGCCTCTAACTTCTTAGC
TACTAAGCCAACTATTTTGGTACAGGGATCCTCTATCAACGTTGTTCCAACCATCACTGA
TGTCCAGAGACAATTGAACTAAGCTGAGTGCATTAAA-TATTCAATAAAAAAAAAAAA-
