# Supplementary material for: Nontriplet feature of genetic code in Euplotes ciliates is a result of neutral evolution
Source: Proc Natl Acad Sci U S A. 2023 May 22;120(22):e2221683120. doi: 10.1073/pnas.2221683120 (PMC10235951; doi:10.1073/pnas.2221683120)
Supplement: Supplementary file 5 — Dataset S04 (GZ) [file pnas.2221683120.sd04.gz › ./nuc_alignments/cras_c7155_g1_i1++.fasta]

> cras_c7155_g1_i1++
AAATTTATTATAAAATAAATGGGCAAAATCTTCATCTTGTTCATCGCTCTTATCGCCTTC
AGTCATG-------CTGAACTGAAAGGAGTCCAGGACCTAAAATTCTTAACTCCTTTGCA
ACAAGACTATGTTGGTGATATCTCAGAATATGTTGGAAACGCAATCATGAGGTACAGAGA
GGTTGCTAAAGACGGCCATTCACTTTTTGGATTTGAAAGAACCCTGGGATTCTTGTGGCA
GAATCCACTAACTTGCGGAGTCTGTCATTCCACTCTACCTGCTTTGGACTTTCTTATCGA
CAACTCTATTGTTACTCCAGGCTTAGAGAAAATCATAGCTTACTTCTGTGGAAAATCTCT
GGCTTATGAAGTCTGCCTCGGGGCTATCCAAGAAATGGGTAGCATCATTGTACCAGAGGT
TATGAAGTTTTTGATTGGCCCAAAGTATGCATGCTCTAGACTTGTAGGAGTATGCAAAAA
CCCTCATTTCAAAACTGCTGATCCTCAAGACTACATCGATAGAGTTCTCTCTGATAAGCC
TGATTTCATTAAGGATAATGATTATGTCAATGCTCAATATAGGAAAATAGCTGCTGATCC
TAACCCGAGGAAAACTGTGAAAGTACTCCATTTGTCAGATATTCATCTCGATTTTGAATA
TAAGGAAGGAACAAATGCACATTGTGATGAGCCCCTCTGCTGCAGAGAAAGATATGGACC
AGCTCCTACGCCTGAGGCAGCCGCTGGTAAATATGGAGCACTTGCTGATTGCGATATCCC
TGTGATCACTGCAGAGTCAGCTTTTAAGTTCCTTAACAATATGGACGAGAAACCTGATCT
GATATTCTGGACCGGTGATAGTACTCCACATGATATCTGGAACCAGACTGTGGAGAGGAA
TGCTCTATATGCTACTAAAATTAGCGAGTTTTTGCAAGTGCATCTTCCAGATGTCCCTGT
ATTCCCAACTCCAGGGAATCATGAGTTCTTCCCAGTTAATGTAATGAGCTATGATGAGCA
AGATCCTTTCCTTAAAAAGATTGCATCAGTTTGGAAACATTGGCTCGATGAAGAAAGCTT
TGAACTTTTTGAAAAATATGGATATTATTCAATGCCAATGAAAGGAATGAACAACTCTTG
GGAAAATGTCAGAGTCCTTTCTATTAACACTGAAGCTTGTAACGGCCAAAATTGGTACTT
GATTTCTCAAACCAACGACCCAGGAAATATGCTTGCATGGATGGAAGAAGAATTTAAGAA
AATGGAAAAATCAGGCGAGAAGGCATTTATCATTGGGCATGTTCAACCAGGAGGCGGAAC
TTGTCTAAACGCATGGTCTGAAAGATATAGAGCTTTAATGGAAAGGTATCAACATCTCAT
CCTTTCTAACTTCTTTGGACATACTCATTCAGAACAGATTTCTTTAATCACAGACACTAA
GAATCAGAGCGCCATTCACGTATATCATGCTCCTGGGAGTTTGACTACTTACAGTAGCCA
TAACCCTCAGTTCAGAATTTTAGATATAGACTATGCTACAGGATATCCTGTGAAAGCCCA
TAAATACTTCTTTAACATTACAGAAGCTAATCTTGGAAATCCAGAATGGAAGGAGCAATA
TGAGCTTACTGAGGAGTACGAAATGAAGGATTTCTCACCAGAAAGTTTCTACAATCTCAC
TCTCAGATTTAGAGATGTTCCCGGGGTTGCATCTAGATACAAATGGAATGTAGGCGGCAG
ACCTTACCCACTCAGCCATTACAACTGTAACTCAGCTGGATGTATGAAAGGTCTTTATTG
CACTGTTAGAAACTTCCTTAACTTTGAGTCAAAGGATTGTAGAGGAAGTAAGAGATATGA
TTTCAGAAATAACCTTGCTGATTCAGTCGCTGAGATTGCTCTGAACCCATTTTTAGAGCA
TGTTGAATAATATCGATATTCAAT--------
> minu_c19249_g1_i1
--------------------GAACAAAGTTTTTATTTT-------GCTGTTCCTGGTTTC
AGCTGCGTATGCATTTGAGTTTCAAGGAGTGCAGGACTTGACCTTCCTGTCTAAGAAACA
ACAAGACTATGTTGGAGACATCTCCGAGTATATTGGAAATGCCATCCTCAGGTACAGAGA
GACCGCTAAAGATGGACATTCTCTCCTAGGATTCGAAAGAACTCTTGGATTTCTGTGGCA
AAACCCCCTAACTTGTGGGGTTTGTCACGCCACTCTTCCCGCCTTCGATTTCATGATTGA
TAACTCAGTCGTGACTCCAGGACTTGAGAAAATTATCGCTTATGTTTGTGGAAAGTCTAT
GGCCTATGAAGTATGCCTTGGAGCCATCCAAGAAATGGGCAAGGTAATTGTCCCAGAGGT
TATGAGATTTTTGATTGGTCCAAAATACGCCTGCTCTAGACTTGCAGGAGTCTGTAAAAA
TCCCCATTTCAAGACTGCCGACCCTCAAGATTATATCGATAGGGTGCTTTCAGATAAACC
TGAATTTCTGGAAGATAATGATTACGTAAATAAGCAATATAGGAAGATGGCTGCAGATCC
TAACCCAAGAAAGACTGTTAAGGTTCTCCATTTGTCAGATATCCATCTTGATTTTGAGTA
TAAGGAAGGTACTAACGCTAAGTGTGACGAGCCTATCTGCTGTAGGGAAAGATACGGACC
AGCTCCAACTCCAGAAGCTGCCGCTGGAAAGTATGGATCCTTGGCTGATTGTGACCTCCC
TGTTATAACTGCGGAGTTGGCTTTCAAATTCCTAAATGGAATGGAGGAGAAGCCAGATAT
GATCTTCTGGACTGGAGATAGTACTCCTCATGATATCTGGAATCAGACTGTTGAGAAGAA
TGCTTTATATGCAAGGAAGATTTCTGAGTTCTTGCAAGTCCATCTACCAGATGTACCTGT
CTTCCCAACTCCAGGTAACCACGAATTTTTCCCTGTCAATGTGATGAGCTATGATGAGCA
AGATCCTTTCCTGAAAGAAATTGCTGGAATCTGGAAACATTGGCTTGATGAAGAAAGCTT
TGAATTATTCGAAAAGTATGGCTACTACTCCATGCCACTTAAAGGAACTAACAATAACTG
GGAAAATTACAGAGTCCTTTCTATAAACACTGAAGCCTGTAATGGCCAAAATTGGTTCTT
AATCTCCCAAACTCATGACCCTGGAAATATGCTTGCCTGGTTGGAAGAGGAATTTAAAAA
AATGGAAAAGAGTGGAGAAAAGGCTTTCATTATCGGCCATGTCCAACCAGGAGGTGGTAC
TTGCCTGAACGCCTGGTCTGAGAGATACAGAGCCTTGATGGAAAGATATCAACATCTCAT
CCTTTCCAATTTCTTTGGACACACTCACTCGGAACAGATTTCTTTAATCACTGATACTTT
AAACAAGACTGCTATTCATGTCTATCATGCTCCAGGAAGTTTGACAACTTATAGTAATCA
CAACCCTCAATTTAGAATCTTGGATGTTGATTATGAAACTGGGTATCCTGTTAAAGCTCA
CAAATATGCCTTTGATATAACTGAAGCTAATGCCGGAAACCCAGAATGGAAAAAACAATA
TGAGTTAACTGAGGAATATAATATGAAAGATTTCTCTCCAGAGAGTTTCTATAATCTTAC
TCTAAAATTCAGGGATGACTCTGATTATGCTACTAGATTTAAATGGAATAAAGACGGAAG
ACCTTATCCTATAGAGAAATATACCTGTAATACTGCCGGATGCAGAAAGGGTCTTTACTG
CAGCACTAGAAACTTCCTTAACTTTGAAGCTAAAGACTGTAGAGGAAGCAAGAGATACGA
TTTCAGAAATAACCTTGCAGACTCTATTGCTGAGATAGCTCTGAACCCATTTTTAGAACT
TGTTGAGTAATCACTAATCCCAATAAAAAAAT
