# Supplementary material for: Nontriplet feature of genetic code in Euplotes ciliates is a result of neutral evolution
Source: Proc Natl Acad Sci U S A. 2023 May 22;120(22):e2221683120. doi: 10.1073/pnas.2221683120 (PMC10235951; doi:10.1073/pnas.2221683120)
Supplement: Supplementary file 5 — Dataset S04 (GZ) [file pnas.2221683120.sd04.gz › ./nuc_alignments/cras_c6778_g1_i1++.fasta]

> petz_comp21820_c0_seq1
-------------------ATTAAATATGGGCAATTGTGGCAGTTATTGTTGACCAGGAG
AGAACGACAAGGAGGTTAATTCCGGTGATATTACCAATTCTGA-AACTAATAAAGGA---
--------TCCCACAGTAAGAAGAAAAATAAGGGGAAAGGCCAAGGTGCTGCCGTTGGCT
CCACCTCAAACGGATCCAAGTTCTATGGCGAAGTCATGGAGGAATATGAGGAGAAGTCCG
ATAATAGGAAGACCAAAAGATCTAGAAAGGACGAGCAGATCCTCAAATCCGGCGCCAGAT
ACACCGGCGAGTGGATTAGCGATAAGCGTGATGGCCAAGGCTCCCAAGTCTGGAAAGACG
GCAGCCGATATGAAGGCACCTGGCTCGATGACAAAGCTCACGGCTACGGTAAGCTGTACC
ATGCCGACGGAGACATCTACGAGGGCGAATGGAAGGACGATAAAGCCCACGGGAAGGGCA
AATACATTCACGTTAACGGAGCCACATACGAAGGTGAATGGCAATATGATAAGCAACATG
GATTTGGTATCGAAACTTGGCCTGACAATGCTCGGTACGAAGGCCAGTACCTTGAAGGTA
AAAAAGAAGGGAAAGGAAAGCTGTTTTTCGCAGACAATTCAGTATACGAAGGCGAATTCA
GGGATAATGAAATCAATGGCCATGGAATCTATGAATGGACCGATGGAAAGAAGTATACCG
GAAGTTGGATAAACAATAAAATGAGTGGAAAAGGTAAACTTGAATGGAAAGATGGGAAAT
GATATCAAGGAGAATTCAAAGATGACAGAAGACATGGAAATGGAAAATTTAAATGGGTTG
ACGGGCGTATCTATGAAGGTGGCTGGAAAGCAGGTAAACAACATGGTGAAGGGACCTTTA
TCAGCCAAGATGGAGAGGTCAAGAAAGGTGAATGGAAAGACGGTAAAAGAATTAAATGGG
TCACAAAGTAATCACCCAAACAGAACAACCAAATGAAATATCGGGCCTTCTAACCAAAGC
TCAGGATTATTTCAT--CTAATAAACTTTGCAA------------------TTTCAAAAA
AAA--------------------
> eury_eury_c4941_g1_i1
CGGGAAAATAAATATTTACAGTTAGA-TGGGGAATTGAGGCAGTTACTGTTGTCCAGGGG
ATGAGAAGGGCGAGATCAGGGGCGGAGACATCACCAAGTCAGACAAAAAGGGATCTGATG
CCTATACCTCCAACAAGAAGAAGTCACGCAAG------GGGGCAGGAGCACCAGGCGATG
TCAACCCTGAC---------TTCAAAGGCAAAATAGTAGATTTCTATGAGAAGGAAAGCA
AGAAGAGAGAGGCCAAGAGGACCAAGAAACCAGAAACTACTCTGAAGAGTGGGGCCAAGT
ACACAGGAGAGTGGCTGAGTGACCAGCGGGATGGGTGGGGAACCCAAGTCTGGAAGGATG
GCTCCCGCTATGAGGGCACCTGGCTGGATGACAAAGCCCACGGCTACGGTAAACTATACC
ACGCAGATGGAGATGTCTACGAGGGTGAGTGGAAGGATGATAAGGCCCATGGGAAGGGCA
AGTACATCCATGCCAATGGGGCCACCTACGAGGGCTCCTGGGAGTTCGACAAGCAGCATG
GAATTGGTGTTGAGACCTGGCCTGATAATGCACGTTATGAGGGGAACTACGTGGAAGGGA
AGAAAGAAGGCAAGGGCAAGCTCTTCTTCGCTGATAACTCAGTGTATGAGGGGGAGTTCA
GAGACAATGAGATCAACGGCCATGGAGTCTATGAGTGGACTGATGGCAAGAAATACTCAG
GAACATGGGTTAATAACAAAATGAGTGGAAAGGGTAAGCTAGAATGGAAGGATGGCAAAT
GATATGAAGGTGAATTTAAGGATGATAGAAGACATGGTAGAGGGAAATTCAAATGGACAG
ATGGTCGAATTTATGAAGGTGGCTGGAAAGCAGGAAAACAACATGGAGAAGGTATTTTCA
TCAGTCAAGAAGGGGAGAAAAAGAATGGAGAATGGAAGGATGGAAAGAGAATCAAATGGA
TGAATAAGTAAA-----------------TAAGT------------------AGCAGCGT
CCTTATGTGTCTTAC------TAAATGTTTCGATCTGATACAATTAAAATTTTGCAAAAA
TAAACTTTAACCTAAAAAAAAAA
> cras_c6778_g1_i1++
--AAATTTTATTGATATTCAGTTAAA-TGGGAAATTGAGGCAGTTACTGTTGTCCAGGAG
ACGAGAAAGGCGAGTTCAAAGAAGGTGACATCACCAAATCTGA-AGGCCAAGGTCGC---
-----AACTCCTTATCCAAAAAGAAAAGGAAGC---AGGGCAAAGGAGCCGGCAGCAACA
TCAACATGGAG---------TATAAGGGCAAAATAGTTGAGAATTACGAGAAAGTTAGCA
AAAGCAGAGGCACAGGCAGGGAGGCAAAATCAGAAGTCAAGCTCAAATCTGGTGCTAAAT
ACACTGGAGAGTGGCTTGACGATAAGAGAGATGGCTGGGGAGTCCAGATCTGGAAGGATG
GATCCAGGTATGAAGGAACTTGGCTGGACGATAAAGCCCACGGTTATGGAAAACTGTACC
ATGCAGATGGTGATGTGTATGAGGGAGAGTGGAAAGACGATAAAGCACATGGCAAAGGAA
AATATATACATGCCAATGGTGCTACTTATAAAGGAGACTGGGAGAATGACAAACAGCATG
GATTTGGAGTCGAAACCTGGCCTGACAATGCTCGGTATGAAGGAAATTATAACGAGGGAA
AGAAAGAAGGCAAAGGAAAACTCTTCTTTGCTGACAACTCTGTCTATGAAGGAGAGTTCA
GAGATAATGAAATTAATGGAACTGGAGTCTATGAATGGACTGACGGTAAAAAGTACACAG
GAACATGGATCAATAATAAAATGTCCGGAAAAGGTAAGCTCCAGTGGCAAGACGGAAAGT
GATATGAGGGTGAATTCAAAGATGACAGAAGGCATGGTCAAGGTAAATTCAAATGGACAG
ACGGTAGAATCTACGAAGGTGGATGGAAAGCAGGTAAACAGCATGGCCAGGGTATCTTCA
TAAGTCAGGATGGAGAGGAAAAGAAAGGTGAATGGAAAGATGGAAAAAGAATAAAATGGA
TCAGTGATTAAA-----------------TT--TTGATTATC----------ACCC-TCC
GCTTAATTTTCTAAC------TGATCGCTTCAA------------------TTATAAAAA
AAA-------------AAAAAAA
> minu_c23673_g1_i1
-------------------AGTTAAAATGGGTAATTGAGGCAGTTACTGCTGACCAGGTG
ACGAGAAGGGTGAATTCAAAGAGGGGGATATCACCAAGTCAGA-ACGTCATAATCGTGAA
AGTGGAACTC-----GTAAGAAGCGCAACAAGG---CCGGTGCAGGAGTTGGAGCGGAAG
TAAACCCTGAC---------TACAGAGGAAAAATAGTTGAAAATTATGATAAAGTCTCCA
AAACCAGAGGCAAAGAGAGAGAAAAGAAATCTGAAATCAAGCTCAAAAGTGGTGCTAAAT
ACACTGGAGAATGGCTTGATGAGAAGAGAGATGGCTGGGGAGTCCAAATTTGGAAAGACG
GTTCAAGGTATGAGGGAACATGGCTGGATGATAAAGCTCATGGCTACGGAAAGCTATACC
ATGCCGATGGTGATGTCTATGAGGGCGAGTGGAAGGACGATAAAGCCCACGGAAAGGGTA
AATACATCCATGCGAATGGAGCCACATACCAAGGACACTGGGAACATGACAAACAGCATG
GCTTTGGTGTAGAAACTTGGCCTGATAACGCTCGGTATGAAGGAAATTATCAAGAGGGCA
AAAAGGAAGGGAAAGGCAAGCTATTCTTTGCAGACAATTCTGTCTATGAGGGAGAATTCA
GAGATAACGAAATCAATGGTACTGGAGTATATGAGTGGACTGACGGTAAAAAGTATACAG
GTACTTGGGTCAACAATAAAATGAGCGGAAAAGGTAAACTTCAATGGCAAGATGGCAAGT
GATACGAGGGAGAGTTCAAAGACGATAGAAGGCACGGTCACGGAAAATTCAGATGGACCG
ATGGTAGAATCTATGAAGGTGGCTGGAAAGCAGGAAAACAACATGGAACTGGAACCTTTG
TTAGTCAAGAAGGAGAGGAAAAGAGAGGTGAATGGAAAGATGGAAAGAGAGTGAAATGGG
TTAGCGATTAAT-----------------TTAATTAGATATC----------ACTAGGGT
GAATAATTTTCTCACAAATAATAAATCTTCTAA------------------AAGTAAAAA
AAAAAGATCG------GAAGAGC
