# Supplementary material for: Nontriplet feature of genetic code in Euplotes ciliates is a result of neutral evolution
Source: Proc Natl Acad Sci U S A. 2023 May 22;120(22):e2221683120. doi: 10.1073/pnas.2221683120 (PMC10235951; doi:10.1073/pnas.2221683120)
Supplement: Supplementary file 5 — Dataset S04 (GZ) [file pnas.2221683120.sd04.gz › ./nuc_alignments/cras_c4662_g1_i1++.fasta]

> petz_comp3250_c0_seq1
------------------------TTAAA---AGATGAAGTATAATATTCTTATTGTTGC
TCTGCTTTGTTTCTTCGGAACCATCCAGGCCTGGAACAAGATTGAACACAAGAACGGAAA
AGAATTATTGCACATTTTAGAGGGAGGATATTATCAAGATGGTGGACTCCACAGAGTATA
TGTCATTATGTTCTATAACCCAGGAACTGGAAGCGAGGCATTGAGAGCAAAGAACGATGA
ATACAGAGCCGCAGTTAAGTCTCAGGTCCTCGACAGATGGCCAAACGTACACTACACTGA
GGTTGACGCCACCCACGCCGACTACGTTAGATTCGCCGAAGATGTGATTGGAGTGAATAC
TGCCGAGCTCATCCACTCTCCATCCGTCCTCATTATGGAATATGGACAAGGAGTCTGGAT
TCATGGACCAGAAGCAATTTCAAGAATTGCAAGATACGTTCCAGCTTATGAAGAGAGAGG
AAGATTATCCAGGAAATAAA-TAACGACCTAATTCACGCCGTTGGTAAA-----TGAAAG
CGAACAGCACCCTTTATAGGTAATATAACTT-----------------------------
----------------------------------GTAAAGATAACTGATTGCCGATTGCA
TATTG
> eury_eury_c8875_g1_i1
ATTTTAAAGAAATCTATAATA-ATTTGAATCAATATGAAGTTCCTGATTTACGTAGTTTA
TATTCTATCAGTTATTGCCTATGCTAGCGCATGGAATAGAATTGACCACAAAAACGGTAA
AGAATTGCTCCACATTCTCGAAGGAGGATACTACCAAGATGGAGGTCTCCACCGCATCTA
CGTGATCATGTTCTACAACCCAGGAACTGGCTCAGAGAATCTGAGAGCCAAGAATGACGA
GTACAGAAACGCGTTGAAGGCCCAGGTCCTCGACAGATGGCCAAACGTGTACTACACCGA
AGTGGACGCCACCAGCTCAGACTACGTGAAGCTCGCAGAAGACGTAGTCGGTGTCAACAC
CGCCGAGTTGATTCACGCCCCATCTATTTTGATTATGGAGTATGGACAAGGAGTTTGGAT
TCACGGTCCAGAGGCCGTTGCCAGAATTGCCAGATACATTCCAGCCTACGAAGAAAGAGC
AAGACTCAACAGACATTAAA-TAGTCAAATAATTAAG-CAATCGAACCAGTTGTTAATAA
GATAAAGAACTATACGAAGGAAGCATAATAACGAGGTAACGATTGCA-------TAAATT
GAAAAAGCATGTTGGTTTC---------------AAAAAAAAAAA---------------
-----
> rari_c3029_g1_i1
----------AATCTATAATAAATTTGAATCAATATGAAGTTCCTGATTTGCTTGATCGC
TTTATTGTCAGTTTTCGCCATGACCAACGCATGGAACAAAATTGACCATACCAACGGTAA
AGAATTATTGCACATCTTGGAAGGTGGATACTACCAAGATGGAGGCCTCCATAGAGTCTA
TGTAATCCTCTTCTATAACCCAGGAGTCGGCTCCGAGAATCTGCAAGCTAAGAATGATGA
ATACAGGGCTGCTGTGAGAAGGGAAGTATTGGACAGATGGCCAAATGTGTACTATACTGA
GGTCGATGCCACCAACGCTGACTACACCAAGTTCGCAGAAGACGTGATTGGAGTAAACAC
CGCCGAACTCATCCATGCCCCATCCATCCTGATTATGGAGTATGGCCAAGGAGTCTGGAT
CCACGGACCAGAAGCTGTTGCCAGAATTGCAAGATACGTTCCAGCATACGAAGAAAGATC
CAGAATCGCTAGACACTAAAGTAATTGGATAATTAAG-CAATCGCTCTC-----------
------------------------------------------------------------
------------------------------------AAAAAAAAA---------------
-----
> foca_c2774_g1_i1
----------------------ATTTGAATCAACATGAAGTTCCTGATTTGCTTTTTAGT
ATTAATATCAGTTTTATCCACAGTTCAAGCTTGGAATAAGATTGAGCACACAAATGGTAA
AGAATTACTCCACATCTTAGAAGGTGGATACTATCAAGATGGAGGTCTTCATAGAATTTA
TGTTATTTTATTCAGCAACCCAGGAGTAGGTTCAGAAAATCTGAAAGCTAAGAATGATGA
GTATAGACAAGCCGTTAAAACCCAGGTATTGGACAGATGGCCAAACGTCTACTACACAGA
AGTTGATGCCACCAATGCAGACTATGTGAAATTCGCAGAAGATGTAATTGGAGTCAACAC
AGCTGAACTCATTCACGCCCCATCACTTTTGATTATGGAATATGGAAAAGGAGTATGGAT
CCACGGACCAGAGGCTGTATCAAGAATTGCCAGATATGTCCCAGCTTATGAAGAGAGAGC
AAGACTTTCTAGACACTAAA-TAATTGAATAATAAAA-GAATGTGCTCA-----------
-------AATTTT-----------------------------------------------
----------------------------------AAACATAAAAA---------------
-----
> cras_c4662_g1_i1++
----------------AAATAAATTTGAATCAATATGAAGTTCCTGATTTGCTTTTTAGC
AGTTATTTCTTTATTCGCTTCTGTCCATGGTTGGAACAAGATCGAGCATACCACTGGAAA
AGAAATGTTGCACATTCTTGAGGGAGGTTACTACCAGGATGGTGGACTTCATAGAGTTTA
CGTAATAATGTTCTATAATCCAGGAGTCGGCTCAGAGAATTTGCAAGCAAAGAATAACGA
GTACAGACAGGCTATTAAGACCCAAGTCTTAGATAAATGGCCAAATGTCTACTACACAGA
AGTTGATGCCACTAATGCAGACTATGTGAGATTCTCAGAAGACGTGGTTGGAGTCAACAC
AGCAGAGCTCATTCACGCTCCATCTATTCTGATTATGGAATATGGGCAAGGAGTCTGGAT
CCACGGTCCCGAGGCCGTCTCTAGAATCGCCAGATATGTTCCAGCTTATGAGGAGAGATC
AAGAGTTAGCAGACACTAAA-TATTTGAATAACTAAGAAAATCTGCCTA-----------
-------AATTATTTAATTGTTGCTGAATTTAAACTCAGCTATCTGAGTCCTATTGAATA
ATTTAGGCATCTTGGTTTCAAGAATACAAAAAAAAAAAAAAAAAA---------------
-----
> minu_c30539_g1_i1
----------------------ATTTGAATCAATATGAAGTTCCTGATTTGCTTTTTAGC
AGTTATGTCCCTCCTTGCATCAACTCATGCCTGGAATAAAATTGAGCATACTAACGGTAA
AGAATTATTGCACGTTCTCGAAGGAGGATACTATCAAGATGGTGGACTTCACAGAATTTA
TGTAATTATGTTTTATAATCCAGGAGTCGGCTCTGAAAACTTGCAAGCAAAGAATAATGA
ATACAGACAAGCTATTAAAACTCAAGTTTTAGATAGATGGAATAACGTCTACTATACAGA
AGTTGATGCCACTAGCGCAGACTACGTGAAATTCTCAGAAGACGTAATTGGAGTCAACAC
AGCAGAGCTCATTCATGCTCCATCTATTTTGATTATGGAAAATGGACAGGGAGTCTGGAT
CCACGGACCAGAGGCAGTATCAAGAATTGCCAGATACGTACCAACTTATGAAGAGAGAGC
CAGAATCAGCAGACACTAAA-TATTTGAATAATTAAG-CAATCTGCCTA-----------
-------AATTTT-----------------------------------------------
------------------------------------AAAAAAAAA---------------
-----
