# Supplementary material for: Nontriplet feature of genetic code in Euplotes ciliates is a result of neutral evolution
Source: Proc Natl Acad Sci U S A. 2023 May 22;120(22):e2221683120. doi: 10.1073/pnas.2221683120 (PMC10235951; doi:10.1073/pnas.2221683120)
Supplement: Supplementary file 5 — Dataset S04 (GZ) [file pnas.2221683120.sd04.gz › ./nuc_alignments/cras_c9798_g1_i1++.fasta]

> eury_eury_c17935_g1_i1
ATAAATTATCGTTAAGATGTTAGGATTCGGTCGCATTCAGAAGCTCACCCAAGCTAGAGG
TGTAACACTAGCAAGATGTTTCTCTTCCCAGACAACTTTGGGTAAAGACACAAACCAAGC
CAGAGGGATTGCAGAGTATGCCATCAACTTCTTAAAGTCAGACAAAGAGATTGCCCCTGA
AGTCTACGAGAGAGTTAGGCTGTTCCACACTGACTCAGTTTTGTGTGGAATCTCAGCAAT
CGCACTTAAAACTAATGCCCCCAATGTTCTGAGGAGGGAAGCCATTAACTGTTTTAAGGC
CAGTGAGCAACAGAGGAAGAATAGTATGAAGGTGTCTAAGTGCCTTGGATCTGATGAGTG
GGTTACTTCAGAGAAGGCCATCGTTGCTAATGCCTCTGCTGTCAGAGAATGGGATTCTAA
TGGTACTGTTTTTGGATACAATCCCAAGATTCCAGGACATACTGCAGGTGAATTCGGACA
TAATGATTATTATCCTGTTGTTATCGCTGCAACTCATAATAATCCTAAGTTTACTGGGAA
GGATGCATTGAAGGCTATGATTTTACTTGATGAGATCAGAGGCAGACTTGCAGAAGTGTT
CTCCTTGAAGTCTTATAAGATTGATCATGTTGTCCATGGTGCTATTGCATCTGCAGCTAC
TTATGGAGCCATGTTGGGATGCTCAGCTGATGAAATCGAGCATGCCATCGGTATGGTGGT
CGCCCACTACATCCCATGGAGAGCTATCAGAGCTGGTAAACAACTCAGTGACTCTAAGGG
AGCCAGTGCTGCCCTTACTACAGAAGCAGCTATTCTTTCAATGCACAGAGCCATGGAAGG
ATTTATTGGTCCCAAAGATATTTTCAGGAATCCTGAAGCTATTTTCAGATATTTTGAACC
TACAGGTGATAAGGATGAGTCTCCATTCGATCTCGTCTTAAGTAACGAAGGTGATGACTT
CGCAGTCATGGGTATGCACTTCAAACTTGGTCTCTACGAGCATCAGTCAGCAGGGGCTAT
CAACGGACTACTAAAACTCCTCAGAGAGAATCCAGATCTTATCAAAAAAGGTGACTTCAA
GAACATCAGGAAGATCACTATCACTGCATATGAGCCAGCATACGGAATCATTGGAGATAA
GGCCAAGTGGAGCCCAACCACCAGGCAGTCTGCTGATCACTCCATGGTATACATCATTTC
CACCATGCTCAGAAAAGCTTTGGAGAATAATAAATCCCTTGACCCCAGCAGTGACATCAA
GGAGTACTGGAAAGAGTTAATGCTGACTCCTCAGGACTACTCCAAGGATGCTATCAACAA
CAAGATCACCCGGGATCTCATGAGAAAGATTGTGTTCTTACACGGAGGTGAGAAATACGA
TTCCAAGTACCCAGAAGGAATCCCATCTAGCTTGGAAATCCAAACTGCTGATGCTAAGAA
GTACGATAGTGGCTTCATTATGTTCCCAGGTGGCCATGCCAGAAACACCGAC--------
----ACTGACTTGAGAGACGTACTCCACCATAAATTCAAGACTTTAGGAGAACTCGCTCT
GTCAGAGAGTGACCTAGAGAAGTTCATTGGGAAGTTAGAGAACATTGAGGATGCTTCCAA
CAATGATCTCCACTCCATCTACTCATGCAATATCAACTTCACAGATAAGAGTATTGATGA
CTAATCCTCCACTTGCTTTTTCTAAAGGAAATTCAATGACAGATCGG
> rari_c20026_g1_i1
-TCTTTTAAATCAAAGATGTTGAGGCTTCAAACAGCTAGGAA-----CTACAACATGATG
AAAACTGCTTTCCGTA-GTTTCTCTACACACACTACTCTGAAAAAAGATTCCAACCAAGC
AAGAGGAATTGCTCAGTACGCGATTGATTTCTTAAACTCAGATGCTGAAATTGCTCCTGA
GGTTTACGAAAGAGTGAGGTTGTTCCACACTGATTCTGTGCTTTGCGGAGTTTCTGCTCT
TGCCATGAAGACTAACGCCCCCAATGTGTTAAGAAATGAAGCCATCACAAGCTTCTCAGC
AGACCAAGCAAGGATTGACAATGGCTTGCTCGTATCTAAGTGCATTGGAAGTGACCAGTG
GGTCTCTGCTGAAAAAGCTATTGCTGCAAATGCCTCTGCAGTCAGAGAGTGGGACTCCAA
CGGCACAGTTTTTGGGTACAACCCAAAGATTCCAGGCCACACTGCTGGAGAATTTGGACA
TAACGATTACTATCCAGTTGTTCTGGCTGCTGCACATAACAACAAGAGTTTTAATGGAAA
GGATGCTTTGAAGGGAATGATCTTGCTTGATGAGATCAGAGGAAGACTTGCTGAAGTCTT
CTCTTTGAAATCATACAAGATTGACCATGTTGTCCATGGAGCTATCGCAAGTGCAGCCAC
CTACGGAGCCATGCTTGGATGCTCTGTTGATGAGATTGAGCATGCTATCGGTATGGTGGT
TGCTCATTATATTCCTTGGAGAGCTATCAGAGCTGGAAAGCAGCTCAGTGACTCTAAAGG
AGCCAGTGCTGCTTTGACTACCGAAGCTGCTATCCTCTCTATGCAGAGAGCAATGAAAGG
ATTTGTGGGACCAAAGGATATCTTCAGGAATCCTGAAGCAATTTTCAGATATTTCGAACC
AACTGGAGATAGAGATGAATCACCATTTGATATCGTCCTTTCCAACGAAGGTGATGATTT
CGCTGTCATGGGAATGCATTTCAAATTAGGACTTTACGAACATCAATCCGCTGGTGCCAT
TAACGGCCTCCTCAAGCTCCTCAGAGAGCAACCACAGATCCTCAAAGGAGGAAATGCCAA
AAACATCAGAAAAATTGTCATCACAGCTTACGAGCCAGCTTACGGAATCATTGGTGATAA
GGCTAAGTGGGACCCATCTACAAGACAGTCTGCTGACCACTCTATGGTGTACATCATCTC
GACAATGCTGAGGAAAGCTTTGGAGTCCCATTCCTCCCTCGACCCCAGCAGTGACATCAA
GGAGTACTGGAAGAAGCTGATGCTGACTCCTCACGATTATTCCAAGGACGCTCTTTACGA
CTCCGTGACGAGGGAACTGATGCCCAAGATCCAGTTCTTGCACGGAGGAGATGAGTATGA
CTCCAAGTATCCAGAAGGAATCCCTTCTAGCATCATGATTCATACTAACGATGCTAAAAA
GTACGATTCTGGGTTCATCATGTTCCCAGGAAGCCACGCTAGGAACTCTGAT--------
----ACTGACTTGAAGGATGTCCTCCAGCACAAGTTCAAGACTTTGGGAGAACTTGCCAT
GGGAGACTCCGAAATGGGCAACTTTATCAAAAAACTTGAGAATATTGAAGACGCTTCAAA
CTCTGACCTGCAGTCTTTGTATGAGTGTGACCTTGAGTTCCACGACAGAAGCGTTGATGA
ATAAG--TTCATTCAATATTTAGACCAAAAAAAA-------------
> cras_c9798_g1_i1++
-AAATTT--ATTAAATATGCTGAGATTTAACAATTTAACAAAGAT--CCAGAACAGCTTC
AA----GCTATCTAGATGCTTCTCGACACAGACTATTTTGAATAAGGACACTAATCAGGC
TAGAGGAATCGCTGAATACGCTATTGATTTTATGAACTCTGAAAGGGATATCTCTCCAGA
AGTCTATGAAAAAGTCAGACTTTTCCATACTGATTCTGTTCTTTGTGGAGTCTCAGCCCT
TGCCTTGAAGACTAATGCTCCCAATGTGCTGAGAAACGAGGCTATCAATAGCTTTAGAAC
AAGTGAAGAGAGGATTTCTCTTGGAGCTAAGGTATCTAAGTGTCTTGGATCAGATATCTG
GGTATCTTCTGAGAAAGCCATCTGTGCCAATGCCTCTGCTGTTAGAGAATGGGACTCTAA
TGGAACTGTCTTTGGGTACAACCCAAATATTCCAGGTCATACTGCAGGAGAATTCGGACA
TAATGATTACTACCCAGTTGTTATTGCTGCAGCCCATAACAATTCCAAGTTTACAGGCAA
AGACGCATTAAAAGGAATGATCTGTTTGGATGAGATCAGAGGAAGATTGGCAGAAGTGTT
CTCCTTAAAATCTTACAAGATTGATCATGTTGTTCATGGCGCTATTGCTAGTGCAGCTAC
TTATGGAGCTATGCTTGGAGGAAGTGTAGACGAAATAGAGCATGCTATCGGAATGGTTGT
AGCTCACTACATCCCATGGAGAGCCATCAGAGCTGGAAAGCAACTGAGCGACTCTAAAGG
AGCAAGTGCAGCACTTAGTACTGAAGCAGCTATCCTTTCTATGCACAGAGCTATGGATGG
ATTCATAGGGCCAAAAGATATCTTCAGAAACCCAGAAGCCATTTTTAGATTCTTTGAATC
TACTGGAGATAGAGATGAATCTCCCTTCAACCTGCACTTGACTAACGAAGGAGATGATTT
TGCTGTCATGGGAATGCATTTTAAGCTTGGTCTTTACGAACATCAATCTGCAGGGGCTAT
CGCTGGACTTATTAAGCTTCTCAGAGAAAATCCTCAAATTTTGGAAAATGGTGACGCAAG
TAATATTAAAAAGATTAACATCACTGCTTATGAGCCAGCATATGGAATCATTGGAGATAA
GGCCAAGTGGGATCCAACTACAAGGCAATCAGCTGATCATTCAATGGTATACATCATCTC
TACTATGCTAAAGAATGCTTTTCAGCAGCATGACACTCTTGATCCTTCAACAGACATTCA
GGAATATTGGAAAACTTTGATGCTTACACCTCATGATTACTCTGGAACAGCTCTCTATTC
TCCAATCACTCGTGAATTAATGGATAAGATTCAATTCCATCACGGAGGAGAGGAGTATGA
TTCAAAATATCCAGAAGGAATCCCTTCTAGCATTGAAATCCAAACTACTGATGGTAATAC
TGTAGATAGTGGATTCATCATGTTCCCAGGTGGTCACGCTAGGAACACCGAC--------
----ACTGACCTTACAAATGTCTTACAACATAAATTCAAGACCCTTGGACAACTCGCTTT
AGGCATGGAAGATCTCTCCGGCTTCATTAATAAGTTAGAATCAATCGAAAAAGCTTCCAA
TGAAGACCTCAAATCAATCTATGATTGTAATTTGAACTTTGCTGATACTTCTATTGATGA
TTAAG--CTTA---AAAACTTGCAATCTCAA----------------
> minu_c15320_g1_i1
-------------------CTTAGATATAACAACATTTTAAAGCT--CCAAAAAGGAATC
AG----CTTGGCCAGATGCTTCTCTACCCAGACTCACTTGGCAAAAGACACTAACCAAGT
TAGAGGTATTGCTGAGTACGCTATCGACTTTGTCAACTCTGAGAGGGACATCGCTCCCGA
AGTCTATGAAAGAGTGAGACTCTTCCATACAGACTCCGTGCTTTGCGGAGTCTCTGCTCT
CGCATTGAAGACAAATGCTCCAAATGTACTCAGGAATGAAGCTATCAACAGCTTCAGGAC
GAGTCAAGAGAGAATCTCTGACGGAGCTAAGGTATCTAAGTGCCTTGGCTCAGACACCTG
GGTGTCTGCAGAGAAGGCCATCTGTGCCAATGCTTCTGCTGTCAGAGAGTGGGACTCCAA
CGGAACTGTATTTGGATACAATCCAAATGTTCCAGGACACACTGCTGGAGAATTCGGCCA
TAATGATTACTATCCAGTCGTCATCGCTGCTGCCCAGAACAATTCAAAATTCACAGGAAA
AGACGCATTGAAAGGAATGATTTGTTTGGATGAGATTAGAGGAAGACTTGCAGAAGTCTT
CTCTCTCAAATCTTACAAGATTGATCATGTTGTCCATGGGGCTATCGCTAGTGCCGCTAC
TTATGGAGCCATGCTAGGAGGAACTGTTGATGAGATCGAGCATGCCATCGGAATGGTCGT
TGCTCACTACATTCCTTGGAGAGCCATCAGAGCTGGAAAGCAGCTCAGTGACTCTAAGGG
AGCCAGTGCTGCCCTCAGTACTGAAGCAGCTATCCTCTCAATGCACAGAGCTATGGATGG
ATTTATTGGTCCTAAAGATATCTTCAGGAATCCAGAAGCCATCTTCAGATTCTTCGAATC
TACTGGAGATAGAGATGAGTCTCCATTCAATCTCATCCTTACCAACGAAGGAGATGACTT
CGCTGTCATGGGAATGCATTTCAAGCTTGGTCTTTACGAGCATCAATCTGCTGGAGCCAT
TAACGGTCTCATCAATTTGATCAGAGAGAACCCACAAATTTTGAAAGATGGTGACGCTAA
AAATATAAAGAAGATTAATATCACTGCTTACGAGCCAGCTTATGGAATTATTGGAGATAA
GGCTAAATGGGATCCTTCCACTAGACAATCTGCTGATCACTCAATGGTCTACATTATCTC
GACAATGCTCAGGAATGCGTTCAAGCAGCATGCTAGCTTAGACCCATCTTCCAAGATTGA
GGAATACTGGAAATCCTTAATGCTGACTCCACAAGATTATTCAGGAAGTGCTTTGTACGA
TCCTATCACCCGTGAATTGATGGATAAGATCGAATTCCACCACGGTGGGGAGGCTTATGA
CTCCAAGTACCCTGAAGGTATTCCTTCCAGCATGGAGATCCAGACCAACGACGGCCAATC
TGTGGATAGTGGCTTCATCATGTTCCCAGGAGGCCATGCTAGAAACTCCTCCTCCGATAA
ATTTACAGACTTGAACAATGTCCTCCAGCACAAGTTCAAGACTTTGGGAGAACTTGCCCT
CGGAGATAAAGATTTGACTGAATTCATTGGAAGATTGGAGTCTATCGAAGACGCTTCAAA
TGAGGATTTGAGATCAATCTATGAGTGCAACCTCAGATTTGCCGAAAAATCCATTGATGC
TTAAA--TTCA-----ATTTTGGAAAAAAAAAA--------------
