# Supplementary material for: Nontriplet feature of genetic code in Euplotes ciliates is a result of neutral evolution
Source: Proc Natl Acad Sci U S A. 2023 May 22;120(22):e2221683120. doi: 10.1073/pnas.2221683120 (PMC10235951; doi:10.1073/pnas.2221683120)
Supplement: Supplementary file 5 — Dataset S04 (GZ) [file pnas.2221683120.sd04.gz › ./nuc_alignments/cras_c303_g1_i1+cras_comp6854_c0_seq1+.fasta]

> cras_c303_g1_i1+cras_comp6854_c0_seq1+
GAGATTTTTATCAAAAATATCTTAAATGACTGACAATAAGTATGATAGGCAGCTAAGGCT
CTGGGGAGCTGATGGACAGAAGAGACTTAGTGAAGCCTCGATTCTTTTGATAAATGCACC
AGCTGCTGGGACGGAGACTTTGAAGAATTTGATCCTTCCTGGAGTAGGATTTATCACAGT
TCTTGATGATAAGTTGGTTGAGGAGAGAGATCTTGGAACCAACTTCTTTGTTACTAAGGA
CTCTATTGGTAAATCTAGAGCTGAGATTACAATGGAGCTACTCACTGAGCTTAATGAGGA
TGTCAAAGGTGCTCACATCCATGAGTCCCCATCGAAATACATTAATGAAAAGAACTTGGA
ATTCTTTAAGCAATTCACTCTCATTATTGCCTGAGATCTTACTGATGCTGAAATTGATAT
TTTGTGCGACATTGGAGATGAGCTAGGTTTAGGATTAATTTTCCTTAGATCTTACGGAAT
GATAGGATACCTCAGGCTTTACAAGAAGGAGCATGCTTGTATCCAATCAAAACATGCAGA
TAAGGAATTGGACGATTTAAGACTTGCCGAGCCATTTGAAGAGCTGGAGAAATATGCCCT
CGAATTCGAAATGTCTTCTTTAGGTTCTCTTGAGCATGGCCATACTCCTTATGTAATCAT
TCTCATCAAAGCTCTTCACAAATGGAAGGAAGCTCATGATGGAAAGATGCCATCCAACTT
CGAAGAAAAGGACGCTTTTAAAGCAACTATAAAAGAAATGGCAAGAGACTTTAGTAAAGA
AGCCAACTTCAACGAAGCCATTGAGAATGCTTATAAAGCATTCAGTTATGAGTCAGTTCC
TTATGAAATTCAGCAGATTCTTGATAACCCTAAGGCTGATTCAAAAGAGTTCCATTCAAA
TTTCTGGACTCTTGTATCTGCTCTAAAGCAATTCATTGCTGAGAATGGATGCTTGCCAGT
GAGCGGAAAAGTTCCTGACATGACTGCCACCTCTGATTTCTATATCACTCTTCAGAAGAT
CTACCAAGAAAAGGCAAAAGAAGACAGAGAGAAGATCAAGGAGATCATTACCAAGCAAGC
TGACGAGAAGGGACTAATGGAAATGCTCTTCGAAGATGAAGATATTAAAGTTTTCTGTGA
AAATGCAAGAAATCTTGAGGTGACAAGAATGGAAAACTATAAGCAAGAATTGGAAAATCC
AAACACTGAAGATATTTCTGCTGAGTTCTTTGACCCAGATAGTTCTGTGCAGTGGTATGT
AGCAGTGAGATGAGCTGAAGCATTCAGAACAGCCAACTCTAGATACCCAGGAGAAACTAA
GGAGCAAATTGAATCTGACGTTGCTGAAATGAGTGCATTGGTGCCAGATTTACTCAAGAA
GTTAGGAGCAGATGAATCGTTTGAGTACAACTATGATCATATTCATGAGATTGCAAGATA
CTCTAACTCTACTCTTCACAACATTGGAGCCTTATTAGGAGGAGTTGGTGCTCAAGAGGC
TGTGAAGTTGATAACAGAGCAATACACTCCACTAAACCATACATATATCTTCGATGGAGC
TCACTGCAAGTCTCAGGTTTTTAATCCATAA-TGATTCGGGCTTTAAAAAAAAAAA--AA
AAAAAA
> minu_c18336_g1_i1
----------------------TTAATGACTGACAACAAGTACGACAGACAACTCAGGCT
CTGGGGAGCCGACGGGCAAAAGAGACTTGGCGAAGCATCAATTCTATTAATTAATGCTAC
TGCCTCAGGCACAGAGACCCTTAAGAACTTAATTCTTCCAGGAGTAGGATTTGTAACCAT
ACTTGATGACAAACTAGTTGAGGAAAGAGATCTAGGATCAAACTTCTTCGTGACTAAGTC
TTCCATTGGAAAATCAAGAGCTCAAATCACCATGGAATTATTGACTGAACTAAATGAAGA
TGTTAAAGGAGCACATATTCATGAGTCTCCTTCTAAATACATCAATGAGAAGGATTCAGA
ATTTTTCAAGCAATTCACCTTGATTGTTGGCTGAGATCTTACCGATGGAGAAATGACTAA
TCTCTGCGAGATTGGAGATAATCTCAACATCGGAGTCATCCTCTTGAGATCCTACGGAAT
GCTAGGATACCTCAGAACTTATAAAAGAGAACACACTTGTATTCAATCAAAGCAAGCAGA
TAAAGAATTGGATGATTTGAGACTTGCTGAGCCATTTGAAGAGTTGGAGAAATATGCTCT
AGAATTTGATATGTCCTCCCTAGATTCCCTCCAGCATGGCCATACTCCTTATGTAGTTAT
CCTAATCAAGGCCCTGCATAAATGGAAGGAAGATCATGCAGGAAGTATGCCAAAGAGTTT
TGAAGAGAAGGATGCATTTAAAGCAACTGTAAAGGAAATGGCTAGGGATTCCAGCAAAGA
GGCTAATTTTGATGAAGCTATCACTAATGCCTTCAAGGCTTTCAGCTATGAAGCAGTACC
TTATGAGATTCAGGAGATTCTGGATGATCCTAAGGCTGATTCTAAAGACTTCCATTCTAA
CTTCTGGGTTCTTGTTTCAGCTCTGAAGCAATTCGTTGCCGAGAATGGATGCTTGCCAGT
AAGTGGGAAAGTACCTGATATGACTGCCACCTCAGATTTTTATATTACTCTCCAGAAGAT
TTACCAAGAGAAGGCTCGGAGTGACAGAGAGAAGGTCAAGGAAATCATCACTAAGCAAGC
TGAAGAGAAGGGATTAATGGAAATGCTTTTTGAAGATGAAGATATTAAAGTATTCTGTGA
AAATGCTAGACACTTAGAGGTCTCAAGAATGCCAAGTTATAAGCAAGAAGTAGAGGAACC
CAATACTGAAGACATCTCTGCCGAATTCTTTGACCCTGATAGCTCCGTCCAGTGGTATGT
CGCACTCAGAGCAGCAGAGATTTTCAGAACTGAGAATGGAAGATACTCAGGAGAGACTCA
GGCAACTATTGAATCAGATGTAGCTTTAGTTAGCGGATATGTTCCAGATTTACTCAAGAA
GTTGGGAGCAGATGAATCATTTGAGTATAATTATGATCACATCCATGAGATTGTGAGGTA
TTCTAACTCAACTCTACATAATATTGGAGCCTTCTTGGGAGGAGTTGGAGCACAAGAAGC
TGTTAAGCTTATTACCCAGCAGTATACTCCTTTGAATCATACATTTATATTTGATGGAGC
TCATTGCAAGTCCCAAGTATTCAATCCGTAATTTATTGGGGCTTTAACTGTCAACCTTTA
AAAAAA
