# Supplementary material for: Nontriplet feature of genetic code in Euplotes ciliates is a result of neutral evolution
Source: Proc Natl Acad Sci U S A. 2023 May 22;120(22):e2221683120. doi: 10.1073/pnas.2221683120 (PMC10235951; doi:10.1073/pnas.2221683120)
Supplement: Supplementary file 5 — Dataset S04 (GZ) [file pnas.2221683120.sd04.gz › ./nuc_alignments/eury_eury_c2360_g1_i1.fasta]

> eury_eury_c2360_g1_i1
CGGGA---TATAAATTAATT--AAAATGGA---AGGATTCGGCTGTGACTTAGATTTCCT
AGACAACCCAGACTTTGGAGATTCAGACTTCTTTACCAAGGCTCCCTTCTCAGCAATGGG
ACCTACTCTTGGATTAGACCTTAACCAGGAAGAGGCTGACTTTGAAGATTGTGATATCAA
TCTAGAGATTGGAGAGATCAAGAGTGATGGATTCTGTTTCAAATTGGCTCCAAGCGAATG
CCCCTCTGACTTCGCAAGAGGCCTCAGTAAACTAGCCCCAAAGATTGCTGATTTCAAGCA
TGGTACAACCACCCTCGCCTTTGAGTTCAGCGAAGGAGTGCTCGTGGCTGTTGATGCCAG
AGCTACCCAGGGTGCATTTATTGCCTCAAACAAAGTGAGAAAAGTCATTGAGATCAATGA
GTACTTACTCGGAACCATGGCTGGTGGTGCTGCAGACTGTCAATTCTGGGAGCGTCACTT
AGCAATGCAATGTCGTATTTATGAGCTCAGAAACTCAGAGAAGATCTCTATTGCTGCTGC
ATCTAAGATATTGGCTGATGTCTGCTACAGCTACAGAGGATATGGACTCTCCATGGGTAC
TATGGTCACTGGTAGCGACAATAAGAAGGGAGCCCAACTATTTTACGTTGATAACGATGC
CACCAGAGTTAAGGGTCAACTATTCTCAGTTGGATCAGGATCTCCATTCGCTTATGGTGT
CTTAGACAGCTACTATAAATGGGATATGACTGTTGATGAAGCTGTCAAGTTAGGAGCTAG
AGCAATTGCAAGTGCCACCCATAGAGACTCAGCCTCTGGAGGTGTTGTCAGAATCTACCA
CGTTAACAACCATGGAGGTTGGACCAAGGTACATGACAGACTTGATGTCGATGAACTTCA
CTGGGAATTCGAAAAATCCAAAGGTCTGAGAGGAGACGGAAGAGAAGGCTTTGGCAAATT
CAAGCTATAA--------GCATAAATTTCAACCAAATTCTCATTTCAAAAAAAAAA
> octo_c61665_g1_i1
AGAAAATTTATAATTAGATTTAAAAATGGATTTCGGTTTTGGAGCAGATTTAGAATTCCT
TGATGATCCTGATTTTGGTGATCCAGATTTCTTCACAAAAGCCCCAATTGAAGCAATGGG
ACCAACTCTTGGATTTGGCGTTAACCAAGAAGAAGCTGATTTTGAAGAATTTGATATTAA
TGAAGAAGCAGGAGAGATCAAATCAGATGGATTTAGTTTTAAGCTTGCTCCATGTGAATG
TCCCTCAGATTTTGTAAAAAACTTAAACAAATTAGCTCCAAAAATTGCTGATTTCAAGCA
TGGTACAACTACTCTAGCTTTCCAATTTAAAGAAGGAGTATTAGTTGCTGTTGATGCAAG
AGCTACTCAAGGAGCTTTCATTGCATCAGGTAAAGTAAGAAAAGTTATTGAGATCAACGA
GTACATGTTAGGAACAATGGCAGGAGGAGCTGCTGACTGTCAGTACTGGGAGAGATACCT
AGCAATGCAATGTCGAATTTACGAATTAAGAAACTCAGAGAAAATCTCTATTGCTGCTGC
CTCAAAGATTCTTGCTGATATCTGCTATAATTATAGAGGATATGGTCTATCAATGGGAAC
AATGGTCACTGGAAGCG---ATAAAAAGGGAGCACAACTGTTTTATGTTGATAACGATGC
AACAAGGTTAAGAGGACAATTATTCTCTTGTGGATCTGGATCACCATTTGCATATGGAGT
GCTTGATAACGGCTACAAATATGATATGTCATTAGAAGACGCAGTCAAACTTGGAATTAG
AGCAATTGTAGCTGCAACTCATAGAGACTCAGCTTCAGGAGGTGTCGTAAGAGTATATCA
TGTCAACAATCATGGAGGCTGGACAAAGATTCATGATAGAATTGATGTTAATGATCTCCA
CTATGAATTTGAACAATCCAAAGGATTGAGAGGAGATGGAAGAGACGGATTTGAGAAGCC
AAAACTATAATTTGATGTTTATAATATTCAACC---------------AAAAAAAA
