# Supplementary material for: Nontriplet feature of genetic code in Euplotes ciliates is a result of neutral evolution
Source: Proc Natl Acad Sci U S A. 2023 May 22;120(22):e2221683120. doi: 10.1073/pnas.2221683120 (PMC10235951; doi:10.1073/pnas.2221683120)
Supplement: Supplementary file 5 — Dataset S04 (GZ) [file pnas.2221683120.sd04.gz › ./nuc_alignments/cras_c7104_g1_i1++.fasta]

> cras_c7104_g1_i1++
AATAAATATTAGAATAAAGTTATAATATTATAAAATGCTTCTAAGAGGCTTGAACAATAG
GTTTACTCATGGAGCCCTGAAGGGAAGAAACCACCTGCTGAAGGCAACCCAGGCAACCAG
CACTGTGTCTGGTTCTGGTAATGTAGGCAGACCATATTTTACTTTTATGGATAAAGTAAA
GGAAGCAGTCAGAGTTCCTGTAAAACATATGGAATCCTTCTTTGAATCAGGAGGTCATGA
TTATGAGTCGCAGCTGCCAAATACTGAGAATTTGTATGGTAATACTGCAATGGTTTTCAA
TGCTTATTTAACCCATAATGCTATTGATATGAATACTTGGCATGATATGGACAAAACTTA
TCATAATCAGTTTGGAACTGTTGATAATCCAGTCCTCATATTCACCACTGACTCTTCATG
GAGAATTGTCATTTGTCAAGGACCAGGAGTCGAAGATGATTCGCATGCTCACGAGAAAAT
GTTTTACTTTGTCAGAGAAGGACCCATGAATAGGTGACACATTTGTGGTCAATGCTTCAA
ACTTGTCAGACTCAAAGACGAGTACTCAGAAGTCAATGACTACTACTCGTTTATGTTTTC
GTCTCTGTCGCACTTCGATATTTCTGAAGAAGATGCTGTAATTCCGACCAAGCAAATGTT
CGGAGATCGGCCATCTTCAAACCTCCAGTCAGCAGCCGGTAAGAATGTGTATATTCATGT
GAACCCAGACGAAGCTGACCACATGCTTGTGGACCCAGCTTACAAAATGGAAAAACTCGA
AGAGGCCTACGAAAAACTGGAAGCTCTGTTCATGGCGTTCCAGAGAGTCGAGAGAGAATC
AGGGCCTGCAGTTGCGACTCCAGTCGCAACCAGCAAGAACCTCTACTCCAACTGGTTCGA
CATTGAGAAGAGCATCAGAGAGCTAGACAGAATGTTTGTCAAAGTCGAGAAATTTGAAGC
CAGGCTGTTCATTGACCCTGATAATCATGACAGAAGAGAACAGAGAATGCTCGCTAGAAA
GAGAGACAGGTGGACTGACAACTACACCTACTTCTTCGGAGGACTCACTGAAGAAGAACA
GATGTACAGAGACTACTTCCAGACCGACCTCGAAGAACACCCAGAAGATGCAGTCGAAGA
CGCATTCATTGACGAGCTCGACATTGCCAGTCAGGGTGAATTCAAGTTTGAGAATTATGA
GTTCATCGAAAGCTCGGTCGGAGAAGACCCACACGACCCTCTTGTGGACCTGATTGACAG
CAAGATCTTCAAGTACCAGTACAGAGTCAACAATGACAGCATGCAAGACTACATCAGAAG
GATGGACAGAGTCGTGTCAAGGCAGCTCGAGAGAGCCAGCAGAAGAGACCCTGCAGTCAA
CAAGAACCTACATGATATCTTCGAAGAAGGCGATAGAGAACGCACACTTGGAGCCCAGAT
CTACAAATTGGTCAAGGGTCAAGCTGCCGATGGCAAAGTAGCCCAAGAGACCAAGGCCAT
CAGAGACTACATGTACGAAGAGTCTCTGCACCAATACAAAGACTACTTCGAGTCAGATGA
TGAAGAAGCAGACTTCTTCGAATATATGGAGGAACTGCCAGCAAGAGACAGGATCAAACT
CATCGAGATCTTCGAAGATTACACAGTCCCGAAGAAAGACGGAAAAGGGTATGTTAAAAT
TCCCAGAAGAGAGTACAACCCAGAACTCTCATTCTTCTCGAATGCAGCTCTTGATTTGGC
TGACTTCAGAGACAGAGTGTTGCCACTTGCACAGGATGCAGCCAGACTTGATGGAACTTT
CAAGTACCAGAGAGTCACAGAACACGAACCCCAGAAAGTGTTACAGCAGAGAAGAGAATA
CATGAACAAGTTCCTTGAGGGACACGGACAGCCAGTTGTTGAGTTTGGAGGAGACACTTT
GACAAGCGAAGAGTTGTTGTCAAGCGATGAGTTCA---CTCAGACATCTGAGCAAGCACA
AAAAGTACACGATGTAGAAGATGTAGATGATAAGAGTGTTGAGTCATCTCACGATGAAGC
CGAGGAGTACGAAAGTATAAGTGAGCAGAGCCATTCCGATGAATCTGATGACTCTAGCGA
TTCATCCTCATCAAGCAGTTCTTCTAGTGACAGGTCAG--GATAACTCCTCAGGTGCAGA
TGCAGCTGTAAGGCCGTCGGATAATGCAACCAAGCCTTCTACGGTCAGAAGTCAGCTGTA
TAAAGATTGTGGTAGATAAAATTATAAGACTTTGGATAAATCCAATCCAAAAAAAAAAAA
AAAAAA
> minu_c19212_g1_i1
-------------------------------AAAATGCTACTCAGAAACCTCAATAGTAA
ATTTACTCATGGAGCTTTGAAGGGAAGGAATCATCTTTTGAAGTCCACCCAGATCTCCTC
CTCAGTCACTGGCACCAATAATGTCGGTAGGCCTTATTTCACCTTCATGGATAAGGTGAA
AGAGGCCGTCAGAGTTCCAGTCAAGCATATGGAATCTTTCTTTGAGCAGCAAGGACATGA
TTATGAGTCCCAGCTCCCAAATACTGAGAATTTATACGGAAATACAGCAATGGTTTTCAA
CGCATATCTGACCCATAACGCTATTGATATGAACACCTGGCATGATATGGATAAGACATA
TCACAATCAGTTTGGAACAGTTGATAATCCAGTCCTTATTTTTACTACTGATTCCTCATG
GAGAATCGTTATCTGCCAGGGGCCAGGAGTTGAGGATGACTCCCATGCCCATGAGAAAAT
GTTCTACTTCGTCAGGGAGGGCCCAATGAACAGATGCCATCTCTGTGGACAATGCTTCAA
ACTTGTCAGGCTAAAGGACGAGTACTCCGAAGTTAATGATTATTACTCATTCATGTTCTC
CTCTCTTTCCCATTTCGATATTTCTGAAGAGGATGCTAATATTCCTACCAAGCAGTTGTT
CGGAGATAGGCCATCTACCAATTACCAGACTGCAGCTGGTACCAATGTGTACATCCACGT
TAATCCTGATGAGGCTGACCACATGCTTGTTGACCCAGCTTACAAAATGGAGAAGTTAGA
AGAAGCTTATGAGAAGTTGGAAGCCCTCTTCATGGCCTTCCAGAAGGTCGAGAGTGAAGC
CCAGGCTGCCATCTCCCTCCCAATCACCACCAGCAAGATGCTCTACTCCAACTGGTTCGA
TATCGAAAAGAGTATCAGAGAACTTGATAGAATTTTCGTCAAAGTTGAGAAATTCGAGGC
TAGGCAATTCATTGATGCTGAAAACCATGAAAGAAGGGAACAAAGAATGCTCTCCAGAAA
GAGAGACAGATGGACTGACAACTACACTTACTTCTTCGGTGGCCTCACTGAGGAAGAGCA
GATGTACAGAGATTACTTCCAGACAGATCTTGAAGAAGACCCCGAAGATTCCTTCCAGGA
TGAGTTCATTGATGAGATCGATATTGCCAGCCAGGGAGAATTCAAATTCGAGAATTACGA
ATTCATTGAGACTTCTATCGGAGAAGACCCCCATGACCCACTCATGGACCTTATTGACTC
CAAAATTTTCAAATATAATTACAGAGTTAATAACGATAGCGTCCAGAATTATATTAGAAG
GATGGACAGAGTTGTTAAGAGGCAACTTGAGAGAGCTGGAAGAAGAGACCCTGAAGTCAA
TGCCAACCTCCACGAAATCTTTGAAGAAGGAGACAGAGAGAATGCTATTGGAGTCCAACT
TTATAAATTAATCCACAAGAAGGAAATTAATGATGAGGTTGATACCAAGACTAAGGCTAT
TAGAGATTACATGTATGATGAATCTCTCCATCAATTTAAGGATTACTTTGAGTCAGATGA
GGAAGAAGCCGACTTCTTTGAATATATGGAAGAGCTTCCAGCAAGAGATAGAATCAAGAT
GATTGAGATCTTCCAAGACTACACCGTCCCAAAGAGTGATGCTAAGGGGTATGTTAAAAT
TCCAAAGAGAGAGCACAACCCAGAACTTTCTTTCTTCTCCAATGCTGCTCTCGATTTGAT
TGACTTCAAAGACAGAGTTCTCCCACTCGCTCAGGATGCAGCTAGATTAGATGGTACCTT
CAGCCACCAGAGAGTCTCTCAGGAAGATAAGCAGAAGGTCCTCCAAGATAGAAGAGCTAA
TATGAACAGGTTCCTCGAGGGACATGGCAAGACTCCTCTCAATTTCGGAGAAGATCACCT
TACCAGCGAAGAGCTTCTCTCTAGTGACGAATTCACTTCTCAGGCCGCCGAAGAACC---
---AGTCCACCACGAAGAAGTTGAAGCCGCCCAG------GAGTCCT------------C
CGAGCAGGAAGAGTTCATCCACGAAGAGGTCAAGCATACCGAGTCTGAAGA------GGA
AGCTTCCTCCTC---------------TGATGAGCCAAGTGAGAATTCCCAA--------
---------------------------AAATAAACCTTC---------------------
------------TAAATAAA----------TCTGAAAAAAGTCAATCCTTA---------
------
