# Supplementary material for: Nontriplet feature of genetic code in Euplotes ciliates is a result of neutral evolution
Source: Proc Natl Acad Sci U S A. 2023 May 22;120(22):e2221683120. doi: 10.1073/pnas.2221683120 (PMC10235951; doi:10.1073/pnas.2221683120)
Supplement: Supplementary file 5 — Dataset S04 (GZ) [file pnas.2221683120.sd04.gz › ./nuc_alignments/cras_c3275_g1_i1++.fasta]

> cras_c3275_g1_i1++
ATATATATAATTGTAGGTATTGGTAATATTATAAAT-AAAAAGATGAAAACTATTCTTTT
CGTTGCCGTCGTGCTAGCTTTCGCTTGCGCTCTCCCATCATTCAATGCCAAGATAGAAGA
GCCAATCAAGTTTGATGTTGATCTTTTCGAAGAATCACCAATCTCTTTCGCCATGAAGGG
ACAAGTAAACCCACTCAACGATCAGCAGAACAAGATCGAGACCTTTGTAAGACTCGCTGG
AGAATACATTCCAATCCTCGAAGCCATTGCTGATAAGCAAGGATCTCTCACTTGGGAAAG
AACTTGGAGTGTCAACGTTGCCGGATTCAACGTACTCTTGGATGTATACTTCCAACTTAT
TGTCGGATGGAGAGTCCAACCAGGAAGCGCTCTCGCTGGAAGATTTGATGTAGTATACAC
CCCATTCGCCTGGGGACAGACCTGGGGAAGAGTCAACGGAACCACCTGGCCAGCTGAAGG
ATCTGCTATTGCCGTCCTAAACTACCTCGATTTCACTGCTCCAATCTCTTTCTCTCTTTT
CCAAACCGGAAAGGTCTGCTTCAATGGAGGATATAACTTAGAGCCAGTCACCTTCCTCAA
TAACCTCTTCGTGACCCTCAGAGAGTGCAGAGATGAGATCCTTGACGACCTTATCAACAG
CCAGCCAATCTTCGTATGGACTTGCAACTGGGTTGCTCCAGTCAACGCTACCTTGTTCGA
TCTTCACTTGTACGAGGGCTTCTCTGGAAACCTCATCAGTGAGCAGTGCATCACTTTCTA
AATCTTATTTTTAGTTGGAGAATTTGTACCAGGAAAGAATCAAAAAAAAAAAAAAAAAA
> minu_c23429_g1_i1
-----------------TGTTAATAATA-TATAAATAAAAAAGATGAAAGCTATTCTTTT
TGTAGCCGTCGTGCTCGCATTTGCTGCCGCATTCCCATCATTCGAAGGAAAGATGGAAGA
GCCAGTCAAGTTTGATGTTGATCTCTTTGAGGACTCACCAATTTCCTTCGCCATGAAGGG
ACAAGTTAACCCTATCAACGAACAACAAAACAAGATTGAGACCTTTGTTAGACTTGCAGG
AGAATATATTCCAATTCTTGAAACTCTCGCTGAGAAGGAGGGATCCCTTACCTGGCAAAG
ATGGTGGGATGTCAACGTCCTCGGAATCAACATCAGAGTTGAGTTCTACTTCCAACTTAT
TGTAGGATGGAGAGTCCAACCAGGATCCACTATCGCAGGAAGATTTGATGTCGTATACAC
CCCATTCGCTGAGGGAGTCACCTGGGCTAGAACCAACGGAACCACCTGGCCAGCCATCGG
ATCCGCTGAAGCCATTTTGCACTATGTTAACTTCACTGCTCCTATTGCTTTCACCCTTTC
CAACTCCAGA---GTTTGCTTCGGAGGTGGCTACTATCTCGCCCCAGTGACCTTCTACCA
GAACATTTTCTTGTCCCTTAGACAATGCAGAGATGAGATCCTCAATGACATTATCTACAA
TCAACCACTTTTTGTTTGGGATTGTGACCTCGTCGCCCCAGTCAATGCTACCCTCTTCGA
TCTTCATTTGTACGAAGGCTTCTCAGGAAACTTGCTTGCTGAGACCTGCATTGATTTCTA
AATCTTTTTATTACTTGGAGAATTTGTATCAGGATTGATTCAAAAAAAAAAAAA-----
