# Supplementary material for: Nontriplet feature of genetic code in Euplotes ciliates is a result of neutral evolution
Source: Proc Natl Acad Sci U S A. 2023 May 22;120(22):e2221683120. doi: 10.1073/pnas.2221683120 (PMC10235951; doi:10.1073/pnas.2221683120)
Supplement: Supplementary file 5 — Dataset S04 (GZ) [file pnas.2221683120.sd04.gz › ./nuc_alignments/cras_c14505_g1_i1++.fasta]

> cras_c14505_g1_i1++
---ACGTGGATCTA--CTTTAATAAAATTATCTATAAAAATAAATAGGGAGGT-TTAAAA
TTCA--ATGAAACTTTCAACCCTTTTACTATTGACACTTCTATTGTCCCTGGTGTGCTTT
GCTGGCTACAACAGGGCAGAAGAAGATCTTGATGAAGAACCAGTATCAGCACTTGACGAA
GATGATGATAGTTTAGATGCAGATGGGCTCACTCCAGAACAAGCAGAACTTTTGCAAGAA
AGCGAGGAGTCCTTTGATTTTGAAGCGGATACGTCGAGAATTCTTGATATTTTCATCAAT
TCTCTATATAGCCACAAAGAGATTTTCCTAAGAGAACTGATTTCTAACGCTTCAGATGCT
TTGGATAAGGTCAAGTATAAATCTCTCAAAGATCCAGAATACATGGGCGATCAGGATAAA
ATGGATATCAGAATTGAGTTTGATAAGGATGCTAAGACTATTAGTTTCACTGATACTGGT
ATTGGTATGACAAAAGCAGACTTGATCAAAAGTTTGGGTACAATCGCATCCTCAGGTACC
ACTACATTCCTAGAAGCTATGGGAAAGACAGAAGATATGAACCTTATTGGTCAATTTGGT
GTTGGATTCTATTCATCATATCTTGTTGCTAACAAGGTTACAGTCACTTCTAAGAACAAT
GATGATCCACATCAGCATATCTGGAAGTCAGCAGCTGACGGAAAATTCGCTGTGAATCAA
GATCCAAGAGGAAATACTTTGAAGAGAGGAACAAAGATCACACTTCATTTGAAAGCAGAT
GCTGTTGAATTTTGTGACCAAGAAAAATTGATGGAACTAGTGAAGAAATACTCTTTGTTC
ATTAATTACCCAATCTATTTGTACACAAGCAAGGAAGTCACTAAGCAAGTAGAAATTGAA
GATGAAGATTTAATTGGAGATGATGAGTATGATGATGAAGATACTGAAACTGATGAAATT
ACAGATGACATCGAAGTCACTGAAGAAGAAGACGATGATGAAGATGATGAAGATGACGAA
GATGCCGATAACAAGAAAACCATCACTGAAACTATTTGGGAGTGGGAACTTGTCAATGAC
AAAAAGGCTATCTGGCTTAGAAGCAAGAACGAAGTCACTGAAGAAGAATACTTCGATCTT
TACAAAGGTATTGCCAAAGACAGCGAAGACCCCCTTGCTTACACCCACTTCTCTGCTGAG
GGTGACGTCGACTTCAAGTCTGTGCTGTTCATCCCACCAGGCAAAGGAGGAGACATGTTC
GAAAGCTACTACGGAAAGAGTTCGTCTCTGAAACTATATGTCAAGAGAGTACTCATCAAC
GACGAGTTCGAAGACTTGATGCCTAGATACCTCAGCTTCATCAGAGGAGTTGTGGACTCC
GACAGTTTCCCTTTGAATGTAGCCAGAGAAGAACTCCAGCAGTCCAAGCTGCTCAAAGTG
GTCTCTAAGAAGCTGGTCAGGAAGGCACTCGACATGATGAGGATGATGGCTGAAGAAGAA
GAGGAAGATGATGACGAAACTGAAGAGGATTACGATGATGACGAGGATGATGAAGAAATT
GAAGATGTTGAAGAAGATGTTGAAGACACCACTGAAGAT---GACGAAGGTGAAACAGAA
CAAG---AAGAGTCTGACTACGAAGTGTTCTGGAAAGCATTCGGTAAGAACATCAAGCTC
GGAGTCATTGAAGATGCTACCAATAGGTCAAAGCTTGCTAAGTTGTTGAGATTCTACACC
ACAAGTTCACAAGACGAACTCAGTTCATTAGATGAGTACATTTCAAGATGCCCATCTGAC
CAAGATGCCATCTACTACATGCCTGGTGACTCAGTAGAAGCCATCTTGAAGTCACCTTTG
CTCAAGAAGTTCAACAAGCACGGAATCGAAGTCTTGATGCTCAACGACCCAATTGACGAG
TTCACAATGCAACATCTCAGTGAGTACAAGGGCAAGAAAATGAAGAGTATTGCCAAAGAA
GATGGAAACGCCTTCTTGTCTGGAGCTGACCAGAAGAAGAGAAACAACGTTATCAAAGAC
ATGTACAAACCTCTTACTGACTGGTGGAAGAAACATCTCGGAAAGAGAGTCGAGAAAGTC
GCCATTTCAACCCGTCTGGTTGATGAGCCTGCATATGTGTTTACTTCACAGTACGGGTAC
TCAGCCCACATGGAGAAAGTCAACAGAGCTCAAGCTTTTGCAAACCAAGAGAAGGCTGCC
GACTATATGTTGGCTAAGAAACACTTCGAGTTGAACCCTCACCACCCAGTGATGAGAGAG
CTGCTTGAGAGAGTCAAG---GCTACCGGAGGCTCTCCAGAGGAGTCCACTGTCAAGACC
ATGGATCTGATTTATAACGTGGCCCTACTCAACTCAGGATTTGTGATTGACGATCCCTCC
GAAATTTCTGGAACAATGCAGGAGATTTTGAGAGCAGAGCTTGGACTTGAGCGTACAGGA
GATTTTGATGAGCTTGAGATTGACATTGAAGAAGAGTACGGAGACGATGAGGATGATGAA
GGCATTGAAGCTGAGATCCCAGACGATGATAATTATCCAGAGGATGACGGTGAGGAAGAA
GAAGGACATGATGGAGACTTATAAGCTCTTTA-AAACCATCTATAAAAGTAA-AAAAATC
TTTTATTCAAAAAAAAAAAAAAAA
> minu_c15532_g1_i1
AGAATGCAAAAATAATTTTTAATATAATT-----------TAAATAGGGAGACAACTATA
TCCAATATGAAGTTTTCAACCTTTATATTATTCACTCTTCTCCTGTCCCTGGTCTGTTTC
TCAGGATACAACAGGGCGGAGGAAGAATTTGATGAAGAGCCAATTTCAGCCCTCGAAGAG
GACGATGACACCCTTGATGCAGATGGCCTCACCCCTGAGCAGGCCGAAGCTTTGCAACAA
AGCCAGGAATCATTTGATTTCGAAGCGGATACGTCCCGAATCCTGGATATTTTTATCAAC
TCTCTCTACAGTCATAAGGAGATCTTCCTCAGAGAGCTGATTTCTAACGCCTCAGATGCC
TTAGATAAGGTAAAATATAAGGCTCTTAAGGATCCAGAATACATGGGTGAGCAAGATAAG
ATGGAAATCAGGATTGAGTTCGACAAGGACGCCAAAACAATCAGCTTCATCGATACTGGT
ATTGGTATGACCAAATCAGGCCTTATCAAGAATTTGGGAACCATCGCTTCCTCTGGAACC
ACTCAGTTCCTCGAAGCCATGGGTAAGACAGAAGATATGAACCTTATTGGACAGTTCGGT
GTGGGATTCTACTCCTCATATCTGGTTGCGAACAAGGTTACAGTGACCTCCAAGAACAAT
GATGACCCTCATCAGCACATTTGGAAGTCAGCAGCTGACGGAAAGTTCTCAGTCAACGAG
GATCCAAGAGGCAACACCTTAGTCAGAGGTTCCAAGATCACACTTCACTTGAAGGCTGAT
GCCGTCGAGTTCTGTGAGCAAGACAAACTGATGGAATTGGTGAAGAAATACTCTCTTTTC
ATCAATTACCCTATTTATCTATACACTAGTAAGGAAGTCACTAAGCAAGTCGAGATTGAG
GATGAAGACAGCATCGGAGATGATGAGTATGACGAAGATGACTTCGAAACAGACGAAATC
TCAGATGATATTGAAGTAACAGAAGACGAGGATGATGAAGACGATGATGATGAAAGTGAA
---------AACAAGAAAACTATTACTGAGACTATCTGGGAGTGGGAGCTTGTCAATGAC
AAAAAGGCTATCTGGCTCAGAAACAAGAATGATGTTACTGAAGAAGAATACTTCGATCTC
TTCAAGGGAATCGCTAAGGATACTGAAGACCCTCTCGCTTACACTCATTTCGTTGCTGAA
GGAGATGTTGACTTCAAGTCAGTCCTCTTTATTCCTCCAGGCAAGGGAGGTGATATGTTC
GATAGTTACTATGGAAAGAGTTCTTCTCTCAAGCTCTATGTGAAGAGAGTTCTTATTAAT
GATGAGTTCGAAGACCTCATGCCAAGATATCTCAGTTTCATTAAGGGAGTCGTTGATAGT
GACAGCTTCCCGCTCAATGTTGCCAGAGAGGAACTCCAGCAATCCAAGTTACTCAAGGTC
GTCAGCAAGAAGCTCGTAAGAAAGGCCCTCGACATGATGAGAATGATGGCTGAAGAGGAA
GAAGAAGACGACGAAGACACTGAAGAAGATT---ATGATGATGAAGATGAAGAAGAAATC
GAAGACTTCGAAGAAGAGACTGAAGATACCACAGAAGATGAGGATGAAGACGAAGAAGGC
GAAGAGCAAGAATCTGATTATGAAGTTTTCTGGAAATCCTTTGGAAAGAATATCAAACTT
GGTGTCATCGAAGATGCTACCAACAGAAGCAAGCTTGCTAAGCTCCTCAGATTCTACACC
ACTAGCTCCCAAGATGAGCTTTCCTCCCTCGATGAGTACATCTCAAGAGCTGAGTCCAAC
CAAGATGCCATCTACTACATGCCAGGAGACACTACTGACTCCATCCTAAAGTCTCCTCTA
TTGAAAAAGTTCAACAGACATGGAATCGAGGTCCTTATGCTCAATGACCCTATTGACGAA
TTCACTATGCAGCATTTGAGTGAGTACAAGGGAAAGAAACTAAAGAGTATCGCTAAAGAA
GACGGAAACGCCTTCCTATCCGACTCAAATGAGAAGAAGAGAAATAATGTGATTAAGGAT
ATGTATAAGCCATTGACTGATTGGTGGAAGAAGCATTTGGGTAAGAGAGTGGAGAAGGTA
GCTATTTCTACCAGGTTGGTAGATGAGCCTGCTTATGTCTTTACTTCTCAGTACGGCTAC
TCCGCCCACATGGAAAAGGTAAACAGAGCACAAGCTTTCGCCAACCAAGAAAAAGCCGCC
GACTACATGCTTGCCAAAAAGCACTTCGAGCTAAACCCCCACCACCCCGTAATGAGAGAG
CTCCTCGAAAGGATCAAGAACACCTCCGGAAGC---CCAGACGAGCAAACCTCCAAAACT
ATGGATTTGATCTACAACGTCGCCCTGCTGAACTCAGGATTTATTATTGATGATCCTTCA
GAAATTTCTGGAACAATGGGAGAAATCTTGAGATCTGAGCTTGGCCTTGAACGTACAGGA
GACTTTGAAGAGCTAGAGATTGACCTTGATGAAGAATATGGGGAAGATGAAGATGATGAA
GGTATTGAAGAGGAAATCCCAGATGATGAAGATTTT------GAGTATGGGGAAGATGAT
GAAGGACATGATGGTGATTTGTAAAGAATAGATGAGGCATAAGTAAAACTCATAGAAATC
TTATATTCAGTAAAAAAAAAA---
