# Supplementary material for: Nontriplet feature of genetic code in Euplotes ciliates is a result of neutral evolution
Source: Proc Natl Acad Sci U S A. 2023 May 22;120(22):e2221683120. doi: 10.1073/pnas.2221683120 (PMC10235951; doi:10.1073/pnas.2221683120)
Supplement: Supplementary file 5 — Dataset S04 (GZ) [file pnas.2221683120.sd04.gz › ./nuc_alignments/harp_c20201_g2_i1.fasta]

> harp_c20201_g2_i1
GTTTTCCCAATATGAGCAAAGTAAAGATCCTGATGGTGGGCCCTTGTGAGACGGGCAAGT
CCACCATCGCCAACATCCTGGCTGATATTGCTGAAGGTCCCAGCGGCACGTACAAACCGA
CCAAAGCATGCAGGATTGTTGAGTTCGAGAAGGACGCTCCGCTTGCTGTGAAGAAACAAT
TCGCAGGCAAAATATTTGTAGAGTTGTGGGATACTTCCGGAGACTTAGAATATGAGAAAT
GCTGGCCAGCAATCCAGAAAGGCACCCAAGGTATTGTCTTTGTCTACAACCCTAAGAACC
CGAATTGCGAGAAGGATATGGAATTCTTTATCAATAATTTCGCGAAAGCTGCGAAAGTCC
TTCCAAAGCAATGCATGGCTTATGCGCATCACTTTGATGTTGGCGAGTATGGTCCGACTT
CGAAACCGCTCCACTGTTTTAAAGGATTAAGCATGA---CCGACTGAACCGCTGAGAATT
CGTCGACGATCGTCCCTGCATTCGATAAATATTTCTCTCACCTGATGCAGATTCTGTCAG
AAAGCCAGGAGAACGAAGAAAACAGAATCATGGATGAACTCTAAGCTAGTTTCATTTAAA
ATTCTCAGAAGCAAAAAA
> octo_c7455_g2_i1
------------------------------------------------------------
--AC--TCGCCAATATCCTTGCTGATATCTCTGATGGTCCAAGCGGTAGCTACAGGCCAA
CCAAGGGATGCAGAATTGTTGAATTCGAAAAGGATGTTCCACTGGCTGTCAAAAAACAAT
TTGCTGGCAAAATATTTGTTGAGCTTTGGGACTGCTCAGGAGACCTTGAGTATGAAAAAT
GTTGGCCAGCCATACAAAAAGGAACTCAAGGTATTATCTTTGTTTACAATCCAAAGAATG
CAAACTGTGAGAAAGATATGGAATTCTTTATCAATAACTTTGCAAAGGCAGCAAAAGTAC
TACCAAAACAATGAATGGCCTACTCCCATCACTTTGATGCAGGCGAATCAACTATATCAT
CAAAGCCACTACATTGTTTCAAAGGACTCAATGTTGTTTCAGATTGAACTGCAGAAAATA
GTTCTACAGTAGTTCCTGCTTTTGATAAATACTTCTCCCACTTAATGCAGCTGCTTTCAG
AAACTCAAGAAAGCGAAGAGAACAGAATTATGGAT-------------------------
------------------
