# Supplementary material for: Nontriplet feature of genetic code in Euplotes ciliates is a result of neutral evolution
Source: Proc Natl Acad Sci U S A. 2023 May 22;120(22):e2221683120. doi: 10.1073/pnas.2221683120 (PMC10235951; doi:10.1073/pnas.2221683120)
Supplement: Supplementary file 5 — Dataset S04 (GZ) [file pnas.2221683120.sd04.gz › ./nuc_alignments/cras_c10848_g1_i1++.fasta]

> octo_c23456_g1_i1
CCCGGAACTAATTTTTTATTATTATT-----AAAAATAAAGATGAGCAAGATTTCAAAGA
GCGAATTCGAAGACGCTATTAGCAGCATTCTTTATGAAGGAAGAAAGAAGAGAAACTTCA
CTGAGTCAATTGAGCTTCAAATTGGATTAAAAGACTATGATCCAAAGAAGGATAAGAGAT
TCTCAGGAGCCATCAGACTATCGCACACCTGCAAGACCAAGATCAAGACTTGCGTTATTG
GAGATGTCCAACATATGGAAGAAGCCAAGGCTCTCGGAATAGAGTGCTTAGACTTGGACG
GTCTCAAGAAGTTCAATAAGGACAAGAAGCTTATCAAGAAGTGGGCCAAAAAATACCAAC
TCCTCCTTGCCACTGACACTCTTTCAAAGAAAATTCCAAAGGTTTTGGGACCAACTCTCA
CAAAGATTGGAATGTATCCTCAAGTAATCACTCACGAACAGACTTTAGCTGACAAGCTCG
AGGAGATCAAGTCATCAGTTAAATTCCAACTTAAGAAAGTCCTCTGTTTGTCTGCAGTTG
TTGGTAACGAAAAATTGACTAATCAACAAGTTGAAGAAAACTTAATCAGCTCAGTTAACT
TCTTGGTATCACTCCTCAAGAAAGGATGGAACAACATCAAGAGTCTCACCATCAAGACAA
CAATGGGAAAACCATACAAGCTCTATGGATAAATATTCAT-CTCGCTAAAGAGCCTTGTA
AAAATTGGCGTTGATTTATATCTACACCATCTAGTCTG------------------TGAA
GACTTCATGGAAGCTAATTTTTATGCGGAGCTTTCAATGTTAAAAAGAGCGTTGCATTCA
TGTCTAATCTGAAATGCTTGTGACGCTATAAGCTTTGAAAGTGAAGTATTGACAGCAC
> raik_c30470_g1_i1
-----------AAAATAATTATTATTTAA--TATATCGAGTATGAGCAAAATCACTTCAG
AAGAATTCAAAGAAGGTATCGAGTATATCTT---GGAAAACAGAAAACAAAGAAAGTTTG
TTGAGACCATCGAACTCCAGATCGGTCTTAAAGACTACGATCCAAAGAAGGACAAGAGAT
TCTCAGGTGCCATCAGACTTCCATTCCTTTGCAAGACTAAAATAAAGGTCTGTGTTATCG
GTGATGTCCAGCATATGGAAGAGGCTAATGCTCTTGGTATCGAGTGCATCGACTTGGATG
GTCTCAAGAAATTCAACAAGGAGAAGAAAGCCATCAAGAAGTGGGCCAAGAAATACCAAT
TGCTTTTGGCCACTGATACTCTTTCAAGAAAGATTCCAAGAGTACTGGGACCAACTTTGA
CCAAAATTGGTATGTTCCCTCAAGTAATCACCCATGAGCAACCACTCTCAGACAAGATTG
ATGAGATCAAATCATCAGTTAAGTTCCAACTTAAGAAGGTATTGTGCATGGCCGTCGCTG
TCGGTAACGAGAAATTGACTCAAGAGCAAATCCAAGAGAACATGGTCTCATCAATCAACT
TCTTGATCTCTCTTCTCAAGAAGGGATGGAACAATGTTAAGAGTTTGACCATCAAGACCA
CCATGGGTAAGCCATACAAGCTCTACTAAGCACTGTTTGT-AGCG-----------TTTA
AGAAAA------------------------------------------------------
---------------------------------------TCAAATA--------------
-------------------------------------AAAATTGGCGTTG--------
> harp_c35309_g1_i1
------------------TTTTAATTCGG--------AAGCATGAGTAAGATCTCAAAGC
AAGAGTTCGAAGACGCCATCAATTACATCCT---TGAAAACAGAAAGCAAAGAAAGTTTG
TCGAGACCATTGAGCTCCAGATCGGGCTTAAGGATTACGATCCAAAGAAGGACAAGAGGT
TCTCCGGAGCTATGAGACTCCAGCATCTCTGCAAGACCAAGGTCAGAGCCTGCGTTATTG
GAGACGTTGAGCACATGGAAGAGGCCAAGGCTTTAGGCGTTGACTGTGTCGACTTGGACG
GACTCAAGAAGTTCAACAAGGAAAAGAAGGCCATTAAGAAGTGGGCCAAGAAGTACCAGA
TCCTTCTCGCCACTGATGCCCTCTCCAGAAAGATCCCAAGAGTCCTTGGACCTACTCTGA
CCAAAATTGGAATGTACCCGCAAGTCATCACCCACACTCAGTCTCTGGCTGACAAGCTCG
ATGAAATCAAGTCTTCGGTTAAGTTCCAGTTGAAGAAGGTGCTCTGCCTGGCAGTCGCCG
TCGGAAACGAGAAGCTCGAGAAGCACCAGATCGAGGAGAACCTGATTGCTGCGATCAACT
TCCTCATCTCGCTGCTAAAGAAGGGCTGGAACAACATCAAGAGCATGACCATCAAGACGA
CCATGGGCAAGCCCTTCAAGATCTACGGCTAAGCTTGTTGTTATA--AGGACATTCCGTA
AAAATTGGCGTTGATTCGTCTACACCATCCAGCTCATGCTGTTTGGTAGCTAATTTTTAT
GGCTGTCTCGCTCCTCGCTCGCCGCTCCAGCTGCTCTACTCAAGAATCGCTGGCTCGACG
TTGGAACCCTACC------------------------TAAATCAG-------------
> foca_c31038_g1_i1
---------------GGATTATT--------AAAAATAAATATGAGTAAAATTTCAATCG
AAGAATTTTCTGAAGCCATCAACTTCATTAT---GGAAAACAGAAAGAAGAGAAACTTCA
CTGAGACCATTGAACTCCAAATTGGATTAAAGGACTACGATCCAAAGAAAGATAAGAGAT
TCTCCGGATCTATCAGACTTTCAAACCTCTGTAAGACTCAAGTAAGGATCTGTGTTATTG
GAGATGTTGGACATCTTGAAGAAGCCGAAGCTCTCGGAATTGACTGTATGTCTCTTGACG
CACTCAAGAAATTCAACAAGGATAAGAAAGTTATCAAGAAGTGGGCCAAGAAATACCAAT
TGTTATTGGCTACCGATGTCTTGTCCAGAAAGATTCCTAGAGTTCTTGGACCTACTTTGA
CCAAGATTGGAATGTACCCTCAGGTTATTACCCATAACCAACCATTAAAGGATAAAGTTG
ATGAGATTAAATCATCAGTTAAATTCCAGTTGAAGAAGGTACTCTGTATGTCAGTTGCCG
TCGGTAACGAAGCTTTGACCACCAAACAAATTGAAGAGAATCTCGTATCCACCATCAATT
TCTTGGTCTCCCTCTTGAAGAAGGGATGGAACAACATCAAAAGTTTGAACATCAAGACCA
CTATGGGAAAGCCATATAAACTCTTCGGTTAAGTTGTTTTCTTTG-----------TTTA
AGAATC------------------------------------------------------
------------------------------CTT--------AAGAA--------------
-------------------------------------AAAAA----------------
> eury_eury_c8249_g1_i1
------------------TTATTTTA-----AAAAACAAGGATGAGTAAAATCTCAAAGA
CTGAGTTCGAAGAAGCCATTAAGTACATCTT---GGAAAACAGAAAGGAAAGAAAGTTCA
CTGAGACCATTGAGCTCCAGATCGGACTTAAGGACTACGATCCAAAGAAGGATAAGAGGT
TCTCAGGAACCATCAGACTTGCTCACCTCTGTAAGACCAAGATCAGAACTTGCGTTATCG
GAGATGTCCAGCATATGGAAGAAGCCAAGGCTCTCGGCTTAGACTGCATTGACTTGGATG
GTTTGAAGAAATTCAACAAGGAAAAGAAGTCCATTAAGAAGTGGGCCAAGAAGTACCAAC
TTCTCCTCGCCACTGATGCTCTCTCCAGAAAGATCCCAAGAGTCTTAGGTCCCACTTTGA
CCAAGATTGGTATGTACCCACAGGTCATCACCCACACCCAGCCACTCGCTGACAAGATCG
ATGAGATCAAGTCTTCAGTAAAGTTCCAGTTGAAGAAGGTTCTGTGTATGTCTGTCGCCG
TTGGTAACGAGAAGTTGACCCAACAACAGATTGAAGAGAACTTGATCTCCACCATCAACT
TCTTGGTCTCACTCTTGAAGAAGGGATGGAACAACATCAACAGTCTGACAATCAAGACCA
CCATGGGAAGACCATACAAGCTCTTCGGTTAAGCATTCAT-CGTG-----------TTTA
AGAAAC------------------------------------------------------
------------------------------CTT------ATAAAAT--------------
-------------------------------------TTGGCGTG-------------
> rari_c9901_g1_i1
-----------------GTTATTATTAAAATAAAA--AAAGATGAGTAAGATCTCACAAG
AAGAATTCGCTGAAGCCATCGCCTACATTTT---GGAGAACAGAAAGCAAAGAAACTTCA
CTGAATCCATTGAGCTCCAGATCGGTCTCAAGGACTACGATCCAAAGAAGGACAAGAGAT
TCTCAGGAACCATGAGACTCGCCCATCTCTGCAAGACTCAGATCAAGACTTGCGTTATCG
GAGATGTGCAACACATCGAAGAAGCCAAGGCTCTCGGCGTTGACTGCATCGACTTGGACG
GACTCAAGAAATTCAACAAGGAGAAGAAGGCCATTAAGAAGTGGGCCAAGAAGTACCAAT
TGTTGTTGGCTACTGACACCTTGTCCAGGAAAATTCCCAGAGTCCTGGGTCCCACTTTGA
CCAAGATTGGAATGTACCCACAAGTCATCACTCACGCCCAGCCATTGAGCGATAAGCTCG
ACGAGATCAAATCATCTGTCAAGTTCCAGTTGAAGAAAGTTTTGTGCTTAGCCGTCGTCT
GCGGAAACGAGAAGCTCACTCCAGCCCAGATCGAAGAGAACTTGATCAGTGCCATCAACT
TCTTGGTATCTCTCTTGAAGAAGGGATGGAACAACATCAAGAGTCTGACCATCAAGACAA
CCATGGGAAAGCCATACAAACTCTACGGATAAGCCTTTTGACGTG-----------TTTA
AGAAAC------------------------------------------------------
------------------------------CTTCTAAAAAAAAAAA--------------
-------------------------------------AAAAAAAA-------------
> cras_c10848_g1_i1++
-----------------ATTATTATTATTATTAAATAAAATATGAGTAAAATCACTAAGG
AAGAATTCGAAGAGGGTATTGACTTCATCTT---GGAAAACAGAAAGAAGAGAAACTTCA
CTGAGACCATCGAACTCCAGATCGGACTTAAGGATTACGATCCAAAGAAAGACAAGAGAT
TCTCTGGAACCATCAGACTTGCTCACTTGTGCAAGACTAACATCAAGATCTGCATCATTG
CTGATGTCCAACACGGAGAAGAAGCTAAGGAATTAGGCATTGACTTCATGCCTTTGGACG
CTCTCAAAAAGTTCAACAAGGACAAGAAACTCATCAAGAGATGGGCCAAGAAATACCAAT
TGCTTTTGGCTACCGATACTCTCTCAAGAAAGATCCCAAGAGTACTGGGTCCAACTTTGA
CCAAGATTGGCATGTTCCCTCAAGTTGTAACTCATGCTATCCCATTGAAGGATAAGATCG
ATGAGATCAAATCCTCTGTTAAGTTCCAACTCAAGAAGGTCCTCTGTATGTCTGTTGCCG
TCGGAAATGAGAAACTCACTAAGGAAGAGATTGAGGAGAACCTCGTCTCCACTATCAACT
TCTTGATATCTCTCCTCAAGAAGGGATGGAACAACATCAAGAGCTTGCACATCAAGACCA
CCATGGGAAAGCCAACCAAACTCTACGGATAAGTGTTTT--CGTG-----------TTTA
AAATTC------------------------------------------------------
------------------------------CT-------AAAAAAA--------------
-------------------------------------AAAAAAAA-------------
> minu_c30269_g1_i1
-------------CCCGATTATTA-------AAAATAAAACATGAGTAAAATTTCAAAGG
ACGAATTCACAGAAGCCATCGACTTCATTCT---TGAGAACAAGAAGAAGAGAAACTTCA
CTGAGACTGTTGAGCTCCAGATTGGTCTTAAGGACTACGATCCAAAGAAGGATAAGAGAT
TCTCAGGAACCATCAGACTTGCCAACTTGTGCAAGACTAATGTAAAGATCTGCATTATCG
GAGATGTTATCCATAGTGAGGAAGCCAAGGAATTGGGTCTCGACTGCATCGACTTGGACG
GACTTAAGAAATTCAACAAGGAGAAGAAGACCATTAAGAGATGGGCCAAGAAGTACCAAT
TGTTGTTGGCTACCGATACCCTCTCAAGAAAGATCCCAAGAGTCCTGGGTCCAACTTTGA
CCAAGATTGGCATGTTCCCTCAAGTTATCACCCACGCCCAGCCATTGAAGGACAAGATCG
ATGAGATCAAATCCTCAGTTAAGTTCCAGCTCAAGAAGGTCCTTTGTATGTCCGTCGCCG
TCGGAAATGAAGGTCTCACCAAGGATCAGATCGAAGAGAACCTCGTCTCCACCATCAACT
TCTTGGTCTCCCTCTTGAAGAAGGGATGGAATAACATCAAGAGTTTGAACATCAAGACCA
CTATGGGAAAACCATACAGACTCTTCGGATAAGTCTTTT--CGTG-----------TTTA
AAATTC------------------------------------------------------
------------------------------C----------AAGAA--------------
-------------------------------------AAAAAAAA-------------
