# Supplementary material for: Nontriplet feature of genetic code in Euplotes ciliates is a result of neutral evolution
Source: Proc Natl Acad Sci U S A. 2023 May 22;120(22):e2221683120. doi: 10.1073/pnas.2221683120 (PMC10235951; doi:10.1073/pnas.2221683120)
Supplement: Supplementary file 5 — Dataset S04 (GZ) [file pnas.2221683120.sd04.gz › ./nuc_alignments/eury_eury_c28489_g1_i1.fasta]

> harp_c37399_g2_i1
------------------------------------------------------------
----------AATAATT----------AAGAGAAAATGTATAAGTACAAGACCAAACATC
CGTCTTTTGAGAAGAGAAAGCACGAGTGTGATAGGATTAGAGCACGTTATGAGGATAGGA
TCCCAGTTATCTGCGAGAAGAGCCCAACTTCGAAGCTGCCAGACTTGGATAAGGATAAGT
TCTTGGTTCCGAATGATCTCTGCGCATATCAGTTCAACTTCATCATTAGAAAGAGAATTA
ATCTTCCGGAGAATGACAGTTTGTATTTCTTCGTCAACGGAAAATACTTGTTGAAAGCTG
ATACATTAATGGCCAAAGTCTACGAGGAAAGAAAAGACGCTGATGGCTTCCTCTACATCA
CCTACACCGAAGAGACAACCCTTGGCTA----------------AATTCAACCATTAGTC
A-----------TCACAATAAAAAGTTTCAAT--GCAAAAAAAAAAAAA----
> octo_c58328_g1_i1
CGGCTCTTTTCGGAATTAATCAAGTTTCAGAGAAAATTAGTATTTAATCCAAAATTTTTA
ATCCAATTATAATAATTT------AAAGATTAAATATGTACAAGTATAAACAGAAGCATC
CATCTTTCGAAAAGAGAAAGAATGAATGCGATAGAATTAGAGCACGTTATGAAGATAGAA
TCCCAGTTATTTGCGAAAAGAGCCAAACATCAAAGCTTCCAGACTTAGATAAGGATAAAT
TTTTGGTTCCAAGTGACTTGTGTGCATATCAGTTCAACTTTATCATCAGAAAAAGAATTA
ATCTACCAGAGAATGATTCATTATATTTCTTCGTCAATGGAAAGTACCTACTTAAAGCAG
ATACTTTAATGGCAAAAGTTTATGAAGAGAGAAAGGACGCAGACGGATTCCTGTACATCA
CCTACACTGAGGAAACAACTTTAGGAGA----------------GAACTAAATTTCATCC
ATTCATC-----TTCTATAACAAACCTTCAAT-----ATAAAAAAAAAA----
> rari_c4588_g1_i1
------------------------------------------------------------
---------------TTTT-------AAAGTAAAGATGTACAAATACAAGCAGAAGCACA
GTTCTTTCGACAAGAGAAAGCACGAGTGCGATAGAATCAGGGCTCGCTATCCCGACAGAA
TCCCAGTCATCTGCGAAAAGAGCACTACAAGCAAGCTTCCAGACCTGGACAAGGAAAAAT
TCCTAGTGCCAAACGACTTGTGTGCCTACCAGTTCAACTTCATCATCAGGAAGAGGATCA
ATTTGCCAGAGAATGATTCCCTCTATTTCTTCGTGAACGGAAAGTACCTCTTAAAAGCAG
ACACTTTGATGTCCAAAGTTTACGAAGACAGGAAGGATGCCGACGGGTTCCTTTACATCA
CCTACACCGAAGAAACCACCCTAGGATA----------------------AATTCTCTCC
ATATAAGTTCA-TCATATTACATTGTTTCTATACCCAAAAAAAAAAAAAAAAA
> eury_eury_c28489_g1_i1
-------------ATCTCCCCG--------------------------------------
--------ATAATAATTTTTT---AGAAAGTAAAGATGTACAAGTACAAACAGAAGCATA
GCTCATTTGAAAAGAGGAAGCATGAATGTGATAGAATCAGAGCCCGTTATGAAGACAGAA
TTCCAGTTATCTGTGAGAAGAGCTCCACTTCCAAGCTACCAGACCTTGACAAGGAAAAGT
TCTTGGTTCCAAATGATCTCTGCGCATACCAGTTCAACTTTATCATCAGAAAAAGAATAA
ATTTGCCAGAAAATGATTCTCTGTACTTCTTCGTCAACGGAAAGTATCTCCTGAAAGCAG
ACACCCTCATGTCCAAGGTTTATGAAGAAAGAAAAGACGCAGACGGATTCCTGTATATCA
CTTATACAGAAGAAACCACCTTGGGATA---ATCCAATCATCACAGGCTAAATGTTAGCA
ATGTAAT---------------AAATTTCAACTTAAAAAAAAAAAAAAA----
> petz_comp2748_c0_seq1
-------------ATCAGATCAAGTATTATATAAGAT--------------AACAAATTA
GCAGAATTATAATAAATTTTTAAAAGGAAACAAATATGTACAAGTATAAGCAGAAACATA
GCTCATTTGAGAAGAGAAAGCATGAATGCGATAGAATCAGAGCCAGGTATGAAGACAGAA
TTCCAGTTATCTGTGAGAAGAGCCCAACTTCGAAACTACCAGACCTTGATAAGGAAAAGT
TCCTTGTCCCAAATGATCTCTGTGCCTACCAATTCAACTTTATCATCAGAAAGAGAATCA
ACTTGCCAGAGAATGATTCACTGTACTTCTTCGTCAACGGAAAGTACCTCTTGAAAGCAG
ATACCCTAATGTCAAAGGTCTACGAGGACAGGAAAGATGCCGACGGGTTCCTATACGTCA
CATACACCGAAGAAACCACCCTAGGATAGATGGCGAATGATCGCAGGCT-CACATCCGAA
ATTTAAGTTTGCTTCTATAACAAAATTTCAAC-------AAAAAAAAAA----
