# Supplementary material for: Nontriplet feature of genetic code in Euplotes ciliates is a result of neutral evolution
Source: Proc Natl Acad Sci U S A. 2023 May 22;120(22):e2221683120. doi: 10.1073/pnas.2221683120 (PMC10235951; doi:10.1073/pnas.2221683120)
Supplement: Supplementary file 5 — Dataset S04 (GZ) [file pnas.2221683120.sd04.gz › ./nuc_alignments/cras_c5245_g1_i1++.fasta]

> octo_c21157_g1_i1
--------TCGGGAAATTAATATTATTAATTATAGATTTTATAAATCAATATGGTCAAGG
GAATTGCAGTCAGCGATAGCCAAATGAATATAAAACAATTTTTGATCACTGGTAGAAAAT
TGCCATCAAAGAACGAGCCAACCCCAGGCATTTTCAAGATGAGAGTATTCGCCAAGAACG
ACATTCTCGCCAAGTCTAAATTCTGGTACTTCTTAAAGAGACAGAAGAAAATCAAGAAGG
CCAACGGAGAAATTTTGTCAGTCTCTGAAATATTTGAAAGAAACACTAACGCAGTCAGGA
ATTACGGACTTGTAGTCAGATATAGATCAAGAACTGGAATCCACAATATGTATAAAGAAT
ACAGAGATGTAAGCGTTTGTGGAGCAGTTTCTCAAATGTACATGGAAATGTCAGGAAGAC
ACAGAGCTGTCCATGACACCATCCACGTTGTTAAAGCAGCAACAGTTGAAAATCCAAAGT
TGAGAAGACAACACACCATCA-CAATGGCAGCAGTCCAAACAAAATTCCCAAAGATCTCA
GCTTCTCATCGTGCCAACTCAAAGAGCCAAAGATCAACATTCGTACCACACAGACCAAAC
ACTACAATCGTTTAAATATTGGAGATTT--AAATAGTTCAAAACAA--------------
-------------------AAAAAAAA
> rari_c8_g1_i1
TTTTTTTTAATTTATTGATATATTATTAATTATAGACTTTAT-TATCAATATGGTCAAAG
GAATTTCTTGTGCCGATAGCCAGATGAAAATTAAGCAATTCTTGATTGCTGGAAGAATGC
TCCCATCCAAAAACGATCCAGAACCACAGATTTTCAAAATGAGAGTCTTCGCTAAAAACG
CCGTCCTTGCCAAGTCCAAGTTCTGGTACTTCCTCAAAAAGCAACGCAGAATCAAGAGAG
CCAACGGCGAGGTGCTGTCCGTCAGCGAAATTTTCGAGAAGAACCCAACCGCAGTCAGGA
ACTACGGGCTCGTGGTCAGATACAGGTCCAGAACCGGAATCCACAACATGTACAAGGAGT
ACAGAGACGTCAGCGTCTGCGGAGCTGTTGGACAAATGTACATGGAAATGTCTGGAAGAC
ATAGAGCCGTTCATGACACCATCCACGTCGTCAAAGCCGCCGTCGTAGAGGCTAAGGACT
TGAGAAGACAACATTCCATTGTTAACGCCAGCAA-CAAGGCCAGATTCCCAAAAACAAAG
GTGACCTACCGTGCCCCACTCAGATCCATGAGATCCACCTTCACTGCCAACAGACCAAAC
ACAACTATTGCATAAACTTGGTCATAAT--AAGCAATCCAAA--AA--------------
------------AAAAAAAAAAAAAAA
> eury_eury_c3620_g1_i1
------------------AATATTATTAATTATAGATTTTATAAATCAATATGGTAAACG
GAGTAGCCAGCCACGATATGCAGATGAGAATCAACCAATACCTAATCACTGGTAGAAAAT
TGCCAACTAAGAACGAGCCAAACCCAGGAATATTCAAAATGAGAGTGTTCGCTAAGAACG
AGGTCTTCGCCAAGTCCAAATTCTGGTACTTCCTCAAGAGACAGAGAAAGATCAAGAAGG
CTAACGGAGAGATTTTAGCTGTTTCCGAGATTTTCGAGAAGAACACTAAGGCCGTAAGAA
ACTATGGACTCGTTGTTAGATACAGATCCAGAACTGGAATTCACAACATGTACAAAGAAT
TCAGAGATGTCAGCGTTTGTGGAGCCGTCGGTCAAATGTATATGGAAATGTCCGGTAGAC
ACAGAGCCGTCCATGATACTATCCATATTGTCAAAGCCGCTGTTGTAGAGAATAAGGACT
TGAGAAGACAACATTCTATTGTTAACGCCAGCAA-CAAGTGCAGATTCCCAAAGACCAAG
GTTGCCTACCGTACTGCTACCAAATCAAAGCAAGCCACCTTCGTTGCCAACAGACCAAAC
ACCACTATCGTATAAGATTGCAAATAAT--AACTGGTTCAGGCCAAATATAGCGTGCATT
GTATTCC--------------------
> foca_c2175_g1_i2
---------------------------------------TATAAATCAATATGGTTAAAG
GAGTTTCCTGTGACGACAGTCAAATGACAATTAAGCAATTCCTAATTGCTGGAAGAAAAT
TACCAAGTAGGAACGAGCCAAATCCTCAAATTTATAAGATGAGAGTGTTCGGTAAGAATG
CCGTCTTAGCCAAGTCTAAATTCTGGTACTTCCTCAAGAAGCAGAGAAGAATAAAGAAGG
CTAATGGAGAAATTTTATCCGTAAGCGAAATTTTCGAGAAGAACCCAACATCAGTCAGAA
ACTATGGTATCGTTGTTAGATACAGATCAAGAACTGGAATTCATAACATGTACAAAGAAT
ACAGAGATGTCAGCGTATGTGGAGCCGTTTCCCAAGTATACATGGAAATGTCAGGAAGAC
ACAGAGCTGTCCATGACACTATCCATGTTGTCAAAGCCGCTGTTGTAGAGACTAAAGACT
TGAGAAGACACAAGACTATTGTTAACGCTAGTAA-CAAAGCCAAATTCCCAAAGACCAGA
CTCACCTACCGTGCTCCAACTCCAGCTCAGAAATCCTTATTCATTGCCAACAGACCAAAC
ACCACAATTGTCTAAGTCTAGAACTGAT--AAATATTACAAA--AATTATCGCGTGCAAT
GTATATTTGATCAATTATATAAAAAAA
> minu_c7224_g1_i1
--------------------------------------TTATAAAACATCATGGTCAAGG
GAATCTCCTGCAGTGACAGTCAAATGACAATTAAGCAATTCTTGATTGCTGGAAGAAAAT
TGGAAAGCAAGAACGAGCCAAACCCACAGATCTACAAGATGAGAGTGTTTGCCAAGAACG
CCGTCCTCGCCAAGTCTAAATTCTGGTACTTCCTCAAAAAGCAGAGAAGAATTAAGAAGG
CCAACGGAGAAATTTTGGCTGTCAGCGAAATCTTCGAGAAGAACCCAACCTCTGTCAGAA
ACTATGGTATTGTTGTTAGATACAGATCAAGAACTGGAATTCACAATATGTACAAGGAAT
ACAGAGATGTAAGCGTATGCGGAGCAGTTTCCCAAATGTACATGGAAATGTCCGGAAGAC
ATAGAGCTGTCCATGACACCATCCATGTTGTCAAAACCGTAGTCGTCGAAACTCCAGACT
TGAGAAGACAAAAGACCATCGTCAATGCCTCCCA-CAAGGCCGTCTTCCCAAAGACCAAG
CTTACCTTCCGTGCCCCAACCAAGGGTGAGAAATCTCTCTTGCTTGCCAACAGACCAAAC
ACCACCACCGCATAAGCTTAGAAATTCTAAAAATATTACACA------------------
-------------------AAAAAAAA
> cras_c5245_g1_i1++
----------GGCGAGACTATATTATTAATTAAAGA--TTATAAAATAACATGGTCAAGG
GAATCTCCTGCCAGGACAGTCAAATGGCTATCAAGCAATTCTTGATTGCTGGAAGAAAAT
TGCCAAGCAAGAACGAGCCAAACCCACAAATCTACAAGATGAGAGTGTTTGCCAAGAACT
CAGTCCTCGCCAAGTCTAAATTCTGGTACTTCCTCAAAAAGCAAAGAAGAATTAAGAAGG
CCAACGGAGAAATTTTGGCTGTCAGCGAAATCTTCGAGAAGAACCCAACCTCAGTTAGGA
ATTATGGTATTGTTGTGAGATACAGATCCAGAACTGGAATTCACAATATGTACAAGGAAT
ACAGAGATGTAAGCGTATGTGGAGCAGTTTCCCAAATGTACATGGAGATGTCTGGAAGAC
ACAGAGCTGTTCATGACACCATCCACGTAGTCAAAACTGTTGTCGTAGAAACTTCAGAGT
TGAGAAGACAGAAGACTATTGTAAATGCTTCTAA-CAAGGCTGTCTTCCCAAAGACCAAG
CTCACTTTCCGTGCCTCAACCCCAGGAGAGAAGGCCGTATTCCTCGCCAAGAGACCAAAC
ACTGCTATCGCATAAGTTTAGAAATCAT-AAAATGCTACAAA--AA--------------
-----------AAAAAAAAAAAAAAAA
