# Supplementary material for: Nontriplet feature of genetic code in Euplotes ciliates is a result of neutral evolution
Source: Proc Natl Acad Sci U S A. 2023 May 22;120(22):e2221683120. doi: 10.1073/pnas.2221683120 (PMC10235951; doi:10.1073/pnas.2221683120)
Supplement: Supplementary file 5 — Dataset S04 (GZ) [file pnas.2221683120.sd04.gz › ./nuc_alignments/cras_c31385_g1_i1+cras_comp12588_c0_seq1+.fasta]

> minu_c18978_g2_i1
ACTTTTGGGATAGACATCTCCATACCCAACTGTAGTCATGGTAATAATAACATTCCAAAA
GGAAGTATAGTAAGAGTTAAAGTCTTGCTCACTGACTTCACTTAGAGGCCTTTCAAAGAT
CCTCAACATATACGCTGAAATAAACGCACTTATAAAGAAAGTAATGATTAAAGTCTGATT
AGAATTCTCCTTAAATTTAGACTTTAGGGAGAAAGATAAATTAGCCTGGCATCCATTAAG
GGCACAAACTCTTTGGGCTCGAGGATTCGTGAACTTATTCGTGGTTAGAACCGTACGGAG
AATAGCGTAGCATTTTATCCAAACAAAGCAGCAGAGGAGGTTATTCATCTCATATTCGAT
CGTCACGTCGTAAACGAAGTTATATTCGTGAATTTTATATCCCTGCAGGAAGACTTGAGG
GCCGATCTGGGTAATAATAGATTCTATCAGCATGAATTTCCAAAACGGGGTGTTCCAGAA
GCTAGCCCATTCACCTTCGTCTCAATTAATGAAATTCTTCGCAACCATCCACTTGAACTG
AATGATGTACCTTATATTAAGCATTACAATAAGGTAAAATATAGAAAAAGTTGAGATGTA
CAAATTAGCTTCATTATCATATCCTTTATAATCAAGTTCATAGATCACCATGGAGTTTAA
TAAATGTATAATTGTTAGGAAGCAGCAAAGGATCTCAGTCACTTTCAGTTTTGCATAATA
CGCATTTGATTTGGTGACATCTTCCCAAGATCTAAACTCTTTATCCAATTGCTCTTGTTG
AAGCTCCTCTGCCTTTTTCTTTGCCTCCTCATCGTTCAGAGCGGGGTACTTATTCTCATT
CTTACGATGTCTGTTTAAACCAGCTGAAATACCTGCATGC-------------ATTATGA
TGGGCA---------
> cras_c31385_g1_i1+cras_comp12588_c0_seq1+
------------------------------------------------------------
------------------------------------------------------------
-------------------------------------------------------TGATT
AGAGTTTTCTTTAAATTTTGACTTTAGAGAGAACGGGAGGCTAGCGTGGCATCCATTCAG
AGCACAGACTCTTTGAGCACGAGGATTTGTAAATTTATTTGTAGTCAAAACAGTTCTGAG
GATAGCATATCACTTTATCCATACAAAGCATCATAAAAGATTGTTCACTTCATATTCGAT
CGTCACGTCGTATACATAGTTATATTCATTAACTTTATAGCCTCTTAGAAAGACTTGAGG
ACCAATTTGTGTGATGATAGATTCAATGATCATGTATTTCCAAAGGTTACTGTTCCAAAA
ACTGGCCCATTCACCTTCATCAACATTAATAAAGTTCTTGGCGACCATCCACTTGAACTG
TACATAGTACCTTACGTTAAGCATGGCAATGAGATAAAATATAGAAATAGTTGAGATATA
AAGATTGGCTTCATTGTCATATCCCTTATAATCAAGTTCATAGATCACTATAGAGTTGCC
CAAATGAATAAGTGTCAAGAAGCAGCAAAGGATCTCAGTGACCTTAAGTTTAGCATAATA
AGCATTTGATTTAGTGACATCCTCCCATGACTTGAACTCCTTCTCTAGTTCTTGCTGTTG
AAGCTCCTTTGCATTTATTTCCTCCTCTTCTTTAGTTGGCGGTTGAAAGTTTTGCTCTCC
CTTCTTGTGCCTATTTAAGGCAGCTGTCATTCCTCCGTGCATTTTGCCTGTAAATTATAA
TATTCAATAATTTTT
