# Supplementary material for: Nontriplet feature of genetic code in Euplotes ciliates is a result of neutral evolution
Source: Proc Natl Acad Sci U S A. 2023 May 22;120(22):e2221683120. doi: 10.1073/pnas.2221683120 (PMC10235951; doi:10.1073/pnas.2221683120)
Supplement: Supplementary file 5 — Dataset S04 (GZ) [file pnas.2221683120.sd04.gz › ./nuc_alignments/cras_c28919_g1_i1++.fasta]

> cras_c28919_g1_i1++
AGAGAATAAATATGGATAATTATATGATGCTTGAGAAGATAGGAAACGGGTCCTACGGGA
ACGTGTACCAGGTTTATAAGAAAGATACAGAGCAGTTCTTCGCTTGTAAGAAGTTTAAAT
AGAATTTTTAAGTCAGAGAAAGATTTGGCAAAGGAAGTTGAGGTTGAGGTACTCAGAACA
CTTGACCATCCTAATATAATTAAGGTCGAAGACATCATTTTTGAGAAAAAGACAGGAAGA
TTGCATATAATTATGGAGCAGGGCAAGAAGAATGTTTAATGAAGTTATGGAAGATAAGAA
AAATATTGGAGCAAGATTTGATGAAGAGACTATAAGGAGCTACATGAAGCAACTTGTAAG
TGCAGTAGGACATATGCATGAGAAAGGATTCTTTCACAGAGATCTCAAACCTGAAAATAT
GATACTTGTTGAAGGAAGTGATTTAAAGCTAATTGATTTTGGAACTTGCATGAGAATCGA
CAAAATTAAAGATAAAGAACCGTTTAGTGATTATGTGTCGACAAGGTGGTATAGAGCCCC
AGAATGAATACTCAAGTTCCCAAAGTATGACGAGAAGGTTGACATATTTGCAATTGGGTG
AATAATGGCAGAGTGATACCGAATGACTCCGGCTTTCTGTGGTAAAAATGCTCTTGATCA
ACTAAGAATATATTGATATGCTCTCGGCTTCCCTAAAAAGAGCGAGTGGCCAGAAGCTTA
TGAAAAGGCTGAAATCCTTGGGTTTGAAATACCCCAGCTACCTAAAAGATCAATATCTTT
TAAAGTTGACCATGCATGTCCTGAAGCCATCGATCTAATGGATATGATGCTCAGTCTCAA
CCCCTCAGATAGGCCCGACATAAAAACTATTCTAGAGCATCCATATTTCACAGACTTTGA
AGATTCCTCTAATCCATTCATCTCTCCAGTCAGAACACCAGATAAAGGAGATGCTTTTTC
TTCTCATCAGATTTTCACTGAACCTTCATTCGGAGGAGAATCAATGCCAAGTTTTGGTAG
CACATTTAAAGATGAACCTCCTTATAGAGGCATGCAATATTCTCCTGTTGATAAAAATGA
TATTTTTGCATCTGGCTGCCACAACTCCCATAAGAAAGCAAAATCAGAACTAAATGATGG
TGATGGACTTCCTCCTCAGAGAAAGTTCTCCCATTCTTATGATAAAGGTTGTTTCTCGAA
ATAAAGCTAAAAGCCAGCATGAATTAGACAATCATGAAACCGGATTTGGAGGGTTCGGTG
CTTCAGAATTTGAAGATTTCAAAGCACAG---CAAAACAGTAAGAGCCAGGCAGTGATGG
ATGATGAAATAACGAATACAGATACAGCCATCGACAACTTTGCTGACAAAAACAAGAGAC
ATAATGATAAATAGCCTCCCTTCGTTCGGAAGCCTCGTTGCTGAGTC---AAGTGTAGTC
GAGCCAAACAGAAGGAAGTCCCAGTACGTTCCGAAGAGTCAGCCTCTCGGTGACCACAAG
CCA-------GCGGCACGCAGCGCATTCGGCAAAGCACATGAAGAAG-TCAAACACGAAC
AAGCTGCAGTGGGGTCCAAGGCAATT-----CCGGACGACTCTCCTGAGTTTGCAGGTTT
CGGCAATTATATATCAAGTTCTTCTAAAATGAGTATGGAAAGTAAGG------CAAAGTC
AATTCCTAAAAAGCAGTCTATCTGAGACGATGACGAGCTGTTCTTCGCACAGTAGAAGGC
--CTGGCTCTTGAATAATGATCTATATTGGTTATTTAAGCCAATGAGGATGGTATAAATA
ATACAATATGATACTTCAAAAAAAAAAAAAAAAA--
> minu_c19820_g1_i1
------------TGGATAATTATATGATGCTTGAGAAGATAGGCAATGGGTCCTATGGAA
ACGTATACCAGATCTACCAAAAGGACACAGAGAAGTTCTTCGCTTGTAAAAAATTCAAAT
AATATTTTCAAGTCTGAAAAAGAACTTGAGAAGGAGATTGAGGTAGATGTGCTAAGGACT
TTAGACCATCCCCACATCATCAAGGTAGAAGACATAATCTTTGACAAGAAGTCAGGCAGG
CTGCATATTATTATGGAACAGGGGAAGAAGAATA-TTAATGAGGTTATGGAGGACAAGAA
AAATATTGGCGCTTCCTTTGATGAAGACACAATCCGCATATATATGAAGCAACTTATTCA
GGCAGTCGGCCATATGCATCGAAAGGGCTTCTTTCACAGGGACCTGAAACCAGAAAATAT
GATCTTGGTTGGTGAGCATGATCTCAGACTTATTGATTTCGGAACCTGCATGCGCATGGA
GAGGATCAAGGATAAAACTGCCTTCAGTGATTATGTGTCAACCAGGTGGTATAGAGCCCC
AGAGTGAATACTCAAATTCCCAAAGTATGATGAGAAGGTGGATATATTCGCAATCGGATG
AATAATGGCAGAGTGATATAGAATGAGACCTGCCTTCTGAGGGAAGAACGCACTCGATCA
GTTAAGAATATACTGATATGCACTAGGCTCACCGAAGAAATCTGAATGGCCTGAAGCGTA
TGATAAGGCAGAAGCCCTCGGATTTGAGATTCCCCAATTACCTCGGAGATCAATCTCTTA
TAAGGTTGATAAGGCAAGTTCCGAAGCCATTGACCTAATGGATAAAATGTTGAGTATGAA
TCCTTCCGAAAGACCTGACATTCAGACTATTCTAGATCATCCGTATTTTGCTGAGTTGGA
AGATTCATCAAATCCTTTCATATCTCCTGTGAGAACTCCTGATAAAGCGGAAGGTTTTTC
ATCTCACCAATTTTTCACTGAGCCATCTTTCGGAGGAGAGTCTATGCCCAGTTTTGGGAG
CAACATGAAAGATGATTCTTCTAATAAAGGAATGGAGTATTCTCCAGTGAATAAGAATGA
TATTTTTGCCTCTGGGTGTCATAGTTCTCATAAAAAGGCGAAGTCAGAGTTGAATGACGG
GGATAGTCTCCCCTCAGATAGGAAGTTCTCCCAATCTTATGAGAAAGGCGGCTT-TATAA
AGAAAGCCAAAAGCCAACATGAGTTCGATAACCAAGAGCCAGGCTTTGGAGGCTTCAATA
TTTCTGAGTTTGAAGATTTCAAAGATCAGAGAAAAAGTAGTAAGAGTCACATCCCCATGG
ATGATGAAATAACCAATACTGAGACTGTTATAGATAATATTGGAGACAGGAGCAGGAAAA
ATAATGA-GGAGAGTCTTCCCTCCTTTGGAAGTTTAGTATCAGAAACCAAAAGTACA---
GAAACTAATAGGAGGAAGTCACAATATGTCCCCAAGAGCCAAACTTTGGGGGATCATAAA
CCATCATGTTTCGGAAAGAAGCA--------AGAGCAGGAAGAGAAGTTTAAAAATGAA-
----TCTGGTGATGCTCCTGATAATTATAAGTTTGGAGAAGCGCCTGGATTCGCATCTTT
CGGAGGAAATATAGCAAG------TAAGACAAATATGAAAGAGAAGAAAGTACAAAAGCC
TTTGCCTAAGAAACATTCTGTTTGAGATGATGATGAGTTATTCTTTGCAGTATCAAAGCC
AGAGGGGTCTTAGA-GATAGTTTAT--------TGTAAG-----------GGTATAAATA
ATACGATATGATACTTCAGTTAAAAAAAAAAGATCG
