# Supplementary material for: Nontriplet feature of genetic code in Euplotes ciliates is a result of neutral evolution
Source: Proc Natl Acad Sci U S A. 2023 May 22;120(22):e2221683120. doi: 10.1073/pnas.2221683120 (PMC10235951; doi:10.1073/pnas.2221683120)
Supplement: Supplementary file 5 — Dataset S04 (GZ) [file pnas.2221683120.sd04.gz › ./nuc_alignments/cras_c28717_g1_i1++.fasta]

> petz_comp27475_c0_seq1
-----------------------------AACAATAACAGT---------------AATG
GATATTAAGTCACTTAAACTTGGAGGCAAATATACCATTGGTAAGAAGTTGGGCAGTGGA
GCATTTGGAGAGGTCTTCCTAGCTACGGATACCAAAACTGGAGAAGAGGTAGCCCTCAAG
ATTGAATCAAACAAAACTAAGCATCCGCAGCTTATTTATGAGGCCAAGTTACTCAGAATG
ATGAAGGGAAAAGGAATTCCAGATATGAAGGGAGTGATTATAGAAGGCGATTTCAATATT
ATGATCATGCAGCTGTTGGGACCATCTCTTGAGGAGTTGTTCAATTACTGTAAGCGTATA
TTTTCCCTCAAAACAGTGTTAATGTTGGCAATTCAAATGCTGGAACGTATTGAATCAGTT
CAGAGCAATCATTTCATCCATCGGGATATGAAACCAGACAACTTTTTGATTGGACACAAA
AAGCCTTCTTATATATATCTTGTTGATTTTGGTCTGGCTAAGCGCTTCAGGAACCCAAAG
ACAGGGGAACACATCCCTTGGAAAGAAGGTAAGAACCTGACTGGAACGGCAAGATATGCA
AGTCTGGCCACCCACCTTGGTTATGAACAAGCAAGGAGAGATGACCTCGAAGGTCTTGGA
TATGTGCTAATGTACTTCCTTCGAGGAAAGCTCCCATGGCAGGGCCTCCCGGGTAGAAAC
AAGAAAGAGAAGTACGAGAAGATCAAGGAAAAGAAGAAGTCTACAAACATTGAAACCTTA
TGTGAAGGTCATCCAAGCGAGTTTGCGAAGTACTTCAACTATTGCAGAAACCTGCAATTC
GAAGATAAACCGTGAGTCTCAGACCTCCGAAAGCTATTCAAGCATTTAATGAAGAAGAAG
GAATACAGATATGATTACAAGTTCGATTGGATCATCCGAAAGGCCAAGA-ACAAAGAGCT
-------------------------GAATGAAGAGAAGCAAGACTACAAGAAGAAGCTAC
TTGAGAAAATTGGAGACAAAGAAGATATCAAGAAATATGATGAGATGAAGCAAGAAGAGA
ACAAAGAATAAAAGCTGACCTGATAATCTGTCA--GCAATAAAACAATTCTG--------
---------------AAATCTAAAGTTATATTATAAAATTTT------------------
---------
> cras_c28717_g1_i1++
------------------------GATGAAATAATAATAATTAAACATCAGTGAGAAATG
GATGTCAAATCGTTAAAGCTAGGAGGCAAGTATAAGATTGGCAAGAAGCTTGGATGAGGA
GCGTTTGGCGAGGTCTATTTAGCAACAGAGTCTCATACAGGAGAGGAGGTGGCTCTCAAA
ATTGAGTCTAATAAGACCAAGCACCCACAGTTGATATATGAAGCTAAGTTATTAAGAATG
ATGAAGGGCAAAGGGATCCCTGATATGAGAGGAGTCATTATTGAGGGAGACTCTAATATA
ATGATAATGCAACTTCTTGGACCTTCTCTTGAAGAACTTTTCAATTACTGTAAAAGACAA
TTTAAGTTAAAAACTGTCTTGATGCTTGCTATTCAAATGCTCGAAAGAATTGAGCTAGTC
CAAAACAATCATTTTATTCATAGAGATATGAAGCCAGACAATTTCCTGATCGGCCATAAG
AAGCCTTCTTACATCTACTTGGTAGATTTTGGTCTAGCCAAAAGATTCAGGAATCCAAAG
ACAGGAGAACATATTCCTTGGAAGGAAGGGAAGAATTTAACTGGAACTGCCAGGTATGCC
AGTCTCAGCACTCATCTTGGTTATGAGCAATCCAGAAGAGATGATCTTGAAGGTCTCGGC
TATGTTCTTATGTACTTCCTCAAAGGAAAGCTACCATGGCAAGGACTCCCAGGTAGAAAC
AAGAAGGAGAAGTACGAACGCATCAAGGAGAAGAAGAAATCTACATCTATTGAGTCTTTG
TGAGAAGGATTCCCAAGCGAGTTTGCCAAATATTTCACATATTGCCGGGGACTTCAATTT
GAAGATAAACCATGCATCTCTGACCTCAGAAAATTGTTCAAACATTTGATGAAGAAAAAG
GAGTACGAATATGATTACAAGTTTGATTGGATCATTAAAAAGCAAAAGGTATGTAAAAAT
ACAA-----------TCCATCCAATGGGAATGTCTGGAGATGACTACAAGAGGAAGCTTA
TGGAGAAATTAGAAGGTGACAACTATGACAGAAAAC---GCAAGATGAAAGCTGTTGAAA
ATGAAGAAGAGAAACAGGATTAATATACAAAGAT-ATAGCTCATCTATTCAA--------
---ATAAATAGATGCTCATCCTATATTAGATTTTAAAGTTTCAATGGTCAAAAAAAAAAA
AAAAAAAAA
> minu_c14333_g1_i1
------------------------------------------------------------
--CGTGAAATCGTTAAAACTTGGAGGAAAGTATAAGATTGGTAAGAAGTTGGGATGAGGA
GCCTTTGGAGAAGTATACCTTGCTACTGAATCTATTGAAAGAAATGAAGTTGCTCTCAAA
ATTGAATCTAATAAGACAAAGCACCCCCAACTCATATACGAAGCTAAGCTTTTAAGAATG
ATGAAGGGTAAAGGTATTCCAGATATGAAGGGAGTTATAATTGAAGGTGATTACAACATT
ATGATCATGCAGCTTCTTGGTCCTTCCCTTGAAGAATTATTCAATTACTGTAAAAGGCAG
TTTAGACTAAAAACTGTGCTAATGCTTGCCATCCAAATGCTGGAGAGGATCGAACTTGTT
CAAAATAATCACTTCATTCACAGAGATATGAAGCCGGATAATTTTTTGATTGGTCATAAG
AAGCCTTCCTACATCTATCTTGTAGATTTTGGATTAGCAAAAAGGTTTAGGAATCCTAAG
ACAGGAGAGCATATTCCTTGGAAGGAGGGAAAAAACTTGACTGGGACGGCTAGGTACGCA
AGCCTCAGCACTCATCTCGGTTATGAGCAATCTAGGAGAGATGATTTAGAAGGCCTTGGT
TATGTCCTTATGTACTTCCTTAAGGGAAAACTCCCTTGGCAAGGACTCCCAGGCAGAAAC
AAGAAAGAGAAATATGAGCGGATCAAGGAGAAGAAGAAGTCGACCTCAATTGAGGCACTC
TGAGAAGGATTCCCAAGCGAGTTTGTGAAATTTTTCACCTACTGCAGAGGACTCCAATTT
GAAGACAAGCCATGCATTTCAGACCTCAGGAAGCTTTTCAAGCACTTAATGAAAAAGAAG
GATTATGATTATGACTATAAATTTGATTGGATTATTAAAAAGCAAAAGGTATG-----AT
TCAACTCTGGCCTTTCCCACTCCAAAGGTATCGCCAATGACGACTACAAGAGAAAAATTA
TGGAGAAATTAGAAGAGGATAAATATGATAGAAAGC---GTAAGATAAAAGAGCATGAGA
AGGAGGAGGCTAAACAAGAGTAATTTTCTAAAATCATACTGAATTTATACAAAATGCAAG
ATCATAAATAGA-GCTCAT--TTTAATAAGGTTTAAAGTTTC------------------
--AAAAAAA
> rari_c11116_g1_i1
TGGCTTCATAAATTACTGATAAAAAATTTAGTAATAACAGT----------------ATG
GACGTGAAGTCACTAAAGCTTGGAGGCAAATACAAAATAGGCAAAAAGTTGGGAAGTGGA
GCCTTCGGAGAAGTTTACCTAGCAACTGACACCAAAACCGGAGAAGAAGCTGCTCTTAAA
ATCGAATCAAACAAAACAAAGCATCCTCAATTAATTTATGAAGCCAAACTTTTAAGAATG
ATGAAGGGGAAAGGAATCCCTGATATGAAAGGAGTCATTATTGAAGGAGACTACAACATC
ATGATCATGCAGCTCCTGGGCCCTTCCCTCGAAGAGCTGTTCAACTACTGCAAAAGGCTG
TTCTCACTTAAAACTGTGCTGATGCTCGCAATTCAAATGCTGGAACGGATTGAGTTGGTT
CAAAACAATCATTTCATTCACAGGGACATGAAGCCGGACAACTTTTTGATTGGCCACAAG
AAGCCTTCCTACATCTACTTGGTGGACTTCGGGCTCGCCAAGCGGTTCAGAAACCCCAAA
ACGGGAGAACACATTCCGTGGAAGGAAGGCAAGAACTTGACCGGAACAGCAAGATATGCA
AGCTTAAGCACCCATTTGGGCTACGAGCAGTCGAGGAGAGATGATTTGGAGGGCCTGGGC
TACGTCCTCATGTACTTCCTCAAAGGCAAACTGCCTTGGCAAGGCCTCCCAGGCAGAAAC
AAGAAGGAAAAGTACGAACGCATCAAGGAAAAGAAGAAGAGCACAAGCGTCGAAAGCTTA
TGCGAAGGCTTCCCCTCCGAGTTCGTTAAATATTTCTCGTACTGCCGCAACCTGCAATTT
GAAGATAAACCATGCATTTCTGACTTGAGGAAATTGTTCAAGCACCTGATGAAGAAGAAG
GAGTACGAGTACGACTACAAGTTCGACTGGATCCTCAGGAAGC-AGAGACATAAGGAACT
-------------------------AGGCCCTCCCCAGGAAGACTACAAGAAAAAATTAC
TTGAAAAACTAGAAGGAGAC------GATAAAAAGC---GGAAGAGGAAGGACGGAGATG
AAGAAATGGAGGC----------------------GTAATTAATCTATTTCA--------
----------------------ATGATAA-----------TC------------------
--AAAAAAA
> foca_c30504_g1_i1
----------------------------------------------------CTCAAATG
GACATAAAATCGTTAAAGCTTGGTGGTAAATATAAGATCGGTAAGAAGCTTGGAAGTGGT
GCATTCGGAGAAGTATACTTAGCTACTGATACAAAAAATGGAGAAGAAGCAGCCCTTAAA
ATTGAATCTAACAAAACAAAGCATCCACAATTGATTTATGAAGCAAAATTATTAAGAATG
ATGAAGGGAAAAGGAATCCCAGACATGAAAGGAGTTATCATTGAAGGAGACTATAACATC
ATGATCATGCAGTTGTTAGGACCATCTCTTGAAGAACTCTTCAATTACTGTAAAAGAATA
TTTTCGCTTAAAACAGTTCTCATGCTAGCAATTCAAATGTTAGAAAGAATTGAGCTGGTA
CAGAATAATCATTTTATCCATCGTGATATGAAGCCAGACAACTTTTTGATCGGCCACAAG
AAACCCTCTTACATCTACTTGGTTGATTTCGGTCTGGCCAAGAGATTTAGAAACCCTAAG
ACAGGAGAACATATCCCATGGAAGGAAGGAAAGAACTTAACTGGGACTGCTAGATATGCT
AGTCTAAGCACACATCTAGGATATGAACAATCAAGAAGAGATGATTTAGAAGGATTAGGA
TACGTTCTCATGTACTTCCTAAAGGGTAAACTTCCTTGGCAAGGACTTCCTGGTAGAAAT
AAGAAGGAAAAATACGAGCGTATTAAGGAGAAGAAGAAGAGCACATCGATTGAGAGTCTT
TGTGAAAGTTTCCCTAGTGCATTTGCTAAATACTTCACATACTGTCGTAACTTGCAATTC
GAGGATAAACCTTGCATTTCAGACCTGCGGAAGTTGTTCAAACATCTCATGAAAAAGAAT
AATTATGATTACGATTACAAGTTTGACTGGATTTTAAGAAAGC-AAAGACACAAAGAAAT
-------------------------CGGTATGAACCAGGATGATTATAAGAGAAAGATTA
TCGAGAAGTTAGAAGGTGACAAATATGACAAAAAAC---GTAAGGGAAAAGAAGGCGAGG
AAGAAGA----------------------------TCAATAAACTAATTATA--------
----------------------ACAATAATTTTCAATTGTTT------------------
GAAAAAAAA
