# Supplementary material for: Nontriplet feature of genetic code in Euplotes ciliates is a result of neutral evolution
Source: Proc Natl Acad Sci U S A. 2023 May 22;120(22):e2221683120. doi: 10.1073/pnas.2221683120 (PMC10235951; doi:10.1073/pnas.2221683120)
Supplement: Supplementary file 5 — Dataset S04 (GZ) [file pnas.2221683120.sd04.gz › ./nuc_alignments/harp_c39259_g2_i1.fasta]

> octo_c45432_g1_i1
-----------------TTTGATTACTTCTGCATATTTACAACAGGTGGAGTTGTTCTGT
GGTACAAAGCATTCGTAGAACTCAACTTTGATTTAATCAATCAGCTAATCAAAGATATTA
TGATAGAAGAGAAAACTGCAAAGAATCAATTCATTTTCAGAGACAACATAATCAAGTGGA
AAGTTGCAAACGATTTGAACTTAGTATTCACTGTTGTTTATAAGGAGGTTCTTCATCTGA
CGTACGTGGACGATCTTCTTGATATGATACAAACTGAGTTCATTAAAAAGATAGTACCAA
ATCTTGAGCTTGAAAATGGTCTATATATTACATTACCTTCATCATTTGATAAATTATTCT
TACAAATCCAACAGAAATGGGAATCAAAAACACAAGAATTAAAGAGTCCTAAGAAAATGA
GAACGTTTACAGAGTCAAAGAAGGCAAAGAAAAATAACCAGACAACTGGTATCGGTTCTT
CAACAGCAAGTGACTCAAAACCA------TCAAGCACTAAAGGAGATGATGAAGATGAAC
CAGCAGAAGCAGATGGAGATGAGTCAAAATTATCTTCTGAAGAAATTGCAAGAAAGAAAC
TTGCTGATAAATATAAGAAGAATAGAAGTAGTACTATGAAGAAGAAGGATAGCGAGAAGA
AAGAGGTAGAGAAGAAAGAAGATAATAAA---AAGAGCAAAGAAGGAAGATTTTGGGGTT
ACAAAGACAAGATTACTGAAGAAGACATGAAGCTAATAGACAGATCTAAAGCAAGCAATG
AAGAAAATAAGCTTGAAGCAGCAATGAAGAAATATGGTACTGAAGATGAAGGTGATGCTG
AA---GAATATTGGGAGTCTGATGAAGAAGATAAGGAAATTGAAAATAAGGGAGGCCTAT
TTGCTAGATTCACAAACACTATAAAAAGCTTTACAGGAAATAAAGAAATTACTGAAGATG
ATATTGATCCTATTATGAAAGTATTTAGTGATGGATTGATGGAGAAAAATGTTGCACAAG
AAATAGCAGTATCATTATGAGATAGTGTTAAGAAAACTCTTATTAAGACTAAAACTGAAT
CATTTACAACAGTAAAAACTACAGTTAAGAACGCACTTATTGAATCTTTAAGAAAAATAT
TAACACCAAAAAGAAAAATTGATATTTTAAAAGATGCTTTTGCAGCAAAGAAAATAGGTG
AACCATATAAAATTGTATTCATTGGAGTAAATGGTGTTGGAAAATCAACTTCTCTTGCAA
AGGTTGGATATTATTTAAAGAATAAAGGAAAGCTAAGTTTAATGATTGCAGCCTGCGATA
ATTTTAGAGCTGGAGCTGTAGAGCAATTAAAGGTTCACTCAAAGTGTTTGAATGTTCCAC
TCTATGATAAAGGTTATAAAGATGATCCTGCATATATTGCACAAGAAGCAATTACTGATG
CAAAGAAGAAAGGAATTGATGTTGTTTTAATTGATACTGCAGGAAGAATGCAAGATAATG
AGCCATTAATGAAAGCTCTTGCAAAGCTAGTACATATCAATTCTCCTGATCTTGTATTAT
TTGTTGGAGAGGCACTTGTTGGAAATGATGCAACAGACCAACTAACCAAATTTAATCAAT
CCTTGATTGATTTTTCTTATCAAGGTAGCAATCCAAGAACTATTGACGGAATCATTCTTT
CAAAGTGTGATACTGTTGATGATAAGATTGGAGCTGCTATATCCATGGTTTACAGTACTG
GTAAACCAATTGTGTTCATGGGAATTGGGGAAAAGTATCCCCACTTGAAAAAGATGAACA
TCAATACAGTGATAAACTCACTTTTATCCTAGTTATGACAGCTGTCAAATTACCATTTGT
TCAATTCGACACAAA
> harp_c39259_g2_i1
ATTAAATTGTAGAAATGTTTGATTATTTCTGCATTTTCACTACCGGTGGAGTTGTGCTCT
GGTACAAGGCCTTTGTGGAGTTGAAATTTGACCTCATCAACCAGTTGATCAAAGACATTA
TGATCGAGGAGAAGACTGCGAAGAACCAGTTCATCTTCAAAGACAACATAATAAAATGGA
AGATCGCAAATGATTTGAACCTTGTGTTCACGGTCGTCTATAAAGAAGTGCTGCACTTGA
CGCACATCGACGAACTGCTCGAAATGATCAGCACAGAGTTCATAAAGAAGATAGTGCCCA
ACCTCGAGGTTGACAACGGTCTCTACATGACACTTCCAACGTACTTCGACAAACACTTCA
TGCAGATCCAGCTGAAGTGGGAGGCCAAAACTCAGGATCTGAAGAGCCCAAAGAAAATGC
GTACCTTCAACGAGTCTAAAAACGCAAAGAAGAACAACCCCTCGACCGGCATCAGCAAGT
CGACTGACTCCGACTCGAAAGCAGAAAAGCCGGGGATCGAAGAAACCGCCGTCGACGAGA
CCCAAGGTGGCGAGGGAGAC---TCCAAGCTGTCGAGCGAAGAACTCGCCCGCAAGAAAC
TCGCCAGCAGATACAAGAAG------AGCAACACTATCAAGAAGAAG-------------
--GAGCCAGAGAAGGTCGAGGAGTCCAAGTCCAAATCGAAAGAAGGCAGGTTCTGGGGCT
TCAAAGACAAAATCACCGACGAGGACAAAAAGAGGATCGATAGGTCCAAGACCGTCTCTG
AAGATTCGAAGTTCGAGGAAGCACTCAGAAGATACGGACCT---GATGAAGGCGATAGCG
ACCCTGACTACTGGGAGTCTGATGAGGAAGACAAAGAAGTCGAGAATAAGGGCGGCCTGT
TCTCAAGATTTACCAGCAAAATCAAAAGCTTCACTGGAAACAAAGAAATTACCGAAGATG
ACATTGATCCAATCATGAAGGTCTTCAGCGACGGCCTAATGGAGAAAAACGTCGCCCAGG
AAATCGCCGTTTCGTTGTGAGAGAGTATTAAGAAGTCGCTTTTAAAGACTAAAACCGAAT
CGTTCACTACCGTGAAAACAACTGTTAAGAATGCGCTGATCGAATCACTTAAGAAGATTT
TGACTCCGAAGAAACAGATCGATATACTGAAGGATGCCTTCGCAGCAAAGAAGAGAGGAG
AGCCGTATAAGGTAGTCTTCATTGGGGTCAATGGAGTCGGCAAGTCCACGTCACTCGCCA
AGGTGGGGTACTATCTCAAGACAAAAGGAAAGCTTAGTTTGATGATCGCTGCTTGAGACA
ACTTCAGAGCAGGAGCTGTGGAGCAACTCAAAGTCCACTCAAGATGTTTGGATGTTCCTC
TCTACGACAAAGGGTACAAAGACGATCCTGCTTTTATCGCGCAAGAAGCCATTACAGAGG
CAAAGAAGAAGGGAATAGACGTTGTACTTATTGATACAGCTGGGAGAATGCAGGACAATG
AGCCTTTGATGAAGGCGCTGGCAAAGCTTGTCCACATCAACGCTCCAGATCTTGTGCTGT
TTGTGGGAGAAGCCCTTGTCGGAAACGATGCGACAGATCAGCTGACCAAATTCAATCAAG
CTCTAATCGATTATTCGTACCAGGGAAGCAATCCAAGAACGATTGACGGCATCATTCTTT
CTAAATGCGATACTGTCGATGATAAGATTGGAGCTTCGATCTCAATGGTTTACAGCACAG
GAAAACCCATTGTTTTCATGGGAATTGGAGAGAAGTACCCCAATCTCAAGAAAATGAACA
TCAACACGGTGATCAACTCGTTGCTATCCTAATT------GATGTTTGGCTAACAGCTGT
TCAA-CCAAAAAAAA
