# Supplementary material for: Nontriplet feature of genetic code in Euplotes ciliates is a result of neutral evolution
Source: Proc Natl Acad Sci U S A. 2023 May 22;120(22):e2221683120. doi: 10.1073/pnas.2221683120 (PMC10235951; doi:10.1073/pnas.2221683120)
Supplement: Supplementary file 5 — Dataset S04 (GZ) [file pnas.2221683120.sd04.gz › ./nuc_alignments/cras_c7301_g1_i1++.fasta]

> cras_c7301_g1_i1++
ATATATATATATATTTAAATTTGAAAGTAAATATGTACAACGAGGATCCAGGA-------
GCTCACTTC---AATCAAGGAATTTTCGGAGG---TGAAGGAAAACAAAAGACACAACAA
CTCAAAAATCTAACAACTGCTGAGATAAAGAACATTGTCGGAGGCCTCAACAGGCCACCC
TTCATGTGCAATCTATCCCTCGTAGACTTTGATGACAAGACACCACTTGAACTCCTAGAG
TTATTGAATACTGTTCTGGGGGAACTTGACGAAACCCACAAAGCTGTCGATATCAGATCT
GAGACTCAAGATGCCACCACTGAAAGAATTTGTGGCTTCTTGACTGTGCTTGGATTTCCA
TTTGATCTTACCCCATCATTAAAGAGAGATGTAGTACATGGAGACAAGAAGACCATTCAT
AATATCCTGAACTGGATTCTACAAAGACCTCAAGATTTGAAGAGAATCTCTTATACTTCA
AAGTTCTTAGTGGCCTTGTCAATCCCTGAAGAACTAATGATGGACGAAGAGATTAGAGAG
ACTATGGATGTCTACAAAAACCTCCAGGCTGAATTCACTGCTGTACATCAGAACTTAGAG
GTTTTGAGATCTGAAGCAATGTCACCAGATCAGCTGAAGAAAGAGATCACTCAGCTTGAA
TCAGAAAAAGAGCAACTCATCTCAAAGATCAGTATCTTCAAGGACAAGAATGATGATCCT
GATTTCAAAGATCTCCTCGATGCTACCAGCCAGCTTAGAAAAGAGCAAGAGACTGAAGCT
AGGAATGCTGAGAAGATGTCTGAACAAAGAAACATGCTTGAACAATCTGAACAGCAAGAG
TACATGACTAGACAAAGACTCATGGACGCTCAGAAGAACTCCTCTGCTGATGTAACTGCT
GACCAGATGCTAGTTCAATTGAGAAACGAGACTAAGAAGAACAGAGAGCTCTGCTACGAT
GTTTTGGAAAGAGAGTATGAAGATAAGTACCAGAGAAGCCAGAAAATAGAAATGGTTCTG
GCCGAACCAGTCACCACTCAAGGAGACATTGATCAGCTAGCCAATGAGGTTAGAAGACTT
CAGAGAGACTGCCAGGTCCTTGACGACAAACTTAGCTCTACTAACCCAGCTGATGACAAT
CTTGCTATTTACAAGACTCAAGCAGCTGCTGCTTCTAAAAAGAAGGAGAATAAGAATGAT
GAGATGCAGACACTTGAGAAAGAAAAAATTGCTCTTGAGAAACTTATGGCAGAGAAAGAA
CAGGAATATGTACAGACTAAAGGAACTAAGTACATGAAGAGAGATGACTTCAAGCAATAC
GCCGCATCTCTTAGAGGAAAGAACCAGAAATATAAAAAAATGAAGAAGAACCTTGAAGAC
ATCAGATCCGAACTAGCTGTACTCAACAGAACTGAGCAAATCTTGAAAAACAAGGCTGAA
ATGACTGATGACTTGATGAAGAAGCTCGAAGAGCAAAAGGGAATTGCCGGATATTCTAAA
ATCCAAGATGACATGGAGAAGGTTGCTAAAGACAGACAAGAAATTGATAAACTTAAAGAA
GGATCTCTCCAAGAACTTACTAAGGTCGTACAAAATATTGAAGAACAACTCAAGTCTAAG
AAGTCTAAGCTTGCTCCCCAGATTAAACAGCTGAGAACTTATCGAAAGAAATACGAGGAA
AGAGAAGGTGATTATCTAAAGCATAAAAAGGCATATGAGAATACTCTCATGAGTTTTGAA
GCTGATAAGAAGAATCTGGAAGAAGACACCAATAAGCTATGGAATGAGTATAAGGAAGAA
GAGACTAAGTATCACTCCTTGAACATTCAGAGTACTATCCATAGTGTTTTGAAGAAGAAT
ATCCAAATGGAGACCCAATTCCAAAAGAACCCAGATGCTAGATTATCTGATGATTTCAAG
TCTCTTTCTGAAATGTACTCTGCAAAATTAGAGCAGGAGGATGAGACCATCAGAGATTTA
AAGAAGCATCAGAGATATGTCAAGGATAACCTCGAAAATAACAGCTTACAAGTGAGACTC
TTTGACGACCTTGTCAAGATCTTGGCAGTCAAGAAGAAGTCTGCTCTCTCAGGAGAGGCA
GCTGGTATCGGTTATGAAGACAAGAATGCCAAGGACTATGACAGATTCGTTCTGAGAGAA
GACTAG---TTTACCTGAC-AATTCAATCAGATC---------------
> minu_c20235_g1_i1
--------------------------GAAAAGATGAATTACGAGG----AGAATGATGGT
GCTCATTTC---AACCAAGGTATCTTTGGTAC---TGAAGGCAAGCAAAAGACTCAGCAA
CTCAAGAATCTGACGACTGCTGAAATTAAGGCGATCGTGGGAGGTCTCAACAGACCCCCA
TTCATGTGCAATCTCTCATTAGTTGATTTCGATGATAAAACACCTCTGGAGTTACTCGAA
CTCCTGAACAAAGTTCTCGGGGAGCTTGACGATTCTCATAAGGAGGTCGATATCAGGTCT
GAGACCCAAGATGCCACCACAGAAAGAATCTGTGGCTTCCTTACCGTGCTCGGATTCCCA
TTCGAGTTCACCCCTTCTATCAAAAGAGATGTCGTCCATGGAGATAAGAAGGCAATCCAT
AATATTCTCAATTGGATTTTGCAAAGACCCCAAGATTTGAAAAGAATCGCTTATACTTCC
AAATTCTTGGTGGCTCTCTCCATCCCAGAGGAGCTCCTCATGGATGAGGAGATCAGGGAG
ACAATGGATGTCTACAAGAACCTCCAGGCTGAGTTCACTGCCGTCCATCAGAACTTGGAG
ATGCTTAGGTCTGAAGCTATGTCTCCAGATCAATTAAAGAAGGAGATCACCCAGCTTGAG
TCTGAAAAGGAACAACTGGTCTCCAAAATTAGTATCTTCAAAGACAAGAATGACGATCCT
GACTTCAAGGAACTCCTTGATGCCACCAGTCAGCTCAGGAAGGAGCAGGAGACTGAGGCC
AGAAATGCTGAGAAAATGGCTGAGCAAAGAAATATGCTTGAGCAATCCGAACAACAGGAG
TATATGACAAGGCAAAAATTAATGGAAGCTCAGAAGAACTCCTCTGCTGACGTAACTGCT
GACCAAATGTTGGTCCAACTGAGGAACGAGACTAAGAAAAATAGAGAACTCTGCTACGAC
GTCCTCGAGAGAGAGTACCAGGATAAGTACGAAAGAAGCCAGAAAATAGAAATGGTTCTG
GGAGAACCAGTCACCACCCAAGGTGATATTGATAATCTCGCAAATGAGGTTAGAAGACTT
CAGAGAGACTGCCAGATCTTGGATGATAAGCTCTCCTCAGCCAATCCTGCTGATGACAAC
CTGGCCATCTACAAGACCCAGGCAGCTGCAGCTTCCAAAAAGAAGGAGAACAAGAATGAG
GAAATGAGTACTCTTGAAAAAGAGAAAATCGCCCTTGAAAGACTCATGGCTGAGAAAGAG
CAGGAATACGTTCAGACTAAAGGAACTAAATATATGAAGAGAGATGACTTCAAGCAATAC
GCTGCTTCTCTTAGAGGAAAGAACCAGAAATATAAGAAGATGAAGAAGAACCTCGAAGAT
ATCAGATCTGAACTTGCTGTGCTGAACAGAACTGAACAAATCCTTAAGAATAAAGCTGAG
ATGACTGAAGACTTAGTCCAAAAATTAGAGGAACAGAAAGGAATTGCTGGCTACTCTAAG
ATCCAAGATGATATGGAAAAGGTCGCTAAAGATAGACAAGAAATTGATAAGCTTAAGGAA
GGATCCTTACAAGAGCTCACCAAGGTCGTCCAGAATATTGAGGAACAACTGAAAGCTAAA
AAGTCTAAACTTGCTCCTCAAATCAAGCAATTAAGAACCTACAGAAAGAAGTACGAAGAG
CGTGAAGGTGATTACCTGAAGCACAAGAAGGGCTACGAGAATACCCTTATGAGTTTCGAA
GCTGACAAGAAAAACCTCGAAGAAGACACCAATAAGCTCTGGGAAGAGTACAAAGAAGAG
GAGACCAAGTACCATTCCTTGAACATCCAGAGTACGATCCATAGCGTCTTGAAGAAGTCC
GTCCAGATGGAGACTCAGTTCCAGAAGAACCCAGATGCGAGGTTCTCAGATGACTTCAAG
TCCGTCTCTGAGATGTACTCTGCCAAACTTGAACAAGAGGATGAGACTATCAGAGATCTC
AAGAAGCACCAGAGATATGTCAAGGATAACCTGGAGAACAACAGTTTGCAGGTGAGACTC
TTTGACGACCTCGCCAAAATCTTGGCTGTCAAGAAGAAATCCGCACTTTCAGGAGAAGCT
GCCGGTATTGGATATGAAGACAAAAACGCTAAGGATTATGACAGATTCGTACTCAGAGAA
GACTAAAACAATATTTGAAGAATTCATTCCTGCTAAAAAAAAAGATCGG
> rari_c20301_g1_i1
-------------------------AAGTAGCAGGCAGCATGCAAGCTCAAAATTACGGT
GATGACTTCGGAAATCAAGGAATTTTCGGACA---CAAAGAAGAAAGCAAAGGACTTCAG
ATGAAGAATCTTTCCACCCAGGAAATCAAGCAGATTGTGGATGGGCTCAACAGACCTCCA
TTCATGTGCAACTTATCTTTGGTAGATTTCGACGACAAGACTCCATTGGAGTTATTGGAA
CTTTTGAACAAAGTTCTGGGCGAACTTGACGAATCCCATAAGAAAGTAGATATCCGCTCT
GAGACCCAAGACGCCACGACTGAAAGAATGTGCGGATTTTTGACTGTGCTGGGCTTCCCG
ATCAACATGACCCCTCAGGTCAAAAGAGACATTGTGCACGGCGACAAAAAGGCGATTAAC
AATATCTTGCACTGGATCTTGCAAAGGCCCCAGGACCTGAAACGTATTGCCTACACCTCC
AAGTTCTTGGTCTCCCTATCCATCCCGGAGGAACTCATGATGGATGAGGAAATTAGGGAA
GCTATGCAGCTGTACAAAGACCAGCAGGCTGAATTCACAGCTGTTCATCAGAACCTGGAG
ATGATCAGAGCTGACTCCATGTCACCAGAGCAGCTCAAGAAGGAAATCACGCAGTTGGAG
TCTGAGAAGGAGCAATTGGTTACTAAAATCAACATGTTCAAGGACAAGAACACTGATTCT
GACTTCCAGGAGCTTCTGGACGCAACCAGTATGCTGAGGAAGGAGCAGGAGACTGAGGCC
AGGCATTCTGAAAAGATGGCTGACCAGAGAAACATGCTTGATCACTATGAGCAACAGCAG
TATGCTACTCGCCAGAGACTGATGGATGCGAAGAGGAACACCTCCGCAGACGTCTCTGCT
GAGCAGATGCTCAACCAGCTCAGAACCGAGACCAAGAAGAACAGAGACTTGTGCTATGAA
GTTTTGGGCAGAGAGCTCCAGGATAAATCTGAAAGATGCCAAAAAGTTGAAATGCTTCTG
GCCGAACCCATGACTACCCAGGGTGATATTGACAAGCTTGCCAATGAAGTTAGAAGACTC
CAAAGAGACTGCCAGAATCTTGAGGATAAATTGAGCAACGCCAACCCAGCTGATGACAAC
CTGGCCATCTACAAGACTCAAGCTGCCGCTGCTTCCAAGAGAAAGGAGAACAAGATCGAT
GAAATGAACACTTTGGAAAAGGAAAAGCATGCTTTGGAGAAACTCATGGCTGATAAAGAG
CAGGAGTATGTCCAAACTAAGGGAACCAAGTACATGAAGAGGGATGACTTCAAGCAGTAC
GCCGCTTCCCTTCGTGGCAAGAACCAGAAATACAAGAAAATGAAGAAAGAGCTCGAACAG
ATCAGATCTGAGCTCGCCGTCCTCAGCAGAACTGAGCAAATTTTGAAGAACAAAGCCGAG
ATGACCGATGACTTGATGAGAAAACTTGAGGAGCAGAAAGGAATTGCTGGATACTCCAAA
ATTCAAGATGACATGGAAAAGGTTGCCAAAGACAGACAAGAAATTGACAAGATGAAGGAA
GGCTCTTTACAGGAGCTGACCAAGGTCGTCCAGAACATCGAAGCCCAACTCAAGGAAAAG
AAGTCTAAGCTTGCTCCTCAAATCAAGCAGCTGAGATCATATCGAAAGAAGTATGAAGAA
AAGGAAGGGGACTATCTAAAATACAAAAAGTCGTACGAGAACACCCTCATGAGTTTCGAA
GCTGACAAGAAGAACTTGCAAGAAGACACTAATAAATTGTGGAAGGATTACAAAGAAGAG
GAGACTAGATACCACTCTTTGAACATCCAGAGCAGAATTTACGATGCTTTGAAGAAGACT
GTCCATGCTGAGACCCAGTTTTTGAAGACTCCAGATGCCAGATTCTCCGATGACTTCAAG
TCCCTGTCTGAAATGTACTCTGCTAAGCTAGAACAGCAGGATGAGATGGTGAAGGATCTC
AAGAAGCACCAGAGATATGTCAAGGATAATTTGGAAAACAACAGTATGCAAGTGAAGCTC
TTTGACAGTCTCGCCAAGATTCTCCAGGTCAAGAAGCACGCTCTCCTCGCCGGTGACCAT
GATGGAATCGGTTATGAGGATACAGGTGCTGCTGGATACGACAGATTCGTCTTGAGAGAC
GAATAAGCGTTCGTTTT---CATTCAATTCAAGTGCAAAAAAAAAA---
> eury_eury_c5451_g1_i1
----------------------------AAAGTAGCAAGATGATGTCGCATAACAATGAC
AACGATTTTGGAAACCAAGGTATCTTTGGAGGAAATAAAGAGAAAACAAAGGGAGGCAAT
ATGAAGAATTTATCCACTGCTGAGATCAAGCAAATTGTCGACGGCCTCAACAGACCACCC
TTCATGAGCAACCTCTCTTTGGTTGATTTCGATGACAAAACACCATTGGAGTTACTGGAA
TTGCTGAACCAAGTTCTAGGAGAATTAGATGAGTCCCATAAGAAGGTGGATATTAGATCT
GAGACCCAAGATGCAACCACTGAAAGAATCTGTGGTTTCCTTGCTGTGCTAGGTTTCCCA
TTCCAATTCACTCCTCAGCTAAAGAGAGACCTTGTGCATGGAGATAAGAAGGTCATTAAC
AATATCTTGTTGTGGATTCTACAAAGACCTCAAGATCTCAAGAGAATTGCATATACTTCT
AAATTCTTGGTATCCCTATCAATCCCTGAGGAACTGTTGATGGATGAGGAGATCAGAGAA
ACAATGCAGGTGTACAAGGACTTACAGGCTGAGTTCACTGCTGTCCATCAGAACCTAGAA
ATGCTCAGAAGTGAGTCTATGTCACCAGAGCAACTCAAGAAGGAGATCACTCAGCTTGAG
TCAGAGAAAGAGCAGCTGGTTACCAAAATCAACATGTTCAAGGACAAGAACACTGACTCT
GAATTCCAGGAATTACTTGAGGCTACCAGTATGCTAAGAAAGGAACAGGAGACTGAAGCT
AAATATGCTGAGAAAACAGCAGACCAAAGGAACATGCTTGAGCACTATGAGCAACAGCAG
TATGCTACTAGACAGAGACTAATGGATGCAAGGAAGAACACCTCTGATGATGTCTCAGCT
GAGCAAATGTTGACCCAACTCAGAAATGACACTAAGAAAAATAGAGAACTCTGTTATGAG
GTACTCGGAAGAGAGTTACAAGATAAAGGAGAGAGATGCCAGAAAATAGAAATGTTACTG
TCAGAGCCCGTTACAACTCAATCTGATATTGATAAGTTTGCAAATGAAGTCAGAAGACTA
CAGAGAGATTGCCAGACTTTAGATGACAAGCTATCATCTGCAAATCCAGCAGATGACAAC
TTGGCCATTTACAAGACCCAGGCTGCAGCTGCTTCCAAGAGGAAAGAGAACAAGGACGAA
GAGATGCATGCCTTAGAAAAGGAGAAGTATGCCCTTGAAAAGATGATGGCTGATAAAGAG
GCAGAGTACGTCAAAACCAAGGGTACCAAATACATGAAGAGAGATGACTTCAAGCAGTAT
GCTGCATCCCTCAGAGGCAAGAACCAGAAGTACAAGAAGATGAAGAAGCAACTTGAGGAG
ATCAGATCTGAGCTTGCTATTCTCAGTAGAACTGAACAAATTCTGAAAAACAAAGCCGAA
ATGAACGATGACCTTATTAGAAAACTAGAGGAACAAAAAGGAATTGCTGGGTACAGCAAG
ATTGAAGAAGAAATGGAAAATGTGGCTAGAGATAGACAGAAGGTCGATGAGCTTAAGGCT
GGATCCCTCCAAGAGCTTACTAAAGTTGTTCAGAACATTGAAGCCCAGTTAAAGGAGAAG
AAGGCAAAGCTTGCTCCTCAAATCAAGCAACTAAGATCCTACAGAAAGAAGTATGAGGAG
AAGGAAGGTGATTATCTAAAGTATAAGAAATCATATGAAAATACTCTAATGAGTTTTGAA
GCTGATAAAAAGAATCTTGAAGAGGATACTAACAAACTTTGGAACGAGTATAAGGAAGAG
GAGACTAAGTATCACTCTTTGAACATTCAAAGTAGAATCTATGACGCTTTGAAAAAGTCT
ATCCAACAGGAGACCCAATTTTTAAAGAACCCAGAGGCCAGACTATCAGATGACTTCAAA
TCCCTTTCTGAGTTGTACTCAGCTAAGCTAGAGCAGCAGGATGAAATGATAAAGGACTTG
AAGAAACACCAGAGATATGTCAAGGATAATCTTGAAAACAACAGTTTACAAGTCAAATTG
TTCAGCGATTTGGCTAGGATTCTCGAGGTCAAGAAACATGCCCTCCTTGCCGGCGATACC
TATGGAATTGGATATGAGGACAAGGATGCAACTGGATATGACAGATTCGTACTCAGAGAT
GAATAA-----TACCTA---CACTTA-----------------------
