# Supplementary material for: Nontriplet feature of genetic code in Euplotes ciliates is a result of neutral evolution
Source: Proc Natl Acad Sci U S A. 2023 May 22;120(22):e2221683120. doi: 10.1073/pnas.2221683120 (PMC10235951; doi:10.1073/pnas.2221683120)
Supplement: Supplementary file 5 — Dataset S04 (GZ) [file pnas.2221683120.sd04.gz › ./nuc_alignments/eury_eury_c7268_g1_i1.fasta]

> rari_c8767_g1_i1
TTTTTTTTCAAATGATAATTTTTATT--AGGTATGGTAAAAGACATCACCCCCGAAATGG
CTGAGATGGCCATTAAAGGAAAGTTCCTTCACTGCAAAGACATTCATGACCACACTTGCG
AGTATGAAGCAATTGAGAGGTTTTTGAAAGTGATGAATATCGCATGGAAATTTTACCTGC
CGATCCACGCAGTGCCCACCCTGATCTTCGGTTTCAAAGTATTGCGTAAACACCCATTAA
AATTCATCTACAAGTTGGGGAAAAATGTGCTGAGATCTTGCCTGTTTCTGGCCACCTACA
TCGCTCTTTTCAGATACGGGCTGTGCTTTTTCAAAAATTCAAGGGGAGTAATTGACCGGA
GAGTGGTAATTTACTCCGGGTTCATTAGCGGCTTCGGCCTCTGTTGGGAACCCCAGAGCA
GGCGTACGGAGCTAGCCCTCTACTTCCTCCCAAGATTCATCGAAGCTTTCTGGGCTTGGT
GTAAGAAACGCCAGTGGGTGACCCCAATCCCCTACGGAGAAGTAGGCCTCTTCGCCGTAG
CCATGGCTATCCTGATGTACTGCTACCAGAACGAGCAGAAGAACATCAAGAAGACCTACT
TGAGCATCTTCAAGTACTTCTGGGGCGAAAATTAATGCCAAAGGGAGCCTAT--------
-------------------------TGCTTATCCCCACCCTTT------------CTATA
AAAAAAAAAAAAAAA
> eury_eury_c7268_g1_i1
----------------------------AGTAATGGTAAAGGACATCACACCTGAGCTGG
CAGAAGCTGTCATTAAGGGCAAATTCTTGCATTGCAAGGATATTCACGACCACACATGTG
AGTACGAAGCTCTTGAGAGATTCTTCAAAGTAATGAACATCGCATGGAAGTTCTACCTCC
CGATCCACGCAGTCCCCACCTTGATATTCCAGTTCAAGTTGCTCAGGAAACAGCCTCTAA
AATTCTTCTACAAACTTGGCAAGAATGTGCTGAGATCCTGCCTGTTCTTGGCTACCTATA
TTGCTGTATTCAGATATGGCCTATGCTTCTTCAAGAACATCAGGGGAAAGATCGACAGAA
GGGTCGTTATCTATTCCGGCTTCGTAAGTGGATTCGGACTCTGCTGGGAGCCACAAGGTA
GACGTACCGAGCTTGCTCTTTACTTCCTTCCAAGATTTATTGAAGCTTTATGGGCATGGA
GTAAGAAGAGACAATGGGTCACCCCAATCCCATATGGAGAAGTAGGTCTCTTTGCCATTG
CCATGGGTATCCTGATGTACTGCTATCAAAATGAACAGAAGAACATCAAGCAAACATATC
TTTCTATCTTCAAGTTCTTCTGGGGTGAAAACTAAGGTCAAAATAATACATTGAAGAATG
ACACTTATAGATGTAGAATCATAAATACCTATTGGTGTATTCTGTTGGTCATTGACTATT
CAATCAAAAAAAAA-
> minu_c3230_g1_i1
CAGCAATCAAAG----------------GAAAATGGTAAAGGATATCACGCCTGAGCTAG
CCCAAGCAGTTATAAACGGAAAATTCTTACATTGAAAAGACATCCATGACCATACCTGTG
AGTATGAAGCTATTGAAAGATTTTTCAAGGTTATGAACATCGCCTGGAAGTTCTACCTTC
CAATCCATGCGATCCCAACTCTGACCTTCCAGTTCAAATTGTTAAGGAAGAGACCATTCC
AATTCCTCTTCAAATTGGGTAAAAACGTACTGAGATCTTGCCTCTTTTTGGCAACGTACA
TTGCTGTCTTCAGGTACGGCCTCTGATTCTTCAAAAACGCGAGAGGGAAAGTCGACAGAA
GAGTTGTCATCTACTCCGGGTTCATCAGCGGCTTCGGCCTCTGCTGGGAGCCCCAAGGCA
GGAGGACAGAGCTTGCTCTGTACTTCCTCCCACGTTTCATCGAGGCCTTCTGGGCCTGGT
GCAAGAAGAGACAGTGGGTCACTCCTATCCCATATGGAGAAGTCATCCTATTCGCCATTG
CCATGGCGATCTTGATGTACTGCTACCAGAACGAACAAAAGAATATAAAGAAGACATATC
TCTCCATTTTCAAGTACTTCTGGGGTGAAAATTA-----GAAAAGTGGCTTT--------
-------------------------TTTGTAATGACGTATTCT---------------TC
AATTTGTAAAAAAA-
> foca_c748_g1_i2
---AAATTAAATAAATAAATTGAAATAGAATTATGGTAAAAGACATTACTCCAGAATTAG
CCCAACAGGTTATTGAAGGCAAATTCCTACATTGTAAAGATATCCATGATCATACATGCG
AATACGAAGCAGTTGAGAGATTCTTAAAAGTAATGAACATAGCCTGGAAATTCTATTTAC
CAATACATGCTGTCCCAACCCTTATTTTCCAATTCAAGATGTTAAGGAAAAGACCAGGAA
AGTTCCTTTTGAAATTAGGCAAAAATGTACTTAGGTCGTGCCTCTTTCTTGCAACTTACA
TTGCTACCTTCAGATATGGCCTCTGATTCTTCAAGAATTGGAGAGGTAAAGTAGATAGGA
GAGTTGTTATCTATTCAGGCTTCCTCAGTGGCTTCGGCCTCTGCTGGGAACCTCAAGGAA
GAAGGACTGAGCTAGCCCTCTACTTCCTCCCACGTTTCATCGAAGCTTTCTGGGCTTGGT
GTAAGAAGAGAAATTGGGTAACCCCAATCCCATACGGGGAGGTAGGCCTCTTTGCAATTG
CAATGGCTATACTAATGTATTGTTACCAGAACGAGCAGAAAAATATCAAAAAGACTTACC
TAATGATATTTAAGTATTTCTGGGGAGAAAACTA-----ATAAAA---------------
--------------------------TTTCAATGACGTA---------------------
-----AAAAAAAAA-
