# Supplementary material for: Nontriplet feature of genetic code in Euplotes ciliates is a result of neutral evolution
Source: Proc Natl Acad Sci U S A. 2023 May 22;120(22):e2221683120. doi: 10.1073/pnas.2221683120 (PMC10235951; doi:10.1073/pnas.2221683120)
Supplement: Supplementary file 5 — Dataset S04 (GZ) [file pnas.2221683120.sd04.gz › ./nuc_alignments/cras_c28637_g1_i1++.fasta]

> cras_c28637_g1_i1++
ATAATATAATATAATATAATATTATAAAATGAACCTTAACCATATTGCTAAGAAGCCATT
TTGGGATTTATTCTATAAGACTCCGTGCATGTCTCAGATGGTCAGACTTGCATTTAATGA
CGCCATCAGGTACAACTCTTCAGCTGGCACCGGGGGCGCGAACGCCTCGATTAGGTTCGA
AAATGCACTTAAAAGAGTTGAAAATACAGGACTTGAATTTGCAATGCAGCAGGTCGTCGC
CATGAAGACTGACGGAAATCACATTACTGCAGAGCTGAGTCTTTCAGACTTAATCCAGCT
GGGCGCTTATGCTGCTCTTGAATATTGAGAAGGACCAGTTATTAACTTCAAAATGGGTAG
AGAAGATGCTGAAAAGGAAGAAGTTGATGATGCTGCACTCATGGATCCAACTAACGCTGT
CAGATCACAATTCACAGCCTCAGAACTTTCAGACGATGAGATTGTAGCTTTGATGGGAAG
AAGAACTTTAGGATTCTTGCCTCCAGAGGATGAATATCATGGTAAATGGGTCCAAAATCC
ATATGTATTTGATAATACTTACTTCAAAGAATTATTAAACGAAAAGTCAAGATATATCAA
ACTTGATGATGATAGGAGCTTGCTTGATGACCCTGATTTTAAAAGGTATGTAGAAGTATT
TGCTGAAGACGAAGAAATATTCTTCCAGACCTTCGCTCGTGCATTCAATAAAGTTTCTGA
GTTTGGACAAGAAGACAAGTTGCTTTCTGAGATCTAAATATTCTCCTCAAAATAAATAAC
TAAA--------------
> minu_c3879_g1_i1
----------------------------ATGAATATTAACCATATTGCGAAGAAGCCATT
CTGGGATTTATTCTATAAGACTCCTTGTATGTCTCAGATGCTCAGACTTGCATTCAATGA
TGCTATTAGGTATAACTCCTCAGCAGGTATTGGAGGAGCAAATGCTTCAATCAGATTTGA
TAATGCTCTTAATAGAGTTGAGAATACAGGACTTCAATTCGCAATGGAGCAGATCGTTGC
AATGAAAACTGACGGAAACCATATCACCGCTGAATTGAGTCTTTCTGATCTCATCCAGAT
TGGTGCCTATGCTGCCCTCGAATATTGAGAAGGACCAACTATTAATTTCAGAATGGGTAG
AGAAGACACTGATAAAGAAGAACAAGAAGATGCTGCCTTAATGGATCCAACTAATTCAGT
TAGGGCTCAATTCACAGCTCCTGAGCTCACCGAAGATGAGATCGTTGCCTTAATGGGAAG
GAGAACTCTTGGCTTCCTCCCTCCTGAGGATGAATATCATGGAAAATGGGTACAAAACCC
TTATGTATTTGATAACACTTATTTCCAAGAATTATTAAACGAAAAGTCTAGATATATCAA
ACTTGATGATGATAGGAGTTTGTTAGAAGACTCTAGTTTCAAAAGGTACGTAGAAGTATT
CGCAGAGGATGAAGATTTGTTCTTCCAAACCTTCGCCCGTGCCTTCGGCAAGGTCTCCGA
GTTCGGACAGGAAGATAAGCTGCAATCTGAGATCTAAATATTCTCTTCAAAATAAATAAC
TAAAGAATCAATTTAAAA
