# Supplementary material for: Nontriplet feature of genetic code in Euplotes ciliates is a result of neutral evolution
Source: Proc Natl Acad Sci U S A. 2023 May 22;120(22):e2221683120. doi: 10.1073/pnas.2221683120 (PMC10235951; doi:10.1073/pnas.2221683120)
Supplement: Supplementary file 5 — Dataset S04 (GZ) [file pnas.2221683120.sd04.gz › ./nuc_alignments/cras_c4354_g1_i1++.fasta]

> octo_c17514_g1_i1
------TTATAA------------------------------------------------
----AAATGTTATTTTCTAAAAGAGTTATGAACAAAGCAAAGTCTATGCACAAATTGCTT
TTCAATCAAAGTTTGATGCGTCAAACTCAGAGATACTTCCGTCAAGTACACAATCTTCAC
GAAGTTAATTACACAACGAATTTAGAGTTAATTCAAAGAACAGTAAATTATCTTCAAAAG
ACAGATAGAGTATACCTTCCATCCAAAACTATTGAGTTTGATAGAAACGGAGAGCTATTA
TTATATTCATGAGACAATATAAAGCATAGTCAGATCTACTTTAAGTATCCATATTGAATG
TATGACTGATTCATGCCAATTTCTTGGTACCTTTACTTTGTAAATCCATTTATGTGGAGA
TGGCAAGTTACTTGCTCAATTTTGTACTTCACAAACTGCTTTGCATGGCTTCCTCATGTT
CTCTACTGGAAGAGTTTAGATAGAAAACTATGGAAATTCTACCTTTTAAGAGGAGGAAAA
TATGTAAAAATCTACAATATGAACCCACAAGGAGATATATACTATAGTTGGGCAAACATC
AATGAATTCCATCTTTTGACTGAAGACTATGAAGACTTTGCTAATAAGGAAGAAGCAGAA
TTTTTGAACAAAGATGGACAACTCAAGTACGAAGTCCAAGTTCAACTTGAGAACTATGTA
GATCATTATGTCACTGTTCAAGATGAAATTATTTACTTCATGAAGGAAGGAAAAGTTCAC
CAGCCAGAAATCTTCGAAATGGTATTGAGGGGATATAATATTGATACAACGAACTTCGTG
ATCAACACTCAGAACAACTTGAGATATATGGAACCAACTCACAATGCATAATTATTATAG
TCTCAATCTCAAAAAAAA------
> rari_c5512_g1_i1
-TAATATTATAA-TTTATATAATAAATA--------------------------------
------ACAATGCTGACTCCCCGGCTGTTCGGAAAGGCTAATATGGTCAAGAACATGATG
ATGTCCACCTCCCTCCTCCGCCAATCTCAAAGGTATTACCGTCAAATGCACAATTTGCAT
GAAATTAACTGGACGACTCAACTCGAGTTGCAGCAGAGAACTGCTAAATATTTAGAGAGA
ACTGACCGGGTCTACCTCCCATCCAAAACAATTGAGTTTGATAGGAACGGGCAGTTGATG
CTCTACTCCTGCGAGAATGTTAAGAACAACCAAATTTACTTCAAGTACCCCTACTGCATG
TATGACTGCTTCGTCCCCATTGCGTGGTACTTGTACTTCATCAACCCCTTCATGTGGAAA
TGGCAGGTTATTTGCAGTATTTTCTACTTAGTCAATTCTTTGGCCTGGATGCCCCATGTG
CTCTATTGGAAGAGTTTGGACAGGAAAATATACCAATTCTACCTGTTGAGAGGAGGAAAA
TACGTCAAAATTTATAACATGAACCCAACTGGAGACCGTTTCTTCTCCTGGGCGACTATC
AATGAGTTCCACTTGCTGACTGAGGACTACGAAGACTTTGCCGATAAGGACGAGGTAGAG
TTTTTGAATAAAGAGGGACAACTCAAGTATGAAGTCCAAGTTCAACTTGAAAACTACGTT
GACCATAATGTGACTGTGCAGGACGAAATCATCTACTTCATGAAAGAAGGAAAAGTGCAT
CAGCCAGAGATTTTCGAAATGGTGCTGAGGGGATACAATATTGATACGAGCAACTTCGTC
ATCAATACCGAGAACAACTTGAGATACATGGAGCCTCATCATAATCAATAAATATG----
--TTAATCAAAAAAAA--------
> eury_eury_c4477_g1_i1
-CCCGGATATAATTT--TATAATAATAA--------------------------------
----ATATGCTGTTTAATCCACGAGTGCTGAGCAAGGTCAAACCTATGAAGAGTTTGATG
GCTTCCTCCACCCTCCTCCGTCAGACACAAAGGAATTACCGCCAAATGAACAACTTGCAT
GAGATCAATTGGACCACTCAGCTCGAGCTGCAGCAGAGAACTGCTAAGTATTTAGAAAGA
ACAGACCGAGTATATTTACCATCCAAGACTATTGAATTCGACAGGAATGGTGAGCTGATG
TTGTTCTCATGTGAGAATGTAAAGCATAGTCAGATATACTTCAAATACCCATACTGTATG
TATGACTGCACCATCCCAATTGCCTGGTATATTTACTTCGTCAATCCCTTCATGTGGAAA
TGGCAAGTTATCTGCTCTATCTTCTACCTAGTCAACTCAGCTGCATGGATGCCCCATGTA
CTGTATTGGAAAATGCTTGATAGGAAAATATACAAATTCTATTTGTTGAGAGGAGGTAAA
TATGTCAAAATCTACAATATGAACCCAACAGGAGACACATGGTTCTCATGGGCCAATATT
AATGAGTTCCACTTACTCACTGAGGACTACGAAGACTTTGCTCCAAAAGACGAGATTGAA
TTCCTCAATAAAGACGGACAACTCAAGTATGAAGTCCAGGTTCAGTTGGAGAACTACGTT
GACCATTATGTGACTGTTCAAGATGAAATCATTTATTTCATGAAGCAAGGTAAAGTTCAT
CAGCCAGAGATCTTTGAAATGGTGCTAAGAGGATACAATATCGATACTAGCAACTTCGTA
ATCAACACTGAACACAACCTGAGATACATGGAGCCACATCATAACCAATAAATAATAAAG
CTTCAAGCGGTAGATCGGA-----
> harp_c24974_g2_i1
------------------------------------------------------------
------------------------------------------------------------
------------------------------------------------------------
------------------------------------------------------------
------------------------------------------------------------
--------------GAACATCAAGCACAGTCAGGTGTACTTCAAGTACCCGTACTGAATG
TACGACTGCTTCTTGCCGATTTCGTGGTACATCTACTTCATCAACCCGTTCATGTGGAAC
TGGCAGGCGATCTGATTGATCTTCTACTTGACAAACTCCCTCGCGTGGATGCCGCACGTG
CTCTACTGGAAGATGCTCGACAGGAAGATCCACAAGTTCTTCCTGCTGCGAGGAGGCAAG
TACGTCAAAATCTACAACATGAACCCGCAGGGCGACACCTTCTTCAGCTGGGCCAACATC
AACGAGTTCCACCTGCTCACGGAGGACTACGAAGACTTCGCGCCCAAAGATGAAATCGAG
TTTTTGAATAAAGAAGGCCAGCTAAAGTACGAGGTGCAAGTCCAATTGGAGAACTACGTC
GACCACTACATCACTGTGCAGGACGAGATCGTTTATTTCATGAAGGAAGGGAAGGTGCAC
CAGCCTGAGATCTTCGAGATGGTGCTGAGGGGGTACAACATCGACACGACCAACTTCGTC
ATCAACACCCAGCACAACTTGAGATACATGGAACCTCATCACAATCAGTAATT-------
------------------------
> cras_c4354_g1_i1++
ATAATATTATAATTAAACATGTTTACAAGCAGAAGCGCTTTTAGACTCCAGAATAGAACT
GCATCTATGATGAATAATGCGAGAGGTTTCCATACTGCATCGGCTTTGAGAAGCAGTGCT
ATGAGCCCAGCCTTGATGAGACAAAGTCAGAGGTATTATCGTCAAATGCATAACTTGCAT
GAGATCAGTTGGACCACTCAGCTAGAGTTACAAAGCAGAACTTCTAAATATTTAGAGAAA
ACAGACAGAGTCTACCTCCCATCAAAGACCGTTGAGTTCGACAGAAATGGAGAACTGCTG
TTGTACTCTTGAGACAATGTCAGACACAGCCAGGTCTATTTCAAATACCCTTACTGAATG
TACGACTGCTTCGTGCCAATCGCCTGGTACCTGTACTTCGTGAACCCATTCATGTGGAAG
TGGCAAATTATTTGCAGTATTTTCTACTTGACAAACTCTCTTGCCTGGATGCCTCATGTG
CTTTACTGGAAGGCTCTCGATAGGAAAATTCACAAATTCTACTTGTTGAGAGGAGGCAAG
TACGTCAAAATATTCAACATGAACCCAAGTGGAGACACCTTCTTCTCCTGGGCGACCATC
AACGAGTTCCACTTGCTCACGGAAGACTACGAAGACTTCGCCGACAAAGACGAGACTGAG
TTCTTGAACAAAGACGGTTCTTTGCAGTACGAAGTGCAAGTGCAGCTTGAAAACTATGTG
GACCACTATGTGACTGTACAAGACGAAATCATTTACTTCATGAAGCAGGGAACTGTGCAC
CAGCCAGAAATATTCGAAATGGTTTTGAGGGGATACAACATTGAGACCAGCAACTTCGTC
ATCAACACCGAGAATAATGTGAGATATATGGAACCTCATCATAATCAATAAAT---TAAG
TCTCAAAAAAAAAAAAAAAAA---
> minu_c7049_g1_i1
ATATAAAGATGA-TGCATAAATTCCCAAAC------------------------------
---TCTATGGCGTTATCAAGGAAGCTTTTTAAGAATGCTCTTCCTTTAAAGAGCACGATG
ACTAACACTGCTCTTCTCCGTCAGAGCCAAAGGTATTATCGTCAAATGCATAACTTGCAT
GAAATTAATTGGACCACTCAGCTCGAGTTGCAGCAGAGAACTTCCAAGTATTTGGAAAGA
ACTGATAGAGTATATCTTCCTTCCAAGACTATTGAGTTCGACAGAAATGGAGAGCTTCTC
TTATTTTCTTGCGAGAATGTTAAAAATAGTCAGATCTACTTCAAGTACCCATACTGAATG
TATGACTGCCTCGTCCCACTCGCTTGGTACATTTATTTCGTAAACCCATTCATGTGGAAG
TGGCAAATTCTTTGCAGTATTTTCTACCTGACTAACTCCCTCGCCTGGATGCCTCATGTC
CTCTACTGGAAAGCCCTTGACAGAAAAATTCACAAATTCTATTTGTTGAGAGGAGGAAAA
TATGTTAAAATTTTCAATATGAACCCAAGTGGGGATACTTTCTTCTCATGGGCGACAATT
AATGAGTTCCATCTCCTCACAGAGGATTATGAAGACTTCGCTGAGAAGGATGAAACCGAG
TTCTTGAATAAGGACGGATCTCTCCAATACGAAGTTCAGGTTCAACTTGAGAACTATGTT
GACCATAATGTCACTGTTCAAGACGAAATTATCTACTTTATGAAGCAAGGTATAGTTCAT
CAACCAGAAATTTTCGAAATGGTTATGAGAGGATACAACATCGATACTAGCAATTTCGTT
ATCAACACTGAGAACAATCTCAGATACATGGAGCCACATCATAATCAATAAATATTAAGG
ATTCTATGTAGAAAAAAAA-----
> foca_c30263_g1_i1
-CGGGGGGATAATTATATATAATATAAA--------------------------------
-----TATGATGTTTGCTAGAAAAACTCTTGGTAGAGTTCCTTCAATGAATACTGCGATG
TTTAACCCTTCTCTTCTCTATCAGTCACAGAGGTATTATCGTCAAATGCATAATTTGCAT
GAAATTAACTGGACAACTCAATTGGAATTACAGCAGAGAACTGCTAAATATTTAGAAAGA
ACTGATAGAGTATACTTACCTTCTAAAACAATTGAATTTGATAGAAATGGAGAACTTTTA
TTATTTTCTTGTGATAATGTTAAGCATAGTCAAGTATATTTCAAATACCCATACTGTATG
TATGACATGACAATCCCAATTGCTTGGTACTTATATTTCATTAACCCATTCATGTGGAAA
TGGCAAGTTATCTGTAGTATTTTCTACTTCATCAACTCTCTCGCATGGATGCCTCACGTA
CTCTACTGGAAGGCCCTTGATAGAAAAATTCATAAATTTTATTTACTTAGAGGAGGAAAA
TACGTAAAAATATTTAATATGAACCCTTCTGGAGACTCATGGTTCTCATGGGCTAACCTT
AATGAGTTCCATATTCTTACTCAAGATTATGAGGACTTCGCTGAAAAGGATGAAGTAGAA
TTCTTGAGTAAGGATGGAACATTAAAATATGAGGTACAAGTACAACTCGAAAACTATGTT
GACCATCATGTTACTGTACAAGATGAAATTATCTACTTTATGAAAGAGGGAACTGTCCAT
CAACCAGAAGTCTTTGAGATGGCTCTAAGAGGATACAATATTGACACTAGCAACTTCGTG
ATTAATACTGAGAACAATCTCAGATACATGGAGCCACATCATAATCAATAAATATTAAGG
ATTCAAGTTAAAAAAAAAAAAAAA
