# Supplementary material for: Nontriplet feature of genetic code in Euplotes ciliates is a result of neutral evolution
Source: Proc Natl Acad Sci U S A. 2023 May 22;120(22):e2221683120. doi: 10.1073/pnas.2221683120 (PMC10235951; doi:10.1073/pnas.2221683120)
Supplement: Supplementary file 5 — Dataset S04 (GZ) [file pnas.2221683120.sd04.gz › ./nuc_alignments/foca_c3076_g1_i1.fasta]

> raik_c9298_g1_i1
CGCAGGATTAGTCGTAGGAGCCATGCTTCCTTACGCATTCTCAGCCATGACCATGAAAGC
TGTAGGAACTGCCGCAGAAGCAATGATTGAAGAAATTGCCAGACAGGATAGAGAGGGACT
TATTAGAGAGGGTGTTGAGCCAGACTATGCAGCTTGTATTAGTATCTCAACTGAATCATC
ACTAAGAGAAATGATTGCCCCAGGATGCTTAGTTATCTTCTCACCAATCGTGACCGGACT
GTTCTTCGGACCAAAGGGTGTTGCTGGACTTTTGGCTGGTGCAATTGTATCAGGAATCCA
GATGGCCATCTCTGCTTCAAACACCGGAGGTGCTTGGGACAATGCCAAGAAATACATCGA
AGCTAATAAATTACAGCCAGATATGCTAAATGAGAGAGATGAAGAAGGAAACACTATCAT
TATGAGACACAACAAGGGAACCGAGACTCATAAAGCCGCTGTTGTCGGAGACACAGTTGG
AGATCCACTGAAGGATACCTCAGGACCAGCTTTGAACATTCTTATCAAACTCATGGCTAT
CATCTCACTTGTATTCGGTGGATTCTATGAGAAGACTGCATGC-----------------
------------------------------------
> foca_c3076_g1_i1
C-----------------------------------------------------------
------------------------------------------------------------
------------------------------------------------------------
----AGAGAAATGATTGCCCCAGGATTACTCGTACTCCTCTCACCAATTGTTGTCGGAGT
TCTCTTTGGACCAAAAGGTGTTGCCGGACTCTTAGCTGGATCTATCGTCTCTGGTATTCA
GATGGCTATTTCAGCCTCTAACACTGGTGGTGCATGGGACAATGCCAAAAAATATATTGA
AGCTAATAAACTTCAACCAGATATTCTTAATGAGAGAGATGAAGAAGGAAACACAATCAT
TATTAAACATAATAAAGGAACTGAAACTCACAAAGCCGCTGTTGTTGGAGATACCGTTGG
AGATCCATTGAAGGATACTTCTGGACCAGCTTTGAACATCTTGATTAAATTGATGGCAAT
CGTCTCACTTGTATTCGCTGATTTCTACGAAAAGACTGCTTGGCTCGTATAAGATAATTT
GATAGTCTGACGTAATTTCAACATGTTAAAAAAAAA
