# Supplementary material for: Nontriplet feature of genetic code in Euplotes ciliates is a result of neutral evolution
Source: Proc Natl Acad Sci U S A. 2023 May 22;120(22):e2221683120. doi: 10.1073/pnas.2221683120 (PMC10235951; doi:10.1073/pnas.2221683120)
Supplement: Supplementary file 5 — Dataset S04 (GZ) [file pnas.2221683120.sd04.gz › ./nuc_alignments/foca_c24770_g1_i1.fasta]

> foca_c24770_g1_i1
TTACATTTTACAAAAATATAATATTATATTATTAATATGGACTTATACGATAAGCTTGCT
AAAAATTGGAGTAAGAAAACTGATGGAGATATTAATTCTCCTAAATCATATGCTAGAGGT
AATAGACCATTGAAAATGCCTAAGGATTATGACTTTAAAGTTAGAAATATAAATTGGAAA
GATTATAAACATGATTATATTCTTAGAACAGATGCTGTTTGGGAGAAAACTAAACTCCTT
GATCACTTTTATTCAATGTATAAGATATTCTCTTATGATGCTAAGACTAATGCTTACTAT
GTAAATGATATTCGTGTTGTACCAAATCCATCTACTGAGGCAGATCATCTTCTTGACTGG
GCTCCATTCAGAGGCTACACACAAACTGACGGTCTCTTCTGGACTGTAAAGCCAGGTCCA
AAGTTATTCGGAACTCCAGGTTTCTCTCACTTCGTCTGTGATAAAGAAGGAGATGCTTGG
TATTCCTGTTTTGTTGCCTTCCAGAAATTCATGCGTTGTAATGAGAAATCACCAGTAGCC
CTTGAAGAAGCCCATTTATTCAATGGTGGATTCCACAACTATCCATGTTTTGAAGATGTC
TCAGCTCTCTTCACTGATTGTGGTCCAGATTTGTTCGAACAAATGTATGAAATGTACAGA
CAAAGAATTATGGGAATGCCAGATAAGGCTCCAAGCTATGCTCGTCTTCAATTATTCAAA
GATCCTATGAATACAGTCCAAGATAGGAAGGTCAGGCATTACTA--------ATTTTATT
GCTAA--AAGCAGGAATGCAAACTTCTTTTCAAAAAAAAAA
> minu_c23564_g1_i1
-------------------------------------TGGACTTATATCAAAAAATCGCT
GATGGTTGGAATGATAAGGTCAAGAAAGACCTTGCAGGACCAAAAAGTCACGTCAGAGGA
GGTAGGCCAATGAAGATGCCTAAGGATTATGATTTCAAAGTGAGAAATGTAAACTGGAGA
GAGTATAAGAACGATTATATTTTAAGAACTGATGCTGTTTGGGAGAAAACTAAACTCCTC
GATCACTTTTATGCCATGTATAAAGTTTTCACCTTCGATCCAAAAACTAAGGCGTATTAT
GTAAATGACTTACGTGTGGTACCAAACCCTACAACTGAAGCTGATCATTTACTTGATTGG
GCACCATTCCGTGGATTCTCAAATACTGATGGTTTAATTTGGACAGTAAGACAAGGTCCT
AAATTATTTGGAACTCCAGCTTTTTCTCATTTTGTATGTGATAAAGAAGGAGATGCTTGG
TATTCTTGTTTCCTTGCTTTCCAGAAATTCATGAGATGTAATGAAGCTTCACCCGTTTCC
CTCGAAGAGGCACAGCTTTTTAATGGAGGTTTCCACAACTATCCATGCTTCGAAGATGTC
AATGCTCTCTTCGTTGATTGCGGTCCTGATTTGTTCGAAATGATGTACGAAATGTATAGA
CAACGTATCCAAGGAATGACAGACAAGGCTCCAAGCTATGCTCGTCTCCAGTTATTCAAG
GACCCAATGAACACAGTATCAGACAGAAAGGTCAGGCATTACTAAATGAGTTATTATCTT
GTTGATTCAGTGGTAATAAACATAAATATTTCAAAAAAAAA
