# Supplementary material for: Nontriplet feature of genetic code in Euplotes ciliates is a result of neutral evolution
Source: Proc Natl Acad Sci U S A. 2023 May 22;120(22):e2221683120. doi: 10.1073/pnas.2221683120 (PMC10235951; doi:10.1073/pnas.2221683120)
Supplement: Supplementary file 5 — Dataset S04 (GZ) [file pnas.2221683120.sd04.gz › ./nuc_alignments/minu_c21601_g1_i1.fasta]

> minu_c21601_g1_i1
CGAAGGGTTT--ATTTCAAAGATGCCACCCCAGCCCGGATTGACAGAAGCCTCGAGAATT
TTCCTCTCCGCATTCAACTTGCGGTTTGAGGAATCTCAGCAAATCACCTTAGCCGAAATG
GATAAGGGAA---AGAAGAAGAGCTCTAAGGATGAGTTCGATAACGCCATTAAAGGAAAT
GAAGAGATCAGAAACATGCTCTATCATGGTATGACCTTTGATGAACTGGAGAAAACACTT
GATACCAACATCACTCCAGGTAATGGACTCACCAAGGACCAAGCCACCCTCAAGCTTGAG
AGTATTGGACCAAATGCACTTACTGAGAAGAAGGCCATCCCATGGTACCTTGCCTTCTTG
GAAGAAATGACTGGATTCTTCTCCTTACTTTTATGGTTTGGAGCCATCTTGTGTTTCATT
GGATTCGCCATCGACTCTAGTGATCCTAGTAACCTATATCTTGGAATCGTACTTGCCGTT
GTAACATTCATTACTGGTTGTTTCTCATACTTCCAGTCTTCTAAGTCTGCCGCCCTGATG
GCCCAATTCAAAAATTTCATCCCTCCAAAAGCTTTGGTGATCAGAGATGGAAATGAGAGC
TCCATTGAAGCCTCTAAACTTGTACCAGGAGATCTCATTAAGGTTAAGGGAGGAGAGAAC
ATCCCAGCCGATATCAGAGTTGTTGAATGCCACGAAATGAAAGTCAACAATGCCTCTCTG
ACTGGTGAGTCAGATGACTTGCTTAGAAAGATCGAAAAGACTGCTGATAACCCACTCGAA
ACCGCAAATCTTGCTTTCTTCGGAACAGCCTGTACTTTCGGAAACGGAGTCGGTGTTGTT
ATCAACACTGGAGACAGAACCGTTATCGGACAGATTGCTAACTTAGCCCAATCTGCTCAG
ACCAGTGAGACTCCTCTATCAACTGAGATTGATAGATTCATTAAGATTATCTCTGCAGTC
GCTATTACATTAGGTATCTCCTTCTTTATTTTGGGAATTATATACGGTTATGATATCATC
ACCAATTTGGTCTTCGCCATTGGTATCATTGTCGCTAATGTGCCAGAAGGACTTCTCGCT
ACAGTAACTGTATCTCTCGCTCTTACCGCCAAGAGAATGGCTGGAAAGAAGGTTCTGGTA
AAGAATTTGGAATCAGTCGAAACACTTGGATCCACTTCCTGTATCTGCTCCGATAAAACT
GGAACTCTCACCCAGAACGTAATGACAGTATCTTCTCTCTGGTACTCAGGAGAACTCAGA
GATGCTTCAGTGAACTACCAAACCTTCAAACAGAGCAAAGAAGGAGTCGAACTCGATTAT
GACGTCAATGACGCCACCTGTTCCGAACTTATCAAGACTGTTATCCTCGGTACTAATGCT
TTCTTCGAATACACTCCAACTGAGGAGACCATTAAGAGAAAGATTGGTAAGACTCTTGGA
AAGAACCCAAAGAAGCTTTCTCCAGAAGATTTCGAGCACAACAAGGTTAAAGCTGAGAAA
GACCTGAAGGAAGAAGAGAACAATAAGCCATTCCAGGTTAGACAGACTGAGGGAGATGCT
TCCGAAAGTGGACTTATCAAGTTCGTTCAGCCAATCAATGATATCAACAAGTTCAGAAGT
GATTTCCCAATTCACTCTTACAAAATGAAGGATGAAACTGGTGAAGAAATTACTGTCCAA
TGTGAGATTCCTTTCAATTCATTCAAGAAGTACAATTTGATGATCAGAGACTTGCAGAAG
GAGAAGGGAGACAACAGCTTCCTCCTCATCATGAAGGGTGCTCCAGAAAGAATTTGGGGA
AGATGTAACAAGATCCTTGTTAACGGTGAAGTAAGAGAAATCAACGACTACTGGGACAAG
AAATTCGAAGAAGCCAATGCTACCCTCGGAAAGAACGGAGAGAGAGTCCTTGCGTTTGCT
AATATTTACTTGAACGAAAAAGAGTACAAAAAGAACTCCCAATTCGTCATGAAGGAAGAG
AACAAGAACTTCCCAATGGAGAACTTGACCTTTGTTGGACTTGTCGCTTTGAACGATCCC
CCAAGAGTTTATGTAGACCACTCTGTCGAGAAGTGTAGAAGAGCCGGAATTAAGGTTATC
ATGGTCACTGGTGATCAGCCAGTCACTGCCGCTGCTATCGCCAAGAAGGTTAACATTATC
TCTAAGGGAGCTAAGGTTAACGTAGACTTGATGGAAAACGGAATGAATGAAGAGCAAGCC
CTCAATGAGTGTGATGCTGTTGTTATTCATGGAGATGAACTTGCCAAAAAGCATGCTCTC
CAGGAACAATACAGTGATAATGATCCTGAAAAAGGAAGATTCCTTTTGAACTGGATTGCC
AAGAGAGAAGTTGTATTCGCCAGAACTACTCCTTCCCAGAAGCTTCTTATCGTCGATGCC
TGTCAGAAGGCTGGACACGTTGTTGCTGTAACTGGAGATGGTGTAAATGATTCACCAGCT
ATTAAGAAGGCCAATATTGGTATTGCTATGGGAAGTGGATCAGATGTTGCTAAGAACGCT
GCTGATATGATTATCTTGGATGATGACTTTAGTTCCATTGTAAACGGTGTAGAGGAAGGA
AGACTTATCTTCGATAACCTTAAGAAATCCATTGCTTACACACTTTCATCTAACATCCCA
GAAATTGCTCCATTCATCATGTTTATCCTCGCTCAGATGCCATTACCACTCACCACTGTC
ATGATCCTTTGTATTGATCTTGGTACTGACATGATCCCAGCCATTTCCTTCGCTTACGAG
AACCCAGAGCTTGATATCATGCTTAGGCACCCCAGAAATTCAAAGAGAGACCATCTTGTG
AACACTAAATTGATTTCATTCTCTTATCTCCAGATTGGTATTATCCAGGCCTCAGCCGGT
TTCTACACCCATTTCATTGTCATGAATGATTATGGATTCAAGCCAGGTACTTTATTCGGA
TTAGTCACTGAGAAGGGAGTCCTCCCAGATGCCAATGATGTCTATAATCCTTCAGCTCCA
TTCAG--CGGAAACTCAGGAGTCATCTTGGGAAGAAAGAGAGAAGAATTTGACTTCAATG
CTGATGATGATAACAATGTTGACATTAGAGCTTACTTCTATGATCTCAGCCCAGA-----
-CCACTGGTCCGAATGTAGATGGGATAGCGATGCCCCTAAGTGGTGGAGACAAAACATTG
TTGAAGATGATATCAATATCTGCTATAGCTCAGAAGCTTTGAGATACGCTCAGTGCGCTT
ATCTTGTATCTATCGTTGTTGTACAGTGGGCTGATTTGATGATCTGTAAGACTAGAAACC
TCTCTATTTCTCAACAGGGAATGAAGAACAACTTTGCTAACTTCGGTTTGATCTTTGAGA
CTGTCCTCGTAGCTATCCTTTGTTACGTCCCATGGTTGAACATTGCTCTCGGAACTAGAA
TGCTGGCTAGTCCACATTTCGGTGTCCCATCATTCCCATTCTTCGCTGTTATCTTCTTCT
ATGATGAAGGAAGAAAGAGTTTCCTCAGAGCAGGTATTGACAAGGATACAGGAAGAATAA
GAGGTTGGGTTGCTCAGAATACCTACTACTAGAGAAATACGAGTTAAAAGTTTTC-----
ATAAACTTTGC----AAAAAAAAAA
> rari_c21902_g1_i1
--AAGGATTCTGAGATTCAAAATGCCTACAAAAGCAGGATTGACAGAAGCCTCAAGGATA
TTCCTTGCAGAATATCAGTCTAAGTTTGAGGAAAGCAAGCAAATCACACTGGCAATGATG
GATGCCGGTGCCCAGAAAAAGAGCAACAAAGCTGAGTTTGAAAGCGCCATTAAGGGTAAC
GAAGAGATCAGAAACATGAAGTTCCACCACATGACCTTCGACCAGCTGGAAGACGCTCTT
GAGACCAATATCAACAACAAAAAGGGACTGACTCAGGACCAAGCCACTAGAAAGTTGGAC
CAGGTAGGAGAGAACGCCCTGACCGAAAAGAAGGCCATGCCTTGGTACCTGGCTTTCTTG
AAGGAAATGACCGGGTTCTTCTCCCTCCTTCTCTGGTTCGGAGCCATCTTGTGCTTCATT
GGATACGCCATTGACTCTTCAGATCCAAGTAATCTGTATCTTGGAATTGTGCTGGCTGTG
GTCGTCTTCATCACTGGTTGCTTCTCATACTACCAGTCATCCAAGTCAGCTGCCCTCATG
GCTCAGTTTAAGAACTTCATCCCACCCAAAGCCTTGGTCATTAGGGATGGAAATGAAAGC
TCCATTGAGGCCGCCAAACTCGTTCCTGGTGATTTAATCAGAATCAAGGGAGGAGAGAAC
ATTCCAGCCGATATCAGAGTCATCGAGTGCCACGAGATGAAAGTCAACAATGCTTCCCTT
ACTGGAGAGTCTGACGATCTCCTCAGAAAGGTGGAGAAGACTGCTGATAACCCACTTGAG
ACCGCCAACTTGGCTTTCTTCGGAACCGCTTGTACTTTTGGATCAGGACTCGGAGTCGTC
ATCAACACTGGAGACAGGACCGTTATTGGACAGATTGCCAATTTGGCCCAGTCTGCCCAG
ACTAGTGAGACCCCATTGTCCACTGAGATTGACAGATTCATCAAGATCATCTCTGGTGTA
GCCATCGTGCTCGGAGTGTCCTTCTTCATCTTGGGAATCATTTACGGATACGACATTATC
ACTAACTTGGTCTTCGCTATTGGAATCATTGTGGCTAACGTCCCCGAAGGACTCTTAGCC
ACCGTTACCGTGTCTTTGGCTTTGACTGCCAAAAGAATGGCTACGAAGAAAGTGCTGGTG
AAGAACTTGGAGTCAGTGGAGACCTTGGGCTCCACCTCCTGCATCTGCTCTGACAAGACT
GGAACTTTGACTCAGAACGTCATGACCGTGTCCTCCCTGTGGTACTCCGGAGAGCTGAGA
GACGCCTCCGTCAACTACCAGACCTTCCAACAGGCAAAGGGAGAAGTTGAGGTTGACTAC
GATATCAAGGACGCCACTTGTGCTGAATTGATCAAGACCGTTGCTCTGGGAACCAAAGCT
TTCTTCGATTACACTCCAACTGAAGAAGTCGTCAAGAGAAAGATTGGAAAGATGCTCAAC
AAGAACCCTAAGAAGCTTTCTAAAGAAGATTACACCAACAACAAAGCTAAAGCTGAACAG
GAATTGAAGGAGGAAGAGCAGAACAAACCATTCCAGGTCAGACAGACTGAGGGAGATGCT
TCCGAAAGTGGACTTATCAAATTCGTGCAGCCAATCAGTGACTTGAACAAGGTGAGACAG
ACTTACCCAGTCCACACCTACAAGACGAAGGATGACAATGGAGAAGTGTCCACTGTTGAG
TGTGAGATTCCATTCAACTCCTTCAAGAAGTACAATTTGATGATCAGAGACATCAGCCAC
GATAAGTCCAAGAACAGTTTCTTACTGATCATGAAAGGTGCGCCAGAAAGAATCTGGGGA
AGATGCGACAAAATCATGGTCAACGGTGAAGTCAGAGAGAAGACTGAGTTCTGGGACAAG
AAGTTCGAAGAAGCCAACTCCGTCCTCGGAAAGAACGGAGAAAGAGTCTTGGCCTTCGCT
AACGTCTACTTGCCAGAGAGGGAGTACAAGAAGGACTCCAAATTCATCATGAAGGAGGAG
AACAAGAACTACCCAATGGAGAACCTCACTTTCATCGGACTTGTTGCTTTGAACGATCCA
CCAAGAGTCTATGTCGACCAGTCTGTGGAGAAATGCAGAAAAGCTGGAATCAAGGTCATC
ATGGTCACTGGAGATCAGCCAGTCACCGCTGCCGCCATTGCCAAGAAAGTCAACATCATT
TCCAGAGGATCCAAGGTCAACGTTGATTTGATGGAAAACGGAATGGATGAAGACCAAGCT
CTCCAAACCTGTGACGCCGTCGTTGTCCATGGAGACGAACTTGCCAGAAAGCATGCTATG
GAAGAACAGTTCGAAGAGAACGATCCTGAAAAGGGAAGATTCTTGCTCAACTGGATTGCC
AAGAAAGAAGTCGTCTTTGCCAGAACCACTCCTTCTCAGAAACTTTTGATTGTCGATGCT
TGCCAGAAAGCTGGACATGTGGTCGCAGTCACCGGTGACGGAGTCAATGACTCCCCAGCC
ATCAAGAAAGCCAACATTGGTGTTGCCATGGGAAGTGGATCCGATGTCGCCAAAAACGCC
GCTGATATGATCATTCTTGACGATGACTTCAGTTCCATTGTAAACGGTGTAGAGGAAGGA
AGACTCATTTTCGATAACTTGAAGAAATCCATTGCCTACACTTTGTCCTCCAACATCCCA
GAAATTGCTCCATTCATCATGTTCATCTTGGCTCAGATGCCACTGCCATTGACCACTGTC
ATGATCTTGTGTATTGATTTGGGAACTGACATGATCCCAGCTATTTCTTTCGCCTATGAG
AACCCAGAGTTAGACATCATGCTTAGACACCCTAGAAACTCCAAACGTGACCATCTTGTG
AACACCAAGCTGATTTCCTTCTCTTACTTGCAAATTGGAATTATCCAAGCTTCTGCCGGA
TTCTACACCCATTTCATTGTCATGAACGATTATGGATTCAAGCCTGGAACTCTCTTCGGA
CTCGTGCTGGAGGAAGGTACTGAGCCAAACTCCGGTGACACTTACAACCCT--AGCCTAG
CACAGAAAGGAAATACCAACTTTGCCTCTG------ACGAAGACACGTTTGACTACAACA
CTGACAGTGACAACCACATTGACCTCAGACTCTTCTACT------TCAGCCACGATGCTT
CTGACTGGTCTGAGTGCAGATGGGACGATTCCGCCCCCAAATGGTGGAGAGAGAACTTGG
TTGAGGACG-TGCCA--ATCTGCTATAGCTCTGAAGCCCTCAGATACGCCCAGTGCGCCT
ACTTGGTCTCCATCGTCGTTGTGCAGTGGGCTGATTTGATGATCTGTAAGACTAGAAACT
TGTCCATCTCCCAGCAGGGAATGAAGAACAACTTCGCCAACTTCGGACTTATCTTCGAAA
CCGTCTTGGTTTCTATCCTCTGCTACGTTCCATGGTTGAACATTGCTTTGGGAACCAGAA
TGTTGGCCAGTCCCCACTTCGGTGTGCCTTCCTTCCCATTCTTCGCAGTCATCTTCTTCT
ACGATGAAGGAAGAAAGAGTCTGCTGAGAGCAGGACTGGACAGAGACACTGGAAGAATGA
CCGGGTGGGTTGCCCAAAACACCTACTACTAG-----TCCCGGCTAAAGATTTACTCACT
ACGTATTCCACCACAAAAAAAAAGA
