# Supplementary material for: Nontriplet feature of genetic code in Euplotes ciliates is a result of neutral evolution
Source: Proc Natl Acad Sci U S A. 2023 May 22;120(22):e2221683120. doi: 10.1073/pnas.2221683120 (PMC10235951; doi:10.1073/pnas.2221683120)
Supplement: Supplementary file 5 — Dataset S04 (GZ) [file pnas.2221683120.sd04.gz › ./nuc_alignments/eury_eury_c19490_g1_i1.fasta]

> eury_eury_c19490_g1_i1
-----------------GCCCGGAGAAAATTCATCGATAGGAATATGTTTCAACCAAAGA
CAGCTGGAGCTATTCTCCAGGGAGTGAAGCAGTTTGGGCCTTCCCAAGGAGGCAAGAAGA
TGATGACGTGGGAGTTCACCCATGCTGGAGCAGCTGTAGAGTCTGGCATCTACCTCACCT
GGAGGTCTAGGACCACAGGTGAAGACTGCTTTAGAGTTGGCTACTACTCACGCTGCTTCT
GCGGCCACTACGGCAAAGACCACGAGAAGAAAGTAGGCAAGAAGAAGCAGTCTACCAAGT
GTGAGAAGTGTGCTTGCAAAGCCCTTAGTTTCATTCCGAGAAGACCAGAAGAATGTGGCC
AGTATCATCTTCCAAGAAGGAAGGGATTTGATGTCAATAAATGGAGAGCTAATTGTAAGT
GCAAGCATAACCATGAAGACCACGATCCCAATTATTTCAGCTGCAAATGAGGGTGATACA
ATTTTGAGGGCGATTTCTGGTGTATTGGCTGAGAAGCTTCTTGGCAAGATCATGAAACCA
TTTTAGAAACAGAAAGTGAAAGAGCTGCAGGGGGCAGACCTATCGGTGCAGACTTTCTTC
CGATGGCTGATAACAAAGAACTACAGCACGCAACACTGAAAACTCTTGATGTAAGTCAAG
AGGTCAAAATGCTTGCAGGATTCACAGATCTTACGGAAGAAGAAAAGTTTTTAGAAGAAG
AGGCAAAAGAGAAAATGAGATCAGAAGATCAACTGATTCAATTAAATGATCCTAGTTCAG
CAATTGATATCAATCTAATGGTTAAAGGAAGGAAGTCCTATCAACCTAAACAGGATACTT
CTAAGCCGGAGAAATCAATTAGATTTATGCAGAAGAAAGGCCTCATCAAAAAATAGAATA
TAATACTGATGACTATTAAAGCATCACAATTGGTTGATCCTCTTCAGTATCTTCATTTAA
TGAAATTTCAATAACC-
> harp_c38431_g1_i1
TTGGAAGATAAAAGGTTCCCCCGGAATAATTC---------AATATGTTTCAACCGAAGA
CCGCAGGAGCCATTCTACAAGGCGTCAAAGCTTTCGGGCCTTCCCCCGGAGGCAAGAAAA
TGATGACGTGGGAGTTCACCCACGCTGGCGAGGCCGTCGAATCCGGCATTTACATCACTT
GGCGCTCGAGGATGAACGGAGAGGACTGCTTCAGAGTTGGCTCGGCCTCCAGATGATTCT
GAGGGCATTACGGCAAAGACCACGAGAAGGTCATCACGAAGAAGAAGCAGTCTACCAAGT
GCGGCAAGTGTCACTGCAAGGCCTTTAACTTCATTCCGAGAAGGCCGGAAGAATGCGGGC
TTTACCATCTGCCCAGAAGAAAAGGATTCGATGTGAACAAATGGAGAGCCAATTGCAAGT
GCAAGCATAACCATGAGGACCACGATCCTAATACCTTTGGATGCAACTGCGGGTGATACA
ACTTTGAGTCCGACTTCTGGTGCATCGGGTGAGAGTCCGCTTGGCAAGACCATGAGACTG
TCCTCGAGCTTGAGAGCGAACGATTAGCAGCAGGTCGTCCAATCGGCGCTGATTTCTTGC
CCATGGCTGATAACAAAGATATACAACACGCAACGCTGAAGACGCTTACTGTTAGTCAGG
AGATCAAAGAGCTCGCCGGATTTGTAGATCTCACCGATGCTGAGAAACTTGAAGAAGATG
AGAAAAAGGAAGAAGG------CGAAGATATGCTTATTCAATTGAACGATCCGAACTCTA
AGATTGATATCAACGTGATGGTCAAGGCGAAGAAGTCATACCAGCCAAAGCAAGACACAT
CGAAGCCTGAGAAATCTATCAAGTTTATGCAGAAGAAAGGGCTGATCAAAAAATAGAATC
GAA--------ACTATTC------------------ATTCTCTCA---------------
-GAAGTTTCAATAAAAA
