# Supplementary material for: Nontriplet feature of genetic code in Euplotes ciliates is a result of neutral evolution
Source: Proc Natl Acad Sci U S A. 2023 May 22;120(22):e2221683120. doi: 10.1073/pnas.2221683120 (PMC10235951; doi:10.1073/pnas.2221683120)
Supplement: Supplementary file 5 — Dataset S04 (GZ) [file pnas.2221683120.sd04.gz › ./nuc_alignments/cras_c7878_g1_i1++.fasta]

> cras_c7878_g1_i1++
AAATATTGGTGTCGTGATGAAAATGAGAATCGGTATATCCTCACCCAAATATCTGAAAAG
TCTAGTTCCTCATCTATCATCTATGAAGAAGCATTTGTCATAGTGGGTTCTTCAAAGCAG
CCAGATCAGTGCTTGATCTACTTCTTCACAGATATAGGTTGCCCAGAAAACTTTTTGTCA
GAAATTAATTCTGAAAACATAACTCTGGCTTATATGCAAGAAAATACTGAAAAGAGCGAC
TGCATTGAAGAAGAAGTTTTTGAGGATAAGCTAAATACCGAGGTTATCAATAGGAAAGTT
CTGAGAACCACAGGTGTCACTGAGAAAGGAGGCCCATTTCATAATTATGACACTAATAAG
AACAGCTTCACTATTGATGATGATAACCCTGGTGTCACTATTCAAAGAGACCCTCGCTTC
TCTACTGTTTATTCTCATCAGATGGCTATGAAGCCAAGAGAGGAGCTGAAACACCATGAG
AAAAACGTGATAATCTCCCAAACTCCTCTGACTATGAGTGAAAGGTTCGTAGGATATTTC
AGAATGGAAGATGGGCTACTTTGGTGCCATAACCAAGAAGAACTTGCTAGCCAGAAAGGA
CTTATAGTTGAATTACTAAAGAGAGCAGGAGAGAAACTCATGAAAGGCGAAGGAGTCGTC
TCAATCTCTCTTCCAGTCAGAATATTCGAGAAGAGATCAGCTCTGGAGAGATGTGGAGAT
CTCTGGACCACAGGCCCAAAATATCTCCCTCTGGCAGCCCGTGAAATAAATCCAGTTGAG
AGATTTAAAAATGTCATATGATTCATGATAGGAAGTATGTATATGGTATGCCAACAGAGA
AAGCCTTTCAATCCAATCCTGGGAGAAACATATCAAGGATATTGGCCTGATGGAACAAAG
ATATACATTGAGCATATATCGCACCACCCTCCAATTTCCTTCTTCCAGGTTGAACACCCA
GATGGAGAATTTGTGTTTGAAGGAAGCTACATGTACACTGCAAAGTTGATAAATTTGGGA
AACTCAGTCAGAGGCCGTCAAGTAGGAATGAACTGGGTCAGGTTCAAAGATGGAACTGTT
ATCAAGTATGAATATCCCTTCATGAGGATCAATGGACTAATGATTAACAAAAGAACAATA
CAATGGGAAGGCTCAATTAAATTTGAAGATGAAAAGAATGGCCTTGAGTGTGAGCTGAAG
TTCCCTGCATCAGGAATCTTTGGAGGCCTAGACACTGGTAAAACTTTTGATCAAGTAGAA
GGAAGAATATTCCAAGATGGAGAAGAAATCTGAGAGGTAGAGGGATCCTGGCTTAGCCAT
CTTAACTTTAATGGAATTGAGTATTGGAGACTAGAAACTTCTAATATTATCCTTCCTGTC
AGAGTCGATGAAGATATTCTTCTCCCTTCAGACTGTTTGTACAGAGAGGATTCACAAGCC
CTCGTAACTGGGGACCTTGAATTAGCTCAAAAGGAGAAAGAGAGACTAGAAGTGCTTCAG
AGACATGATAAAAAATTGAGAATCGCTAACAGAAGATCATAAATTATTCAAAATTCAAAC
AA
> minu_c22507_g1_i1
------------------------------------------------------------
------------------------------------------------------------
------------------------------------------------------------
------------------------------------------------------------
------------------------------------------------------------
------------------------------------------------------------
------------------------------------------------------------
------------------------------------------------------------
------------------------------------------------------------
-----GGAGGATGGCCTTCTCTGGTGCCATAACCAGGAAGAACTCGCCAGTCAAAAAGGC
CTCATTGTAGACCTTCTCAAGAAAGCAGGAGAGAAGCTCATGAAAGGTGAAGGAGTTGTA
TCAATTTCTCTCCCTGTCAGAATCTTTGAAAAGAGATCAGCACTTGAAAGATGTGGAGAT
CTGTGGACCACAGGTCCTAAATATCTCCCATTAGCTGCTAAATCTGTAGATCCTGTGGAG
AGACTTAAGAATGTGATGTGCTTCATGGTTGGAAGTATGTACATGGTGTGTCAACAGAGG
AAACCCTTCAACCCAATTCTTGGTGAAACTTACCAAGGATATTGGCCTGATGGCACCCAG
ATCTATATTGAGCATATTTCTCATCATCCTCCAATTTCTTATTTCCAGGTTGAGCATCCT
GATGGTGACTTTGTGTTTGAAGGTAGCTACATGTACACTGCCAAACTAATAAATCTCGGT
AACTCTGTCCGTGGTCGCCAAGTAGGAAAGAACTGGATCAAATTCAAAGATGGCACAGTC
ATCACCTACGAGTACCCATTCATGCGTATCAATGGACTCATGATCAACAAGAGAACTATT
CAGTGGGAAGGATCCATTAAGTTTGAAGACCAAAAGAATAATCTTGAATGTGAGATAAAG
TTCCCCAAAACTGGAATATTTGGAGGAATTAATGCAGGAAAGACTTTTGATTTATTACAA
GGCAGTATACTTCAGGATGGGGAAGAGATTTGTGAGGTTGAAGGATCTTGGCTTAGTCAT
CTCAATTTTAATGGGATTGAGTACTGGAGACTTGAAACTTCAGATATCATTCTTCCTGTC
AGGATTGGAGAGGATAGAATCCTTCCTTCAGACTGTCTATTTAGAGAGGACTCAGCTGCT
CTTACCGAAGGAGATCTTGATTTGGCTCAAACGGAGAAAGAAAGACTCGAAGTCCTTCAA
AGACATGACAAAAAGCTCAGAATTGCGAATAAAAGATAATTTTAGTCTCAATATTCC---
--
