# Supplementary material for: Nontriplet feature of genetic code in Euplotes ciliates is a result of neutral evolution
Source: Proc Natl Acad Sci U S A. 2023 May 22;120(22):e2221683120. doi: 10.1073/pnas.2221683120 (PMC10235951; doi:10.1073/pnas.2221683120)
Supplement: Supplementary file 5 — Dataset S04 (GZ) [file pnas.2221683120.sd04.gz › ./nuc_alignments/cras_c6849_g1_i1++.fasta]

> petz_comp5453_c0_seq1
------------------------ATAATATTAAATTAT-----TGATGTCAACTAAG--
AAGCCAGATACCACTCCAG---ACGACATTTGGATTGAAGAT---GATGCTATCAAAAGT
GTTGAGAACATGACCAATGAAGAGATCGCTGAGCGTACCAAATCTCTTCACAACAACATC
AAGATTATGAAGCGTGAAAATACTAGTTTGAGCCATCAAATGAAGAATGTCAACGCTCAA
ATCGAAGACAATGAAAAGAAAGTGAAGCTAAACAAGCAATTGCCACATTTAGTTTCCAAC
TTCATTGAAATGCTTGAACTCCCACCAGAAGATGAAGAAGGAAAGGACGGAAGTGCAATG
GATGAAGATTCTAACAGATCTGGAAAGTCATGTGTTATCAAGACTACCACTAGACAAACC
ATTTACCTGCCAGTTATTGGTCTAGTTGAACCAGAAGAGCTCAAGCCAGGTGACCTGATC
GGAGTCAACAAAGATTCCTACCTGATCTTAGACAAATTACCAACAGAACATGACTCCAGA
GTTAAAGCAATGGAGCTTGATGAGAAGCCAACTGAGAACTACACAGACATCGGTGGATTA
GACAAGCAGATTGAAGAACTCATTGAAGCCATTGTATTGCCAATGACCCACAAAGAAAGA
TTTGACAACATCGGTATCAGACCTCCAAAGGGACTCCTCATGCATGGACCTCCAGGAACT
GGAAAGACCCTCCTCGCAAGAGCCTGTGCTGCCCAAACAGATGCTTGCTTCTTGAAACTT
GGTGGCCCACAGTTGGTCCAGATGTACATCGGAGATGGATCAAAATTAGTCAGAGATGCA
TTTGACTTAGCAAGAGAAAAGGCCCCATCCATCATCTTCATTGATGAGCTTGATGCTATA
GGCACCAAAAGATTTAGCTCAGAGAAGAACGGAGATAGAGAAGTCCAAAGAACTATGCTT
GAGTTGCTGAACCAGCTTGATGGATTCAGCTCTGATGACAGAATCAAGGTTATTGCAGCT
ACCAATAGACCCGATACTCTTGACCCAGCCTTGCTCAGATCTGGAAGACTTGATAGAAAG
ATCGAATTCCCACAGCCAGATGAGGAAGCAAGAGCAAGAATTCTGCAGATTCATTCCAGA
AAGATGAATGTAAATAAAGATGACGTTAATTTTGAAGAACTCTCTAGATCTACTGAAGAC
TTCAATGGAGCCATGCTCAAAGCAATCTGTGTTGAAGCTGGTATGGTTGCCCTCCGAAGG
GATGGTGATACTCTCAACCATGAAGATTTCGTTGAAGGTATTAGTCAAGTTCAATCCAAG
AAGAAAGCAAACCTATCAATTATGTACTAATAA-------GAAATTAAATCCAAAAAAAA
A-------
> octo_c70449_g1_i1
----------------CCGGGATTATAATAATTTAATTT----------------AAA--
ATGTCAAAGCCAGTTGATAGTAAAGATGTTTGGGGTGATGATGGAGACATTCTAAAAGAT
GTTGAATCAATGACTAATGATGAAATAGCAGAGAAGACTAAGACACTACACAATAATATT
AAAGCAATGAAAAGAGAATCAACAACTTTAGGACAAAAACTCAAAAACATTAATATTCAG
ATTGAAGATAATGAGAAGAAATTAAAACTCAATAAACAGCTTCCTCATCTTGTTAGTAAT
TTTATTGAAATGCTTGATTTACCTCCAGAAGATGAGGAAGAACAAGATGGAAGCGCTATG
GATGTTGATTCTCAAAGAAAAGGAAAGAGCTGTGTCATCAAGACAACAACAAGACAGACT
ATCTATCTTCCAGTAATTGGTCTTGTAGAGCCAGAGGAACTTAAGCCAGGGGATTTGATT
GGAGTTAACAAAGACTCATACCTAATTTTAAATAAACTTCCAGCAGAATACGACTCGAGA
GTTAAAGCAATGGAGCTTGATGAAAAACCATCCGAAAATTACACAGATATTGGAGGACTC
GACAAGCAAATTGAAGAGCTCATCGAAGCTATAGTTTTGCCAATGACTCATAAAGAAAGA
TTTGATAATATTGGAATTAGACCTCCAAAAGGAGTATTGATGCATGGTCCTCCAGGAACT
GGAAAGACTCTACTTGCAAGAGCTTGTGCTGCTCAAACAGATGCTTGCTTCTTGAAATTA
GGAGGTCCACAACTGGTACAAATGTATATCGGAGATGGTTCAAAACTTGTTCGAGATGCA
TTTGCATTAGCTAGAGAAAAAGCGCCAGCAATCATTTTTATTGATGAACTTGATGCTATT
GGTACAAAGAGATTTAATTCTGAGAAAACAGGAGATAGAGAAGTACAAAGAACAATGCTT
GAATTATTGAATCAGTTAGATGGATTTAGTTCAGATGATAGAATTAAAGTTATTGCTGCA
ACAAACAGACCAGATATTCTTGATCCTGCATTGTTAAGATCAGGCAGACTTGATAGGAAA
ATTGAATTTCCACAACCAAATGAAGAAGCAAGAGCAAGAATTTTGCAAATTCATTCAAGA
AAAATGAACGTAAATAAAGATGATGTTAATTTTGAAGAATTAGCTAGATCCACTGAGGAT
TTTAATGGAGCAATGCTTAAAGCTGTATGTGTTGAAGCTGGTATGGTTGCATTAAGAAGA
GGTGGGGATAATCTTAGACATGAAGACTTTGTAGAAGGAATTAGTCAAGTACAATTAAAG
AAGAAAGCTAATTTATCAATTATGTTCTAAAATATCTA--GATGTTCAAACTCAAC----
--------
> rari_c14754_g1_i1
-------------------------ATTTGGTTGATTTT--GTATAATATTTTCTAAACG
ATGTCCAAGGCAACTGAGA---AGGATGTGTGGGGGGACGAGGGCGATGTCCTCAAAGAC
CTCGAATCCATGACCAACGAAGAAATCGCAGAGAAGACCAAGCAACTCAACAACAACATC
AAGGCTATGAAGAGGGAAAACACAAGCTTGACTCACCAGCTCAAGGACAAGAACTTGATG
ATTGAGGATAACGAGAAGAAAGTCAAGATGAACAAACAGCTTCCTCACCTCGTGAGTAAC
TTTATTGAGATGCTCGAGCTTCCTCCCGAAGACGAGGAGGACCAGGAAGGAGCAGCAGTC
GATGAAGACTCTGCCAGGACTGGAAAAAGCTGTGTGGTCAAAACCACCACGAGGCAAACA
ATCTACCTCCCCGTCATTGGACTTGTAGATCCTGAGGAACTCAAGCCCGGAGACCTGGTG
GGAGTCAATAAGGACTCATACCTTATTCTGGACAAATTGCCCGCAGAATATGATTCTAGA
GTCAAAGCAATGGAGTTGGATGAGAAACCGACTGAAGACTACACTGATATTGGAGGGTTA
GACAAACAAATCGAAGAGCTGATCGAAGCTATTGTACTTCCAATGACGCATAAAGAAAGA
TTTGACAATATTGGAATCAGACCTCCAAAGGGACTCCTTATGCATGGACCTCCAGGAACT
GGAAAAACATTACTTGCCAGAGCTTGTGCTGCTCAAACTGACGCATGCTTTTTGAAACTC
GGGGGACCCCAGCTTGTGCAAATGTACATTGGAGATGGTAGTAAATTAGTCAGAGATGCT
TTTGAACTTGCAAGGGAAAAGGCTCCCGCTATTATCTTTATTGATGAGTTAGACGCTATT
GGTACCAAGAGATTCAATTCCGAGAAGACAGGAGACAGAGAAGTACAGAGAACAATGCTT
GAACTCTTGAACCAGCTAGATGGATTCTCCACTGATGACAGCATCAAGGTAATTGCCGCT
ACGAACAGGCCAGACATCCTTGACCCAGCCTTGCTGCGTTCAGGCCGTCTGGATCGTAAA
ATTGAGTTCCCTCACCCAAACGAAGAAGCTAGGGCCAGAATCATGCAGATCCACAGCAGG
AAGATGAACATTGACAAGGAAGACGTCAATTTCCAAGAACTTGCAAGGAGTACTGAGGAC
TTCAATGGGGCCATGCTGAAGGCTGTATGCGTGGAAGCAGGAATGGTCGCCTTGAGAAGG
GGTGGAGAGACCTTGAGGCATGAAGACTTTGTCGAAGGAATCTCACAAGTCCAGTCCAAG
AAGAAGGCCGTCGTACAGTTCTTGTATTAGTTAATC----AAAATTCAATTAAAAAAAAA
A-------
> eury_eury_c12091_g1_i1
GAATTTCGAATGCAATCTGCGCCGATAATAATTAAGTTCAAGTCTAAAGGTTACCAAC--
ATGTCAAAGGCCACAGATAGTAAAGATGTATGGGGTGATGATAACGATGTCCTCAAGGAC
ATTGAAAGCATGACCAATGAGGAGATTGCTGAACGCACCAAGACATTCAACAACAATGTC
AAGATTATGAAGAGGGAGAACACAAGTCTGACCCATCAACTGAAGAACATCAACTTGCAG
GTTGAGGACAATGAGAAGAAGGTCAAGATGAACAAACAACTTCCTCATCTTGTCAGTAAC
TTCATTGAGCTACTTGACCTTCCTCCAGAAGATGAAGATGAACAAGAAGGGGCTGCTATG
GATGAAGACTCTGCTAGAAATGGGAAGAGTTGTGTCATCAAGACCACCACAAGACAGACA
ATATACCTTCCAGTCATTGGATTGGTAGACCCAGAAGACCTGAAGCCAGGTGATCTAATC
GGAGTCAACAAAGACTCCTACCTAGTCCTTGATAAACTACCTGCTGAGTATGACTCAAGA
GTCAAAGCAATGGAGTTGGATGAGAAGCCAACTGAAGACTATACAGATATTGGAGGGCTT
GATAAGCAGATCGAAGAACTCATTGAAGCCATTGTGTTGCCAATGACTCATAAGGAGAGA
TTCGACAACATCGGTATCCGCCCACCAAAGGGACTATTAATGCATGGCCCACCAGGAACA
GGTAAAACTCTGATTGCAAGAGCCTGTGCTGCCCAGACCAATGCTTGCTTCCTAAAGTTG
GGAGGACCCCAGCTTGTGCAAATGTATATCGGAGATGGTGCTAAATTAGTGAGGGATGCC
TTTGATTTGGCCAGAGAGAAGGCCCCAGCTATTATCTTCATTGATGAG------------
------------------------------------------------------------
------------------------------------------------------------
------------------------------------------------------------
------------------------------------------------------------
------------------------------------------------------------
------------------------------------------------------------
------------------------------------------------------------
------------------------------------------------------------
--------
> cras_c6849_g1_i1++
------------------------GATATAATTAATATT--------------CCAAA--
ATGTCTAAGACAACTGACAGCAAAGATGTCTGGGGAGACGATGGTGATGTCATCAAAGAC
CTCGAGTCAATGACTAACGAAGAGATTGCAGAGAAGACCAAGATACTTCAGAACAATATT
AAGAGCATGAAGAGGGAGACTACCACCTTGAGCCATCAGCTCAAGAACGTCAATCTTCAG
ATTGAAGATAATGAGAAGAAGGTTAAGCTCAACAAGCAGCTTCCTCATCTTGTCAGTAAT
TTCATTGAGATGCTTGATCTTCCTCCGGAAGATGAAGAAGAGCAAGAAGGAGCAGCAGTT
GACGAAGATTCTGCTAGAACAGGCAAGAGTTGTGTCATAAAGACTACCACGAGGCAGACT
ATCTATCTCCCCGTTATCGGACTTGTAGAGCCTGAGGAACTCAATCCAGGAGATCTTATT
GGAGTCAATAAAGACTCTTACCTCATTCTCAACAAGCTCCCCGCTGAATATGACTCAAGA
GTCAAAGCTATGGAGTTAGATGAAAAGCCAACTGAGAACTACACGGATATCGGTGGACTT
GACAAGCAGATCGAAGAATTAATGGAAGCTATTGTCCTCCCAATGACTCATAAAGATAGA
TTTGACAATATCGGTATTAGACCTCCAAAGGGACTCCTCATGCATGGACCTCCAGGAACT
GGAAAAACTCTTCTAGCTAGAGCTTGTGCTGCCCAAACTGATGCTTGCTTTTTGAAATTA
GGAGGACCTCAGCTTGTTCAAATGTACATCGGAGACGGAGCCAAACTTGTCAGAGATGCC
TTTGAGCTTGCTAGAGAAAAAGCCCCTGCTATCATCTTCATTGATGAGCTTGATGCCATT
GGTACTAAGAGGTTTAACTCTGAAAAGACCGGAGATAGAGAAGTCCAAAGAACCATGCTT
GAGTTGCTGAACCAGCTTGATGGATTCAGCTCAGATGACAGAATCAAGGTTATTGCAGCC
ACTAATAGACCTGATATTCTTGATCCAGCTTTGCTCAGATCAGGAAGACTGGATAGAAAA
ATTGAGTTCCCTCATCCAAATGAAGAAGCTAGAGCAAGAATTATCCAGATCCACTCTCGT
AAAATGAATGTTGACAAAGAAGATGTCAACTTTGAGGAATTAGCAAGATCAACTGAAGAC
TTCAATGGAGCTATGCTCAAAGCTGTCTGCGTAGAAGCTGGTATGGTTGCCTTAAGAAGA
GGTGGTGATACCCTCAGACACGAAGACTTTATTGAAGGTATCTCCCAAGTCCAGTCCAAG
AAGAAAGCAAATCTCTCCATTATGTACTAATTAAGCTGTGAATCTGAAATAAAAAAAAAA
AAAAAAAA
> minu_c30421_g1_i1
----------------------------------------------------TCTAAAT-
ATGTCAAAGGCAACTGATAGTCAAGATGTGTGGGGTGATGATGGAGATGTTCTCCAAGAC
ATCGAATCCATGACCAATGAAGAGATAGCAGAGAAGACCAAAATTCTCCAGAATAATATC
AAGGTTATGAAGAGAGAAACCACCACTTTGAGCCATCAACTCAAGAATACCAATTTACAA
ATTGAGGACAATGAGAAGAAAGTGAAGCTGAACAAGCAGCTTCCTCACTTGGTCAGTAAT
TTCATTGAATTGCTTGATCTTCCACCTGAGGATGAAGATGAACAAGAAGGAGGAGCTGTC
GATCAGGACTCCGCCAGGACTGGAAAGAGTTGTGTCATCAAGACCACCACCAGGCAGACA
ATCTATCTACCAGTGATCGGTCTGGTAGAACCAGAAGATCTCAAGCCAGGAGACCTTATT
GGCGTCAATAAGGACTCTTACCTTATTCTTGATAAACTCCCAGCTGAATATGACTCAAGA
GTTAAAGCAATGGAATTGGATGAGAAGCCAACCGAGAATTACACAGATATCGGTGGACTC
GATAAGCAAATTGAGGAATTGATGGAAGCAATTGTTCTCCCAATGACTCATAAGGAAAGA
TTTGATAATATTGGAATCAAACCTCCAAAGGGACTCCTGATGCATGGTCCTCCAGGAACT
GGAAAGACCCTTTTAGCCAGAGCTTGTGCTGCCCAGACTGATGCATGCTTCCTCAAATTG
GGAGGTCCACAGTTAGTCCAAATGTATATCGGAGATGGTGCCAAATTAGTCAGAGATGCT
TTCGAGCTCGCCAGAGAAAAAGCTCCAGCCATCATCTTCATCGATGAGCTTGATGCTATA
GGTACCAAGAGATTTAACTCCGAGAAAACTGGAGACAGAGAAGTGCAAAGAACCATGCTT
GAGCTACTGAATCAGTTGGATGGATTCAGTTCAGATGATAGAATCAAGGTCATCGCAGCT
ACTAATAGGCCAGATACTCTTGACCCAGCCTTGCTTAGGTCAGGAAGACTGGATAGAAAG
ATTGAGTTTCCCCATCCTAATGAAGAAGCTAGAGCGAGGATCATCCAGATCCACTCCCGT
AAAATGAACGTAGATAAGGGCGATGTCAACTATGAGGAGTTGGCTAGATCTACTGAAGAC
TTCAATGGAGCCATGCTTAAGGCCATCTGTGTTGAAGCAGGTATGGTCGCTTTGAGAAGA
GGCGGTGATATTTTAAGACATGAGGACTACGTCGAGGGTATTTCCCAGGTCCAGTCCAAG
AAGAAGGCCAACCTCTCCATTATGTACTAATTAAGCTGATAAAACTTCAAGCAAAAAAAA
A-------
