# Supplementary material for: Nontriplet feature of genetic code in Euplotes ciliates is a result of neutral evolution
Source: Proc Natl Acad Sci U S A. 2023 May 22;120(22):e2221683120. doi: 10.1073/pnas.2221683120 (PMC10235951; doi:10.1073/pnas.2221683120)
Supplement: Supplementary file 5 — Dataset S04 (GZ) [file pnas.2221683120.sd04.gz › ./nuc_alignments/cras_c2250_g1_i1++.fasta]

> cras_c2250_g1_i1++
TATTGACATTTATTTAAACTATGGCAAAAGAAAGATCTAAGAACAATCTAAATTCGCCTT
TGTTCGGGATTGGAGTTCATAAAGGTTATGTACTGGTTTCTGGAGGTGGTGGTGGAAAGA
ACTATGGTCTCCCAAACTCCTTGAGAGTTTATAAGAACCAACTTCCATTAGAAAACCCAG
TGTGAGAAGTAGATTTTGATACAGAGCTTCTGTCCCAATTTGAGATGGCAAACAATGGTC
TTGATTATATAGTGGGAGCTATTAGCAAATTTGCGGCCATCTTCTCTATCAACTCTAAAT
CTGGAGAAGTAAGCGAAATTGACAGAATAGAAGCTGATTTTCATGAGAAAGAACCAGAAG
TCACTAAAACAAGATGGTCACAAGATAATAAAATTATCATATCAGGAGGAGAAGAAGGAA
TCTTGAGAGTATTTAAAGTTAACTTTGCTGCCCCAAATCAGGTCTCTGGTTTTGAACTTA
CTAACGAGCTAGGACAACATAGTGAAGGAATTACAGACATCTCTATTAACTCTGACAATT
CCTTAGTTGTTTCTGCCTCCACAGATAAAACTTGTCGGATTTATACTCTCAAGGATGAAA
AATGCATCAAGAGACTATCATTTAGTGAAGGTATTGGAATGGAGAATTTAAAATTCAAAG
GATCTTTATTCTCACCAGATTCAAGATTCCTCTATGCACTTGCTACTAGCTTTAAAGGAA
GAAGTTATTTAATAAAATGGGATGCAAAGTCTGAGAATTTTGATCCTATTGACACAACAC
CAGTCCACACTGGACCTTCATGTGCCTTCGATCTCAGCTCTGATGGAAGTAATGCAGCTA
TTGGAACTAATAATGGACATGTAGTTGCTGTCAATGCTAATTCAATGAGTGTCTACAGAA
GTGAGAAGAAGCATAAAATGCCAATTACTAATATCTGATTCAATCCTAATGGGACTACGA
TATTAACAGTTTCAGGAGACCATACCTACGAAGTAACCCAAAATCGTTCCCAATCTAGCT
GATGTGGATTATTCATCAAGTTATGATTCTTCCTATTGCTCATTGGTGTACTCTTCTACG
TATACAAAGGGTAGATACTCAGTCAACTTGGTTA-------AAATAGTTGGATTAGTTAA
TTTCAACGATGAAAAA
> minu_c27920_g1_i1
-----------GTCTAATCC-----------AAGACCAACCAATAACCTAAACTCTCCCC
TTTTTGGGATAGGAGTTCATAAGGATTACGTCCTTGTCTCTGGAGGAGGTGGGGGTAAGA
ATTATGGCTTACCTAATTCATTGAGGGTTTTTAAGAATGAATTACCACTTCAGAATCCAG
TATGAGAAGTTGATTTTGATACAGAGTTAATGTCTCATTTTGAAATGGCACATGGGGGAC
TTGATTACCTGGTCGGAGCTATTAGTAAATGAGTAGCTGTTTATTCTATAAATCCGAAAT
CTGGAGAGGTCAGTGAGGTACATAGAGTTGAAGCAGATTTTCATGAGAAGGAGCCAGAGG
TGACAAGAACAAGATGGTCACAAGATAATAAAATTATTATCTCCGGAGGTGAAGAAGGTG
TTCTTAGAGTATTCAAAGTCATCTTTGAGGGCCCAAAGCAAATCTCTGGGTTTGAATTAA
CGAATGAACTCGGCCAGCATAGTGAAGGAATCACAGATGTATCCATATCCTCCGATAATT
CCTTAGTAGTTTCTGCATCCACCGATAAAACTTGTAGGATTTATACTCTAAAGGATGAAA
AGTGTGTTAAGAGACTCTCATTTAGTGAAGGCATTGGAGTAGAGAATCTAAAATTTAAGG
GATCTATCTTCTCTCAGGATTCAAGGTTCTTGTACGCTCTTGCTACAAAGTTCAAGGGAA
GGAGTTACCTTATTAAGTGGGATGCGAAATCTGAAAACTTTGATCCTATTGACACCACAG
CTGTTCACACTGGACCTTCTTGAGCCTTCGATCTTCAATCAGATGGAAGTAGTGCTGCAG
TTGGAACTAACGATGGATATGTTATTGGAGTCAATACGAACTCAATGAGCGTTTACAGGA
CTGAGAAGAAGCATAAAATGCCGATTACAAATATCTGATTCAATCCTAATGGGAATTCTA
TCCTTTCAGTTTCAGGAGATCATACTTATGAAGTTACCACTAACAGTTCCCAGGGAAGCT
GATGTGGATTTCTCTTCAAGCTCTGAGTATTCCTCCTCATCATTGGTGGACTATTCGTAG
CCTTTAAAGAGCAGATTCTGGAGCAGATAGGTTAGGGCATTAAATTGTAAGCTTTCAATA
TTTGGATAAAAAAAAA
