# Supplementary material for: Nontriplet feature of genetic code in Euplotes ciliates is a result of neutral evolution
Source: Proc Natl Acad Sci U S A. 2023 May 22;120(22):e2221683120. doi: 10.1073/pnas.2221683120 (PMC10235951; doi:10.1073/pnas.2221683120)
Supplement: Supplementary file 5 — Dataset S04 (GZ) [file pnas.2221683120.sd04.gz › ./nuc_alignments/cras_c5347_g1_i1++.fasta]

> minu_c16774_g1_i1
-------------AAAAAATGGAAAGCACTAATAAAGAAGAAACAGTTCAAGAAGGCGTT
AAAGAGTACTACGGAAAGACTCTTTCTAAGACAGAAGATCTTAAAACTGACGCTTGTTGT
CCCAAAGGAAAGGGGCTTTATAAGTCAGCGAGGGAAGCAGTCAAAGAAGTCCATGATGAT
GTGATTATTAAATATTACGGATGTGGTAATCCAATCCCAGAATGCCTCAAAGGATCTACA
GTTCTTGATCTAGGTTCAGGAAGTGGAAGAGATGTCTACATCTGCTCTAAACTTGTTGGA
GAGACTGGAAAAGTTATCGGAATAGATATGACTGATGAACAAATCAAAGTTGCTAAAGAT
TACCAGGATTATCATGCTGAGAAATTTGGATATGCCAATACTGAGTTCATCCAAGGATAT
ATTGAAGAGTTTGCTGATAACGGAAGCATAGCTGAAAATTCTGTCGATGCAGTAATCAGT
AATTGTGTAGTTAACCTCTCTCCAAACAAAGACAAGGTCTTCAGACAAGTCTGGAAAGTA
CTCAAAGAAGGAGGAGAACTCTATTTCAGTGATATCTACTCTGACAGGAGAGTTCCCAAG
GAACTTCAGGAGAACAAAGAACTCTGGGGAGAATGCCTTTCAGGAGCTCTCTACTATGAA
GACTTCAGGAGGCTCATGAGTGAGATTGGTTTCAAAGACTTGAGAGTAATTTCTCAGAGT
GAAGTTAAAGCCACTGGCGACTATGATCTTAAGCCAAGATTCTACTCTATCACCTTCAGA
GCATTCAAAATGTCTTCTTCCGAGGACAGATGTGAGAATAATGGAAATATTGCTACTTAC
AAGGGTGGTATTCCTGACTTTGGCTGTAAGTTTGAGTTCGATCAAAACTACACCTTCTGA
AAGAACAAGGAAGTTTCAGTCTGTAAGAATACAGCAGAGATCTTGAGGAACTCCAGGTAT
GCTGAGTTCTTTGAAGTCACTGAAGATGGACTTCACCAGGGATTACATGAGAAGCAGAGC
TTCCAGGT----AGAGCAAGATTTACAAGACAAAAAGTGTAAGCCATCAGAGAAGAAAGA
G--GGAGGATCTGGATGTTGCTAACCTTTAAAAAATATCTATACCAAATATACAAAGATT
TCAATAAAAAAAAAAA
> cras_c5347_g1_i1++
GAAGATAATTAATTAAAAATGGAAAGTGC---ACAACCAGATACAGTTAAAGAAGGGGTT
AAAGAATACTACGGCAAGACTTTATCAAAGACAGAAGACTTAAAAACTGATGCTTGTTGT
CCAAAAGGAAAGGGGCTCTATAAGTCAGCTAGAGAAGCAGTTAAGGAAGTACATAATGAT
GTTATTATCAAGTATTATGGATGCGGAAACCCAATCCCTGAATGTTTAGCAGGAGCAACT
GTTCTTGACTTAGGGTCTGGAAGTGGCAGAGATGTCTATATTTGCTCCAAACTTGTAGGA
GAATCTGGAAAAGTCATTGGGATTGATATGACTGATGAACAAATCCAGGTCGCTAAGGAC
TTCCAGGACTATCATGCTGAGAAATTTGGATACTCAAATACAGAGTTTATTCAAGGCTAC
ATCGAAGACTTCACCGATTCAGGAAATGTAGCAGAAGGCTCAGTAGATGTAGTCATCTCC
AATTGTGTAGTAAATCTCTCTCCAAATAAAGACAAAGTATTTAGACAAGTATGGAAAGCT
CTTAAAGAAGGTGGAGAACTCTATTTCAGTGATATATATTCTGATAGAAGAGTCCCTCAA
GAACTCCAAGACAACAAGGAACTTTGGGGAGAATGTCTCTCAGGAGCTCTTTACTTCGAA
GACTTTAGAAGGCTCATGAAAGAGATTGGTTTCACTGATTTGAGAGTGATTTCACAGAGT
GAGGTTAAAAATACAGCAGGCTATGATCTTGCTCCAAAGTTCTACTCTATCACTATAAGA
GCCTTCAAGATTTCATCTCTTGAAGACAGGTCAGAGAATTATGGAAATATTGCAACCTAC
AAGAGTGGAATCCCTGACTTTGGATGCAAATTCGAGTTTGACCAAAACTATACTTTCTGC
AAGAATAAAGAAGTCTCTGTGTGTAAGAATACTGCAGAAATTTTGAGAAAATCGAGGTAC
GCTCCTTTCTTTGAGGTAACTGAAGATGGCTATCATCAAGGTCTTCATGAAAAGCAGAGC
TTCCAGATTTCAACAGCA--GCTGAAGCTAAAGAAGGTTGATGCGCTCCGA-AAGAAGGA
GCAGGAAGCTCAGGATGCTGTTAGATT-------------------GATTTATAAATAT-
----TAAATACCAAAA
