# Supplementary material for: Nontriplet feature of genetic code in Euplotes ciliates is a result of neutral evolution
Source: Proc Natl Acad Sci U S A. 2023 May 22;120(22):e2221683120. doi: 10.1073/pnas.2221683120 (PMC10235951; doi:10.1073/pnas.2221683120)
Supplement: Supplementary file 5 — Dataset S04 (GZ) [file pnas.2221683120.sd04.gz › ./nuc_alignments/cras_c3678_g1_i1++.fasta]

> cras_c3678_g1_i1++
AAATTTTTATTGAATTTCACAAAATGGGAAGAGATTCTCCT----GAGCACAGAGACCAC
AGAGATCGTAGCAGACACCACCGGACCAAGCGATACAGATCTGAGAGTGAAGAGTCTCCT
AAACGACGAAGGAAGAGGTCTTATGAAAGAGATAGTAGAAAAAGAGACTC---------G
AAAGATCACCACAGACCCAAAGAGAGAAACGAAAGAGATCATAATTATGACCCTCTCCAA
AAGGAAGATAAGAAAGAAACTCTTGATGATTACATTAATTTCCTAAACAAGCAACATGAA
GAAGAGCAGAATAAAAGGAAAGGTATAAAACCTGGAGAAAACCCTGATGAAATCGTCAAG
GAAGAACCCTGATTCGATCCCTCAGGAATCCTCGCAGAAGAGACTAATAAGGTCAATGGT
GTCGTACTAAAGTTTACTGAACCTCTGAATGCAAGGGAGCCAGACAGGAAATGGAGATTC
TACTGCTATAAAGGTGATGAAGAGCTGCCAACACTTCATATTCATAGGCAGTCAGTCTAT
CTGGTCGGTAAAGATCCCAGAGTTTGTGAAATCCTCTGTGAGAATCCATCTGTCAGTGGA
CAACATGCTGTGATCCAATTTATAGAGTCTGTTAAACAAGCTGATGATGTTGAAAACTCA
GAAGTCATTGATATAGAGTCAAAGCCTTACTTGATGGACCTAGAAAGCACAAATGGCACA
ATCCTTAATGGAGAAAAGATCGAAGCTGCTAGGTATTATGAACTCAGGAGTAAGGATATA
CTGAACTTTGGTCACTCCAAGAGAGACTATATTTTGATGGATGGAGGTAAAATAGGT---
GAAGAGGAAGAAGAAATGTAATTTTCAATAATTAAAAATAAAAAAAAAAAAAA
> minu_c16917_g1_i1
-------------ATTTAGGTAAATGGGAAGAAGTCGTGATAGAGGAGAATATAGATCAA
AAAGA-------------------------AGATATAGATCTGAAAGTGAGGAGAGTAGA
GGTAGAAGACGTAAAAGAGACTATGAAGAAGATAGGGAAGACAGACACTCTAGAAGAGAT
AGAGGTAGAGATAGAAGGGATAAGAGAGACAGAAGGGACGAAAGTAATGATCCTTTAAAG
AAAGAAAACAAAAAGGAAACACTTGATGATTACATCGATTTCTTAAATAAACAACATGAG
CAAGAACAAAATGCTAAGAAAGGCATCAATACTGATCAAGATGGCAAAGAAATTATTAAA
GAGGAGCCATGCTTCGAACCCTCTGGAATCCTCGCAGAAGAGACAAATAAAGTAAATGGA
GTCGTTCTTAAATTTACTGAGCCCCTAAATGCAAGGGACCCAGATAGGAAATGGAGGTTT
TACTGATACAAGGGTGAAGAAGAGCTTCCTACCCTCCATATCCATCGTCAATCAGTCTAT
CTAGTTGGAAAAGATAGTAGAGTCTGTGACCTCCTTTGTGAAAACCTTTCTGTCAGTGGG
CAGCATGCTGTCATCCAATTTATAGAATCTGTAAAGCAAGCAGATGATGTAGAGAATTCA
GAAGTTATTGATATCCAATCCAAACCTTATTTAATGGACCTTGAGAGTACTAATGGAACT
ATTCTAAATGGAGAAAAGATCGAACCAGCAAGGTATTATGAACTTAGAAGTAAGGATATA
CTTAACTTTGGGCATTCAAAGAGAGATTATATCCTTATGGATGGAGGTCCACTTGGCGAA
GAAGAGGAGGAAGAAATATAATTTTCAATAATTAACTCTTTAAAAAAAA----
