# Supplementary material for: Nontriplet feature of genetic code in Euplotes ciliates is a result of neutral evolution
Source: Proc Natl Acad Sci U S A. 2023 May 22;120(22):e2221683120. doi: 10.1073/pnas.2221683120 (PMC10235951; doi:10.1073/pnas.2221683120)
Supplement: Supplementary file 5 — Dataset S04 (GZ) [file pnas.2221683120.sd04.gz › ./nuc_alignments/cras_c14503_g1_i1++.fasta]

> minu_c37499_g1_i1
GGAAAGTAAAAATGGAAGAGTCAAAGGTGAGAACACCATATATCCCATTCTACGATGAGT
ACACGTTCCTTACAAACTTTTGTGGGCTGGGTAATACCAACCCTAGCAAGATTATCAACC
TGGATGAACTTGAGACTTTATGCTTCAAGAGGGTAGCCTGCCTCAAGCTTATTGAGATGG
AATCAGAAGTAGGAGATGACTTCGAAAGAATCCATCACAAGTTAATACCTAAATTACAAA
AGCAGGATATTGAGTTGAAGTTATTCAGCGGAGACCCCGAGCATAAAAAGAAGATCGACA
ATGACGTTATCGCCCATTTTATGCTGAGGCTAGCTTACTGTAGAAACGATGATTTCAGAA
GATGGCTTACAGTGCAGGAGACTAGACTCTTCAAGCATGTCCTCTTCGCCCATACCAACA
AGAATGAAGTATTACTTAAGAATTTACTAGATGAGAAAAATATTTCTTACGAGCAAGTAG
AACCTAAAGAATGGAGAGAACTTAAGTACCAAATCGCGTGGGATAAAATTCCTGTATCAG
ATAGAGAAATTATTGATCAATTTAAGGCAGAATTAAAAAACTGTTTAGAAGGGCCAGCAG
CGGAAGAACTCAGGTTTAAGATCAAAAGTATAGAGAAAGTACATGAAGAA----CTAAGA
ACTCAATACTGCAAGTTCGATTTTATCAGTGCACTCGCCCTTGTAGGAACCAGGAGGTGA
TTTGTACATCAAGGATCTATATATCTCCATATTTCTCAGTTATTTACCATTATTTCTGAG
GACTTTAGGAATGAGCTTAGAGAAGCCCTAATTTACTCAAACAGGCACTTACCAGTTATC
GCAAAGGATCAAAGATTAGCAGAATTGCTTAAATACGTATCAAGGAAGGAACTTCTTGAT
TTTGAATATGATGAGAAATCACATGTAAAGGGCTCTGTTAATCTTGGAAATATTGATAAA
TTTGCTAGCTCTGCTCATTATCCTCCTTGCATGAAGGTGCTTCATAGTAAACTTTCTGAG
AACCATCACTTAAGGCATTTTGGAAGACTCCAATACGGACTCTTTATTAAAGGAATCGGA
CTCAGCATGGAGGAGAGTATGTCCTTCTGGAAGAGAAAATTTGCAGGCAAAATTAACGGA
GAGAAATTTGATAAAGAATATGCGTATAATGTAAGACATAGTTTCGGTAAAGAAGGTAAA
AGGACTGATTACACTCCTTGGTCATGCAGTAAGATCATTGGTCAGATTCCAGGATCAGGA
GAGTATCATGGATGCCCATTTAAATACTTTAAAGATGAAACATTGAGTGATTTTATCACT
TCTAAATACAATATTCAATCTTCAAATCTCCTTGAGATCATGGAGAAGAAAAGAGAAGGA
GCTAGTCAGGTCGCATGTATCAAACTTTGGGATGCTACTCATAAGATCGATACAAAGGAT
AATGTTGGAAACCATCCAAATGCTTATTTCAGTTGCTCTCTTCAATCAGAAGAAGAGGCT
GGTGCTAAAAGCGGTGGTAGGTAATTAAAAATAATCCTCAATTTTGACTGAAAAAAAA
> cras_c14503_g1_i1++
-------------------------------------ATACATC----------------
------------------------------------------------------------
------------------------------------------------------------
------------------------------------------------------------
------------------------------------------------------------
------------------------------------------------------------
----------------------------------------------------------TA
AGAACGAACTATTCCTTAAGAATTTACTTGAAGAAAAGAACATCAAGTATGATCAAGTTC
CTGTAGATGAATGGGAGGCTCTGAAATACAAGATCGCGTGGGATAAAATTTCTTATTCAG
ATAAAGAAACACTTGAGAGAAAATCCGCAGAATTGAAAGCTATTGTAAATGAGACTGAAA
AAGAACAGCTTTTATTAGATATTAAGAACATTAGAA----GCAAGCAGAATTCTTTAAGA
AAGCAATATTGCAAGTTTAGCTTTACATCCGCACTAGCCTTAGTAGGCACCAGAAGATGA
TTTGTGCATCAAGGGAATATATACCTGCATATTTCACAGCTATTCACAATTATCTCAGAG
GAGTTTAGGAATGAGCTCAAAGAAGCTCTAATTTACTCCAATAGACACTTACCTCTTATT
GCTAAAGACCAGAGATTAGCAGAGCTGTTGAAGTATGTTTCCAGGAAGGAACTTCTTGAT
TTTGAGTATGATGAGAAATCAAATGTGAGAGGGTCGGTTAACTTAGCTAATATTGATACT
TTTGCCAGATCTGCCCATTACCCACCATGTATGAAGGTTCTTCATAGCAAGCTTACAGAT
AACCATCACTTGAGGCACTTTGGAAGGCTTCAATATGGACTTTTTATTAAAGGAATTGGA
CTAAACTTAGAAGAGAGTATGAGCTTCTGGAAGAGAAAATTTGCAGGAAAAATCAACGGT
GAAAAGTTTGATAAGGAATATGCCTATAATGTCAGACATAGTTTTGGTAAAGAAGGAAAA
AGAACTGATTACACACCTTGGTCATGCAGTAAGATCATTAGTCAAATTCCTGGATCTGGT
GAATACCATGGATGCCCTTTTAAGTACTTTAAAGACGAGACATTAAGCGATTTCTTGACT
AAAAAGTATGATATTCAATCAAGAAACTTACTAGAAATCATGGAAAAGAAGAGAGAAGGA
GCTGCCCAAGTAGCATGCATCAAACTTTGGGACGCCACTCATAAAATCGACACTAAAGAC
AATGTTGGAAACCATCCAAACGCTTATTTCAGTTGCTCTCTCCAATCCGCTGAAGAAGC-
------AAAATC--------------------------------------AAAAGGAC
