# Supplementary material for: Nontriplet feature of genetic code in Euplotes ciliates is a result of neutral evolution
Source: Proc Natl Acad Sci U S A. 2023 May 22;120(22):e2221683120. doi: 10.1073/pnas.2221683120 (PMC10235951; doi:10.1073/pnas.2221683120)
Supplement: Supplementary file 5 — Dataset S04 (GZ) [file pnas.2221683120.sd04.gz › ./nuc_alignments/cras_c2744_g1_i1++.fasta]

> minu_c21375_g1_i2
ATAGTAAATATGGAAGAATCCAAAACTCAACCAAAAGGTAACAAAAGAAGAGATTTCCTT
CTCAGCATGGAGGCTGAAGTCCAGGCTAAGTGGGATGAACAAAAGGTTCATGAATCTGAT
GCTCCAGAAGACTACAGCGACCTCACTTTTGACGAGAAGAACGAGGGAAAGTTCTTTAAC
ACCTTCCCATATCCATACACAAACGGAAGACTTCATTTGGGACATGCTTACTCCTCTTCA
AAGAATGAGTTCGCTACTAGATTTGAGAAGATGAGAGGAAAGAGAGTTCTCTTCCCATTC
TCATTCCATTGTACCGGTATGCCAATCGCTGCTGCTGCTAAGAGACTCAGATTAGAAAAA
GCTCGTGAGGAAGAAGAGAAGAAAGATCCTAAGGCTGAGAAGACTCTCACCCAGAGACAG
ATCCTTGAGAGCGTCGGCATCCCACCAGAGGAAGTCGAGAAGTTCGAAGATCCAGAGTAC
TGGCTTGACTACTTCACCCCTAAGGGAAGAGATGACCTTAAGGTATTGGGACTTCATACT
GATTGGAGAAGATCCTTTATTACTACTCCTAAGAACCCATACTATGACTCTTTTGTCAAG
TGGCAGTTTAACCTCTTGAAGGCTAAGGATAAGGTAGAGTTTGGTAAGAGACCAGCTGTG
TTCTCAATTCTTGATAACCAACCATGTGCTGATCATGATAGATCCCAAGGTGAAGGAGCT
GTTCCTCAGGAATATACTGCTGTTAAACTTAGGATTATCGAACTTCCAGAGGAAATGAAA
GAATATGAAGGTAAAAATCTATTCTTGATTGCTGCCACTCTCAGACCAGAAACTATGTAT
GGACAAACTAATTGTTTCGTACTCCCAGATGGTAAATATGGAATCTTTAAGATGCCAGGA
GACCAATACTTTGTTATGTCTGAAAGAGCCATGAAGAATATGGCTTACCAAGATCTCACT
GATGAATTTGGTAAATATGAACAAGTAGGAGATGTTAAAGGACATGTCTTGGTTGGAACT
CCACTTAAGGCTCCTCTCTCAAAATATGAGAAGATCTATACTCTTCCATTGACTACTATT
TCAATGAGTAAAGGAACTGGAGTTGTAACTTCAGTCCCATCAGATTCTCCAACTGATTAT
GCTACTTTGATGGAATACAAGAATAAAGCTGATGTGAGAAAGAAGCTTAAGGTTGATGAA
GAATGGGTAAAAGATTATGAAGCATTCCCAATTATTACAATTCCAGGAGAAGAAGCTAAA
GAAGAGACAAAGACAGTTCAATCTGATCCAATTGAAATGATCGCTGTTGATTTGTGTAAG
AAGATGAAGATCAAGTCCCAAAAAGATGTAAAGAAACTTGATGAAGCTAAAGAAGTAGCT
TACAAGAAGGGATTCAACCAAGGTGTCTTCTCATATGGTGACTTTATCGGAGAAAAAGTA
TCTGTTGCTAAGGATAAGGTCAGAGATATGCTTGTTGAGACTGGAGACGCTCTTATTTAC
TTCGAGCCAGATAAGAAGGTTATCTCAAGAAGTCAAGATGAATGTATTGTCGCTAAGGTC
GACCAATGGCTCTTGAAATATGGAGAGGAAGAATGGAAGAACTTCGTCAAGGAGCATGTT
GTCTCCGATAACTTCAATGCTTATGCCAAGACTACCCAGAAATCTTTCGAAGATATCATT
GAGTGGTTGAAGCAATGGGGATTCTCCAGGACCTTCGGTCTTGGAACCAAGGTACCATGG
GATGACCAATATGTAATTGAGTCTCTTTCTGACTCAACCATCTACATGGCTTACTACACT
GTAGCCCACTTGATCCAAGGTGGAGTTATGGACGGAAGCTCTCCAGGGCCAATCGGAGCC
AAGCCAGAAGACTTCAACGATGACGTCTGGAGTTATGTATTCCTTGAAGGAGAATATCCA
GAAGGATGTGCTATTCCTCAGGATAAGCTCGACTTGTTGAAGAATGAGTTCAACTACTGG
TACCCACTTGACTTGAGATGCTCAGGAAAGGATCTCATCGGTAACCATCTGATCATGTGT
CTCTACAACCATGCTGCTATTTGGGAAAAGAAGGAAATGATGCCAAGAAGTATGTTCTGT
AATGGATACATGTCTTTGAACAACAAGCCAATGTCTAAGAGTACCGGAAATTTCAAGACT
ATCATCGATGCCTGTCACGAATACTCCTCATCAGCCACAAGAATGGCTCTTGCTGATTCT
GGAGATACTCTCGATGATGGTAACTTCCAGGAAGCTGTTGCCAACGCTTCTATCATGAAC
CAATTCGTCCTTGGTAAATGGATCACTGATGAAATCCAAAAGATTAACCTTGAAGAACTT
GACTGGGATAAGTATGGTGAAGACTTCGATAAGTATGATAAGAACTTTGAGAATGAGATC
AACAGAATTATCGGAAGAACTTATCAAATGTACAGTGAGATGAAATTCAAACTTGCTCTT
AAATTCGGATTCCATGAACTCCATGGAGCCAGAGATGATTATGTCATGTTCAAGAAAGAT
AACTTGAACCCATTCTTAGTTCTCAGATTTATTGAGGTTCAACTTTTGTTGGTTCTCCCA
ATGATCCCACACTTCTGTGAATACTATTACCAAAATCAATTCCGTCCAGCCATCATGAAG
ACTTTGAATCATAAAGAATATCCAGAATTAATTGTGAACATGAGATGGCCAAAGAAGACA
TCTGAATATGATATTAATCAAGGAAAGATTTTCAGTTTCATTAAATACTGTAAACATGAC
TTTATCGTAATGCAAGATAAGATGACTGGATTCAGGAAGGAACAGAAACAAAAACAAAAG
AAGGGAAAGAAGGGAAAGAATGCTGAACAAAAAGATGTTCCTGCTGAAACTGTTGAAAAG
AAGACTTATAACAACTGTATTGTTTTCTACGCTAAGACTTACCCAGAAGAGCAACAAGTA
GCTATTAAGACTCTTCTTGAGATTGGTTATGATGAGGAATGGAATCCAAAGGAAAAGCCA
ATTACTCAATTAAAGACTAAATTCAGTAACAAAAAGGAACTTGGTAAAGCTATGAAGTTT
GCTGCTTTCTTGAGTGAAGAAGTTAAAGAGAAAAGATCATTAGATCCACTTGATCTTGAA
ATGCCATTTGATGAAAAATTGATTATTCAAGAAAATAGTGATTTCATCTTTGATAAGATC
ACAGCTACAAATATTGAATATAAAGAGAAAGATGAAGGATGAGATGTTGAAGGATCAGCT
AATAGTATTGCAGCAGCTGTTCCAGGAAAACCATCTGTATTCTTCTATTAAGTGA-----
-----TAAT------ATGTTGAAGATTTAGAATATGGTTTATGAAAAAAA
> cras_c2744_g1_i1++
------------------------------------------------------------
------------------------------------------------------------
------------------------------------------------------------
------------------------------------------------------------
------------------------------------------------------------
------------------------------------------------------------
------------------------------------------------------------
------------------------------------------------------------
------------------------------------------------------------
------------------------------------------------------------
------------------------------------------------------------
------------------------------------------------------------
------------------------------------------------------------
------------------------------------------------------------
------------------------------------------------------------
------------------------------------------------------------
------------------------------------AAA---------------------
--------------------AAAATTTGAGAAGATCTACACTCTTCCATTGCTGACCATC
TCAATGAACAAGGGTACTGGAGTTGTGACTTCAGTCCCATCAGACTCCCCAACAGATTAT
GCCACTTTGATGGAGTACAAAAACAAAGCTGACGTTAGAAAGAAGCTAAAGGTTGAGGAA
GAGTGGGTCAAGGACTATGAGCCATTCCCAATCATTACTATTCCTGGTGAAGAATCTAAA
GAAGAAGGTAAAGAGGCTTTGTCAGAGCCGATTGACATGATAGCTGTGGACTTGTGCAAG
AAAATGAAAATTAAAAGCCAGAAAGATGTAAAGAAGCTTGAAGAGGCCAAGGATATTGCT
TATAAGAAGGGATTTAACCAAGGAGTCTTTTCGTATGGAGACTTCATTGGAGAAAAGGTC
TCTGTCGCAAAGGATAAGGTTAAGGACATGCTTGTTGAGACTGGAGATGCTCTTATTTAC
TTCGAGCCTGATAAGAAGGTTATCTCAAGAAGTAAGGATGAATGCATTGTTGCTAAAGTT
GACCAATGGCTTTTGAAATATGGAGAAGAAGATTGGAAGAACTTTATTAAGGAGCATGTC
ACATCTGACAACTTCAATGCTTATACAAAGACTACACAAAAGTCATTCGAAGATATCATC
GAGTGGTTGAAGCAGTGGGGATTCTCAAGAACTTTTGGTCTTGGAACCAAGGTCCCATGG
GATGAGCAATATGTAATCGAGTCACTCTCTGACTCTACTATTTACATGGCCTACTACACA
GTTGCTCACTTGATTCAGGGAGGTGTTATGGATGGAAACACTCCAGGACCTCTCGGAGCT
AAACCTGAAGACTTCAACGATGCTGTGTGGAGCTACATTTTCCTGGATGGAGAATATCCA
GAAGGATGTACTATTGCTCAAGACAAGCTTGAATTACTGAAAAACGAGTTCAATTACTGG
TACCCAATGGACTTGAGATGCTCAGGAAAAGACTTGATCGGAAACCACTTGGTGATGTGC
TTGTATAACCACGCTGCCATCTGGGAGAAGAAAGAAATGATGCCAAGAAGCATGTTCTGT
AATGGATATATGCTTCTTAATGATGCTCCAATGTCTAAGAGTGCAGGAAACTTTATGACA
ATTATTGACTCCTGTCATAACTACTCTGCATCAGCGACCAGAATGACCCTTGCTGATGCT
GGAGATACTCTTGATGATGGTAACTTCAGAGAAACTGTAGCAAATGCTTCAATCATGAAG
CAATTCGTTCTTGGAAAATGGATCACCGAAGAAATTTCCAAAATCAACCTTGAAGAGCTT
GACTGGGAGAAATATGGCGAAGACTTTGACAAGTATGACAAGTTCTTTGAGAACGAAATG
AACAGAATTATCGAGAAAACCTACCAAATGTACCACGAAATGAAGTACAAGCTAGCTCTT
AAATTCGGATTCCATGAACTACAAGGAATGAGAGATGATTATGTTTTGTTTAAAAAGGAT
ACGTTGAATCCTCACTTGGTACTGAAATTCATTGAAGTCCAACTGTTGATGGTGTTGCCA
ATCATCCCTCACTTCTGTGAGTACTACTACCAGAAAGAGTTCTTGCCAGCAATCTTGAAG
ACGCAGAACCACAGAGAATACCCAGAGCTGATCGTGAACTGCAGATGGCCAGAGAAGACT
GCTGATTATGATATCAACCAGGGGAAGATCTTTAACTTCATTAAGTTCTGCAAGCACGAT
TTCATTGTGATGCAAGATAAGATGACCGGATTCAGGAAACAACAGAAGCAAAAGCAAAAG
AAGGGCAAGAAAGCCCAAGAGGAGAAACCAGAA------------GAGACAGTAGAGAAG
AAGACTTATGATAACTGTATTGTATTCTACGCAAAGACATATCCAGAAGAGCAAAAGATA
GCCATCAACGCCTTGCATGAGATTGGATATGATGACGAATGGAACCTGAAGGAGAAACCA
ATCGCTCAGTTGAAGGCCCAGTTTAAGGACAAGAAGTCTCTAGGAAAGGCTATGAAGTTT
GCTGCCTTCTTGAGTGATGAGGTCAAAGAGAAAGGATCCCTAGATCCTCTTGACTTGGAG
ATGCCATTTAATGAGAAGGAGATTATTGAAGAGAATGCTGACTTCATCTTCGACAAGATC
ACTGCTACCAATATTGAGTACAGAGAGAAGGAAGAGGGATGAGATATTGAAGGATCAGCC
AACAGTATTTCTGCTGCTGTACCAGGAAAGCCATCGGTATTCTTCTATTAAGCCAAGTTT
ATGCTTAATTCAATCATATTAAAAAAAAAAAA-----------AAAAAAA
