# Supplementary material for: Nontriplet feature of genetic code in Euplotes ciliates is a result of neutral evolution
Source: Proc Natl Acad Sci U S A. 2023 May 22;120(22):e2221683120. doi: 10.1073/pnas.2221683120 (PMC10235951; doi:10.1073/pnas.2221683120)
Supplement: Supplementary file 5 — Dataset S04 (GZ) [file pnas.2221683120.sd04.gz › ./nuc_alignments/harp_c42871_g1_i1.fasta]

> octo_c22259_g1_i1
AAATGGGAATTGCTGAAAAGATCCAAGAAATCAAGGATGAAATGGCCAGAACTCAGAAAA
ACAAGGCTACAGAATATCACTTGGGGCTTCTAAAAGCTAAACTGGCTAAACTTAGGTCTC
AATTAACTGAAGCCGAGAAAAGTTCTGGAGGTGGTGGAGAGGGATTTGAAGTAGAAAAGT
TAGGACACGCCAGAATTGCAATGATCGGTTTTCCATCAGTCGGTAAAAGTACAATGTTGA
ATGTACTTACTGAAACTGAATCTAAAGCTGCAGCATATGAATTTACGACACTTACTTGTA
TACCAGGATTTATTAATTATAAAGAATCGAAATTACAATTGCTAGATCTACCAGGTATTA
TTGAGGGTGCAGCTTCAGGTAAAGGAAGAGGTAGACAAGTCATTGCCGTTGGTAAATCCT
CAGATTTAATTATGATGGTCTTGGATGCTCAACAAGGAGATTCCCATAAAGGCAAGCTTA
CTGCAGAGCTTGAGTCTGTAGGAATTAGATTGAATCAGGAAAGACCGCTAATTACTGTAA
AGCCAATGCAAAAAGGAGGAGTAATGGTGAACTGTACTGTTAAAAGAACTAAACTTGATG
ACAAAATGATCAAAAATATTCTTGCAGAATATAAAATCCATAATGCACATGTTGTTATGA
GAGGAGATTATGATGTTGATCAATTTATTGATGCTATTGAAGGAAACAGAAAATATATTA
AGTGATTATATGTGTATAACAAAATTGATATGATTACTATTGAGGAAGTAGATGCACTTG
CAAGACTCCCAAATACTGCAGTTATTTCATCACAACATACTCTTGGATTAGATCTTCTTA
AAGAAAGACTTTGGGAAATGTTAGAATTAGTAAGAGTTTATACAAAGAAGAAGGGATCAC
CACCAGATCTTAAAGAGCCACTTATTCTCACAAAAGGAAGAGGTGGATTTACTGTTAAGG
CTGCAATTATGCAAATTCATAGGAATCTACTTAAAAGTTTTAAATGAGCATATGTATGGG
GTAAAAGTGTAAAGTATAGTCCGCAAAAGGTCGGTCTTGCTCACAGCCTTTGAGATGAAG
ATGTCCTCCAGATATTGAAGAAATAATTCATTCAGTGAAATAATATT
> harp_c42871_g1_i1
-AATGGGTATCGCCGAAAAGATCAAGGAGATCAAAGATGAGATGGCCCGGACTCAGAAAA
ACAAGGCTACTGAGTACCACCTCGGACTTCTCAAAGCAAAACTGGCGAAGTTGAGGTCTC
AACTTACTGAAGCAGAGACGAAGACTGGTGGTGGCGGTGAAGGATTCGAAGTTGAAAAGC
TTGGGCACGCCCGAATTGCGATGATTGGATTTCCGTCTGTTGGTAAAAGTACAATGCTTA
ACGTTCTCACTGAAACTCAGTCTGAAGCTGCTGCTTATGAGTTTACAACCCTGACCTGCA
TTCCTGGGTTTATCAACTACAATGAATCGAAGCTCCAGCTGCTTGATTTGCCAGGAATTA
TCGAAGGTGCTGCGTCTGGCAAAGGTAGAGGTAGACAAGTCATTGCTGTCGGAAAATCGT
CAGATTTGATCATGATGGTCCTTGATGCCCAGCACGGAGACGCTCACAAAGCGAAGCTTA
CTGCAGAGCTTGAAACTGTCGGCATTAGGCTCAATCAAGAAAAACCGCTAATCACTGTGA
AGCCAACTATGAAAGGAGGAGTCATTGTGAACTGCACAGTCAAGAGAACCAAAATGGACG
ATAAAATGATCAAGAACGTTCTGGCAGAGTACAAGATGCACAATGCGCATGTTGTGATGA
GAGGAGACTATGACGTCGATCAGTTCATCGACGCAATCGAGGGAAATAGAAAGTATATCA
AATGCTTATATGTCTATAACAAGATCGATATGATT-------------------------
------------------------------------------------------------
------------------------------------------------------------
------------------------------------------------------------
------------------------------------------------------------
------------------------------------------------------------
-----------------------------------------------
