# Supplementary material for: Nontriplet feature of genetic code in Euplotes ciliates is a result of neutral evolution
Source: Proc Natl Acad Sci U S A. 2023 May 22;120(22):e2221683120. doi: 10.1073/pnas.2221683120 (PMC10235951; doi:10.1073/pnas.2221683120)
Supplement: Supplementary file 5 — Dataset S04 (GZ) [file pnas.2221683120.sd04.gz › ./nuc_alignments/eury_eury_c5906_g1_i1.fasta]

> harp_c21704_g1_i1
------------------------------------ATAACGAGGAGTTCAAAGAGAGCA
AGTTCGGAAAGATCTACAAGGTCGCAGGTCCGCTCGTCGTCGCAGAGAAGATGTCTGGAG
CAAAAATGTACGAGCTCGTCAAAGTCGGCTGGGACAAGCTTATCGGAGAGATCATTAAGC
TCGAAGGAGACACTGCATCTATCCAATGTTACGAAGATACGTCAGGTTTGACCGTCGGAG
ATCCGGTGATTAGGACTAACAGCCCTCTTTCGGTTGAACTAGGACCCGGAATCCTCTCGA
ACATTTACGATGGTATCCAGAGACCCCTCCAAAAAATTGCGGAGATGGCAGGAAACGAAG
ATTTGTTGACGGTGCCAAAGGGAGTGGACGTCAAGGCGTTAGACAGTGATAAATTATGGG
ACTACAACCCTGTTGACCTTCACGTTGGAGACATCCTGAGTGGAGGAGACGTTATCGGAT
ACTGCTATGAGAACGCTCTCTTCAAGAAGCATCAAATCTTGGTTCCACCGAAGGGAAGAG
GCCGAGTTAAGGAAGTAATGGAAGCCGGAAGTTATAATGTAAAAGACCCACTTGTCGTTG
TTGAGTACGAAGACGAAGAAGTAGAGTTCTCAATGTCCCACTTCTGGCCAGTCAGACAAG
CAAGGCCGGTCGCCGAAAAGCTCTCAGGAGTCGAGCAGCTGCTCACAGGCCAGCGTGTCC
TCGACGTGCTCTTCCCATCGGTCCTCGGAGGTACCTGCGCCATCCCAGGGGCGTTCGGGT
GAGGCAAGACGTGCATCTCCCAGGCGCTCTCGAAGTACTCCAACACCGAGTGCATCGTCT
ACGTCGGATGCGGCGAACGAGGAAACGAGATGGCCGAGGTGCTCAACGACTTCCCCGAAC
TCTACACAGTCATCGACGGAGAGAAGCACAACATCATGCAGAGAACTTGTTTGATTGCCA
ACACGTCGAACATGCCAGTCGCAGCCAGAGAGGCCTCAATCTTCACAGGAATTACAATTG
CTGAGTACTTCAGAGACATGGGATTCAACGTTGCATTGATGGCTGACTCAACTTCAAGAT
GGGCTGAAGCCCTCAGAGAGATCTCTGGTCGTCTTGCAGAAATGCCTGCCGATTCAGGTT
TCCCAGCCAACTTGGGATCCAAGCTTGCACAGTTCTACGAAAGAGCTGGCCGTGCAAGAT
GCTTAGGACACCCAGATAGAGAAGGATCTTTGACAATTGTTGGTGCAGTCTCCCCACCAG
GAGGTGACTTCTCAGACCCAGTCACATCCGCTACTTTGAACACCGTGCAGGTCTTCTGGG
GCTTAGATAAAAAACTCGCTCAGAGAAAGCACTTCCCGTCCGTCAACTGGAACATCTCTT
TCTCCAACTACGATAGATCCCTGGAGACCTTCTACCAGAGCTACGACCCAGACTTGATCA
AGCTGAAGTCCACCGTAAAACAGCTTCTCCAAGAAAACGAAGATTTGACGGAGATCGTGC
AGCTCGTCGGTAAAGATTCTCTGTCCGAAGTGCAAAAGACTGTTTTGGAAATCGCCAAGA
TCATCATCGAAGATTTCCTGCAGCAGAACTCCTACTCTGACTACGACTACAAATGCCCGC
TGCACAAGTCCGTCGGAATGATGAAGGCTATCACCTGATTCTACGAAAACGCTTACAAGT
CGATCAACGAATCCCAGCTGGCCGAGAACAAAATCTCTTGGGCCGTCATCTCGAACCAGC
TAGATGAGGAATTCTACGAGCTGACCCAGATGAAGTTCAAGGACCCAGAAATCCCGAAAG
AAGAACTCACCAAATACTTCGAAGACTTTTGTGATAGAATTGACCAAGGATTCAGAAAGC
TCCAACTCGGTTAA--------TTATCAATAAGCATTT-----CTGAAATCGTGTTTGAA
GCAATT----------------
> eury_eury_c5906_g1_i1
-------------AATCAATATA-------------AAAACATGGATTTTGAAGAAACTA
AATTCGGTAAAATTTACAAAGTTGCTGGACCTCTCGTCGTTGCCGAGAAAATGTCAGGTG
CTAAAATGTACGAACTGGTCAAGGTCGGTTGGGAGAAATTGGTCGGAGAAATCATCAAGC
TTGAAGGTGACACCGCCTCTATCCAATGCTACGAAGATACGTCTGGATTGACAGTCGGAG
ATCCAGTGTTGAAGACCAACAACCCCTTATCTGTTGAATTGGGTCCAGGTATCTTAGAAA
CTATCTACGATGGTATCCAAAGACCTCTAGAGAAGATTGCACAGATGACCCAGAG-----
---TGTCTAC-GTCCCCAAAGGAGTCAACGTCCCATGTTTGGATCATGACAAAAATTGGG
AGTGGAACCCATCCGATCTCAAGGTTGGCGATATCATCAGCGGAGGTGACGTTATGGGAT
TCTGTTATGAGAACCCACTCTTCTCTAAGCATAAGATCATGGTACCACCAAAGGGTAAAG
GTAGAATCAAGGAGATCATGGAGGCAGGCAACTTCACTGTCAGAGAGCCAGTGATAGTGG
TGGAGTATGAAGACAAAGAAGTCGAGTACTGCATGTCCCACTTCTGGCCCGTCAGACAAG
CCAGACCCGTCGCAGAGAAGCTGCCTGGTAAAGAGCCACTGCTCACCGGTCAGCGTGTGC
TCGACGTGCTGTTCCCCTCGGTGCTGGGCGGTACCTGCGCCATCCCCGGAGCCTTCGGAT
GCGGAAAGACATGCATCTCCCAGGCATTGTCGAAGTACTCGAACTCTGAGTGCATTATTT
ACGTCGGATGTGGTGAGAGAGGAAATGAGATGGCAGAGGTGCTCAGTGAGTTCCCTGAAC
TGTCTACTATCATCGATGGCGAGAAGTACAACATCATGATGAGAACTTGCCTTGTCGCAA
ACACTTCCAACATGCCAGTCGCAGCCAGAGAGGCATCAATTTACACCGGTATCACACTTG
CTGAGTATTTCAGAGACATGGGTTACAATGTGTCATTAATGGCTGACTCTACATCAAGAT
GGGCTGAGGCCTTGAGAGAAATCTCTGGACGTCTCGCTGAAATGCCTGCTGATGCTGGTT
TCCCAGCTAACTTGGGTTCAAAGCTTGCCCAATTCTACGAACGTGCAGGAAGAGTTGTCT
GTTTGGGAAGTCCAGACAGAGAAGGATCAGTCAGTATCGTCGGTGCCGTATCTCCACCAG
GTGGTGATTTCTCAGACCCAGTTACTTCAGCAACTTTATCCATCGTACAGGTCTTTTGGG
GATTAGATAAAAAACTAGCCCAAAGAAAGCATTTCCCATCAGTCAACTGGAGTATCTCAT
TCTCCAACTACGACAGAGTCCTAGAGAAATTCTACCAATCTTATGACCCAGACTTCATGA
AGTTCAAGTCCACTATCAAACAGTTGCTCCAGGAAGATGAAGATTTGACAGAAATCGTCC
AGTTGGTTGGTAAAGATTCCCTATCCGAAATCCAAAAAACCGTGTTGGAAGTAGCCAAGG
TAGTCATTGAAGATTTCTTGCAACAGAATGCCTTCTCAGATTATGATTACAAATGCCCTC
TACACAAATCCCTTGGTATGATGAAGGCAATTTGCTGTTTCTATGAAAACGCTAGGAAGA
CAATTAACGAGTCTCAGATGACTGACAACAAGGTGTCTTGGGCCATTATCTACAACCAGT
TGCAGGATGAGTTCTACGAACTTTCCCAGATGAAGTTCAAGGACCCAGAGACCCCAGAGG
AGGAGATGAACAAGTATTTCAATGATTTATGCGAAAGAACTGAACAGGGCTTCAGGAAGC
TATTACTCGGATAA---GCATATTTTAACAAAAGATTT----------------------
--AATTCTCAACAAAAAAAAAA
> rari_c24390_g1_i1
TTTTAATTG--ATATTTCGCATATTATTAATTATGGACGCAGAAGATTATAAGGAAAGCA
AGTACGGAAAAATCTACAAGGTAGCCGGTCCCCTGGTCGTTGCCGAGAAAATGTCAGGTT
CTAAAATGTACGAACTGGTCAAAGTAGGCTGGGACAAGCTCGTCGGAGAGATCATTAAGC
TGGAAGGAGACACTGCATCTATCCAATGCTACGAAGATACATCAGGACTCACCGTCGGTG
ATCCAGTGATGAGGACCAACAGTCCCCTCTCAGTTGAGTTGGGACCAGGTATCCTCCAGA
CTATTTACGACGGAATCCAGAGACCACTCGAGACCATCGCTAACATGACTGGCAG-----
---CGTCTAC-GTGCCAAAGGGAGTGGATGTGCCTTGCTTGGACTCAGACAAACAATGGG
AGTGGAACCCAGCCGACCTCAAAGTCGGTGATGTGATCAGTCAAGGAGATGTGATGGGAT
TCTGTTACGAGAACCCCCTCTTCTCCAAACATAAAATCATGGTCCCACCCAAGAAACAAG
GAAGAGTCAAGGAAGTAGTGGAGGCTGGAAACTACACTGTTAGAGATCCAGTCGTTGTTG
TTGAGTACGAAGACCAAGATGTCGAGTTTACCATGTCCCACTTCTGGCCCGTCAGACAGG
CTAGACCAGTTGCCGAGAAGCTCCCAGGTAAAGAGCCATTGCTGACTGGACAGAGAGTGC
TGGACGTCCTCTTCCCATCCGTGTTGGGAGGAACCTGCGCCATCCCAGGAGCCTTTGGGT
GTGGAAAGACCTGTATCTCCCAGGCCCTTTCCAAGTATTCCAACTCTGAATGTATTATTT
ACGTCGGATGTGGTGAAAGAGGAAACGAAATGGCTGAGGTACTGAGTGAGTTCCCAGAGC
TCACCACTGTCATTGACGGAAAGGAGTACGATATCATGCAGAGAACTTGCCTTGTCGCAA
ACACATCAAACATGCCAGTCGCTGCCAGAGAAGCCTCCATTTACACTGGAATCACTCTTG
CTGAGTATTTCAGAGACATGGGTTACAACGTCTCCCTCATGGCTGATTCCACCTCAAGAT
GGGCTGAGGCCTTGAGAGAAATTTCAGGACGTTTGGCTGAAATGCCCGCCGATCAAGGAT
TCCCAGCTAACTTGGGATCCAAGCTTGCCCAATTCTACGAGAGAGCTGGAAGAGTCACTT
GTTTGGGAAGCCCAGACAGAGAAGGATCGGTCTCAATTGTCGGTGCCGTCTCCCCACCAG
GAGGTGACTTCTCTGATCCAGTTACTGCCTCAACCTTGTCTATTGTGCAGGTCTTTTGGG
GATTGGACAAGAAGCTAGCCCAGAGAAAGCATTTCCCATCCGTGAACTGGAACATTTCCT
TCTCCAGTTACGACAGAGCTCTCGAGAAGTTCTACCAGTCCTACGATCCAGACTTCATGA
AGTTCAAGGCCACCTTGAAGCAACTGCTTCAGGAAGACGAAGATTTGTCTGAAATCGTCC
AGTTGGTCGGAAAAGAGTCTCTTTCCGAAATCCAGAAGACAGTATTGGAAGTGGCTAAGG
TCGTTATTGAAGATTTCTTGCAGCAAAACGCCTTCTCCCCCTACGATTACAAGTGCCCAC
TCAACAAGAGTTTGGGAATGATGAAGTGTATCTGCTGCTTCTACGATCACGCCAAGAAGG
CTATTAACGAGTCCCAGATGACCGAAAACAAGATCTCTTGGGCCATTATTAGCAACCAGT
TGGAAGACCAATTCTACGAGTTAACCCAGATGAAGTTCAAGGACCCAATGACCCCAGAGG
AGGAACTCAACAAATACTTCGATGATTTGTGCGACAGCATCGAACAAGGATTCAGGAAGC
TCCAACTCGGTTAATTTG----CTAAAATAAAAGATTTCAGATCTGGAGACATTTATAAA
AGATTTATTCTCAACAAAAAAA
> minu_c16301_g1_i1
TTTTTTTTGAAAAATTGCAAATATTTTTAATTATGGACCCCGAAGATTACAAGGAAAGCA
AATTTGGAAAGATCTACAAGGTAGCAGGACCTCTGGTCGTTGCTGAGAAGATGTCAGGAT
CTAAAATGTACGAACTGGTCAAGGTTGGATGGGACAAGCTTGTCGGAGAGATTATTAAGC
TTGAAGGAGACACTGCATCTATCCAATGTTACGAAGATACATCTGGACTCACAGTAGGAG
ATCCAGTAATGAGGACCAATAGTCCTCTATCCGTTGAATTAGGTCCAGGTATCCTCCAGA
CCATTTATGACGGTATTCAGAGACCACTTGAGACCATCGCTGAACTCACTAAAAG-----
---TGTTTAC-GTTCCAAAAGGAGTTGATGTTCCTTCTTTGGATCAGGATAAAACTTGGG
AATGGAACCCAGCAGATCTTAGTGTTGATGATATTGTCAGCGGAGGAGATATCCTCGGTC
ACTGTTATGAGAATGCTCTCTTCTCTAAGCATAAAATCATGGTCCCACCTAAGGGAAAAG
GAAGGATTAAGGAAGTAATGCCAATCGGAAACTACACTGTCAGAGACCCAGTTGTAGTTG
TTGAGTATGAGGATAAGGAAGTTGAATTTTCCATGTCTCACTTCTGGCCAGTCAGACAAG
CCAGGCCAGTTGCCGAAAAGCTCCCAGGAAAGGAACCACTCCTGACTGGTCAACGTGTGC
TCGATGTGTTGTTCCCATCAGTGCTGGGCGGAACCTGTGCTATTCCAGGCGCGTTCGGAT
GTGGAAAGACTTGTATTTCTCAGGCCCTATCCAAATATTCCAACTCTGAATGTATTATCT
ATGTCGGATGTGGTGAGAGAGGAAATGAAATGGCTGAAGTATTGGATGACTTCCCAAAAT
TGACAACAATTATTGATGGATCTGAGTACGATATCATGCAGAGAACTTGCCTCGTCGCCA
ATACCTCAAACATGCCAGTCGCAGCCAGAGAGGCTTCCATTTACACTGGTATCACCTTGG
CTGAGTACTTCAGAGACATGGGATACAATGTATCACTCATGGCTGACTCTACCTCAAGAT
GGGCTGAGGCCTTGAGAGAAATTTCTGGACGTCTCGCAGAAATGCCAGCCGATCAGGGTT
TCCCAGCTAACTTAGGATCCAAACTTGCTCAATTCTACGAAAGAGCAGGAAGAGTCACCT
GTTTAGGTAGCCCAGACAGAGAAGGTTCAGTCTCTATTGTAGGAGCTGTCTCCCCACCAG
GTGGAGATTTCTCAGATCCAGTTACAGCATCTACTCTTTCCATCGTACAAGTCTTTTGGG
GATTGGACAAAAAGCTAGCACAAAGAAAGCACTTCCCATCAGTCAACTGGAGTATCAGTT
TCTCTAGTTATGACAGAGCTTTGGAGAAGTTCTACCAATCTTATGATCCAGATTTCATGA
AGTTCAAGTCAACCATCAAGCAATTGTTACAGGAAGACGAAGATTTGTCTGAAATTGTGC
AATTAGTTGGTAAAGAGTCTCTCTCTGAAATCCAGAAGACCGTCTTGGAAGTATCCAAGG
TAATCATTGAGGACTTCTTACAACAGAATGCCTTCTCCAAATACGATTATAAATGCCCAT
TGAACAAATCCTTAGGTATGATGAAATGTATCTGCTGCTTCTATGAAAATGCTAAGAGGG
CTATTAATGAATCTCAAATGACCGACAACAAGGTTTCTTGGGCAGTGATCTCAAATCAAT
TGGAGGAAGAGTTCTATGAATTATCCCAGATGAAGTTTAAAGACCCAGAGACACCTGAAG
AAGAATTGAATAAATACTTTGATACCCTTTGTGACGACATCGAAGCCGGATTTAGAAAGC
TTCTTCTCGGATAATCTGTATTTTAACCAGAAAGATTT---------AGACAT-----AG
ATATATGTCAATAAAAAAAAAA
