# Supplementary material for: Nontriplet feature of genetic code in Euplotes ciliates is a result of neutral evolution
Source: Proc Natl Acad Sci U S A. 2023 May 22;120(22):e2221683120. doi: 10.1073/pnas.2221683120 (PMC10235951; doi:10.1073/pnas.2221683120)
Supplement: Supplementary file 5 — Dataset S04 (GZ) [file pnas.2221683120.sd04.gz › ./nuc_alignments/cras_c4625_g1_i1++.fasta]

> cras_c4625_g1_i1++
AAAAGTTTTGTGAAATAATTAGTGAATATTATCAATGGAAGGATTCCCTCTTTCATACAT
TCCTAAAACAGCTATCAGATTCCCTGCTCCAGAGTTTGACGCTACAGCTTACTACAATTA
TGAGTTCAAGAAGATCAAATTGTCTGATTATAAAGGAAAATACGTGGTTTTATTCTTCTA
CCCGTTAGACTTCTCCTTTGTATGTCCTACAGAAATTATAGCATTTTCAGACATAGCCAA
AACTTTCAGAGAAATTGACTGCGAAGTCCTGGGATGTTCCATTGACTCCCAGTTCTGCCA
CATGGAGTTCTGCTCAAAGCCTCGGAAGAAGGGAGGGCTCGGAAACATGGACATCCCTCT
AATAGCAGACGTTGATCATCAAATAGCCAAAGATTATGGCTGTTTGATCGATCACGGGAG
TGATTCAGGAATCGCATACAGGGCAACTTACATTATAGATAGAGAAGGAATTCTAAGACA
TATGAGTATCAATGATACTCCTGTAGGTCGAAACCCTGACGAAATCCTCCGCCTCGTGCA
AGCATTCCAATTTGTAGACGAGAACGGACAGGTCTGCCCAGCTAAATGGAAACCTGGCAA
AAAAGCAGTCCCTCCTAAAGTGGGAGACTCGAAGTTACAGGAATATTGGGAAGACGTTCA
TGCTAAAGGAGGGGAGAAGGATAAGTAGTTCCATATATTTTAGAAAATTTATGGAAAAGC
TCAAAAAAAAAAAAAAAAAA
> minu_c16370_g1_i1
AAA---TTAGTGAAATATTCGGTGAA-------AATGGAAGACTTTCCCCTCAGTTACAT
CCCGAAGGTGGCCATTCGGAAGCCAGCGCCTGAATTTGAAGCAACAGCGTATTATAAATT
TGACTTTAAGAAGCTCAAATTATCAGATTATAAAGGCAAATACGTGGTTCTCTTCTTTTA
CCCTCTTGATTTCTCCTTTGTCTGCCCAACAGAAATTATTGCGTTCTCAGATATCGCCCA
AACTTTCAGAGATATAGAAGCTGAGGTACTCGGATGATCGATTGATTCCCAATTTTGCCA
TATGGAGTTCTGCTCCAAACCCAGGAAGAAGGGAGGACTCGGGAATATGGACATCCCCTT
GATAGCAGACGTTGACCATCAGATCGCCAAGGACTACGGATGCCTTATTGACGAAGGCAG
TGATAAAGGAATCGCATATAGAGCCACTTATATAATCGATAGGGAGGGAATCCTGAGGCA
TATGAGTATTAACGACACTCCTGTCGGTAGGAATCCCGATGAGGTCCTCAGACTCGTCCA
AGCATTCCAGTTCGTTGATGAAAATGGTCAAGTATGCCCTGCTAAGTGGAAGCCTGGTAA
GAAAGCAGTCCCTCCCAAAGTTGGAGACTCCAAATTACAGGAATACTGGGAAGACGTCCA
TGATAAAGGAGGAGAGAAGT---AATATTTTCTTATTCCTTAGAAAAATAATTAAA----
TTAGACCGTCAAAAAAAA--
