# Supplementary material for: Nontriplet feature of genetic code in Euplotes ciliates is a result of neutral evolution
Source: Proc Natl Acad Sci U S A. 2023 May 22;120(22):e2221683120. doi: 10.1073/pnas.2221683120 (PMC10235951; doi:10.1073/pnas.2221683120)
Supplement: Supplementary file 5 — Dataset S04 (GZ) [file pnas.2221683120.sd04.gz › ./nuc_alignments/cras_c21604_g1_i1++.fasta]

> harp_c6867_g1_i1
-------------------------------ACGAAATGGAAAGCGTCGAGGTTGATATG
GGAGACTTCACAAAGTGGGCGATCACTAAACCAATCATCGTCGAAACTGACATGGAGGAA
CAGGTCCAAATCGAAGCGAAGGACTGCGTCGCAACAGGAATCGAAAAGGCCCAGGGCGCC
TCCGGTCTCAACATCGAAAAAGCTTGCAAATTTATTAAGGAAATAATGGACAGGCAATAC
GGTCCATACTGGCACTGAATTATAGGACAAGGGTTTTCGTTCGAGATCACGAGGCAGGCC
AAAGCGACTCTTTACATGTACTACGCCGGGAACCTGGCTATCCTGCTGTACAAATGCTAA
G-----------------GCTTTTACATAAGCAACTCGTGCGGGTTTCAATCAAAAAAAA
-------------
> rari_c24496_g1_i1
------------TTTAAAA----TAAAAGAAG--AGATGGAGCTACCGGAAATCAACATG
GATGACTTCGACAAGTGGAAGGTGTCCAAAGCCATCATCATTGAGACTGACATGGAGGAG
CAAGTCCAGGCCGAGGCCAAGGATTGCGTCACTACAGGCATTGAAAAGGCCTCTGGCGCC
CAAGGCCTTAACATCGAAAAGGCTTGCAAATACATTAAGGACCTCATGGATAGGCAATAC
GGTGCTTACTGGCACTGAATTATTGGAGAAGGATTTTCCTTCGAAATCACAAGGCAGGCC
AAGGCCACCCTTTACATGTACTACGCGGGAAAAGTTGCAGTTCTTCTTTATAAGTGTTAA
CCGGCAAGAACCATGAAGAATTTTGAATCAGAAATCG--------CTCAATTTATAAAAA
AAA----------
> cras_c21604_g1_i1++
--TTGCAATAATTTAAAAA----TAAAAACTA-ATAATGGACATGCCGGAAGTCAACATT
GAGCATTTCCAAAAATGGAAGCTTTCCAAAGCCATTATTATCGAAACTGACATGAGTGAG
CAAGTTCAAATGGAGGCCAAGGAATGAGTCACCACAGGCATTGACAAAGCCTCTGGTTCC
AAAGGCCTTAACATTGAAAAAGCTTGCAAATTCATCAAAGAACTAATGGACAGACAATTT
GGAACTTATTGGCATTGAATCATTGGAGAAGGGTTCTCATTTGAGATCGAAAGACAGGCT
AAAGCTACTTTATACATGTACTACGCAGGGAAATTTGCTATATTGTTGTATAAGTGTTAA
T---ACATTTATCTGGTCAGTTCCAAATCAGAA-------------TTAGTTCAAAAAAA
ACGACTGAACCTG
> minu_c30527_g1_i1
CGCTGTAATAATTTTAAAAAAATAAAAAGAAGCATTATGGAAATGCCGGAAATTAACTTA
GCAGATTTCGAGAAATGGAAGCTTTCCAAAGCTATAATTATTGAAACTGATATGGACGAG
CAAGTACAATTGGAGGCCAAGGAATGCGTCACCACAGGCATCGATAAAGCCTCTGGGTCC
CAAGGCCTTAATATTGAAAAAGCTTGCAAGTTTATTAAGGAACTCATGGATAGGCAATTT
GGAGCCTACTGGCACTGAATTATAGGCGAAGGCTTCTCATTTGAAATAGAAAGGCAAGCA
AAAGCAACTCTTTATATGTACTATGCAGGAAAATTCGCTATTTTGTTATATAAGTGTTAA
T---CAGAGGCAATGGTCAGTTTAAACTCAGAAAGAC--------TTCAATTATAAAAAA
AAA----------
> foca_c30394_g1_i1
-----------TTTAAAAA----TAAAAAATATATAATGGAAATGCCGGAAGTTGACATG
GCTGACTTTGATAAATGGAAGGTCTCCAAAGCTATAATTATTGAAACTGATATGGACGAG
CAAGTTCAAACAGAGGCCAAGGATTGTGTAACTACAGGTATTGAAAAAGCCTCTGGTTCC
CAAGGCCTCAATATTGAAAAAGCTTGAAAATTTATCAAAGACTTAATGGACAGACAATAT
GGAGCCTATTGGCATTGAATCATTGGAGAAGGATTCTCGTTTGAAATCACTAGGCAGGCT
AAAGCTACCCTCTATATGTATTATGCTGGAAAATTCGCAATTTTGTTGTATAAGTGTTAA
C---CAAAACCAA-----GAATTTGAATAAAAGCTAT-------CTTCAATTTAAAAAAA
AAA----------
