# Supplementary material for: Nontriplet feature of genetic code in Euplotes ciliates is a result of neutral evolution
Source: Proc Natl Acad Sci U S A. 2023 May 22;120(22):e2221683120. doi: 10.1073/pnas.2221683120 (PMC10235951; doi:10.1073/pnas.2221683120)
Supplement: Supplementary file 5 — Dataset S04 (GZ) [file pnas.2221683120.sd04.gz › ./nuc_alignments/foca_c29740_g1_i1.fasta]

> rari_c15524_g1_i1
---CGGGAATAGTAAAACTTAGAAAATGTCGATATATCACAAAGGTGAGAAAATCACCGA
CTTCTACAAAATTGAGGACGAGCTGGGTGCTGGTTCCTTCGCTGTGGTCAGATCTGGCGT
CAACAAGGTCACTGGGGAAGAAGTCGCCATCAAAATTATTGACAGGAAGGAGATGCAAGA
GGATGACGAAGTCGCCCTCAGAACTGAGGTCGAAATTCTGTCAGGCCTCGACCACCCCAA
CGTCGTCAAAATGCATGAAGTCTTCGATGAAGAAGACTACTTGTACATCGTGCTTGAGCT
TATGAGCGGAGGCGAGCTCTTCGACAGAATCGTTGAGAAAGAAAGTTACTCCGAAAAGGA
AGCTGCAGATACAATTCGCCCAATTGTTGATGCAATTCGGTACTGCCACGAGAACGGAAT
CATCCATAGAGATCTCAAGCCGGAGAATCTGCTCTACGAGACCAAGGAAGAAGGAGCTGT
AATTAAAATCTCAGATTTCGGACTTGCAAGATTCTTACCAAGTGACAATTTCGCAACGAC
AGCGTGTGGAACACCAGGATATGTAGCCCCTGAAATTATCTCTGGAAAGGGATACGGAGC
TCCAGTCGATATCTGGAGTATTGGAATCACTCTGTACATCCTTCTCTGCGGGTTCCCACC
ATTCTACAATGAAGACAACGCTGAACTTTTCGAAGAAATCAAAAGAGGCGAATTTGAGTT
CCCATCTCCTTACTGGGACGACATTTCCGAAATGGCCAAAGACTTGATTTCCAAAATTTT
GGTTGTGAAGCCAGCCGAAAGACTTGACATTGAAGGCATCCTGAACCACCCATGGATCAC
GGGCGAAGACACGCCAAGAACCGAGTTGTCTGACGTCAAGGAGAAAATCAAGAAATACAA
TGCAGCGAGGAAATTGAAGAAAGCAACTCTGTCCATTATGGCCGCAAACAGATTCAAGAA
T---GTGTTGAAGAATTTGACCAA-ATAATCATTTCAGCG-----------
> foca_c29740_g1_i1
TTTCATTAGTGATTAAATT---AATATGTCAGCTTATCGTAAAGGAGAGAATATAGCCGA
TTTCTATAAGATCGAAGACGAGCTAGGTGCTGGTTCTTTCGGTATCGTTAAACTTGCAAC
TAATAAGTCAACTGGAGAGGAAGTAGCCATAAAGATTATTGATAGAAGTGGACTTCAAGA
AGATGATGAAGTCGCTTTAAGAAATGAAGTACAAATTCTTTCAGACTTAGATCATCCTAA
TGTAGTCAAGATGATTGAAGTTTTTGATGAAGAAGATTTTTGATACATTGTTTTAGAACT
TATGACAGGTGGGGAACTCTTTGATAGAATCGTTGAGAAGGAAAGTTATTCAGAGAAGGA
AGCAGCTGATACAATTCGTCCAATCATTGATGCAGTCCGCTACTGTCATGAAAACAGTAT
CATTCATAGAGATCTCAAGCCAGAGAATCTTTTGTATGAAACTAAGGAGGAGTCTTCAGT
AATCAAGATTTCAGATTTTGGGTTAGCTAGGTTCTTACCAAGTACAGCATTTGCAACAAC
AGCATGTGGAACCCCTGGATATGTCGCCCCAGAAATTATTTCAGGAAAAGGTTATGGAGG
ACCAGTAGATATTTGGAGTATTGGGATCACCCTATATATCCTTCTCTGAGGTTTCCCTCC
ATTTTATAATGAGGATAACGCTCAGCTGTTTGAGGAGATTAAGAAGGGAGAGTTTGAATT
CCCTTCACCATATTGGGACGATATTTCGGAGCCAGCTAAAGACCTAATCACAAAGATTCT
TGCTGTTGACCCAACACAAAGATTGACCATTTATGAAATTTTATCTCATCCATGGATCTC
TGGTGAAGATACACCAAGAAATGAGCTACCAGAGGTACAAGAGAAGATCAGAAAGTACAA
TGCTCTTCGTAAGATGAAAAAGGCAACTGCAGCTATTATCGCTGCCAATAGATTTAAGAA
TTTAATTTTTAACAA--AGAATAGAATAATTGCTTCAACAAAAAAAAAAA-
> minu_c18347_g1_i1
-----------ATTTCATT---AAAATGTCAGCTTACCATAAAGATGAAAACATCACTGA
TTACTATAAAATCGAAGATGAGCTAGGTGCTGGTTCCTTCGGTATCGTCCGCCTCGGAAT
TAGTAAGGCAACTGGAGAAGAATTCGCCATCAAGATTATTGACAGAAAAGGGTTAGCAGA
AGATGAAGAAGTCGCCCTCAAGACTGAGGTCCAAATATTGCAAGGAATCGACCATCCCAA
CGTAGTCAAGATGGTGGAGGTCTTCGACGAGGAGGAGTTCCTCTACATCGTCCTTGAGCT
CATGACAGGTGGAGAACTCTTCGATAGGATCGTAGAGAAAGAAAGTTACTCCGAAAAAGA
AGCAGCTGACACTATTAGACCCATTGTTGATGCAGTAAGATACTGCCATGAAAACAGTAT
TATTCATCGTGATCTCAAGCCAGAAAACCTCCTTTATGAAACTAAGGAAGAGGGATCTAT
TATTAAGATTTCAGACTTTGGTCTAGCAAGATTTTTGCCAAGTGATGTATATGCCACTAC
AGCTTGAGGTACTCCTGGATATGTAGCCCCTGAGATCATCTCTGGAAAAGGATATGGAAC
TCCAGTTGATGTCTGGAGTATCGGGATCACCCTCTACATTCTCCTCTGCGGATTCCCTCC
TTTCTATAATGAAGACAATGCTGCATTATTCGAGGAGATTAAAAGTGGAGAATTCGATTT
TCCTTCACCATACTGGGACGATATCTCGGAGCCAGCAAAGGAATTAATCCGGAAACTTCT
CATGGTCAAGCCCACTGAGAGGATGACTATTGATGAAATCCTTGCTCACCCATGGATTGA
AGGAGAGGACACTCCAAGGAACGAGCTCCCACAAGTCCAGGAGGAAATCAGGAAGTACAA
TGCCTTGCGTAAGATGAGAAGAGCAACAGCTGCCATTATTGCTGCCAACAGGTTCAAGAA
CCTGGTATTCAAGAA--AGACTAA---AATTCCATCACCATAAAAAAAAAG
