# Supplementary material for: Nontriplet feature of genetic code in Euplotes ciliates is a result of neutral evolution
Source: Proc Natl Acad Sci U S A. 2023 May 22;120(22):e2221683120. doi: 10.1073/pnas.2221683120 (PMC10235951; doi:10.1073/pnas.2221683120)
Supplement: Supplementary file 5 — Dataset S04 (GZ) [file pnas.2221683120.sd04.gz › ./nuc_alignments/octo_c14291_g1_i1.fasta]

> petz_comp29594_c0_seq1
TTTTAAATCAAGAAGAATAAAATAATGGAATCAACTGAACTCACCCACCATATCGTTGTT
GCTGGAATCATTAATGACCAAGATTTCCAACAGGCCAAAACTTGCGCCCTCTACTTAGAA
AGAAACAACCCAGATATAGTAAAAGCAACTGTCTTGCAGCTATTTGAAACTCAGTGGGAA
GAATATTTGAAGGAGATTAGGAGTCATAAGAAGGGCAAGTTCCATTATCATAAGGGCAAT
TACATCGTATATGTTAACGAAGACACATACCTTGGAAATTATGAAGGAATGGAAAAGTGG
GCATTAATGAATTACAGATACCTTGATAACACCAGTATCCTGATCTACAAAAGAAAGGCC
ATCATTGAATTTAAG-AAAGCGATTAACGAAACTAAAGGAAGATCATATTGCTTCATGGA
AATTAGGCTTGGTGAAGACCTGCCACAGAGGGTTATATTTGAAATGTTCACAGATATTGC
TCCGGATAGTTGTGAGAACTTTAAGAAGCTCTGAGGTGGAACATTTACAAACAAGAAAGG
TGAAAAATTAACTTACAAAAACACAGATTTCCATAGAGTCGTGAAGGGCGCATACGTTCA
AGGAGGAGATCTGTCTAAACTTGGCATTTCAAAATATGGTCAATCGATCTTTGATGGATA
CTTCCCAGATGAAAGTTTCAAAATCAAGCACGATAAAGTTGGCTTACTCGGGTATTGCAA
AAAGAATGGTATCAAGTACACCAACGAATGTCAGTTTTATGTAACCACAGGGGCTCCACT
CAGCTTCATGGATGGCAAATATGTTGTCTTTGGCAGAGTTATTCAAGGCATGAGAGCTTT
CAGACAAATGGAAAAGATGGATTGCCTCAATGAAAGACCAAAGGATAAGATCGAGATTTC
AGATAGCGGGGAATACGTCGCCAAAAGGTTCTAGATTGATGTTAACAGTTCAGGGAATAT
CAACTGTTTGCTTTTCAATA----------
> octo_c14291_g1_i1
--TAAAATTAAAATGGAGCA------TGAATCCGTTAAG------CATCATATTTTTGTA
GCTGGAATCATTAATGATCAAGATTTTCAACAAGCAAAGACTTGAGCACTTTACTTAGAA
AGAAATCATCCTGAAGATGTGAGAGCCACATGCTTCCAATTATTTGAAACTCAGTGGGAG
GAGATGCTAAAAGAAATCAAAGCAACTAAAAAGGGAAAGTTCCATTATCATAAGGGAAAT
TATATTGTTTTTGTTAACGATGATACCTATCTTGGAAATTATGAAGGACTAGAGCAATGG
GCTCTTATGAACTACAGGTACTTAGACAACTCTAACCTTGTTATCTACAAAAGAAAAGCA
ATTCTTGAATTTAAATAAAGCTATTAATGATACAAAAGGCAGACAATACTGCTTTATGGA
AATTAGGCTTGGCGAGGATCTTCCTCAAAGAGTTATATTTGAACTCTTTACTGATATTGC
TCCTGACAGTTGCGAAAACTTTAGGAAGCTTTGTGCAGGTTCTTTTACAAACAAAAAGGG
AGAAAAATTAACATACAAAAATACTGAATTCCATAGAATTGTGAAGGGAGCTTTTGTTCA
AGGAGGAGATTTATCCAAATTAGGTATAAGCAAATTTGGACAAAGCATTTTTGATGGATA
CTTCCCTGATGAAACATTTGAAGTTAAACATAAAACTGTAGGACTGTTAGGATATTGTAA
GAAGAGTGGATTAAAATACACAAACGAATGTCAATTCTATGTAACAACAGGAGCTCCACT
CAGTTTCATGGATGGGAAATATGTTGTCTTTGGAAGAGTAATACAAGGAATGAGAGCTTT
TAGACAAATGGAGAAAATGGATTGTCTTAACGAAAGACCAAAGGATAAAATTGAGATAAC
AGAATGCGGAGAATACTATGCAAAGAAG---TAAATTG----------------------
CA-----TTGC--TTCAATAAGAAAGCAGA
