# Supplementary material for: Nontriplet feature of genetic code in Euplotes ciliates is a result of neutral evolution
Source: Proc Natl Acad Sci U S A. 2023 May 22;120(22):e2221683120. doi: 10.1073/pnas.2221683120 (PMC10235951; doi:10.1073/pnas.2221683120)
Supplement: Supplementary file 5 — Dataset S04 (GZ) [file pnas.2221683120.sd04.gz › ./nuc_alignments/cras_c24516_g1_i1++.fasta]

> raik_c22821_g3_i1
----------------AATTAACTTAATAATGGGCAATTGTCAAACAACTTGCTGTGGTG
AGGCAGACTCAGAATTAGTCACTGGCTCTGAAATAGACACAGGAACTGGTAGAAAGGGTG
CGGCTGCTCCTGGAAAAGGTGCGTATTCTTTCAAGAATGGTTCAAATGACAATAATGCTA
TACTCAAAAAGAATGTGGATAAAATAATTAAGCTCCAATCTCTCTGGAGAGGTAACATGG
CTAGGACCCAATTTAAACACCTCAAATTAGCTGCTAAGGGTACTAGCAGATATTTTACAT
CTGAGGAGGCAATGGAAACAGTTGAGTCAGGCAAGAAATATGACCCAGATCAGCAAAGAA
AGAAGCGTAAATACACTTATAAATCAGGTGCAATCTTCAACGGTGAGTGGAAGGGCGGAT
TCCGAGATGGTTTCGGTACACAAAAGTGGGTAGACGGTGCTGTCTACGAAGGCAGCTGGC
GAGATAACAGGGCCCACGGCAAAGGTAAATTCACACATGTCGACGGTGACATTTATGAAG
GTGACTGGGCTAACGACAAAGCTAATGGCTATGGTGTCTATACTCATAACAACGGTGCTA
CTTATGAAGGTCAATGGAAAGATGACCTACAAAACGGCAAGGGTGTTGAAAAATGGAGAG
ACGGCTCTGAATACAAAGGGTCCTACAGAAAAGGCAAAAAAACACGGATATGGCGTCTAC
AAATGGTCTGACGGAAGCAGATTTGAAGGTCAATGGGCCGAGAACAAAATTTCAGGCCTC
GGTGTCTACTCATGGCTGGACGGTCGTCAATACAAAGGAGAATGGCGGAACAACAATATG
GAGGGCTATGGCTTTTACATCTGGAAAGACGGCAGACAATACGAAGGTCAATATAAAGAA
GATAAGAAACATGGTTACGGAATTTACAAATGGGCAGATGGAAGAAAATATGAGGGATAT
TGGTCGTATGGTAAACAACACGGCCTAGGCCTCTATATCGTACCTAAAGAAGATGTTGAA
AAATATGGGCTATGGGAAGATGGGAAAAGAATTGAGTGGTTTGATGATGATGCTGTTAGG
GATATTAATAATGGGGATACTAGTTGGAGAGACCATTTCAAAAAGCCTGATTCTACCAAC
TTTGTAGAGAAAAATGCTGATTTCCAAAAGCCTAAAGGTTTTGATATGAAGCTGATAGAG
GTCAAAGAAAGGCTAAGCAAACTTGACAAGTCCTAAATTTTATGTTCTATATTATTTCAT
GTGATAATCATTGCAAA-------------------------------------------
-------AATCTTTAATTTAAGTATAACATAGCT
> foca_c28393_g2_i1
----------------------------AATGGGTAATTGCCAAACTGCATGCTGTGGAG
AAGGGGAGTCAGAAATTCCTCTTGATGATGAAATCACTTCA---------GACTATAGTC
ATAAACCTCAAAAATCTAATAAATCCTCTAAGAAAATG---------GATAAGAATGAAT
TAGTGAAGAAGCATGTTGGTAAAATAATCAAACTTCAAGCTTTGTGGAGGGGGAATATGG
CCAGAAATCAATATCGCCATAAGAAACTAGCCAATAGAGGAACAAGCAGATACTTCACCT
CTGACGAAGCTAATGAAACTATTAAGAAAGGTAAGAAATACGATCCAGAAGGAGACAGAG
TTACCAAGAAATTTTCTTACAAGACAGGAGCTGCTTATAATGGCGAGTGGAAGGGTGGCT
TCCGTGATGGCCACGGAGTTCAGAAATGGCCAGACAAGGCCAAATACGACGGAAGTTGGA
GAGATAACAGAGCTCACGGAAAAGGAAAATTCACACATGTAGACGGAGATGTATACGACG
GAGACTGGGCATACGATAAAGCAAATGGATTTGGAGTTTATACTCATAATAACGGTGCTA
CTTATGAAGGAATGTGGAAAGACGATCTCCAACACGGAAAAGGTGTTGAACGTTGGAAAG
ATGGTTCAGAATATGAAGGATCTTATAAAAAAGGT-AAAAAGCATGGCTTCGGTGTTTAT
AAATGGGCTGATGGAAGTCAATTTGAAGGACAATGGGCAGAGAATAAGATCTCAGGTCTT
GGAGTATATTCTTGGTTAGACGGGAGACAATATAAAGGAGAATGGAGAAATAATAATATG
GAAGGCTATGGATTTTATATTTGGAAAGATGGAAGAAGGTACGAAGGACAATATAAGGAT
GATAAGAAACATGGATATGGTATTTATAAATGGGCTGATGGAAGGAAGTATGAAGGATAC
TGGACATTTGGTAAACAACATGGTATTGGAAGGTATGTTGTACCAAAAGAAAATGTTGAG
AAATATGGATTATGGGAAGATGGTAAGAGAATAGAATGGTTTGATGAAGATGCTGTTAGA
GATATTAACAGCGGAGATACTTCTTGGAAGGACCATTTCAAAAAACCAGATTCTATTAAT
TATATCGAAAAATCAACTGATTTCACCAAGCCAAAAGGATTTGATATGAAGTTGATAGAA
GTGAAGGAAAGGCTTACAAAGTTAGATAAA---TAAA--TTATTTCTTTTATTAAATAAT
CTGAAG---ATTTCTCA-------------------------------------------
------------------CAAAAAAAA-------
> minu_c3944_g1_i1
--------------------------AAAATGGGGAATTGACAGAATACCTGCTGTGGAG
ATGAAAATC---AAATTGATCTAGAAAATGATAAGACTTTAGTAGATGAAGGCCCAGTTG
GTGGTGCGAAGAAGACAGGTAAG---------AAGCTC---------AACAGAGACGATT
TATTAAAGAGAAACATGGATAAAATTGTCAAACTCCAGGCTCTATGGAGAGGAAATATTG
CCAGAAACAAATATCAGCATGGAAAGATCCAGAACAGAGGTACCAGTAGGTACTTCACCA
CTGAAGAAGCTAGTGAAACTATTGGAGCTGGTAAATCCTTCGATAATGACCAGGACAGAA
CCACCAAGAAGCATACCTACAAGTCAGGAGCTGTCTACAGTGGAGAGTGGAAGGGTGGCT
TCAGGGACGGCCACGGGCTCCAAAAATGGCCTGATAAGGCCAAGTACGAAGGCTCCTGGA
GGTTCAACCGGGCCCACGGAAAGGGTAAATTCACCCATGTAGACGGCGACGTCTACGATG
GAGACTGGGCCTACGACAAAGCCAACGGCTTTGGCGTCTACACCCATAATAACGGCGCCA
CCTATGAAGGAATGTGGAAGGACGACCTCCAGCACGGCAAGGGCGTCGAACGCTGGAAAG
ATGGCTCAGAATACGAAGGGGCCTACAGAAAGGGC-AAAAAACATGGATTTGGTGTTTAC
AAATGGGCTGATGGCAGCCAATTTGAAGGCCAATGGGCGGAGAATAAAATCTCCGGCCTC
GGCATCTACTCCTGGCTCGACGGCAGAAAATACCGTGGAGAATGGAGAAATAATAATATG
GAAGGTTATGGATTCTACATCTGGAAAGATGGCAGAAGATATGAGGGTCAATATAAAGAA
GACAAGAAGCATGGCTTCGGAATTTATAAATGGGCAGACGGCAGAAAATATGAAGGATTC
TGGTCATTTGGAAAACAACACGGGCTTGGTCGCTACGTGGTTCCTAAGGAAAGCGTCGAG
AAATACGGACTCTGGGAAGACGGGAAAAGAATTGAATGGTTCGATGAGGATGCTGTCAGG
GATATCAATAGCGGAGATACTTCTTGGAAGGAGCATTTCAAGAAACCAGACTCAGTTAAT
TATATCGATAAAGGAGCTGATTTCACAAAGCCGAAAGGTTTTGATATGAGATTGATCGAG
GTCAGTGAGAGACTTGGCAAGATTGATAA-----AAA--TTAATTTCTTTCTGATATAAT
TAGTTA--TATTTCACGGCATTTTTGATTCGGGATCACTTTTTCTAAATGTAATTTTCAT
AACTTCTAACTGATCATTCAACAAAAA-------
> cras_c24516_g1_i1++
-----TGATTGTAATCTATTTTAAATATAATGGGGAACTGACAAAATACCTGCTGAGGAG
AAAACGG---AGAGGTCAACCTGGAAGACGAAG--AATTCA-------ATGAAGAAAGCG
AGCAAAGAAATAAAAAAGTCAAG---CCTAAGAAAGGTG------CAGGCAAAGAGGATC
TGATCAAGAAAAACATGGGCAAGATCATTAAGCTCCAGGCTCTCTGGAGAGGCAATATAG
CTAGGAATAAATATATGCACATGAAGTTGTCTAATAGGGGCACTAGTAGGTACTTCACCT
CTGAAGAAGCTAACGAGACTGTGGCCAAAGGAAAGACACATGACACTGACATGGACAGAA
TCACCAAGAAACATACTTATAAAACCGGTGCTGTGTATAATGGAGAATGGAAAGGCGGCT
TCAGAGATGGCCATGGAGTCCAGAAATGGCCTGATAAAGCCAAATACGAAGGATCTTGGA
GGTATAACAGAGCCCACGGCAAGGGAAAATTCACCCATGTAGATGGAGATGTGTACGATG
GAGACTGGGCTTATGATAAAGCCAATGGATTCGGAGTCTACACTCATAATAACGGTGCCA
CTTATGAAGGAATGTGGAGGGATGACCTCCAGCACGGAAAAGGTGTCGAACGCTGGAAAG
ATGGCTCAGAGTACGAAGGAGCATACAGAAAAGGC-AAAAAACATGGCTATGGAGTGTAC
AAATGGGCTGATGGAAGTCAGTTTGAAGGACAATGGGCTGAGAATAAGATCTCAGGACTC
GGAATTTACTCCTGGCTTGACGGTAGAAAGTACCGTGGAGAATGGAGAAATAACAACATG
GAAGGCTATGGCTTCTATATTTGGAAAGACGGTAGAAAATATGAAGGCCAATATAAAGAA
GATAAAAAGCATGGCTTTGGAATTTATAAATGGGCCGACGGCAGAAAATATGAAGGATTC
TGGTCATTCGGAAAACAACATGGACTTGGACGTTATGTCGTACCAAAAGAGAGCGTAGAG
AAGTATGGACTATGGGAAGACGGCAAAAGAATTGAATGGTTCGACGAAGATGCTGTGAGA
GATATTAATAGCGGTGACACTTCTTGGAAAGAGCACTTTAAGAAGCCAGATTCTGTTAAT
TATGTTGAAAAAGGAGCTGATTTCACCAAGCCTAAAGGCTTTGATATGAGACTGATAGAA
GTAAGCGAGAGGCTTGGCAAGATCGACAA-----AAA--TTAAATTCTTTCTGACATAAT
TTGCTA--CATTTCACG-------------------------------------------
-------------ATAAAAAAAAAAAAAAAAAAA
> rari_c11768_g1_i1
-------------------------------GGGAAATTGTCAAAATACATGTTGTGGTG
AAGAGAA---GGAAGTCAATATGGACGATGAGATTACTTC---------TGGCTACAGTG
AGAAACCCTCTAATAGGAACAAGGTTTCCCGCAAAGGC---------GACAAGAATGAGC
TGGTCAAGAAGCATGTCGACAAGATTATCATGCTGCAAGCTCTGTGGAGAGGAAACATGG
CAAGAAGCAAGTTCAAACACATGAAACTGGCAAATCGGGGCACCAGCCGCTACTTCACCC
AAGAAGAAGCTTCTGAAACCATCAAGAAGGGCAAAAAGTACGACCCAGACATGGAAAGGA
ACAAGAAGAAGCATACTTACAAATCCGGGGCTGTCTACGATGGAGAGTGGAAGGGCGGAT
TCAGAGATGGCTATGGAGTGCAGAAGTGGCCGGATAAGGCTAAGTACGAAGGCTCCTGGA
GAGACAACAGGGCTCATGGAAAGGGCAAGTTCACCCATGTGGACGGAGACGTTTATGATG
GTGACTGGGCCTACGATAAAGCTAATGGATTTGGAGTCTATACTCATAATAACGGTGCTA
CTTATGAAGGACAGTGGAAGGACGATCTCCAACATGGTAAAGGTGTTGAAAGGTGGAAAG
ATGGGTCAGAGTACGAAGGAAGTTACAAAAAGGGC-AAGAAACATGGCTTCGGAGTCTAC
AAATGGGCTGATGGAAGCCAATTCGAAGGCCAATGGGCTGAGAATAAAATCTCAGGCCTC
GGCATATATTCTTGGTTAGACGGTAGACAATACAAAGGCGAGTGGAGAGCTAATAATATG
GAAGGATATGGATTCTACATTTGGAAAGATGGCCGTAAGTACGAAGGCCAGTACAAAGAA
GACAAGAAGCACGGGTTCGGAATTTACAAATGGGCGGATGGCCGCAAGTACGAGGGATTC
TGGTCCTACGGAAAACAACATGGCCTCGGCAGATACATCGTCCCCAAAGAAAACGTTGAA
AAATACGGCCTCTGGGAAGACGGAAAAAGAATCGAGTGGTTCGACGAAGACGCCGTCAGA
GACATCAATAGTGGAGATACTTCCTGGAAAGAGCACTTCAAGAAGCCCGACTCTGCCACT
TATGTTGAGAAGGGAGCTGATTTCACAAAACCAAAAGGATTTGATATGAAGCTGATCGAG
GTAAAAGATAGGTTGAACAAGATCAATCAG---TAATTCTCTATTTCATTATAACTT---
---------ATTGCATG-------------------------------------------
------------------CAAAAAAAAAAA----
> eury_eury_c21081_g1_i1
CCGGGATAGTTTTAAATATAGATAATAAAATGGGAAATTGACAGACTGCCTGTTGTGGTG
AAGCAGATTCAGAGATCCCACTAGACACTGCCATTGACA---------ATGGTTACGAGG
CTACTTCTACCAAAAACAACAGAGTTGGGAGGAAGGGA---------GACAAGAATGACT
TGGTCAAGAAGCATGTTGACAAGATCATTAAGCTCCAGGCCCTTTGGAGAGGCAATATGG
CTAGAAACAAGTTTGCCCATATGAAGCTAGCCAATAGAGGAACCAGCAGGTACTTCACTC
AAGACGAAGCCAGTGAGACAATCAAGGCAGGCAAGAAGTATGACCCCGACCAGGACAGAA
CGAAGAAAAAGTATACTTACAAGTCAGGAGCCAAGTATAATGGAGAATGGAAAGGTGGGT
TCCGAGATGGCTACGGAGTCCAGGACTGGCCCGACAAGGCCAAGTACGAGGGCAGCTGGC
GAGATAACCGGGCCCATGGCAAGGGTAAGTTCACCCACGTAGACGGAGACGTGTATGATG
GAGACTGGGCCTATGACAAAGCCAATGGCTTCGGTGTCTACACCCATAACAATGGAGCCA
CCTACGAAGGCCAGTGGAAGGACGACCTGCAGCATGGCAAGGGAGTTGAGAGGTGGAAGG
ATGGCTCAGAATACGAAGGGGTCTACAGGAAGGGC-AAGAAACACGGATTCGGAGTTTAC
AAATGGGCCGACGGAAGTAAATTTGAAGGACAATGGGCCGAGAATAAAATATCTGGACTC
GGAGTCTATTCCTGGTTGGATGGCCGTCAGTACAAAGGTGAATGGAGAAATAATAACATG
GAAGGCTATGGCTTTTATATCTGGAAGGATGGTAGAAAGTACGAGGGACAATACAAGGAA
GACAAGAAGCATGGCTTCGGAGTCTACAAATGGGCAGATGGCAGAAAATATGAAGGTTAT
TGGTCATATGGCAAACAACACGGACTTGGAAAGTATTTAGTACCAAGAGAGAAAGTGGAG
AAAGCCGGACTTTGGGAGGACGGAAAGAGAATCGAATGGTTCGATGACGATGCAGTCAGG
GACATCAACAGTGGAGACACCTCTTGGAGAGAACATTTCAAAAAGCCTGACTCAGGTAAC
TTTATCGAGAAAGGAGCTGATTTCACCAAGCCTAAAGGCTTTGATATGAAACTTATTGAG
GTCAAGGATAGATTGGAAAAAATTGATAAG---TCAAGCTAAATTTGTTTTTAAAATATT
TC------TATAACTGG-------------------------------------------
------------------CAAAAAAAA-------
