# Supplementary material for: Nontriplet feature of genetic code in Euplotes ciliates is a result of neutral evolution
Source: Proc Natl Acad Sci U S A. 2023 May 22;120(22):e2221683120. doi: 10.1073/pnas.2221683120 (PMC10235951; doi:10.1073/pnas.2221683120)
Supplement: Supplementary file 5 — Dataset S04 (GZ) [file pnas.2221683120.sd04.gz › ./nuc_alignments/cras_c19390_g1_i1++.fasta]

> foca_c32247_g1_i1
---------------------------AAAAAATGTCTATAGCTGATAGCAACGTAGAAG
TTTGGAAAATCAGGAGATTGATTAAGAACTTAGAAAAACTTAGAGGAAATGGTACAAGCA
TGATCTCCTTATTGCTCTCTCCTCGTGATGCAATTTCTAAGGTACAAGGTATGCTTGCAG
GTGAGATGGGTACTGCTACTAATATCAAATCAAGAGTTAATAAACAGGCTGTATTGTCTG
CAATTACCTCTGCTAAAGAGAGACTAAAGTTATATGCAAGGACTCCATCAAATGGACTTG
TCATTTATGTCGGTACTGTTATAGGTGAAGACGGTGGATCAGAGAAGAAGTATACTATTG
ACTTTGAACCTTTCAGAGCATTAAACACGTTCAAATATATTTGTGATAATAGGTTCTGTA
CTGAACCTCTCTTCGAACTCCTCGAAAATGATGAAACCTTTGGGTTTATTATTATGGATG
GTGCTGGAACACTCTTTGGTACACTCCAAGGAGCAAACAAAACTGTACTCCAGTCAATTT
CCGTACAGCTACCAAAGAAGCACGGAAGAGGAGGACAGTCCGCTCCCAGATTTGCAAGAA
TTAGAGAAGAGAAGAGAGCACATTACGTCAAAAAGGTTGCTGAACTTACCACTCAACATT
TCATCACAGAAGATAAAGCAAATGTAAAGGGATTAGTATTAGCAGGATCAGCTAATTTTA
AAGATGTTCTATCACAATCAGATCTTTTTGATAAGAGACTTTCTACAATTGTAGTCAAGA
TTGTTGATGTCTCTTATGGTGGTCCAAATGGGTTCAATCAAGCAATTACACTATCAGAAG
ATGCTCTTTCTAATGTCAAATTTGTTGAAGAGAAGAAGTTGATTAGTAAATATTTTGAAG
AAATCGCTCTTGACACTGGTATGATCGTATTTGGAGTTCAAGATACTCTCTACTCTCTTG
AAAGTGGTGCTGTTGATACTATCATGTGCTTCGAAGGTTTAGAGATAAACAGATATGAAA
TTCAGAATCCTCAGAGCAAAGAAATCATTATTCACAACTTGAACAGAGAACAAGAGAAGG
ATCCTAAATTTTTCCAAGATCCTAAGACAGGAATTGATCTTGATGTACTCAAATGTGAAC
CACTTTCAGAATGGCTTTGCGAACATTATAAAGATTTTGGAGCAAAACTTGAATTTATTA
CTGATAAATCACAAGAAGGATTCCAGTTTGTAACAGGATTTGGTGGTATCGGTGGATTCT
TGAGATTCAAAATTGATGCTCCAGAAACTTCTCACTATGATAAAGATGGTGATGATGGTG
ATGAAGATGATTTTGACCCAGACGCAGATTTTATCTAAGCTCTTAAATATAACTAAATTT
GAAACATAAATTTAATCAAAAAAAAA-----------
> minu_c27628_g1_i1
CGGATCATATATTTAGATAATTTAGCAAAAATATGTCTATTGAAGATAGTAACGTAGAAG
TTTGGAAAATTAGAAGACTGATTAAGAACTTGGAGAAGCTTAGAGGAAATGGAACAAGCA
TGATCTCCCTCTTGCTTTCTCCTCGTGATGCCATCTCCAAGGTTCAGGGTATGCTTGCTA
CTGAGATGGGTACTGCTACTAATATCAAATCAAGAGTAAACAGACAAGCTGTACTTGGCG
CAATCACCTCCGCCAAGGAGAGACTCAAGCTCTACCCAAGGACTCCAGCCAACGGACTCG
TCATCTATTGCGGAACAGTTATTGGAGAAGATGGAGGCTCTGAAAAGAAGTATACTATTG
ATTTTGAGCCATTCAGACCATTAAACACGTTCAAATATATCTGTGACAATAAGTTCTGCA
CAGACCCTCTTTTCGAACTCCTCGAGAATGATGAGACCTTCGGGTTCGTCATCATGGACG
GAGCAGGATGTCTCTTCGGTACCCTCCAAGGAGCCAATAAGACTGTTTTACAGTCAATAA
GTGTCCAGCTTCCTAAGAAGCATGGAAGAGGAGGACAGTCCGCCCCAAGGTTTGCAAGAA
TCAGAGATGAGAAGAGAGGCCATTATGTCAGAAAGGTTGCTGAGCTTACCACCCAGCACT
TCATTACTGACGATAGACCAAATGTGAAGGGACTCGTACTCGCCGGATCTGCCAATTTCA
AGAATGATCTTTCCCAATCTGACTTGTTCGATATGAGACTTAGTTCTATCGTTATCAAAA
TTGTTGATGTTTCCTACGGAGGTGAGAATGGTTTCAGTCAAGCCATCTCCCTTTCTGAAG
ATGCCCTCTCTAACGTCAAATTTGTTGAAGAAAAGAAGCTTATCAGTAAATACTTTGAAG
AAATTGCCCTTGACACTGGAATGATCTGTTTCGGAGTTGACGATACCCTTCACTCTCTTG
AGAGTGGAGCTTGTGATAAGATAATGTGCTGGGAAGGACTTGAAATCAACAGATATACCA
TCAAGAACCCTCAAACTGATGAAGTTACCATTCATAACTTGAACAAGGATCAGGAGAAGG
ACCCTAAATACTTCACCGATGCTCAGAGCGGAGTCGACTTGGACGTCGAAAAGTGTGAGC
CTCTTTCAGAGTGGCTTTGTGAGCATTACAAGGACTATGGATCCCAACTTGAATTCATCA
CTGATAAGTCCCAAGAAGGTTACCAATTTGTAAATGGATTTGGAGGAATTGGTGGTTTCT
TGAGATTCAAGATCGAAATGCCAGAGGTCGTCTATGACAGAGAGGATAACGGAGAAGGTG
ACGAAGATGCTTTCGACCCAGATGCCGACTTCATATAAGCTCT--AATTTTAACTTATTT
GAAACATAAATTTCTACAAAAAAAAAAAAAAAAAAAA
> cras_c19390_g1_i1++
--AATAATA-------ATAAT---AAAATAATATGTCAATCTCAGACAGCAACATTGAAA
TCTGGAAAATTAGAAGACTTATCAAGAACTTAGAGAAGCTCAGAGGAAACGGAACTAGCA
TGATCTCCCTCCTACTCTCCCCACGTGATGCTATCTCCAAGGTCCAGGGTATGCTTGCAA
CTGAAATGGGAACTGCTACTAATATTAAATCAAGGGTGAATAGACAAGCCGTGTTGACTG
CTATTACCTCCGCCAAGGAGAGACTCAAGCTCTATAGCAGAACCCCAGCTAACGGATTGG
TCATCTACTGTGGAACAGTTATTGGAGAAGATGGAGGTTCTGAGAAGAAGTATACTATTG
ACTTTGAACCCTTCAGACCGCTAAACACGTTCAAATATATCTGCGATAATAAGTTCTGCA
CTCAACCTCTATTTGAGCTCCTAGAGAATGATGAAACCTTTGGATTCGTTATCATGGATG
GAGCAGGATGTCTCTTTGGTACACTCCAAGGAGCCAACAGGACCATTCTTCAGCAGATCA
GTGTGCAGTTGCCTAAAAAGCATGGTAGAGGAGGACAGTCCGCTCCCAGATTTGCAAGAA
TTAGGGAAGAGAAGAGAGGCCACTACGTCAGAAAGGTCGCCGAACTTACTACCTCTCACT
TCATCACTGATGATAGACCAAACGTAAAGGGATTAGTCTTAGCTGGATCAGCCAATTTCA
AAAACGATCTCTCCCAATCTGACTTGTTTGATAAGAGACTTTCTGAAATTGTCATCAAAA
TCGTTGATGTATCCTATGGAGGTGAGAACGGATTCAACCAGGCCATCTCTTTGGCTGAAG
ATGCCCTTTCCAATGTCAAGTTCGTTGAAGAGAAGCAGCTGATCAGTAAATACTTTGAAG
AGATTGCTCTCGATACCGGGATGATCTGCTTCGGAGTTGAAGATACTCTCCATTCGCTAG
AATGCGGAGCTTGTGATAAGGTAGTCTGCTGGGAAGGACTTGAAATCAACAGATATGAAG
TCCAAAACCCCCAGACTGAAGAGATCTTTGTCCACAACTTGAATAAAGACCAAGAGAAGG
ATCCTAAATATTTCACTGATGAAAAGACTGGAATTGATCTGGATGTCATCAAATGTGAAG
CTCTCTCAGAATGGCTGTGTGAGCATTACAAAGACTATGGAGCCCAACTCGAATTCATCA
CCGACAAGTCCCAAGAAGGATATCAATTCGTCAATGGTTTCGGTGGTATCGGTGGTTTCC
TCAGATTTAAGATCGAAATGCCAGAAACTGTGTACGAAAAAGAAGACAATGGGGAAGGAG
ATGAAGAAGCTTTCGACCCAGACGAAGATTTCATCTAAACAAT--AGCTTAAATTTAAGT
TGGTTATAAA-ATCTATAAAAAAAAAAAAAAAAAA--
