# Supplementary material for: Nontriplet feature of genetic code in Euplotes ciliates is a result of neutral evolution
Source: Proc Natl Acad Sci U S A. 2023 May 22;120(22):e2221683120. doi: 10.1073/pnas.2221683120 (PMC10235951; doi:10.1073/pnas.2221683120)
Supplement: Supplementary file 5 — Dataset S04 (GZ) [file pnas.2221683120.sd04.gz › ./nuc_alignments/cras_c4773_g1_i1++.fasta]

> foca_c8169_g1_i1
-------------------------------------------CGAAAATGGATTTCAAG
CATAGTACAGCAAACAAAAGACTTAGACTACTTTCTAAGCATTTAGAAGCTAGCAAAACT
GCATGGGTAATGAAGAATATCCAAGCTTTAGATTTCTTCCCAAAGGGAGATTTGAAGGGC
AAAACTCTCCTTATCACTGGTGCTAGCAGAGGTATCGGACTTGCAATTGGACTCAGAGCA
GCTAAAGATGGAGCTAATGTAGCTGTTGCCGCAAAAACAACTGAACCTCATCCAAAACTT
CCAGGAACCATCTTTACTGCTGCCAAAGAAATCGAAGCAGCTGGTGGAAAAGCCATAGCT
ATTAAGTGTGATATCAGAGATGAAGAAAGTGTTAAAGAAGCAGTTGAGAAGACTGTGGAA
GCTTTTGGAGGAATTGATATCTTAATTAACAATGCTTCTGCCATTAGTCTTACAACTACA
CCACTCACTTCCATGAAGAAGTACGACTTAATGAACTCTATTAACACTAGAGGAACTTAT
ATGATGTCTAAGTATTGTATTCCATACTTACAAAAGTCTGATAATGCTCATATTCTGAAC
ATCAGTCCTCCTTTGGATATGTTCAGTCAGGGTACAAATTGGTTCGGTCCACACGTTGGC
TACACAATGGCTAAGTATGGAATGACTCTTTGTGCATATGGAATGGCTGATGAATTTAAA
GAAGACGGGATTGCATGTAACACCCTTTGGCCAAGAACTGCAATTGCCACATCAGCTGTA
AAGAATTTATTAGGTGGAGAAGCTGTTATGAAAATGTCAAGAACTCCAGATATTATGTCA
GATGCAGCTCATCATATCCTTACTAGTGACTCTAAGAAGACTACTGGAAATTTCTATCTT
GATGATGAGGTTTTGGCTTCAAATGGAGAGACTGATATGGCTAGATACAACTGTATTAAA
GGCAATAAGAACGAAGATTTAGCTGCAGACTATTTCTCTTAAG-------------TTCA
TCATAGG-----ATTCTCAATCTTCAAAAAAAA------
> cras_c4773_g1_i1++
------------------------------ATTTTTTTTTTAACAAAAATGGATTCTTGC
CAACAAACTGCTAGTCGCAGATTAAAGATGATCAAAGGACATGTCGAAGCCCAAGAAACT
GCGTGGGTTATGAAAAACATTCAGCCTCTTGATTTTTTCCCTAAGGGAGATCTCAAAGGA
AAAACTTTGCTCATCACTGGTGCTAGTAGAGGGATCGGACTTGCTATTGGACTAAGAGCA
GCTAAAGACGGAGCCAATGTTGCAGTTGCAGCTAAGACTACAGAGCCTCATCCAAAGCTT
CCAGGGACTATCTATACTGCAGCTAAGGAGATCGAAGAGGCTGGAGGTAAATCTTTAGCC
ATCAAGTGCGATATCAGAGATGAAGAAAGTGTTAAGGAAGCTATTCAAAAAACTGTGGAT
ACATTCGGAGGAATCGATATTCTTATTAACAATGCTTCAGCTATCAGTTTAACCACAACT
CCTTTGACACCCATGAAAAAGTATGACTTGATGCATTCAATCAATACTAGAGGGACTTAC
ATGATGTCTAAATACGCTGCTGAGCATCTTGCAAAATCTGAGAATCCTCATATTTTGAAC
ATTAGCCCTCCTCTTGATATGTTCAGCCAGAACACTAACTGGTTTGCTCCTCATGTAGCT
TACACCATGGCAAAATATGGAATGACTCTCTGCGCATACGGAATGTCTGGAGAATTTAAA
GAAGAAGGAATTGCATGTAACACTCTTTGGCCAAGAACAGCTATCGCCACTTCAGCTGTT
AAGAACCTCCTTGGAGGAGACGCAGTCATGAGAATGTCAAGAACTCCAGAAATCATGTCA
GATGCTGCTTATATCATCCTTACCAGTGATTCCAGAAAGACCACTGGTGGATTCTACATG
GACGATGAAGTTCTCGCCTCTAACGGAGAAGACCACATGGAAAAATATAACTGCATCAAA
GGAGCTAGGAATGACGACTTAGCAGCAGATTATTTCTCATAAG-------------T--A
GCATAGG---TCATTCTTGTTCAATAAAAAAAAAAAAAA
> minu_c36614_g1_i1
----------------------------------------------------ATACTCAC
CAACAGACTGCTAGTAAAAGATTAAGGATGATCAAGGGACACCTTGAGGGTCAGGACACC
GCATGGGTCATGAAGAATATTCAAGCCCTTGACTTCTTCCCAACAGGAGATTTGAAGGGA
AAGACACTCTTGATCACAGGAGCTAGTAGAGGAATCGGGCTTGCCATCGGACTCAGAGCT
GCTAAAGACGGAGCTAATGTAGCAATTGCAGCTAAAACTACGGAACCACATCCAAAACTT
CCAGGAACTATCTATACCGCAGCTAAAGAGATTGAAGAAGCTGGAGGAAAATCTTTAGCC
ATCAAGTGTGATATCAGAGATGAAGAGAGCGTTAAGGAGGCTGTTGAGAAGACCATTGAG
AAGTTCGGAGGAATTGATATCTTGATCAACAATGCTTCTGCCATTAGTTTGACCACCACT
CCTCTCACACCAATGAAGAAGTACGATCTGATGCATTCGATCAACACTAGGGGAACTTAT
ATGATGTCTAAGTACGCTGCTGAGCATCTTGCGAATAGCTCTAATCCTCATATCTTGAAC
ATTAGTCCTCCTCTTGATATGTTCAGCCAGAATACTAATTGGTTTGCTCCCCATGTTGGA
TACACCATGGCCAAATATGGAATGACTCTCTGTGCTTATGGAATGTCAGGAGAATTCAAG
GATGAGGGTATCGCCTGTAATACTCTCTGGCCAAGAACTGCTATTGCTACTTCAGCTGTA
AAGAATCTTCTTGGAGGAGATGCTGTGATGAGAATGTCCAGAACTCCAGAGATTATGGCT
GATGCTGCCTACGTCATCCTCACTAGTGACTCAAAGAAGACCACTGGAGGCTTCTACATG
GACGATGAAGTCTTGGCTTCCAACGGAGAAGACCATATGGAGAAGTACAACTGCATCAAG
GGAACTAGAAATGATGATCTCGCAGCAGATTATTTCTCTTAAA-------------T---
------------AGCTTAGGGTCACATAAAAAAAAAA--
> octo_c21903_g1_i1
--------------------------------ATAGGATATATCTAA-ATGGAGACCAAT
AAAAATCTTTC------AAGACTCAGAATAATCTCTAATCATATAAAGGCAAGCCCAACT
GTTTGGGTTATGAAAAACATTCAACCAATTGAATTTTTCCCAAAAGGAAACTTGAAAGGC
AAAACTCTATTTATTTCAGGAGCAAGTAGAGGAATTGGTCTTGCAATTGGATTGAGAGCT
GCAAGAGATGGAGCTAATGTAGCGATTGCTGCAAAAACAACTGAGCCTCATCCAAAACTT
CCAGGAACTATCTATACTGCGGCTAAAGAAATAGAAGATGCAGGTGGAAAGGCTTTAGCT
ATTCAATGCGATATAAGAGATGAGCAAAGCGTAAAGGATGCAATACAAAAGACCGTAGAG
ACATTTGGTGGTCTTGATATTGTTATCAATAATGCATCAGCAATTAGTCTAACAAGCACT
CCTCTCACTGATATGAAGAGATACGATTTGATGAACTCAATAAATACAAGAGGTACTTAT
ATGTGTTCTAAATATGCTGTTCCACATCTGAAAAAGTCTGACAATCCACATATCCTAAAC
ATTTCTCCTCCACTCGATTTATTTAGTCAAGGAACTAATTGGTTTGCTCCACATGTAGCA
TACACTATGGCAAAATATGGTATGACACTTTGCGCATATGGAATGGCAGATGAATTCAGA
GAAGAAGGAATTGCTTGTAACACATTATGGCCAAGAACAGCCATAGCAACAGCTGCAGTT
AAAAATCTTCTTGGTGGAGACAACATGATGAATCTATCCAGAGATCCAGAAATCATGGCA
GATGCAGCTTACGTCATTCTCACAAGTAACTCAAGAAAGACAACAGGAAAGTTCTTCCTT
GATGATGAAGTATTAGCATCTGCAGGAGAGACTGACTTATCTAAGTACAACTCAATAAAG
GGAACAAAGAATGAACAACTAGCTGCTGATTACTTCTCATAAGATAGAATTTGCCATTTA
ATGTGAGGTTTGAGTTCAATATTTCAAAAAAAAAAAA--
> raik_c21741_g1_i1
TTCGATGCCAGAAAGGAATGGGGGAAGATTTGATAATTATTATCTAATATGGA--CTCAC
AAGCAT-CAGCTTTAAAAAGACTCAGTATGGTCAAAAACCATGTTGAAAGCAACAATACA
GCATGGGTTATGAAAAATATACAGCCACTTGACTTTTTCTATAAAGGAAATTTAAAAGGA
AAAACTTTGTTCATCTCAGGAGCCAGTAGAGGAATTGGGCTAGCTATCGGTCTAAGAGCT
GCTAAAGATGGGGCTAATGTTGCTATTGCAGCTAAAACAACTGATCCACATCCTAAATTG
CCAGGTACTATCTACACTGCTGCTAAAGAAATTGAAGAAGCTGGAGGCAAAGCTATTGCT
ATTAAGTGTGATATCAGAGATGAAGAAAGTGTCAAAGAGGCTATTGAGAAGACAGTTGAA
GCTTTTGGAGGAATCGATATCTTGATAAATAACGCATCTGCAATCAGTTTGACTACAACT
GACCTTACTCCAATGAAAAAGTATGATTTGATGCACTCAATCAACACCAGAGGTACCTAT
GTATGTTCTAAATACGCTCATCCATACCTTCAAAAGTCTGAAAATGGACACATCCTAAAT
ATCTCCCCACCTTTAGATTTGTTCAGTCAGGGTACGAACTGGTTCGGACCCCATGTAGCA
TACACTATGGCTAAATATGGTATGACACTTTGTGCATACGGAATGTCTGATGAATTCAAA
GATGATGGTATTGCTTGCAACACTCTATGGCCTAGAACTGCCATCGCCACTGCTGCAGTC
CAAAACTTGCTTGGTGGAGACTCAACTATGAAGATGTCAAGAAGTCCAGAGATTATGGCT
GATGCTGCCTATATCATTCTTACAAGTGATTCAAGAAAGACAACAGGAAACTTTTATCTT
GATGACGAAGTACTCGCTTCATCTGGTGAAACTGACTTGTCTAAATACAACATGATCAAG
GGTACCAAGAACGAAGAGCTTGCAGCTGATTATTTCTCATAAT-----------------
-------------GATCAATTTTGCACAAAGCATACGTC
