# Supplementary material for: Nontriplet feature of genetic code in Euplotes ciliates is a result of neutral evolution
Source: Proc Natl Acad Sci U S A. 2023 May 22;120(22):e2221683120. doi: 10.1073/pnas.2221683120 (PMC10235951; doi:10.1073/pnas.2221683120)
Supplement: Supplementary file 5 — Dataset S04 (GZ) [file pnas.2221683120.sd04.gz › ./nuc_alignments/foca_c28258_g2_i1.fasta]

> foca_c28258_g2_i1
ATTAAATGCTAATAATAAATAATTTATAAAATGCCAGCCACCCCAGCCAAGAGAGCAAAG
AGAGTCCAGACAGAAAGAAGACATCACAAGAAGAGAGTAGAGACTTTCTCCGTCTATATC
TACAGAGTATTGAAACAAGTACACCCAGAAACCGGTGTCTCCAAGAAATCCATGAGCATC
ATGAACTCTTTCATCAACGACATCTTTGAGAAGATCGCCCTTGAAGCCTCAAAGCTCGTC
AGATACAACAAGAAGCACACTCTCTCCTCAAGAGAAGTACAGACTGCTGTTAGACTCATT
CTCCCAGGAGAGCTTGCCAAGCATGCCGTCTCTGAAGGAACTAAAGCCGTCACTAAATAC
ACCAGCTCTTAAG-TTGATAAGCCTTTAGGCA-GTGTTTATCACTAAGCAATTAACTACA
ACTTCTCTTCTATTATTATCAATAAAAAAA
> raik_c33481_g1_i1
ATT----------------TAAATTATAAAATGCCAGCCACCCCAGCCAAGAGAGCAAAG
AAAGTTCACCAAGAAAGAAGACACCACAAAAAGAGAACCGAGACCTTCTCAGTCTACATC
TACAGAGTCTTGAAACAAGTACACCCAGAGACTGGTGTATCCAAGAAGTCAATGAGCATC
ATGAACTCATTCATCAACGACATCTTCGAGAAGATCGCTTTGGAAGCCTCAAAACTTGTA
AGATACAACAAGAAGCACACTCTCTCATCCAGAGAGGTCCAGACTGCCGTCAGACTCCTA
TTGCCAGGTGAGCTCGCCAAGCACGCCGTCAGCGAAGGAACCAAGGCCGTCACTAAATAC
ACTTCATCATAAGCTTGCTGAATTCATAAATACATGTTCATATCTAAG-AATTAAC----
-------------------------ACACG
