# Supplementary material for: Nontriplet feature of genetic code in Euplotes ciliates is a result of neutral evolution
Source: Proc Natl Acad Sci U S A. 2023 May 22;120(22):e2221683120. doi: 10.1073/pnas.2221683120 (PMC10235951; doi:10.1073/pnas.2221683120)
Supplement: Supplementary file 5 — Dataset S04 (GZ) [file pnas.2221683120.sd04.gz › ./nuc_alignments/cras_c5286_g1_i1++.fasta]

>eury_eury_c3659_g1_i1
CGATATTATTAATAT-------TTTATTATTAAGATAAGATGACAACAAAATCTTTGAGA
AAGAAGGTGATGCTCGCCAAGAAGATCAACCAAAACAAACCATTGCCAAACTGGTTCAGA
TTTAAGAAATATACCACCATCAGATGGAACGCCAAGAGAAGAAACTGGAGAAGAACAAAG
CTAAAGTTGTAATTTGACATAGCTCACGACTATTGTGACTCCTCC--CAACTGTTTGAAT
TTACTTGGATGATCATT--TCATAAG-AGGC---CATAATAGTTCAGTTGTCTAACAATT
AT---------------ACAAAAAAAAAA-
>rari_c23205_g1_i1
-------------AT-------TTTATTATTAAGATAA-ATGTCTTCAAAATCTTTGAGG
AAGAAAGTGATGCTTGCTAAGAAGATCAAGCAAAACAAGCCATTGCCAAACTGGTTCAGA
TTCAAGAAAAACACAACTATCAGATGGAACGCCAAGAGAAGAAACTGGAGAAGAACCAAG
CTGAAGTTGTAAATTTGTTTTGCACACAG------TGACTACTC---TTGCTGGGTGAAG
TTCCTTCTCCTGGAATTGACCACAGGCAAGAGTGGATGCTGAT--AGCTGCCTAATAAAT
ATAAAAACATAAAAAAAAAAAAAAAAAAA-
>cras_c5286_g1_i1++
---TATTATTATTATATTAATATTTATTATTAAGATAAAATGTCTTCCAAATCCATTAGG
AAGAAGCTAATGCTTGCTAAGAAGCTCAAGCAGAACAAGCCATTGCCAAACTGGTTTAGA
TTCAAGAAAAACACTACCATCAGATGGAACGCCAAGAGAAGAAACTGGAGAAGAACCAAG
CTCAAGTTGTAAATCTGCTTCTTGAAGGACTCTT-TGTCTTCTTCATCTACTTCAAGCAG
TCATTT--------ATT--CTATAAATGGGA---GATATTAG---AGTT-CTTTGCAATA
ATAAAGTTTAAAACAAAAAAAAAAAAAAAA
