# Supplementary material for: Nontriplet feature of genetic code in Euplotes ciliates is a result of neutral evolution
Source: Proc Natl Acad Sci U S A. 2023 May 22;120(22):e2221683120. doi: 10.1073/pnas.2221683120 (PMC10235951; doi:10.1073/pnas.2221683120)
Supplement: Supplementary file 5 — Dataset S04 (GZ) [file pnas.2221683120.sd04.gz › ./nuc_alignments/cras_c2254_g1_i1++.fasta]

> cras_c2254_g1_i1++
GATATATAAATTGGTTTAAATAATTAGAATGGAACTAGTTCTCGCACAAGACGATGCGAA
TTATCCCTACAAGACATCTAAA---GCAGAAAGAAAGTTGTTCACGAATACCCTCAAGTG
CACCGGTCATGAAGCCGAAGTGCATTGCGTTAAGTTCTCAGAGTGTGGAGATTATATGGC
CACTGCTGGATTCGACAAAACCATCATGATTTGGGAAGTGTTTAGCAAGGAATTCAAAAA
TGTCCTTGAACTCAAAGCTCATAAGAATGGAATCCTTGATATCTGATGGTCCCTTGATAG
TTCTAAAATGTACACCTGCTCAGCAGACAAGACTGTCTCTGTCTGGGACCTTACAGAAGG
AAAAAGATTGAAGAAGTATAAAGATCACGAAGGAATCGTAAATTCAGTCCAAGCAGGAAG
AAGAGGAGAAGAAATATTTGTCACCACTTCAGATGACTGTACAGTGCGTCTCTTTGATGA
AAGAACCAGAAAAGCTGTAGAAGTCTTGACTCTCAATTACCAGCCTACTACAGCTATCTT
TAACGATACTAATGAATTTATCTACTATGGAGGATTGGACAACCAGATTAAGGCCTGGAA
TATCAAGACTGAGGAGAAGGAAGAGTTTTCTCTTCTTGGTCATACAGACACTATCACTGG
AATAAGTCTTAGTCATGATGGAAAATATCTTCTATCTAATGCCATGGATAAGACTGCAAA
GAAATGGGATATCAGTCCCTTTGTTGTAGGAGGATATAGGTGCTTATAGAGTCGTATATT
CACGAGACTTTATTGTTTCCGAAT---TAACTTTGAAAAGAACCTGTTTCGTTGTTCCTG
GAGCCATGACGATACCTTAGTATCTGCTGGCTCATCTGACGAATTTACTTACATTTGGGA
CTCAGAGACTGCAGAAGTAGTTGAGAAATTAGGCGGTCATCATGGGTCTGTAAACGAGAC
TGCCTTCCACCCTGAACAATATATCATCGCTAGTGCTAGTTCCGACAAGACTGTATATGT
GGGCGAATTTGAAAAATA--GATATTTCAATAAAAAAAAAAAAAAAA
> minu_c30786_g1_i1
--------------TTTAAATAATTAGAATGGACCTCGTACTTGCCCAAGATGAT---AA
TAATCCTTTT---ACATCTAAAACTGTTGAAAGGAAGCTATTCACAAGCACACTTAAATG
CTCAGGACACGAAGCTGAAGTTCATTGCGTTAAGTTCTCAGAATGCGGAGAATACATGGC
CACAGCAGGATTCGATAAAACAATCATGATTTGGGATGTGTTTAGCAAAGACTTTAAGAA
TGTACTTGAGCTCAAAGCACATAAGAATGGAATCCTTGATATCTGATGGTCTCTTGATAG
CTCAAAAATGTATACCTGCTCTGCTGATAAAACAGTCTCCGTCTGGGATCTCACTGAAGG
CAAGAGGCTAAAGAAGTATAAAGACCATGAAGGAATTGTAAACTCAGTTCAAGCTGGAAG
AAGAGGTGAAGAGATATTTGTCACCACATCTGATGACTGTACTGTTAGACTATTCGATGA
GAGAGTCAGAAAAGCCGTAGAAGTGCATACTCTTACTTACCAACCTACCACAGCTACATT
TAATGATACAAATGAGTTCATTTATTATGGAGGGCTTGATAACCAAGTCAAGGCTTGGAA
CATCAAGACTGAAGAGAAGGAAGAGTTTACTCTTCTTGGTCATACTGATACTATCACAGG
AATTAGTCTTAGTAAGGATGGAAAATATCTACTTTCAAACGCAATGGATAAGACTGCTAA
AAAGTGGGACATCAGTCCATTTGTGGTAGGAGGGTATAGATGCCTTCAGA----------
--------CTTATTATGGCCATAGTCATAATTTTGAAAAGAACCTCCTCAGATGTGCCTG
GAGTCATGATGATACAATGGTCTCTGCTGGTTCCTCTGACAACTTTACCTATATTTGGGA
TTCCGAAACTGCAGAGGTGATTGAAAAGCTTGGAGGACATCATGGTTCAGTAAACGAGAC
AGCCTTCCATCCAGAGCAGAATATTATTGCAAGTGCCAGCTCTGACAAAACAGTATATGT
GGGGGAATTTGAGAAATAATGTTTTTTCAATAAAAAAAAA-------
