# Supplementary material for: Nontriplet feature of genetic code in Euplotes ciliates is a result of neutral evolution
Source: Proc Natl Acad Sci U S A. 2023 May 22;120(22):e2221683120. doi: 10.1073/pnas.2221683120 (PMC10235951; doi:10.1073/pnas.2221683120)
Supplement: Supplementary file 5 — Dataset S04 (GZ) [file pnas.2221683120.sd04.gz › ./nuc_alignments/cras_c15833_g1_i1++.fasta]

> foca_c28845_g1_i1
---------------TTTTTTTTTAAAATTATAATGGATACAGTTGATACTAAAGAAATA
ATGACTGATGGTACTACCCTTCTCAGTCTTGTATATGATGGAGGAGTAATGCTAGGATGT
GATGGAAAGAGTGCTTCTTCTATCCTGATTGGAAACAGAATGTCAGATAAATTAGAACCT
CTCCATCAGTATATTTATTGTCAAAGAACAGGAGTTTCAGCTCATACTGAGGCAGTCGCT
AGATATGTCAGATACTTCCTTGATGCTCACTGAGGAGAAAGTGGAGAATTGCCATTAGTC
GATACAGCAGCTTCTGTTGTTCAGAAAATATTCTATGAAAATGGTAAAAACTTACGTGGA
TCAATGCTTGTTGGAGGATGGGATCCTGTTGAAGGACCACAACTTTTTGATGTCAATAAA
GGAGCTAAAATTCCAAAGAAAGTTGCATGGAATGGAAGTGGATCATTTGTCATTATAGGT
TATATTGATAAAAATTTCAAAGAGAATATGTCAAAGCAAGAAGCCTTTGATTTTATCAAG
GAAGCAGTTTCCCTTGCCACTTACAGAGATGGTAGCTCAGGAGGATCTATTAGAATTGTT
GATATTACTAAGGATGGAAGAAAGAGACACTATATCCCACATAATGAGAAGGACATTAAA
TAA--------------------------------------TTAC--TTCAAGAAATTGA
TCAT----------------AAAAAAAAAA
> cras_c15833_g1_i1++
-----------AAAATTAATTTTTAA--TTATAATGGACCCCATTGACACCAAGGACGTA
ATGACAGACGGTACCACTCTGGTCAGCCTCGTCTATGATGGAGGCGTCATGCTCGGATGT
GACGGAAAGTCAGCATCAGCCGTCCTGATTGGTAACAGGATGTCAGATAAGTTAGAGCCT
CTTCATGAACATATTTATTGTCAGAGAACAGGTGTCTCAGCACATACTGAGGCAGTTGCT
AGATATGCAAGATACTTCCTAGATTCTCACTGAGCTGAAACTGGAGATCTTCCATTAGTC
GAAACTGCTGCTTCTATTATCCAGAAAATTTTCTACGAAAATGGAAAATATTTACGTGGA
TCAATGCTTGTAGGAGGATGGGATCCTGTCGAAGGTCCACAATTATTCGATGTTAATAAA
GGTGCCAAAATTTCAAAGAAAATAGCATGGAACGGAAGTGGTTCCTTCGTCATTATAGGT
TATCTTGACAAGAATTTCAAGGAAAATATGTCTAAAGCAGAAGCATTTGAGTTTATTAAG
GAAGCAATCTCCCTTGCTACTTACAGAGATGGAAGTTCTGGAGGATCAATCAGAATTGTT
GATATTACCAAGGATGGCAGAAAGAGGCACTATATCCCACATAATGAGAAAGAAATTAAG
TAA---------------------TTTACTGAGCTTTGAGTTAACTGTTGTAGCAAAAAA
AAAA----------------AAAAAAAAAA
> minu_c33358_g1_i1
TTTTTTTTGATTTTATAAATATTTAAAATTATAATGGATACTATTGACACTAAGGATGTA
ATGACCGATGGTACCACTCTTGTAAGTTTGGTATATGATGGCGGAGTCATGCTTGGAAGT
GACGGAAAGTCCTCCTCCAATATTTTGATTGGAAACAGAATGTCAGATAAGTTAGAGCCA
CTTCATGAGCATATTTATTGTCAGAGAACAGGTGTCTCAGCACATACTGAAGCTGTCGCC
AGGTACGCCAGATATTTCATAGACTCTCACTGAGCTGAAACTGGTGAATTGCCACTTGTA
GAAACTGCTGCTTCTATCATCCAGAAAATTTTCTATGAAAATGGAAAACATTTGAGAGGA
TCAATGCTTGTAGGAGGATGGGATCCTATTGAAGGACCTCAATTATTCGATGTAAATAAA
GGTGCTAAAATCTCCAAGAAGATCGCATGGAACGGAAGTGGATCTTTCGTAATTATGGGA
TACCTTGATAAAAATTTCAAAGAAAATATGTCCAAAGCAGAAGCATATGAGTTTATCAAA
GAAGCTATTTCCCTTGCTACCTTCAGAGATGGAAGTTCCGGAGGATCAATTAGAATTGTT
GATATCACTAAAGATGGCAGAGAAAGGCATTATATTCCACATAATGAAAAAGAAATCAAG
TAA--------TTCTCTTAAGCTATCTAAGGTTGCACTTATCTGT--TTGTAGCAATAAT
TCAA----------------TAAAAAAAAA
> octo_c35575_g1_i1
-----------GTTATAATTTTTTAATTATATAATGGATATTGTAGATACTCACGAGCAG
ATGGAAGACGGAACTACCCTAGTCAGCTTAGTTTATGATGGTGGAGTTATGCTTGGTTGT
GATGGTAAAAGCGCCTCTACTATGCTGATTGGTAACAGAATGTCTGATAAGCTTGAGCCA
TTACATCAGAGAATTTATTGCCAAAGAACAGGGACTTCTGCCCACACAGAAGCAGTTGCA
AGGTATGGCAGATACTTCATTGATGCACATTGAGCAGAGACTGGAGAGCTTCCATTAGTA
GACACTGCTGCCTCAATTATTCAAAAGATTTTCTATGAGAATGCAAAATACTTAAGTGGA
TCAATGATTGTTGGAGGTTGGGACCCAGTAGAAGGAGCACAACTTTTCGATGTCAATCAC
GGAAGCAAAATTCCAAAGAAAATCACATGGAATGGAAGCGGATCTTTCACAATCATAGGT
TATATTGATAAGAATTTCAGAGAGAATATGTCAAAAGCAGAAGCATTTGAGTTCATTAAA
GAAGCAATTTCATTAGCAACATATAGAGATGGAAGCTCAGGTGGATCGATAAGAATTTTA
GACATCACTAAAGATGGAAAAGAAAGACATTACATTCCACACACTGATAAAGAATTCAGA
TAAGAAACCTGTAAACTCATTCTGTTTAATGAATAACAGTTCAAT--ATGAACCAAGTAA
AAATGAATTGTAGAATTTTCAAAAAAAAAA
> raik_c12424_g1_i1
------------------------------------------------------------
----------------------------------------GTGGTGTCATGCTAGGCTGT
GATGGCAAAAGTTCATCTGCTATCTTGATCGGTAACAGAATGTCTGATAAACTAGAACCA
CTACATCAATATATATACTGCCAAAGAACAGGTGTCTCTGCTCATACTGAAGCTGTGGCT
AAGTATGCCAGGTATTTCATAGACGCCCATGTAGCTGAAACTGATGAGTTACCACTAGTA
GACACTGCTGCTTCAATCGTACAATCCATATTCTATAATAACCGTAAATACTTGAGAGGA
TCAATGCTTGTTGGAGGCTGGGACCCAGTCGAAGGCCCACAACTATTTGATTGCAACCAT
GGAGCTAAAATCCCTAAGAAAATTGCATGGAATGGAAGTGGTTCATTCACAATCATGGGG
TATATTGACAAAAATTTCAGAGAAAATATGTCAAAAGCTGAGGCATTTGAGTTTATAAAA
GAGGCTATTTCACTTGCAACATACAGAGATGGTAGTTCAGGTGGCTCTATAAGAATTGTA
GACATCACTAAGGATGGAAGGGAGAGACATTACATTCCACATAACGAGAAGGACATCAG-
------------------------------------------------------------
------------------------------
