# Supplementary material for: Nontriplet feature of genetic code in Euplotes ciliates is a result of neutral evolution
Source: Proc Natl Acad Sci U S A. 2023 May 22;120(22):e2221683120. doi: 10.1073/pnas.2221683120 (PMC10235951; doi:10.1073/pnas.2221683120)
Supplement: Supplementary file 5 — Dataset S04 (GZ) [file pnas.2221683120.sd04.gz › ./nuc_alignments/foca_c32602_g1_i1.fasta]

> octo_c73770_g1_i1
GAAGCATATAATAATTTTGTAATCTCAATTATGAGAAAGGCAAAGGCAATCATGACAATT
ACAGATCATGCTGCAGGTAGAATAAAAGAATTGATAACAGCTCGTAA--CAATCCATTAG
ACAAAGCAGTTAAGATAGGAGTTAAGCGTAGAGGATGTAATGGCCTTAGCTATACTATGA
ACTATGCAAAAGAGGAAGACAAATTCGATGAGATTGTTGAGGATAAAGGAGTGAAGGTTA
TTGTAGATGCTAGTGCAATAATGTTCTTGATAGGAACTGAGATGGATTATATTGATAGTG
ACATCAAATCAGAATTTGTTTTTAATAATCCAAACTCTAAAGGCCAATGAGGTTGAGGAG
AAAGCTTTACAGTCTAGCATATACCATAATTTATCTT-----------ATTC--------
-------
> foca_c32602_g1_i1
AAAATATTAAA-------------------ATGAGAGCTACAAAATCAATAATGACAATT
ACTGAAAATGCAGCCTTTAGAATACAAAATCTGCT--TAGCTCAAAATGTGACCCAACCT
TAAATGCAGTTAAAATAGGTGTAAAAAGAAGAGGATGAAATGGACTTAGTTATACAATGA
ATTATGCCAAAGAAGAAGAGAAATTTGATGAAGTGGTGGAAGATAAAGGGGTTAAGGTTA
TTGTTGATTCTACTGCTATAATGTTTTTGTTAGGTACTGAGATGGATTATATAGATACTG
ATATAAAGTCAGAGTTTGTATTTAATAATCCTAATTCTAAGGGAGAGTGAGGTTGTGGAG
AAAGTTTTAC-------CATATAATCAAATTTAGTTTTAAGTTTCAACATTTAAAAAAAA
AAAAAAA
