# Supplementary material for: Nontriplet feature of genetic code in Euplotes ciliates is a result of neutral evolution
Source: Proc Natl Acad Sci U S A. 2023 May 22;120(22):e2221683120. doi: 10.1073/pnas.2221683120 (PMC10235951; doi:10.1073/pnas.2221683120)
Supplement: Supplementary file 5 — Dataset S04 (GZ) [file pnas.2221683120.sd04.gz › ./nuc_alignments/cras_c7093_g1_i1++.fasta]

> rari_c10336_g1_i1
----------------------------ATAATATTAT--------AATGTCGTACTTTG
AGTTTGACGACGTCAAAAGGTTCCATCAGCCTTACGAAGACCCCATGATTAGGGGGCCCT
ACTGGAAGCCAGGCTACGATAATAGTCTCAGGTACAATATGAAGCAGGCTCTTTACCCCG
CATCCATCATTGGCTTCTTCTATGAGCCCTTCAGACATTTTGTCAACAGTGTTAAAGTCA
TGAATGGCTACTATGAATGGCCTAAAACGAGGACAGAAGCCAACATCTTCTTCAGAGAGG
TGTTCAGGCTCCCCAACTTCTGGAAGGATGCTATGAAGAAATCCATGTTTGGGTTCGCCC
ATTTTGCAGGAGATGTCGGAGTCAAGATGTCCATGTGGAAGTATATTTATGGAGGAACCT
CTTCTCCAGTGGAATACGCTGACTGGAATGCTTTCAAGTACCTCTTCTGTGCCCAGATCG
CTTTTATTCCAACTTGCTGGACAGCTATTCCCTTCGAAATGGCCTCTAGAGCTTACTATG
CAGACAAAACTTGGCCGGTAGAACTGAGAAGAGGGTACACTTCCCCCTTAAACGCATTGC
TGAGGATCCCCATTGAAGAAGGCCCATCTTACCTGTTCAAGGGCGGCATGACGATTGCAG
GAAGAGACTGGGTGTTTTACACCTTCTTCTGCGGAATCTACACTTTCCTCAAAAACAAAC
TTTTCTTCCTCTGGGTTTACCACGATTTCTCGTACAACTACATCAAAACTTTGAACTTTG
TGGGAGCTTGGAGTGTGGCATGGGGACTCGCGTACCCATTCCACTACGCAAGGGAGCTGG
TCGACCTCTGGCCCAAAGAAAGGGGAGGCAACTGCACTTGGGGAAACAGTTACAACAACG
CAATCAGATGGATGTTTGAAAACATCGACATCATGTACACAAACTTCTTCGTGAATTACT
GGTCGTTTATGTTCAAAAAGGGCTTCCCAATCTGGATCATGATGTGGATGTTCGACAACC
AAGGCTTCTTCACGAACAGCATGGACCCCCACTTGAGTCTGGAGAACTACTTCCCCATTG
CAATGGAAAGTGTATA---ATTCTGAACCAA---------ATAATAAACATTGT------
----TTCAAAAAAAAAAAAAAAA
> eury_eury_c15694_g1_i1
----------------------------ATAATATTATAATTATATAATGTCCTACTTTG
AGTTTGAAGATGTAAAGAGGTTCCATCAGCCTTACGAAGACCCAATGCTGAGAGGCCCTA
CATGGAAGCCAGCTTACGACAATAGTTTATGGATTAATTTGAGGAGGGCTTTCTACCCAG
CAGCTGCTGTAGCCCTTGTTTATGAACCACTCAAGCACTTTGCCATCCATGCCAAGTTAC
TTAATGGATATTACGAGTGGCCCAAGACTAGGGTCGAGGCCAATATCTTCTTCAGAGAAG
TATTCAGACTCCCTGGCTTCTGGAAGGAAATGACTAAGAAGATGGCCTTTGGAGTTGCCC
ACTACGGAGGAGACATCGGAGTTAAAATGATGATGTGGAGATACATCTATGGTGGAACTA
CGAGTCCAGTTGAATATGCTGATTGGAATGCTTTTAAGATACTATTATGCGCACAGCTCG
CCTTCATTCCTACTTGCTGGACAGCAGTTCCTTTTGAAATGTCTGCAAGAGCTTATTATG
CTGATAAGACATGGCCAGTCGAGTTAAGAAGAGGCTATACTTCACCTCTTAATGCCTTAT
TAAGAATTCCAATTGAAGAGGGTCCAAGTTATCTGTTCAAAGGAGGAATGCCAATTATGG
GAAGAGACTACGTATTCTACACATTCTTCTGCGGAACCTATGCTTGGTTAAAAAATAAAC
TATTCTTCCTGTGGGTCTATCATGAGTTCCCATATAATTTGATAAAGGGAATGAACATGT
TTGCAGCATGGACAATGGCATGGGGTCTAGCTTATCCATTCCACTATGCTAGAGAGATGG
TTGATTTATGGCCAAAGGAAAGAGGAGGCCACTGCACTTGGGGAAATAGCTACAACAGCT
GCATTAGATGGATGTTCGAAAATATTGATGTACTATACACAAACTTCTTTGCTAACTACT
GGACATTTATGGTCAGAAAAGGAATTCCAATGTTCGCTATGATGTGGATGTTAGACAACA
ATGGATTCTTCACTAACAGTATGGACCCCCATTTGAGTGTGGAGACAATGTTCCCAATCA
GTATGGAAAGTGTATAATCATTCTGCTCTTATGGGCT---ATATTAAATATTTC------
---------AAAAAAAA------
> foca_c29996_g1_i1
CGGAATTATTATTGTTATTATATATATTATAATATTATA-------AATGTCTTACTTTG
AGTTTGAGGACGTAAAAAGGTACCATCAACCTTATGAAGATCCTTTGATTAGAGGTCCAT
ACTGGAAACCAGGTCATAATAATGCAGCATGGTATAACTTTAAAGAAACTCTTTATCCAG
CTGCAACTGTTGGATTCTTGTATGAACCTGTTAGGCATTTTGTGAATGCAGCAAAAATTT
TGAATGGTTATTATGAGTGGCCAAAGACAAGAACTGAAGCTAACATTTTTTTTAGAGAGG
TGTTTAGAACACCTTCTTTTTGGAAGGATATGATGAAAAAGATGGGTTTTGGATTTGTCC
ATTTTGCAGGAGATGTAGGAATCAAAATGACTGCTTGGAAGCTCATATATGGAGGTACCT
CCAGTCCAGTAGAATATGCTGATTGGAACTGTTTCAAGCTTTTACTTTGTGCTCAATTTG
CATTTATTCCAACTTGTTGGACTGCTGTTCCATTTGAAATGGCCTCAAGAGCTTATTATG
CAGATAAAACATGGCCTGTTGAGTTAAGAAGAGGATATTCATCTCCTCTAAATGCTTTAT
TAAGAATCCCATTTGAGGAAGGTCCATCATATTTATTCAAAGGAGGTTACCCAATTGTTG
CAAGAGATTATGTTTTCTATTCATTCTTCTGTGGAGTCTATACTTTCTTGAAGAATAAAT
TCTTCTTCATGTGGGTCTATCATGACTTCCCTTATAACTATATTAAACTTTTAAATTTCT
TTGGAGCTTGGACCTTTGCTTGGGGAATTGCTTATCCATTCCATTATGCAAGAGAGATGG
TTGATTTATGGCCAAAAGAGAGAGGAGGTCATTGTACTTGGGGAAATAGTTATAATAGTT
CGATAAGATGGATGTTTGAGAATATCGATATTTTGTACACCAACTTCTTTGCTAATTACT
GGACTTACATGGTTAGGAAGGGAATTCCTATTTGGATTATGATGTGGATGCTAGATAATG
GTGGATTCTTCACAAACAGCATGGATCCTCATTTGAGTTTAGAAACTATGATCCCAATCA
GTATGGAAAGTGT---------CTAAACATAGATTCCTGATTAATAATTATTTCAAGGAT
TATATTAAAAAAAAAAA------
> cras_c7093_g1_i1++
--------AAATAATAGTTGAGAAAAATATAATATTATA-------AATGTCATACTTTG
AGTTTGATGATGTAAAGAGGTACCATCAGCCTTACGAGGATCCCATGATCAGAGGGCCTT
ACTGGAAGCCAGCTTATGACAATAGTGCTTGGCTCAACTTCAAGGCCACTCTTTACCCTT
CCGCTGCAATTGGGCTTCTTTATGAGCCAGCCAGACACTTCGTCAATGGAGTCAAAATCA
TGAACGGATATTACGAGTGGCCAAAGACGAGGATGGAAGCCAACATTTTCTTCAGAAGCG
TATTTAGAATGCCCAACTTCTGGAAAGACATGCTCAAGAAGATGTCCTTCGGGTTCGTCC
ACTTCGCAGGGGATGTCGGAATCAAAATGTCATCATGGAGGCTTGTGTATGGAGGTACTT
CAAGTCCCATCGAATACGCTGACTGGAATTGCTTCAAGATTTTGTTCTGTGCAATGACTG
CTTTCTTGCCAACTTGCTGGACTGCAGTACCATTTGAAATGGCTTCTAGAGCTTATTATG
CAGACAAAACATGGCCTGTTGAGTTAAGAAGAGGGTACACATCACCACTAAACGCTTTGC
TGAGGATTCCATTTGAAGAAGGGCCTTCATACTTGTTCAAAGGAAGCTACCCAATCATGG
CAAGAGACTTTTCTTTCTACTGATTCTTCTGTGGAGTGTATGCATTTTTGAAGAATAAAT
TCTTCTTCTTTTGGGTCTACCATGACTTCCCTTACTGGTATATCAAACTCTTTAACTTTG
TTGCAGCCTGGACTTTTGGGTGGGGAGTTGCTTATCCATTCCACTATGCTAGGGAGTTAG
TCGATTTATGGCCAAAAGAAAGAGGAGGCCATTGTACATGGAACAATAGTTATAGCACTT
CGATCAGATGGATGTTTGAGAATATTGATATTTTGTACACAAACTTCTTTGCTAATTATT
GGACATACATGGTGAGAAAAGGTATTCCAATCTGGATTATGATGTGGATGCTCGACAATA
ACGGATTCTTCACGAATAGTATGGACAACCATTTGAGTCTTGAGACAATGTTCCCAATCA
GCATGGAAAGTGTCTA---ATGCCAAATATATGAATGCTAATAATATGTATTTC------
-----AAAAAAAAAAAAAAAAAA
> minu_c15040_g1_i1
-----------------------------------TATA-------AATGTCATATTTTG
AGTTTGATGATGTAAAGAGGTACCATCAGCCTTACGAAGATCCTATGATTAGGGGCCCTT
ACTGGAAACCAGCCTATGACAATAGTGCTTGGCTCAACTTTAAGGCATCTCTCTACCCAG
CAGCGACAATTGGATTTTTATACGAACCTGTTAGACATTTTGTCAATGGAGTCAAATTAC
TTAATGGCTATTATGAGTGGCCTAAGACCAGACTCGAAGCTAATATATTCTTTAGGGAAG
TCTTCAGAATGCCTAACTTCTGGAAAGACATGCTCAAGAAAATGTCCTTCGGATTTGTCC
ATTTCGCAGGAGATGTAGGAGTCAAGATGTCTGCGTGGAGACTCGTATATGGAGGAACCT
CTAGTCCGGTAGAGTACGCTGACTGGAATTGCTTTAAGTTAGTATTCTGCGCCCAAGTAG
CATTTATTCCAACCTGTTGGACAGCAGTACCATTCGAAATGGCATCAAGAGCTTATTATG
CAGATAAATCATGGCCCGTAGAATTGAGAAGAGGATATACTTCCCCAATTAATGCCTTGT
TGAGAATCCCAATCGAGGAAGGACCTTCTTATCTCTTCAAGGGAAGTTACCCAATTATCG
CAAGAGACTATGTTTTCTATTCATTCTTCTGCGGAGTTTATACATTCTTGAAGAATAAAT
TCTTCTTCTTCTGGGTTTACCATGACTTCCCATACTCATACATTAAATTCTTGAATTTCA
TCGGAGCATGGAGTATGGCTTGGGGACTTGCCTACCCATTCCACTACTCAAGAGAACTTG
TTGATCTCTGGCCAAAGGAAAGAGGAGGTCACTGCACCTGGGGAAATAGTTACAGCGCCT
CCATCAGATGGATGTTTGAGAATATGGACATTCTATACACAAACTTCTTCGCAAACTACT
GGACTTATATGGTCAGGAAAGGTATCCCAATCTGGATCATGATGTGGATGCTAGATAACA
ATGGCTTCTTCACGAACAGTATGGACAACCATTTGAGTTTAGAAACAATGTTCCCAGTTA
GTATGGAGAGTGTCTA---AT-CTAATAATACATCTGCTGATAATAATTATTTCAACTCT
GAAAAAAAAAAAACAAAAAAAAA
