# Supplementary material for: Nontriplet feature of genetic code in Euplotes ciliates is a result of neutral evolution
Source: Proc Natl Acad Sci U S A. 2023 May 22;120(22):e2221683120. doi: 10.1073/pnas.2221683120 (PMC10235951; doi:10.1073/pnas.2221683120)
Supplement: Supplementary file 5 — Dataset S04 (GZ) [file pnas.2221683120.sd04.gz › ./nuc_alignments/cras_c28848_g1_i1++.fasta]

> foca_c6975_g2_i1
CAGGAATTGGAGGAATGTGCCTTCATTTCAAGAAACAAATCCTTGCAACAGTTTCCGATG
ATTGTATCTGGAAGATTTGGAATATGGAAGATGGCGAGAATATTTTATCAGGAGAAGGAC
ATAAAGACTGGCTCTCAGGAGTTGACTTCCATCCAGCTGGATCTCATCTTGTTACTTCAG
GCGGAGATAAAACAGTCAAAGTCTGGGATTTCATCAACTCATGCTGTTCAGTAATATTCA
CTGAGCATACACAGCCTGTATGGAATGTAAAATTTCATGATTCTGGAGATTTTATTCTTT
CTGGATCAATGGATGGATCGATGAAATTATTCGATGTAAATGCTGAGAAAAGTCGCCAAG
CTTACAGAGGACATACAGATTCAGTAAATTCTATAAATTTTCAACCATTTACTAACTTCT
TTGTTTCATCAAGTGCAGATAAAACAATTTCAGTTTGGGATATGAGAACTGGGCTAACTA
TCCAGACTTTCTACGGTCATCTAAACTCTGTAAATGATGCGATCTTCAGTATCTCAGGCC
ATCTCATCAGTAGTTGAGATTCTGATGGTATTGTTAAAATCTGGGATATCAGAATGGTAC
AAGAAGTCCTCCAAATAGACACTGGAGACTCCATCGCTCACTCTGTCAGCTTCGATAAGA
CTAATAATGTAGTAGCAGCTGGCTGTGGAGATGGATCAATTAAAATAATCAATATAGAAA
AGGGAGAAATAGTGAATACTTTAAAGGGTCATGATGACTCAGTCAATTCTGTAGTTATAA
ACCAGGATAATTCTACTTTGTACTCTGCAAGTAGTGATGGTACAATTAGGACATGGAGAT
AATTTAAAATATAAATTTAAATTCAAAAAAAA
> cras_c28848_g1_i1++
------------------------------------------------------------
------------------------------------------------------------
------------------------------------------------------------
------------------------------------------------------------
------------------------------------------------------------
------------------AAATGAAACTTTTTGATGTGAATGCTGAGAAAGCTCGCCAAG
CTTATAGAGGGCATACTGATTCAGTGAATTCTATTAATTTCCAACCGTTTACAAACTTCT
TTGTGTCTGCAAGTGCGGATAAAACACTTTCAGTTTGGGACATGAGAACAGGTCTCACAA
TCCAAACCTTTTACGGGCATCTAAACTCTGTTAATGAGGCTTCATTTAGTATTTCTGGCC
ATTTGATAAGCTCCTGAGACTCAGATGGTATTGTAAAAGTATGGGATATCAGAATGGTTC
AAGAAGTACTTCAACTAGATACAGGAGATTCTATTGCTCATTCAGTTTGCTTTGATAAGA
CAAACAATATATTAGCAGTCGGTTGTGCAGACGCATCTATCAAAATGATTAACATTGAGA
AAGCAGAAATAGTTAGCACTTTGAAAGGACATGATGACTCCGTGAATTCAGTTATTATTG
ATCAGGAAAATTCGACTCTCTTCTCTGCAAGTTCAGACGGTACAATCAGGTCATGGAGAT
AAT------TATAAG-----------------
