# Supplementary material for: Nontriplet feature of genetic code in Euplotes ciliates is a result of neutral evolution
Source: Proc Natl Acad Sci U S A. 2023 May 22;120(22):e2221683120. doi: 10.1073/pnas.2221683120 (PMC10235951; doi:10.1073/pnas.2221683120)
Supplement: Supplementary file 5 — Dataset S04 (GZ) [file pnas.2221683120.sd04.gz › ./nuc_alignments/cras_c6609_g1_i1++.fasta]

> cras_c6609_g1_i1++
ATATATTGAACTTTATTCATTAAAAATTAGTTATCT-TAATGTCCCACGAAGGAGAGGAT
TACCCTATTGATCCTATTTTTGTAAAGGAGCTCGAAAGATCAGATATTGATAGAGAAGAG
CTTGCTTATTATTTACATGACGGCAAAGAAAATTACGAAAGGCTAGCTGAACTTACGGAG
AAATACTCGCTTGATTCTAAGGTTAGGTACCAATACCATGAGTTTGATCATACTAGAGAA
GAGCAGTTTTACTCGAATTATAGAAAACTAAACAGGCTGAAGGAGCTTACTAAGGATATG
GGCCTTCCTCCAGTTGATTACACTACTAGTGAAGAATATGGCGTCCCAATGAACACCATC
TCTAGTACTTCTTTGCATCATACAATGTTCGAAACAGTTGTTCGAATTTTGGGCTCAGAC
GAGCAGAGAGAATATTACCTCCCAAGGATCATCTCTTATGAGGTACTGGGATGTTATGCC
CAGACAGAGATGGGCCATGGCTCAGACGTGCAAGGACTCATGACTGAAGCAGCTTATGAC
CCTGACACTGATGAATTTGTAGTGAACACTCCTTCACTTAAGGCTATCAAATTTTGGCCA
GGAGAACTAGGAAAGCAATCAGACCATTGAGTATTCCATGCTAAAATGATTGTTGATGGG
CAGAGCATGGGAGTAAATGCCTTCATCTGCAGAATTAGGGACGAAGATTCCCACATCCCT
CTTAGAGGCCTAGAGATTGGAGATATTGGACCAAAATATGGTTATGGGAATAAAGATAAT
GGATACATGATCTTCAAAGATTTCAGAATTCCAAGGACCGCATTACTCTCAAGGTTCATT
AGCCTGGAGAAAGGAGGAGAGCTCAACATCAGAGGGGATCCAAAAGTTGCATACACTACA
ATGCTGCATGTTAGGATCTCTTTGATCAAGCATACTTGGAGACTTGTGATCTCCTCTTGT
TGTTTAGGGATCAAATATACTTTACTGAGGAAACAGTTCAGAAATATTCCAAATTCAAAT
GAAGAAAGGAGGATCTTTGACTATCAAGCGACCCAGCACCAGATTATTCCTTTCCTAAGT
TATGCATATGCATGTGTGTTCTCCTCGAAGCAGTGTCAGATCAAGTACGACAAGATGATC
GAGGAGATAAAGGACGATAAGTTCTCAACAATGAGAGATCTGCACTCAATCGCTTCAGCC
TTTAAAGGGCTTCAGATGCAGGAGTCTCTGACTGGATTCTTCAAGATCAGGGAATGTTGT
GGAGCACATGGGTACCTGAACTATTCTAACATCCCTAATATCATTGAGCTTTGGTCCCCC
AATGTCACATTGGAGGGAGATTCAATAGTGATGTATTTACAGACAGCCAAAGGTTTTATC
AAGACTTTCAGACTGATCCAAAATTATGGAAAGAAGATCAAAGGAATTTACAAATATATG
AATGACTATAAGGAGTACGAGGGAGCTAGTGACCACGAGTCGGAGTTCAAGACCTGCAGC
AGCCTCCTGAAGCTTCTCCAAATCTCCACTGTTTTGAGTGTCAAGAAATGCTCAGATTTG
TTGCCAGAAATTGACGACGAAATAAGCTATGACGTGGCCTGGAGCAAGACCTATAGCATC
GAGCTGATCACTGCTGCAACACTTAATGCTCATTGGTTAGTTGCATCAATGTTCGCTGAC
GAGCTTAAGAGCTTGAAACTGTCCAAGAACCTAGTTAAAGTCATGAACAAAATGCTGTGT
GTGTATTTGTGTGACGTCATCACAAAGTTGGGACAAGAGTTGATCCTGTCTGGATATCTC
AGAGGAAGCCAGATGTTGCAAATTAAATCAACAATGTCAGATTTTATCACAGAGATAAGG
CCTCATGCATATAGACTAGTCGAGTCTTTCGTCCCTCACCAAGCAATACTGCATAGTGCC
ATTGCTTTGAACAATGGAGACATATACTCGAAGCTGTACTCAGTCTCCTCTACTTCAAGG
TTCAACACGAAGAGCAGGCTAGTTGCTTTTGAAGCGGATACAGGATTGGGAGGAGGCCCA
GCCCGTATTTCAAAAATTAAACAACTTCAAAACAAGCTCACGGGAATAGCTAAAATCTAA
TTGGCTTCAATTTTGACCAGAAAAAAAAAAAAAAAAAAA
> minu_c21784_g1_i1
------------------ATT-AAAACTAGTTATTTCTAATGTCACATAAAGGAGAGGAC
AGTCCTATAAACCCCATTTTCATTCAAGAATTGGAAAGATCAGATATTGATGGTCAAGAG
CTTGCTTATTACCTTCATGACGGTAAGGAGAACTACGATAGACTGAGAGAGGAGGCCAAG
TATTACACCTTAGACTCAAAAGTAAGGTACCAATACCATGAGTTCGACCACACGAGGGAG
GAAACCTTCGAATCTAACTATAGGAAGATGAATAGACTAAAGGAGATCACTGCTGAGAAA
GGCCTACCCCCTATTGACTACACTACGAGTGAAGATTATGGCGTACCCATGAATACAATT
TCTTCGACGTCACTGCACCATACCATGTTCGAAACGGTGGTGAGAATTTTAGGAAGTGAA
GAACAGGTGGAATATTACCTCCCAAAGATCATCTCTTATGAAGTGATCGGTTGCTACGCC
CAGACAGAAATGGGCCATGGATCTGATGTACAAGGCTTAATGACTGAAGCGACCTATGAC
GCAGAGACAGATGAATTTGTAGTGAATACTCCCAGTATTAAGGCAATCAAATTTTGGCCA
GGAGAGCTTGGAAAACAATCAGACCATTGCGTATTTCATGCTAAGATGATCGTAGACGGT
CAAAGTATGGGAGTCAATGCTTTCATATGCAGGATTAGGGACCAAGATTCACATATCCCA
TGAAGAGGTCTTGAAATCGGAGATATTGGACCAAAATATGGCTATGCTGGAAAAGATAAT
GGATATATGGTCTTTAAGAATTTTAGGATCCCAAGAACAGCTTTGCTTTCAAGATTCATC
AGCCTAGAAAAAGGTGGGGAACTTAATATTAGAGGTGATCCTAAAGTAGCCTATTCAACA
ATGCTTCATGTCAGAATTGCTCTTATTAAGCATACTTGGAGATTAGCCATCTCATCATGA
TGCTTAGGAATTAAGTACACTCTCTTGAGAAAGCAGTTCAAAAATATTCCTAATTCAGAT
GAGGAAAGGAGAATTTTTGACTACCAGGCTACTCAGCACCAAATCATTCCTTTCTTAAGT
TACGCCTACGCTTGTGTCTTCTCTTCTAAGCAGTGTCAAATTATGTATGAGAGGATGAGA
GAGGAGATCAAGAATAATAAGTTCTCTACAATGAGAGATCTTCACTCTATTGCCTCTGCT
TTCAAAGGACTCCAGATGCAGGAGTCCCTAACAGGATTCTTTAAGATCAGAGAGTGCTGT
GGGGCCCATGGGTACCTGAGCTACTCTAACCTTCCTAATATCATTGAGCTGTGGTCTCCA
AACGTCACTCTTGAAGGAGACTCCATCGTTATGTATCTTCAGACTGCGAAGGGTTTCATT
AAAACTTTCAGATTAATTCAAAACCATGGGAAGAAAATCAAGGGAATTTACAAATTTATG
AATGACTACAAGGACTACGAGGGAGCAAGTGACCATAGCAGTGAGTTCAAAACCTGTAGT
GGCCTCCTTAAGCTTCTCCAGATAGCAACTGTTCTGAGCATCAAGAAATGTTCTGATTTG
TTGCCAGAAATCGATGATGAAATTAACTATGACGTGGCTTGGAATAAAACCCACTCAGTG
GAGCTTATCCAGGCAGCTACGCTTAATGCTCATTGGTTGGTGGCCTCAATGTTCGCTGAG
GAGCTTAAAAGCCTGAAACTGTCCAAGAACCTGCTCAAAATCATGAATAAAATGTTATGT
GTCTACCTCTGTGACGTCATCACAAATTATGGTCAGGAGCTAATACTTTCCGGATATCTA
AGAGGATCGCAATTAATTCAGATAAAATCCACTATGTCAGATTTAATCTCTGAGGTGAGG
CCCCATGCGTACAAGTTGGTGGAATCTTTCGTCCCTAACCAATCCTCTCTCCATAGCGCT
ATTGCTATCGACAGTGGGGATGTGTACTCGAAGCTATACTCCATCTCTTCCACCTCTAGG
CTTAACAACAAGCACAAATTAGATACTTTTGATG-------------------------A
ATCTGTG-----------AAACCACTACAAAAGAAGTTATCAGGAATTGCTAAAATATAA
TTGGCTTC-----------------AAAAAAAAGATCGG
