# Supplementary material for: Nontriplet feature of genetic code in Euplotes ciliates is a result of neutral evolution
Source: Proc Natl Acad Sci U S A. 2023 May 22;120(22):e2221683120. doi: 10.1073/pnas.2221683120 (PMC10235951; doi:10.1073/pnas.2221683120)
Supplement: Supplementary file 5 — Dataset S04 (GZ) [file pnas.2221683120.sd04.gz › ./nuc_alignments/cras_c30509_g1_i1++.fasta]

> eury_eury_c8428_g1_i1
ATTAAATTCTGCATCCATTGCCTGAAGTTTAGAAAGTTCAACACTAATTTGAGCTCCTAA
GACTGCATTGTTCTTGATAAGTTCAACATTTGATTTAGAGCTGACACCTTCTGATAGTTC
ATTCACTCTCTTTAACATGAATGGAGTAATGGAAGCTCCCTCAATGTGCTGCTCATTAAC
TTCTTTGAGTGCTTGGTCAATAGATTTCCTAATTTTCTCAATATTCTCTTTATCTTCTTC
AGGGATTGGAACGGTGACAAGTAATCCATTGGAGAGCTTCAAATCACTTGTGGCTTTAAT
TAGAGAAGCACAATCCTTTGCAGTATCACATCTGATTGGTGCCTTTATCTCAGAAGAGGA
GAAGAAGAAATCAGGAACAAAATCTGTTTTATATGAAACCACAGGCACTCCAAATGTCTC
TAACATCTCTAAAGTCTTTGGTACATCAAGGATACTTTTAATTCCTGCTGAAATTACAGT
GACTGGAGTCCTTGAAAGCTCAGTGAGGTCAGCAGAGATATCGAATGTTTGCTCAGCGCC
TCTATGAACACCTCCAATTCCACCAGTGACAAATACTTTGATGCCAGCTAGATGAGCGAT
ATACATAGTAGCTGCAACAGTTGTAGATCCATGTCCCTTCTGAGCAATAATGTATCCAAG
ATCTCTTCTTGAGCACTTCCTGCATTCTGCCTTGTTCTTAGCCAAATACTCGATCTGTTC
ATTAGTGATGCCTACATAAATGACTCCATCAATAATTCCAATGGTAGCTGGGACTGCTCC
ATTGTCAATGATATTCTGTTCCACAGCCAAAGCAGTTGACACATTTAGTGGATACTCCAT
TCCATGGGTGATGATAGTAGACTCAAGAGCGACCACTGGTTTGTTCTCCCTCAATGCTTG
TTCCACTTTCTCATTGATCTT---------------------------AAAGAAAGCAGA
GTTGAATCTCTTACTGGCTGTCAGATGCCCCTTGATGGTATTTAGTCTTGAATACGCTTT
CATTTTC
> cras_c30509_g1_i1++
------------------------------------------------------------
------------------------------------------------------------
------------------------------------------------------------
----------------------------------TTATCAACATGCTCTGTGTCTTCTTC
AGGAATTGGAACCGTTACCAACATTCCATTGATCAGTTTTAAATCAGTTGAGGATTTGAT
CAATTCAGCACATTCTTTTGCAGTATCTAACCTGATAGGAGCCTTGATTTTTGAAGATGA
GAAGAAGAAATCAGGTACATAATCAGTGTCAAATCCTACAACGGGAACTCCAAATGTCTC
TAAAAGCTCTAATGTCTTTGGAACATCAAGAATGCTCTTGATTCCTGCAGAGACTACAGT
TACTGGAGTTCTGGAAAGCTCTGTTAGATCTGCTGAGATATCAAAAGTTTCTTCTGCTCC
TCTATGAACACCACCAATTCCACCTGTTACAAAGATCTTAATTCCTGCAAGAAAAGCGAT
GTACATAGTAGCAGCTACAGTAGTGGATCCATGCCCCTTCTTTGCTACAATGTACCCTAA
ATCTCTTCTTGAACATTTTCTGCATTTTTGCTTGTTTTTGGCCAAGAACTCAATCTGCTC
CTCTGTGATGCCAACATGAATGACGCCATCTATAATACCGATAGTGGCAGGGATTGCTCC
TTGCTCAATAATGTTCTTCTCTACAGCAAGAGCAGTTGTCACATTCATTGGGTATTCCAT
TCCATGGGTGATTATAGTAGACTCTAGTGCTACAACAGGCTTGTTCTCCCTGATGGCAGC
CTGCACATTGTCATGCACCTTGAACACAGTTGGATTAATCGGGATGGGAGAGAAAGTAAA
GTGAGATTTC-----AAGTTTTGGAT-CCTCTTTAAAGCTTGCATTTTTCAATATTTTTT
TTTTTT-
