# Supplementary material for: Nontriplet feature of genetic code in Euplotes ciliates is a result of neutral evolution
Source: Proc Natl Acad Sci U S A. 2023 May 22;120(22):e2221683120. doi: 10.1073/pnas.2221683120 (PMC10235951; doi:10.1073/pnas.2221683120)
Supplement: Supplementary file 5 — Dataset S04 (GZ) [file pnas.2221683120.sd04.gz › ./nuc_alignments/cras_c7768_g1_i1++.fasta]

> minu_c1903_g1_i1
AATAAAATATAGCATATTCCTTCAAAAAACCTAAGATGGAAGAAAATAGTAAAATTAATT
CAGAAGAACACCCTATTGACGTACTAAATTCAGAAGAAGATAAGATTCCTGAACCTCTTG
CACGAAAAGAAGACAGTAAGAATAACCAACTCGTACTAATGAAGGCTCAAACTTGGGATA
GAGAATCACATGGACTCTACGACTATGAAAGCAGAAGGGTTACCAAATTTGAAAGAAAAG
TTGATACAGAAGGTAGCATGATACGTGATAAAGAAGATGTTAGATTCTGGGAGAACCATC
ATCCCTTTGATTCTGAAGATGAGACACTTTTATTCAAACTGATAAATCAAGATGAAAAGT
TCTATGTCCGCCCAATCAATGAAAATCCTGCTAACGATCGATTATGGCTAGTTATTAGAT
CTCTAAAGGTTGGATATGAAATTAAGAAGCATGACATCCTAAAACTTGGACGGATGAAGT
TTAAGGTTAAGGAATTCCGTACTGAAAGTGATTATTTTGAGGGAGAGCATGTAGAAACAA
GCCCTCACAAGGGATTCGAGGAAATTCACGAAGTGCAAACAGCAAATAGTGGGGATATTA
TGTGCAGGTTTTGCTGGGTTGGGGAGCAAACTGACGATAACCCGATAATTGGATCATGAA
GATGTGCAGGATCTATTAAATATATTCATTTCAAATGTCTAAAGCTCTGGCTTGAATCAA
AAGTCAATAAGAAGAATGATACTGAATGTCATAGCACGATGAATTGGAAGAATTTTGAGT
GAGAATTATGCAAACTACCTTATCCATACACATTCATGCTTAATGATAAAAGGTGGAATT
TGGTAGATTTGAAAAGACCAACAGATAAAGATACTCCATACATTATCTTGGAGAGTTTGA
ATTCCGAGAAAAACTCTTCAAGGACTATACATATCGTGACTATCAATACCGATCAAACTA
AATTTTCATTAGGAAGAGGACATGACTCAGATCTCAGGATTAATGACATTTCTGTTTCGA
GAAAGCATGCAAATATCGAATATAGAGATGGAAAATTTATGTTTGTGGATCTGAAAAGTA
AATTTGGAACTCTTGCTCTACTCAGCCATGATGTCGAATTAATCGAAGACAATAGCCAAA
CCTTCCAAATTGGAAGGACAGTAGTAACCCTAAAAGCAAAGCCTACCCAACCTTGGAAAA
ATAATAAAAAGCCTTCTGA----ACACTTCAATATCCAATCTGACCAACCCTTCCTCCAA
CAAACCAGCAATCTGCT---CCAAACCTCTAACTCTCCCAAATC---------------T
GGTGAAGACAAGATCCAAAATTACGTTCCAGTCTTCGAAACAAATAATAACAGAAGAGAA
GATGAAGATAATCAAATACAAGGTAAAAGAGGA----ATTATTGAAATTGATGGTAAGAG
GTATTTGGTAGTACAAGAGTTAGATCCT------GGGGAGGAAGGTTTACAGGAAGAGGT
GGAAGAATAA------TATTGATCTATCTCTAATTTCAT------------CATAATT--
---AAACCATCTTTTTATAAAAAAA----------
> cras_c7768_g1_i1++
------------------------------------------------------------
------------------------------------------------------------
-------------------------------------------------GACTTGGGACA
GAGAGTCCCATGGCCTTTATGATTATGAAAGCAGAAGGGTTCAAAAATATGAGCGCAAAG
TTGAAGATGAAGGATATATGGTCAGAGATAAAGAAGATGTCATGTTCTGGGATAGTCAAC
ATCCTTATGATCCTGAAGACGAGACCCTCTTATTTAAGCTTATAAATAAACAGGAGAAGT
TCTTTGTAAGCCCAATCAATGAGAACCAGGCTAACGACCGACTATGGCTAGTAATCCGTT
CACTCAAGAACGGTTATACTATTAAGAGACATGACATCCTCAAACTAGGCAGAATGAAAT
TCAAAGTCAAGGAATTTAGAACAGAAACCGAATATTTTGAAGGAGAGCATGTAGAGAAAA
GCCCTCATGAAGGATTTGAAGAACTTCACGAAGTACAGGCAGCCGATAGCGATGATATTA
TGTGCAGATTCTGCTGGACTGGTGAACAAACAGAAGAAAACCCAATTATTGGCTCATGAA
GATGCCAAGGATCTATCAAATACATCCACTTCAATTGTCTCAAGCTCTGGCTTGAGTCTA
AAGTTAATAAGAAAAATGATACTGAGTGCCATAGAACTATGAATTGGAAGAACTTTGAGT
GAGAATTATGAAAGCTTCCATATCCTTATACCTTCATGTTTAAAGGCAAAAGATGGAATT
TAGTTGACTTGAAAAGACCTACTGACAAAGACACCCCATACATTATTTTAGAGAGTTTGA
ACTCAGAGAAGAACTCTTCTAGAACCATTCATATAGTGATCGTCAATACAGATAAAACCA
TCTTTTCTTTAGGAAGAGGCCATGATGCTGACCTGAGAATTAATGATATATCTGTTTCGA
GGAAACATGCCAATATTGAATATAGAGATGGAAAGTTCATGTTTGTTGACCTCAAAAGTA
AATTTGGAACACTGGCATTACTCAGCAAAGATGTTGAGCTCATCCAAGACAACAGTCAGA
CTTTCCAGATAGGTAGAACAGTAGTTACTCTCAAGGCAAAACCGACTCAGCCATGGAAAA
ATAAAGATAAGCAAGATGAGTTTACTCTGCTGAAGCAA----GATAAGGACTTCCTAAAG
AGAGCTTCGAATTTGATGAATAAGGACTCAAATTTGCCTATATCTCAAGAAAATGACAAT
GAAGATGACAAAATTCAGAATTATGTCCCTGTGTTCAAGACCAATAACAATAGAAGAGCC
GATGA-------TAATTTTGATGATAGAGAGCAGCATATCATAGAAATTAATGGCAAGAG
ATACCTTGTAGTCCAAGAGCTCGACCCTCCCCAAGATGGAGATGCTCTTTCTGTAGAAGA
AGACGAATAAATCCTGTAATTAT-TACCTCAGTGTTTGTGAAAACACAGTACATAACTTT
GTAAGGCATTCTTTCCCTAAAAAAAAAAAAAAAAA
