# Supplementary material for: Nontriplet feature of genetic code in Euplotes ciliates is a result of neutral evolution
Source: Proc Natl Acad Sci U S A. 2023 May 22;120(22):e2221683120. doi: 10.1073/pnas.2221683120 (PMC10235951; doi:10.1073/pnas.2221683120)
Supplement: Supplementary file 5 — Dataset S04 (GZ) [file pnas.2221683120.sd04.gz › ./nuc_alignments/cras_c19609_g1_i1++.fasta]

> minu_c5530_g1_i1
-------ATATAATATTACTTTAAAATGAAAGAAGCAGGCGAAGGGTCACCTTCAGAAGC
AAGTATCTACCTAGATAAAAAGTATATGCTAATAAAACAGATCGGAGAAGGTGGCTTTGG
TGGTATTTTCTTATGCAGAGATATCACTGGAGAATCCTATTGCGCTATTAAAATTAACCG
TATGAACGAGACGCAGGAAATTGAGAGCGAAATTCAACTAATGAACCACTTTGATCACCC
AAACGTATTGTCTATTTTAGACTATTCAGTCAAGAAAGGAGTTCTCCATGAGGAAAATAA
CTCTATCGTGTCAGATACAGTAAGCTACATGGTGATGCCGCTGGCAAATTACGGAGATCT
CAGTAGGTATCTCAGAGGAGATTATTACTTTGATGAACCAATCGCTGCGTATATATTTCA
CAAACTTTTTTACGGGATTAGCCATATTCATGATAAAGGCTATGTTCATCTCGATATCAA
ACCCGACAATATTCTGATTACCAAAGAAATGGATCTTAAAATTGGAGATTTCGGATTGTC
CCAACCTTCGAAAGGAGAAGACGGTAACGGCATCTTCTCAAAGCGTCGTTGTGGCACAAA
ATCCTTCTGGAGCCCAGAAATTGCACTAGGTTTCGAATATAATGGAGAACAAGCTGATTT
ATATTCTTTAGCTATTATGCTATTCATCATCATCTTCGGGTGTAGACCCTTCAGAGAAAT
CAAAACGGATGATCCTTTGTTTATGAAGTTACTAAAAGAGCCTTTAGCGTATTGGATGAC
CCACCCCTACACTAAAAATAGGATTAAAGAGAGAACAGTATCAGAAGAGGTTGTTGATTT
ACTTGCAAGAATGTTGATGGTGAACCCAGAGTCAAGACTCTCCAAGTCAGATATCGCCAA
GCATCCCTGGTTTAAGAAGTTCAATGATGAAATTTATAATCGAGAAGATGAAGAGTTTCA
ATTCGCACCAGAAATTCTGGACGAAGGAGATGATGAAGAATTTTTCCCGCAAGAAGATGA
TAATGAATCCATCTCGCAAAGCAGTGAAGATGTTTCCCTTAGATCAGAGACTGAAAGTAA
AGGTCTCAGTGAGATTGAGGTGGACGCACTGCTGGAAGTAGACTTAGTCCCGAAGTCAGC
CTTCCTC---CAAAAAGTGAAGGAGGTATTCACTTCAATAAGGTCTAGCTCATAATGTTA
TAGACTTTTAAATCACTTTGACTTAGGGTAATCTTTATCATTAATATAATAGGATTT---
ATTTTCAAAAAAAA
> cras_c19609_g1_i1++
AAAAATTATATAATATTACTTTAAAATGAATGAAGCAAGCGAAGGGTCACCTTCAGATGC
AAATATCTACATAGACAAAAAGTTTATGCTTATTAAACAAATTGGGGAAGGCGGTTTTGG
AGGAATTTTCCTTTGCCAAGACATTTCCAGTAGAAGTTACTGTGCTATAAAAATTAACCG
TATGAACGAAACCCAGGAAATCGAGAGTGAAATTGAGCTAATGAACCATTTCGACCACCC
TAATGTCCTCTCCATTATTGATTACTCTATCAAGAAAGGAGTGCTCCACGAACAAAATGA
GACCGTTGTCTCAGACACTGTGAGTTATATGGTAATGCCACTTGCTAATTTCGGTGACCT
TGGTAGATACCTTCGTGGAGATTACTATTTTGAAGAACCTATAGCATGCTATATTTTTCA
AAAACTATTTTATGGGATTAGTCATATTCACGACAAAGGCTATGTACACCTCGATATAAA
ACCTGATAATATTCTGATTACCAAAGAAATGGACTTTAAAATAGGAGATTTTGGCCTATC
TCAGCCTTCAAAGGGAGAAGACGGTAACGGAATTTTTTCCAAACGCCGTTGTGGTACTAA
ATCCTTCTGGAGCCCAGAAATTGCCCTAGGATTTGAGTATAATGGTGAGCAAGCTGACTT
ATATTCACTCGCAATTATGTTATTCATTATTGTATTTGGATGCAGACCGTTTAGAGAAAT
CAAGACAGATGACCCTCTCTTTATGAAGCTGCTGAAGGAGCCTCTGGCTTATTGGATGGC
CCACCCCTACACCAGAAACAGGATCAAGGAGAGGACGGTATCAGAAGAGGTAGTTGATTT
ACTAGCAAGAATGCTTATGGTGAACCCTGAGTCAAGACTCTCCAAGTCGGATATTACCAA
GCATCCCTGGTTTAAAAAGTACAATGAAGAGATCTATAGCCAAGAGGACGAAGAATTTCA
ATTCGCACCAGAAATTTTAGATGAAGAAGATGACGACGACTTCGTTCC---CGAAGAGGA
CCTAGACTCTAACTCTGATAACAGTGAAGATGTCTCACTAAAGTCAGAGACGGA---TAG
GAGCCAAAGCGAGTGCGATGTTGAAGCCATACTAGAGGTGGATATGGTCCC---TTCAGC
CTCCTTCATTTCCAAAGTGAAGCAAGTATTAACATCAATTAGGTCTAGCTCTTAAAATTT
TAGAA--TTAAGCCATTTTTATT---GATAAACTTCTCC-------TAATAGAGTTTTTA
AAGTAAAAAAAAAA
