# Supplementary material for: Nontriplet feature of genetic code in Euplotes ciliates is a result of neutral evolution
Source: Proc Natl Acad Sci U S A. 2023 May 22;120(22):e2221683120. doi: 10.1073/pnas.2221683120 (PMC10235951; doi:10.1073/pnas.2221683120)
Supplement: Supplementary file 5 — Dataset S04 (GZ) [file pnas.2221683120.sd04.gz › ./nuc_alignments/cras_c33042_g1_i1+cras_comp5285_c0_seq1+cras_comp5285_c0_seq1.fasta]

> cras_c33042_g1_i1+cras_comp5285_c0_seq1+cras_comp5285_c0_seq1
CATTATAATAAAATTACAATTATAATATAATATTAATTATGCCACATTTGATTTCTAACT
TAGTAGAGAAGGCTTATACTCCTTCCATTGCTAGAATTGCTCCTAAGCATTTGGTCAGAA
AACCACAGCTAGGAAGACAAGCACAGAAAGTTACTAATATTGGAAACACTGCTCTGTATA
GAGGCTTTTGGAGATTTACCAGGAGATGGGTTTGTCACAATCACAAATTCTGGTACTCTT
ACGTTGTTCTCTGCGCTATTGGAATGTACCAGGTCTACTACGCAGTGATCGTAGGACACT
ATGTCAGGAAGAACTATCATAGATCTATGGAATATGCCATTCTTAGGGAACAAGAATGGG
AGAAAATCAAGCCAGCTGATGATGACGATGATTTATTCGATGATGACGATGAGGAAGAGG
AAGAAGAAGGCGCTGCCGGAGATGAAGGAGCTGACGACGACGATGACGATGAATAAATCC
AATAACCATGTCAACAGCATTAACCAAAGTTGATAGCATTCAATTTTATGTAA-------
-
> minu_c24262_g1_i1
-----------------------TATATAATATTAATTATGCCACATTTGATTTCTAATT
TAGTTGAGAAGGCTTATACTCCTTCCATCGCCAGATTGGCCCCAAAGCATCTTGTCAGGA
AGCCACAGCTAGGAAGACAAGCCCAGAAAATTACTAACATCGGGAATACACAGCTTTATA
GATCATTCTGGAGATTTACCAGGAGATGGGTGTGCCACAACCACAAGTTCTGGTACTCTT
ACGTTATGCTTTGTGCTATCGGCTTCTACCAGGTCTACTACGCTGTCATCATAGGCCACT
ATCTCAGAAAGAACCAGCACAGATCAATGGAAGCAGCTATTTTGAGAGAGCAAGAATGGG
CTAAAATTAAGCCAGCTGATGATGACGATGACCTATTCGACGACGATGATGAAGAAGACG
ACGAGGAAGAAGGTGCCGATGATGG------TGCTGAAGATGATGATGATGAATAACTTC
AAAAACAATA--AAAAAGTCCAACCAAAGTTATTAGCATTCAA---TAAATAACAAAAAA
A
