# Supplementary material for: Nontriplet feature of genetic code in Euplotes ciliates is a result of neutral evolution
Source: Proc Natl Acad Sci U S A. 2023 May 22;120(22):e2221683120. doi: 10.1073/pnas.2221683120 (PMC10235951; doi:10.1073/pnas.2221683120)
Supplement: Supplementary file 5 — Dataset S04 (GZ) [file pnas.2221683120.sd04.gz › ./nuc_alignments/cras_c5633_g1_i2++.fasta]

> cras_c5633_g1_i2++
AAAAAAAATTGGAGATTTTTTAAGGAAAATGGAGAGTTTGACAGTTGGATGGATAGGCAC
TGGAGTCATGGGAGGTCCTATGTGTGGGCATCTTATGGATAAGAAGGGGTACAAGACTTT
GGTGTATAATAGGACTAAGGGGAAAGCAGATGATGTTGTAGAGAAAGGAGCGGAGTTTAA
AGAGCCTCAGGAAATTGCGAAGGAAGCTGACTTTGTGTTCTTGATGCTTGGATATCCTCA
TGATGTAGAAGCTATGACTCTTGGACCAGATGGAATTGTGCAGCATATGAAAGAAGGAGC
CGTGCTTATTGATCACACCACTAGTTCTCCAAAGTTAGCTGAGCAAATCCATGAGGAAGC
TAAAAAGAGAGGGGTTGGATCTATTGATGCCCCAGTCTCAGGAGGAGATATTGGAGCTAA
AAATGGACAAGTAGTAGCTATGTGTGGAGGTGATCAGGAAACATTTGATAAAGCACTCCC
TTTGATGGAAACATATTCCAAAGCAGCAAAGTTAATGGGAGATGCTGGTAAAGGTCAACA
TACTAAGTGCGTTAACCAGATAATGATTGCTTCTACTATGGTTGGTCTCTCAGAAGCAAT
GATTTATTCACATAAGGCAGGACTTGAAATTTCACCTTGGATCGAACTTCTTAATGGAGG
AGCTGCTGGATCATTCTCTCTTGAAAAGCTTGGCCCAAGAATGCTAAAGAGAGACTTTGA
CCCAGGATTTTATGTCGAGCATTTTATTAAAGATTTGGGAATCGCATTAGAAGAAGCAAA
GAATATGGGCCTCTCAGTTCCAGGAACATCAAGCGCTCATCAACTCTATCTTTCACTATC
TGCTAATGGAGGAAGTAGAGATGGAACTCAAGCTATTTTGAAAGTATTTGAGAGCTTAAA
CGGACTTGAGCTACCTGCTCAACAAGATGAATAGTTATGTTTCAAATCTTATTCTGCCAC
AAAATAGTT--AATCTGAAAAAAAAAAAAAAAAAA
> minu_c18607_g2_i1
---------TTTGGATATCAAAATTAATATGGAATCTATTACTGTCGGATGGATTGGAAC
TGGAGTCATGGGAGGTCCCATGCTTGGACACCTCATGGATAAGAAGGGATACAAAACTCT
TGTATATAACAGATCTAAGGGTAAAGCAGATGAGGTCGTAGCTAAAGGAGCTGAATTCAT
GGAACCCCAGGATATTGCTAAGCAAGCGGATTTCATTTTCCTTATGCTCGGATACCCTCA
TGACGTAGAAGCTATGACAATTGGACCTGATGGAATCGTTCCTCATATGAAAGAAGGTGC
TGTATTGATAGACCATACTACCAGCTCTCCAAAATTGGCTGAGCAAATCTACGAAGAAGC
CCAAAAGAGAGGAGTTGGATCAATTGATGCTCCTGTCTCAGGAGGAGATATCGGAGCAAA
GAACGGTCAAGTCGTAGCTATGTGTGGAGGAGACCAAGAAGTTTTTGATAAAGCACTCCC
ATTGATGGAAACATTCTCGAAAGCTGCCCAATTGATGGGTGATACCGGGAAAGGTCAGCA
TACCAAGTGCGTGAACCAAATCATGATAGCTTCAACGATGGTTGGGTTATCAGAAGCAAT
GATTTATTCTCATAAAGCAGGACTTGATATCTCTCCTTGGATGGAGTTATTGAATGGAGG
AGCTGCTGGATCCTTCTCATTGGCGAAGCTCGGTCCAAGAATGGTTAAGAGAGACTTTGA
TCCAGGGTTTTATGTTGAACACTTTGTTAAGGACTTAGGAATTGCACTTGAGGGGGCTAA
AGAAATGGGGTTATCTCTCCCAGGAACCTCATCTGCAAATCAATTATACCTCTCCCTTGT
TGCTAATGGAGGATCTAGAGATGGAACCCAAGCTATCTTGAAGGTATTTGAGAGCCTTAA
CAACGTTGAGATCCCAGCTGAAAAAGAAGAGTAGTCA-----CAAACCAT--------AC
AAAAGTGTTTCAATAGTGAAACATTTCAATAAAAA
