# Supplementary material for: Nontriplet feature of genetic code in Euplotes ciliates is a result of neutral evolution
Source: Proc Natl Acad Sci U S A. 2023 May 22;120(22):e2221683120. doi: 10.1073/pnas.2221683120 (PMC10235951; doi:10.1073/pnas.2221683120)
Supplement: Supplementary file 5 — Dataset S04 (GZ) [file pnas.2221683120.sd04.gz › ./nuc_alignments/cras_c21211_g1_i1++.fasta]

> minu_c33297_g1_i1
CCTAGATATCATTAAATTTTAATAGTAGTTAGAGGATCATGGAAGAAGACGGATTTGCCG
CAATTACCGACGAAACTAAGAAGCAACAAGCTGAGAAGGCTAAAGAGATGGGTGCTGAGG
TTATTACCTTCGCTGCCACTGATGACTGGGAGAAGTACGACGAGAAAGACGGTATCACTG
TTTATACCAAGAAATCTGACTCTGGATTGAACTGCGTTAAAGGAGAGGGAGTCCTCAACT
TCAATGCCAACGTTATCGAAGATTTCTCATTCCAATCTGAAACCAAGCCAAAGTGTGATG
ATGGATGTGAAGAGTCTGTTTGCTTAGAAAGCTACGGAGATGACATCAAGTTTGAATATC
TGAGATACAAGGGTAAACTACTTGTCAGCGGAAGAGATTTCGTAAATGTATCCGTAAAAT
ATACCGATAGTGAGGGAAGAATCATTATCTCAGCTTACTCAGTTCCACACCCTGATAAAC
CAGAGCAAGATGGATACGTTAGAGGAGATATCAAGAGAGCAGGATGGATCATTACACCAG
ACAAAGATGATGAAGACAAGGCTCATGTCACTTATGTGACCGAGATTGACTTCGCTGGAA
GCCTCCCAACTGCTCTTGTGAACAGTGTCAACACCAAACAAGGATTCTACTTACTTGAAT
TAGCCAAGGAGCTTAAGAAAGAATTTGAATAGTCATATCTGTTTGATAAGATTTCTCAAT
TTTAAAAAAAAA------
> cras_c21211_g1_i1++
---ATTTTTTTTTA---TTTAATAGTAGTTAGTAGAT-ATGGAGGAAGACGCCTTTGCAG
CCATTACAGATGAGACTAAGAGACAACAAGCTGAGAAAGCTAAAGAGAAAGGAGATGGCA
TTTTTGCCTTTGCTAATAGTGATGGATGGGAGAAGTATGATGAGAAGGACGGTATCACTG
TCTATACTATGAAATCTGAGTCTGGGTTGAACTGTGTTAAAGGAGAAGGAGTTCTAAACT
TTAATTCTAATGTGATCGAAGATTTTGCTTTCCAATCTGAGACTAAACCAAAATGCGATG
ATGGGTGTGAGGAATCATCTATAATTGAATCCTTTGGAGATGACATCAAATTTGAATATC
TCAGATACAAGGGAAAACTTCTTGTTAGCGGAAGGGATTTCGTTAATGTATCAGTCAAAT
ATGTTGATAGTGAGGGTAGAAGCATTATCTCCGCATACTCTGTTCCCCACCCTGACAAAC
CAGAGCAAGATGGATATGTCAGAGGTGACGTAAAAACTGCCGGATGGATTATCACCCCAG
ACAAGGATAATGAAGACAAATCTCATGTTGTGTATGTTACCGAAATCGATTTTGCAGGAA
GTCTTCCAACTGCTCTAGTAAACAGTGTAAACACCAAGCAAGGCTTCTTCATCGCCAAAC
TTGCAGAAGAACTAAAGAAAGAGTTTGAGTAATCATATC--TTGAATAAGATTCTTCAAT
ATTAAAAAAAAAAAAAAA
