# Supplementary material for: Nontriplet feature of genetic code in Euplotes ciliates is a result of neutral evolution
Source: Proc Natl Acad Sci U S A. 2023 May 22;120(22):e2221683120. doi: 10.1073/pnas.2221683120 (PMC10235951; doi:10.1073/pnas.2221683120)
Supplement: Supplementary file 5 — Dataset S04 (GZ) [file pnas.2221683120.sd04.gz › ./nuc_alignments/cras_c8198_g1_i1++.fasta]

> eury_eury_c12295_g1_i1
-----------------------TATTTATTCACAA----AGAAT------CAGATGGAG
TTAAGAGTTGGCAACAAATACAGGCTATCAAGGAAACTAGGAAGTGGAGCTTTCGGCGAT
ATTTATCATGGAATGAATATCAAGACCAATGAAGAGGTTGCAATCAAATTGGAGCCAGTT
AGATCTAAGCACCCACAGCTGCTATACGAAACTAAGCTATACAGGATCCTACAGGGAGGA
GTTGGTATTCCAAACGTTCATTGGTATGGAGTTGAAGGAGATTATAATGTCATGGTCATC
GACCTTCTCGGTCCCTCTCTTGAAGATTTGTTCAACTACTGCAAGAGGAAGTTCTCTATC
AAGACAGTGCTGATGCTTGCTGATCAGATGATCCAAAGGATAGAGTATGTCCATTCCAGA
CACTTCCTTCACAGAGATATTAAGCCAGACAACTTTCTGATTGGAATCGGCAAAAAGCAA
CACTATGTCTATATCATTGATTTTGGACTAGCTAAGAGATACAGAGAGCCTCGGACTGGA
GAGCACATCCCTTATAAGGATGGCAAGAACTTAACTGGAACTGCCAGATATGCATCAGTT
AACACACACTTAGGAATAGAGCAATCCAGAAGAGATGACTTTGAGTCCTTGGGCTTTGTC
CTCATGTACTTCATGAGGGGATCACTTCCTTGGCAAGGACTACCTGCCAAGACTAAGAAG
GAGAAATACGAAAAGATTAGAGAC-AAGAAACTAGCCACTACCATTAAGAGCCTCTGAAA
AGGCCATCACGAAGAGTATGCTCAGTACATGGAGTATGTGAGGAACCTTAAGTTCGAGGA
CAGGCCAGATGCCCAGCTGCTTAGAAAACTATTTAAGGATCTCTTCTACAGGCTAGGATA
TGAGTATGACTTTGTTTATGACTGGATGGTCAAGAAATCAT---------------CAGC
AA------------GTACAACTGCTAAGACAACAGTCAAAGAGGAGGAA------GAAGA
GGAAGAGGAAAAGAATGCTTAAATCAACAATTCCAACCAAAGATATATTTCC--------
---------------TGA----------------------GTAATAATTACCCCTATCAA
TAAAAAAAAA
> harp_c39269_g3_i1
--------------------------TAAATCTCAA----AGAG-------CACATGGAG
CTAAGAGTTGGCAATAAGTACAGGCTTTCCCGCAAGTTGGGTAGCGGGGCCTTCGGTGAC
ATCTACCACGGTACGAACATTAAGACGAACGAGGAGGTCGCTATTAAGCTGGAGCCAGTT
AGATCAAAGCACCCGCAGCTGCTATACGAGACCAAGCTTTACAGGATCCTACAAGGCGGT
GTCGGAATTCCGAACGTTCATTGGTACGGCGTCGAAGGCGATTATAATGTAATGGTCATC
GACCTTCTCGGGCCGTCCCTGGAAGACCTATTCAACTACTGCAAGCGGAAGTTCTCTATC
AAGACCGTGCTCATGCTCGCGGACCAGATGATTCAGAGAATCGAATACGTGCACTCGCGA
CATTTCCTGCACAGAGATATCAAGCCGGACAACTTCTTGATCGGCATTGGGAAGAAGCAG
CACTACGTGTACATCATCGACTTCGGGCTCGCGAAGAGGTACAGAGAGCCGCGCACAGGA
GAGCACATTCCTTACAAAGACGGGAAGAACCTGACGGGCACGGCAAGATACGCGTCGGTC
AACACGCACTTGGGGATCGAGCAATCGAGGAGAGACGATTTTGAGTCCCTCGGCTTCGTG
CTGATGTACTTCATGAGAGGCTCCCTCCCGTGGCAAGGCCTCCCCGCCAAGACCAAGAAG
GAGAAGTACGAGAAGATCAGGGAC-AAAAAGCTAGCCACTACTGTTGAAGCGCTTTGCAA
AGGCTACCAGGAAGAGTTTGTGCAGTACATGGAGTACGTCAGGAATTTGAAGTTCGAAGA
CAGGCCGGACGCCCAGCTGTTGAGGAAGCTGTTCAAAGACCTGTTCTACCGCCTCGGTCA
CGAATACGACTTCGTGTTCGACTGGATGGTCAAGAAGACCTCAACCGCATCTGTGTCGGC
AA------------AAACCGCTGTGAAGG---AAG---AAGCAGAGGAA------GAGAA
GAAAGACGCAACCGAACCGTAG--------CCAGATCCTAACGCTTGTTT----------
---------------TTA--------------------TTCAG-----------------
----------
> rari_c13833_g1_i1
------------CTAAATTTAGTTAATTATAATAAA----CACAGAAAACACATATGGAG
TTAAGAGTTGGCAACAAGTACAGGCTTTCCCGCAAGCTTGGAAGCGGAGCTTTTGGTGAT
ATCTACCACGGCATGAACATTAAAACGAATGAAGAGGTTGCGATTAAGCTAGAGCCCGTA
AGATCCAAGCATCCGCAGCTGCTATACGAAACCAAGCTGTACAGAATTCTCCAGGGAGGA
GTCGGCATCCCAAATGTTCACTGGTACGGCGTTGAAGGCGATTATAATGTCATGGTCATC
GACTTGCTCGGACCTTCACTAGAGGACTTGTTTAACTACTGCAAGAGGAAGTTCAGCATC
AAGACCGTCCTCATGCTTGCTGATCAGATGATCCAAAGAATTGAGTATGTCCACTCAAGA
CACTTCCTCCACAGGGACATCAAGCCGGACAACTTCTTGATCGGAATCGGCAAGAAGCAG
CACTACGTCTACATCATCGATTTTGGCTTGGCGAAAAGGTACAGGGAGCCCAGGACTGGA
GAGCACATTCCGTACAAAGATGGGAAGAACTTGACCGGAACAGCTAGATACGCTTCAGTA
AATACCCATTTGGGAATCGAGCAATCGAGGAGAGACGACTTTGAGTCCCTGGGCTTCGTG
CTCATGTACTTCATGAGAGGCTCCTTGCCTTGGCAAGGCCTCCCTGCTAAAACGAAGAAG
GAAAAGTACGAAAAGATCAGAGAC-AAGAAATTGGCCACTACAGTGAAAAGCCTGTGCAA
GGGTCACGCTGAAGAATTCGCACAGTATATGGAGTATGTGAGAAACCTGAAGTTTGAAGA
CAGACCGGACGCTCAATTGCTCAGGAAGCTGTTTAAGGACCTGTTCTACAGGCTAGGCCA
CGAATACGACTTCGTGTTCGACTGGATGGTCAAAAAGACCAGTGCCAGCTCCGGGTCAA-
--------------AAACGGCTATCAAAG---AAG---AGGAAGGCGAAGGCGACGAAGA
GGAAAAGGAAGCTAAAGAGTAA---AACAAATAAATATATCAATTTT-------------
---------------TGA--------------------ACTCA-----------AAAAAA
AAAAACAAAA
> minu_c12825_g1_i1
---------CGGATTTATATAAAAACTTAAATTAAG----GAAACGCAG--AGAATGGAA
TTAAGAGTTGGCAACAAATATAGACTTTCCAGGAAGCTTGGTAGTGGAGCTTTCGGTGAC
ATCTATCATGGAATGAATATTAAAACCAATGAAGAGGTCGCAATCAAATTGGAGCCTGTC
AGATCTAAGCATCCCCAGTTATTATACGAAACTAAATTATACAGGATTCTCCAGGGAGGA
GTCGGAATCCCTAACGTCCATTGGTATGGAGTAGAGGGAGATTATAATGTCATGGTTATT
GACTTACTCGGCCCATCCCTCGAAGATTTATTTAACTACTGTAAAAGGAAATTCAGCACT
AAGACCGTTCTCATGCTTGCTGACCAAATGATACAAAGGATTGAGTATGTGCACTCACGC
CATTTCTTACACAGAGATATCAAGCCAGACAACTTCCTGATTGGTATTGGCAAGAAGCAA
CACTACGTATATATCATCGATTTTGGATTGGCAAAGAGGTACAGAGAGCCTAGAACTGGA
GAACATATTCCATACAAGGATGGGAAAAACCTCACAGGAACTGCTCGATACGCCTCAGTA
AACACACACTTAGGAATTGAACAATCTAGGAGAGATGATTTTGAGTCTCTTGGATTCGTC
CTTATGTATTTCATGAGAGGATCCTTACCTTGGCAAGGACTCCCGGCCAAGACAAAGAAA
GAGAAGTACGAGAAAATCAGAGATAAAAAAATTAGCCACAACTATCAAGAGTCTGTGCAA
GGGCCAATCAGATGAATTCGCACAGTACATGGACTATGTTAGGAACTTGAAGTTTGAGGA
TAGGCCTGACGCCCAACTCCTCAGGAAGCTCTTCAAAGATCTCTTCTATAGGCTGGGTCA
TGAATACGACTTCGTATTTGATTGGATGGTCAAAAAGACTTCAGTCA---------CCAC
AA------------AGGCAGCTGCCAAGG---AGG---AAGAAGCTGAA------GGTGA
TGAAGAAGAGAAAAGAGAGTAA----TAAATTAAATCCCCTGATTTTCTTAGCA------
---------------TAA--------------------ACTTATTAATTTGTTTCAAAAT
TCAAAAAAAA
> cras_c8198_g1_i1++
GACTTCTCTATAATTTATATAAAATCTTAAATTAAA----GAAAAGCAAATAGAATGGAA
TTAAGAGTTGGCAACAAATATAGACTCTCTCGAAAACTTGGGAGCGGAGCTTTTGGTGAC
ATCTACCATGGAATGAACATTAAGACTAATGAAGAAGTGGCTATTAAGTTGGAGCCAGTC
AGGTCCAAGCATCCGCAACTCCTTTACGAAACAAAGCTATATAGAATTCTTCAGGGTGGA
GTCGGAATTCCTAACGTCCATTGGTACGGAGTCGAAGGAGATTATAATGTGATGGTTATT
GACTTGCTAGGACCATCACTGGAAGACCTATTCAACTATTGTAAGAGGAAGTTTAGTACT
AAGACTGTCCTGATGCTTGCGGATCAAATGATCCAAAGAATTGAGTATGTTCACTCACGC
CATTTCCTTCACAGAGATATTAAGCCAGACAACTTCCTGATTGGTATTGGGAAGAAGCAA
CACTATGTCTACATTATTGATTTCGGATTGGCCAAGAGATACAGGGAACCTAGAACAGGA
GAGCATATTCCTTATAAGGACGGTAAAAACTTGACTGGGACTGCCAGATATGCATCAGTC
AATACACACTTAGGAATTGAACAATCAAGGAGAGATGATTTTGAATCCTTGGGATTTGTC
CTAATGTATTTCATGAGAGGCTCACTTCCTTGGCAAGGACTTCCTGCTAAGACCAAGAAG
GAGAAGTATGAGAAAATTAGAGAC-AAGAAATTAGCCACTACTGTTAAAAGTCTCTGAAA
GGGGCATTCAGACGAATTCTCGCAGTATATGGATTACGTTCGCAACCTAAAATTTGAGGA
TAGACCAGATGCCCAGTTGCTTAGGAAACTTTTCAAAGATCTCTTTTACAGGCTAGGCCA
TGAATATGACTTCGTTTTTGACTGGATGGTCAAAAAGACCTCTGTCA---------CAAC
AA------------AAGCTGCTGCAAAAG---AGG---AAGAAGGAGAA------GGAGA
CGAAGAAGAGAAAAGAGAGTAATTAATAAAAAATAGATTAATGTAGGC------------
---------------TAA--------------------TTCTAA----------TAAAAA
AAAAAAAAAA
> octo_c70712_g1_i1
----------GAAAATAGTTAATAATTAATTAATAATTTTTGAATACAT--AGAATGGAA
TTAAGAGTTGGTAACAAATATAGACTATCACGAAAACTTGGAAGTGGAGCTTTTGGTGAT
ATTTATCACGGAACTAATATTAAAACAAATGAAGAGGTCGCAATCAAACTTGAGCCAGTA
AGATCAAAGCATCCACAACTGCTATATGAAACCAAACTGTACAGAATACTTCAGGGTGGA
GTCGGAATTCCGAACGTTCATTGGTATGGAGTTGAGGGAGATTATAACGTCATGGTGATT
GATCTTCTTGGACCTTCTCTCGAAGATTTGTTTAACTATTGCAAGAGGAAGTTTAGCATA
AAGACAGTGTTGATGCTTGCAGATCAAATGATTCAAAGAATTGAATATGTCCATTCAAGA
CACTTCCTTCATAGGGATATTAAACCTGACAACTTTTTGATAGGAATTGGGAAAAAGCAG
CATTATGTTTATATTATTGATTTTGGTCTTGCAAAGAGATACAGAGAACCAAGAACTGGA
GAACATATTCCTTATAAGGATGGAAAGAACTTGACTGGCACAGCAAGATATGCATCAGTT
AACACTCATTTAGGAATAGAGCAATCAAGAAGAGACGATTTTGAGTCACTTGGATTTGTT
CTCATGTATTTTATGAGAGGATCTCTTCCATGGCAAGGACTGCCAGCAAAAACGAAAAAA
GAAAAATATGAAAAAATAAGAGAC-AAAAAGCTTGCTACAACAGTAGAAACTCTATGAAA
GGGATATCAAGAAGAATTTGCTCAATATATGGAATATGTTAGAAATCTAAAATTTGAAGA
TAGACCTGATGCTCAACTATTAAGAAAGCTCTTTAAAGACCTTTTCTATAGACTTGGATA
TGAATATGACTTTGTATTTGACTGGATGGTGAAAAAGACAACAACTCCCT------CAAC
AA------------AAGCTGCTGCTAAGG---ATG---ATGTAGAGGAA------GAGAA
GAAAGATGCAAAGGACTCATAA------AGATATATGTTTAAGTTCGTTCAACCTTCAAA
TAAAATGAGTAGAAATAAGTTAACAATATTAACTTTCTTTCTAATAATTATTCAAAAGAT
AAAAAAAAAA
> foca_c24780_g1_i2
-------------------------TTTTTTTTTAA----TATATTTGTAGAGAATGGAA
TTAAGAGTTGGTAATAAGTATAGACTTTCAAGGAAGCTTGGGAGTGGTGCGTTTGGTGAC
ATCTATCATGGAATGAATATTAAAACAAATGAAGAAGTTGCTATCAAATTGGAACCTGTT
AGATCAAAGCATCCACAGCTGTTATATGAAACTAAGCTCTACAGGATTCTTCAAGGTGGA
GTCGGAATTCCAAACGTTCATTGGTATGGAGTCGAGGGAGATTATAATGTCATGGTTATT
GATCTTCTTGGACCATCTCTAGAAGATCTATTTAACTACTGTAAGAGAAAATTCAGTACA
AAGACCGTCTTAATGCTTGCAGATCAGATGATTCAAAGAATTGAGTATGTTCACTCAAGA
CATTTTCTTCACAGGGATATTAAACCAGATAACTTTTTAATCGGAATTGGAAAGAAGCAA
CACTACGTTTATATTATTGATTTTGGTCTTGCTAAGAGATACAGAGAGCCAAGAACTGGA
GAGCATATTCCTTACAAAGATGGGAAGAACTTAACAGGAACTGCCAGATATGCATCAGTC
AATACTCATCTTGGTATCGAACAATCCAGGAGAGATGATTTTGAATCCTTAGGATTTGTG
CTTATGTACTTTATGAGAGGTTCTTTGCCTTGGCAAGGACTTCCAGCTAAAACAAAGAAA
GAGAAATATGAAAAGATTCGTGAC-AAGAAATTATCTACCACAATCAAGTCTTTATGTAA
AGGTCACCCTGATGAATTTGCTCAATATATGGAATATGTAAGAAACTTGAAATTTGAAGA
CAGGCCTGATGCTCAATTGTTAAGGAAGCTTTTCAAAGATCTATTCTATCGTTTAGGTCA
TGAGTATGACTTTGTGTTTGACTGGATGGTCAAAAAGACTTCTGTAGCTG------CAAA
GATTACAGCTAAAGAAGATGGTGCTG------AAG---GAGATGAAGAG------GAGAA
GGAAAAAGAAAAAGAAGATGAAAACTAGAAGTATCTGTTATAATTGGT------------
---------------TAA--------------------TTTTATAAAACTACCTTT---T
CAAAAAAAAA
> raik_c21145_g2_i1
------------------------------TAATAT----CGTAAACATCACACATGGAA
CTCAGAGTTGGCAACAAATACAGGCTCTCAAGGAAACTTGGAAGTGGAGCTTTCGGTGAC
ATCTATCATGGTACCAACATCAAGACTAACGAAGAGGTTGCTATTAAATTGGAGCCAGTT
AGATCTAAGCATCCACAACTGCTATACGAGACTAAGTTGTACAGGATTCTTCAGGGAGGA
GTTGGTATACCAAATGTTCACTGGTATGGAGTAGAAGGAGATTATAATGTCATGGTGATT
GACCTACTTGGACCATCACTAGAAGACCTCTTTAACTACTGCAAACGCAAATTTAGCATC
AAAACTGTTCTAATGCTGGCAGATCAGATGATTCAAAGAATCGAGTATGTCCACTCTCGC
CACTTTTTACACAGAGACATCAAGCCTGACAACTTTTTGATAGGAATTGGCAAAAAGCAG
CACTATGTCTACATAATCGATTTTGGTTTGGCTAAACGTTACCGTGAACCAAGGACTGGT
GAACATATTCCTTACAAAGATGGTAAAAATCTAACAGGAACTGCTAGGTACGCCTCAGTG
AACACTCATTTAGGCATTGAGCAGTCCAGAAGAGACGATTTTGAGTCACTAGGCTTCGTC
TTAATGTACTTTATGAGAGGCTCTTTGCCATGGCAAGGACTCCCAGCTAAGACTAAAAAG
GAAAAATATGAGAAAATCAGGGAC-AAAAAGTTAGCCACTACTGTAGAGAGCCTGTGTAA
AGGACACCATGAGGAGTTTGCTCAGTATATGGAGTACGTCAGAAATCTTAAATTTGAAGA
CAGACCTGATGCCCAACTTCTCAGAAAGCTGTTTAAAGACCTTTTCTACAGGTTAGGCTA
TGAATATGACTTCGTTTTTGACTGGATGGTCAAAAAGA------------------CAAC
AA------------AAACTACTACTAAGG---AAG---AAGATGAAGAA------GAAAA
GAAGGACGTGAAAGACGAAT----------------------------------------
------------------------------------------------------------
----------
> petz_comp25840_c0_seq1
--------------------------CTAGAATCAA----AATAC------GAAATGGAA
CTCAGAGTTGGCAACAAATACAGGCTCAGCCGTAAACTTGGCAGTGGTGCCTTTGGTGAT
ATTTATCATGGAACCAATATTAAGACAAACGAAGAAGTGGCAATTAAATTAGAACCAGTT
AGATCTAAGCACCCACAGCTGCTATATGAAACTAAGTTGTACAGGATCCTTCAGGGTGGA
GTCGGAATTCCAAATGTTCATTGGTACGGAGTTGAAGGTGATTATAATGTCATGGTTATT
GACTTGCTCGGCCCATCACTTGAAGATCTCTTCAACTACTGCAAGAGGAAGTTCAGCATT
AAGACAGTGCTCATGCTTGCTGATCAAATGATCCAAAGAATTGAATATGTTCACTCAAGA
CACTTTTTGCACAGGGATATTAAGCCCGATAACTTCTTGATCGGAATTGGCAAGAAGCAA
CACTATGTTTACATCATTGATTTTGGATTGGCTAAGAGGTACAGAGAACCAAGAACTGGA
GAACATATTCCATACAAAGATGGTAAAAATCTCACTGGAACCGCCAGATACGCATCTGTG
AACACACATCTCGGAATTGAGCAATCAAGAAGAGATGATTTTGAATCTCTCGGATTTGTT
CTCATGTATTTCATGAGAGGATCATTGCCATGGCAAGGACTTCCAGCCAAAACTAAGAAA
GAAAAGTATGAAAAAATTAGAGAC-AAGAAGCTTGCCACAACAGTAGAAAGCTTATGCAA
AGGTCACCAAGAAGAATTTGCTCAGTACATGGAGTACGTGAGAAATCTCAAATTTGAAGA
CAGACCAGATGCTCAGCTCCTCAGAAAGCTTTTCAAAGATCTCTTCTACCGCCTAGGCCA
CGAGTATGATTTCGTATTCGACTGGATGGTGAAGAAGACCTCTCCTGCTG------CATC
CA------------AAACTGCTGCTGTAGTCAAGG---AAGACGAAGAA------GAGAA
GAAGGAAGTAGCTGAAGATGAG------CCATAGCTCTGTCAATAACT------------
--------------------------------------CTCTAATAAATGAACCTATAAT
TCAATGCA--
