# Supplementary material for: Nontriplet feature of genetic code in Euplotes ciliates is a result of neutral evolution
Source: Proc Natl Acad Sci U S A. 2023 May 22;120(22):e2221683120. doi: 10.1073/pnas.2221683120 (PMC10235951; doi:10.1073/pnas.2221683120)
Supplement: Supplementary file 5 — Dataset S04 (GZ) [file pnas.2221683120.sd04.gz › ./nuc_alignments/cras_c24318_g1_i1++.fasta]

> cras_c24318_g1_i1++
GATTAAATTGATTCATTATAAATCTTTGCGTAGAACATGGATAGCCAAGACTCAGGAGAT
GTCCTCACCTCCATGATCCAGTTTATTAACAATCATGGAGAAGAACAAGCTGAACAACTC
AAAAGAGAAGCCGAACAAGAATTCACAATTGAATGCGAGAAAATCATTGGAAACGAAAAA
GACAGGCTCGATAAGATATTCGAGTCGAGACTTGAGCAAGAAGGTGTCGAAATGAAGATC
AAGCAGTCCAAAGCCAGAAACACCCAGAGGATCAAGAAGATGGTCGAGAGGAACAAGTGG
GCCGAAGAAGTCTTCAAAGACGCCCAGACCAGACTCCAAGAAAGAATGGCCGAAAACACA
GATGAGTACAAAGAACTTCTGAAAAACCTTATTGTCCAGTCGCTCATCAAGCTTATGGAG
ACCAACGTCAAGGTTATGTGCAGACAATCTGACGAGGAACTAGTTACTGAGGTTCTTGAT
GAAGCAGCTCAAACATATAAAGACCTTATGAAGGATAACGTGAAAATGCTAAATGGGGCA
GAGCCTCCATTGAACATTCAGATCGACCCCAAAAAGTACCTTCCTGAATATAACCCAGAT
AATCCTTCTGCAAGTTGATCTGGAGGTGTCAAGCTTCATGCAAGAAAGGGAAGAATTGTT
ATCTCAAATACGCTTGATGACAGGCTTGGCCTCTGCTATCAAGAGTCTACTCCTAAGATT
AGAAAGCTACTTTACCCAAGTTATTAAGAGAAGGAGTCTTCAATAATAAAAAAAAAAAAA
AAA
> minu_c27913_g1_i1
----------------AATAAATCTTTGC---AATAATGGAAAGC---GAATCAGGAGAT
GTTCTCGCCTCGATGATCCAATTCATCAACAACCACGGGGACGAGCAAGCCGAGCAGCTC
AGAAGAGAGGCCGACCAAGAGTTCACAATTGAGTGTGAGAAGATCACCGCCAACGAGAAG
GACAGACTTGATAAGATTTTCGATGCTAGATTGGAACAAGAAGGCGTCGAAATGAAGATC
AAGGAATCCAAGGCCAAGAACACACAGAGGATCAAGAAAATGATTGAGAGGAACAAATAC
GCTGAAGAAGTCTTCAAGGAGACCCAGACTAGACTTCAGGAAAAAATGACCGAAAATGCA
GATGAGTATAAGGAATTACTCAAGAATTTGATCGTCCAGAGTCTCATCAAGCTCATGGAG
ACAAACGTCAAGGTTATGTGAAGAGAATCAGACGAGGAGTTAGTCAGCGAGGTATTGGAA
GAAGCAGCACAGACTTATAAAGATTTGATGAAAGATAATGTTAAAATGCTCAACGGAGCT
GAACCCCCTCTCAATATTCAGATAGATCCAAAGAAATATTTACCAGAATATAACCCGGAG
AACCCTGGAAGTGGCTGCTCAGGAGGTGTAAAGCTGCATGCGAGGAAAGGAAGAATTGTT
ATCTCGAATACACTTGATGATAGACTTGACCTTTGCTACCAAGAGTCTACGCCTAGAATT
AGAAAGCTCCTCTACCCAAGTTATTA--------AGCCTTCATCAATCATAAAAAAAA--
---
