# Supplementary material for: Nontriplet feature of genetic code in Euplotes ciliates is a result of neutral evolution
Source: Proc Natl Acad Sci U S A. 2023 May 22;120(22):e2221683120. doi: 10.1073/pnas.2221683120 (PMC10235951; doi:10.1073/pnas.2221683120)
Supplement: Supplementary file 5 — Dataset S04 (GZ) [file pnas.2221683120.sd04.gz › ./nuc_alignments/eury_eury_c12436_g1_i1.fasta]

> harp_c39022_g1_i1
TTTAACTATTGATTTCTCTCGCTCATAAATATATTTACCGTATTATTATAAAATGGAATT
AGAGGAACTCCAGAAGCAGAGCTACGAGGTGATCGCGGACAAGACTTTGAGCAACCAGGA
CCACTTGTTCAAGCTCATCATCATCGGAGATACGGGAGTCGGTAAAAGCTGCTTGCTCAG
CAGAGTCATGGATAACGACTTCAAAGAAGAGCACAACGTCACCATCGGCGTTGAATTCGG
CTCATTTGTGATCAAAATCGACAACAAGATCGTAAAACTTCAGATTTGGGATACGGCCGG
ACAGGAATCTTTCAGATCGATCACAAGGATCTTCTACAGAGGCGCCCATTGTGTTTTCTT
GACTTACGATGTGACTAGAGATGATACATTCCTCGACGTTGTCGACTGGCTCAAGGAGGC
AAAGCAGCACTCAAATCCCGACATTTTGCTATACCTCATCGGGAACCAAGCAGATTTAGA
AGACGATCGTCAAGTGACAAGAGACAGAGCGATCGAGTTCCAAAAGAATAGTAAAATCGA
TGCATTCTTCGAGACCTCTGCGAAGACAGGAAACAACGTGGAAGAAGTGTTTGCTCTCGC
AGCCAAGCAACTGTACTCTCTTCATAAGAGAGACACCAACGTGCCCAAGACATTAGACGA
GCCTAAAACG-----------------GACGAACCGAAGAAATTAGACATTGGCGAGCAC
AAGG------ACGGAGGCAAGAAAAAGAAGAAGGGGTGCTGCTAAATCCACTTTG-----
------CATTTCAATTTATTTTTGAATCAATCACTTTTTATACGCAAAAAAAA-------
> rari_c11442_g1_i1
---------TTTTTGCAGTTTTATCGAGTAAATATAAATA----AAGCAAATATGGAATT
GGACGAACTTCAAAAGCAAGAGTACGAGGTGATTGCTGACAAGACCTTGAGCAATCAGGA
CCACCTTTTCAAGCTGATCATCATTGGAGACACTGGCGTCGGAAAGAGTTGTCTGCTCAG
CAGAGTGATGGACAACGACTTCAAGGAAGAGCACAATGTCACCATCGGGGTGGAATTCGG
CTCCTTCGTCATCAAGATCGACGGCAAAATCGTCAAACTCCAGATTTGGGACACTGCTGG
ACAGGAATCTTTCAGGTCCATCACAAGAATCTTCTACAGAGGCGCTCACTGTGTTTTCCT
CACTTACGATGTGACAAGAGATGATACATTTTTGGACGTGATTGACTGGCTCAAAGAAGC
TAAGCAGCACTCTAACCCAGATATCCTGTTATACTTGATCGGAAATCAGGCAGATTTAGA
AGAAGACCGCCAAGTTACCAGAGACAGGGCAATTGAGTTCCAGAAGAAAAACAAGATTGA
CGCTTTCTTCGAGACTTCAGCCAAGACAGGAAACAACGTTGAGGAAGTATTCGCTCTCGC
AGCCAAGCAGCTGTTTGCTTTGCATAAAAGAGACTCCA---------AAACCGCTGATG-
-TCCCCACTGGCCCCGGAAATGCCCAAGAGGAGCCAAAGAAGCTTGAGGTTGACAAGCAC
AATGAAACCAAGGG------GAAGAAAAAGAAGGGCTGCTGCTAAAT---CCTTC-----
---CAAGACCTTATTTCATTTTTGATTCAAGATTTTTGTACTCAAAAAAAAAAA------
> petz_comp27749_c0_seq1
-------CAAGCTTTAAATTTTATAATCATACATTTATCA----AGAGAAAGATGGACTT
AGACGAACTACAAAAGCAAGACTATGAGGTGATCGCAGATAAGACACTTAGTAATCAGGA
TCATTTGTTCAAACTCATCATCATCGGAGATACAGGCGTTGGCAAGAGTTGCTTACTCAG
CAGAGTCATGGACAATGATTTCAAAGAGGAACACAATGTCACAATCGGTGTTGAGTTCGG
ATCTTTCGTCATTAAGATAGATGGCAAGATTGTCAAGCTACAAATCTGGGATACTGCTGG
CCAAGAGTCATTCAGATCGATTACCAGAATCTTCTACAGGGGAGCCCACTGCGTCTTCTT
GACTTATGATGTCACCAGAGATGATACGTTTTTGGACGTCATTGACTGGTTGAAGGAAGC
CAAGCAGCATTCCAACCCCGATATTTTGCTCTATTTGATCGGAAATCAAGCTGACATGGA
AGAAGACCGTCAAGTAAGCAGAGACAGAGCTATTGAATTCCAAAAGGCCAACAAAATCGA
TGCATTCTTCGAAACATCGGCCAAGACTGGTAACAATGTTGAAGAAGTGTTCGCTTTAGC
TGCTAAGCAACTATTTCAGATTCACAAGAGAGATAACAACCCATCAAAGCCCCTGGAAG-
--ACACAACGACC--------------GACGAGCCAAAGAAACTTGACATTAATACTCAC
AACGATGACAAGACCGGCAAGAAAAAGAAGAAGGGTTGCTGCTAATCAAGATTTGTACAT
CTACACTTTTTACTTTGTTTTTTGAGATAACATTTTTGTTCAATGAAAAAAAAA------
> eury_eury_c12436_g1_i1
------------CCCGGATAAATCAGAACTAAAGTAAATCT---ATTCAAGTATGGAACT
AGACGACCTTCAAAAGCAAGATTATGAAGTAATTGCTGACAAGACTTTGAGCAACCAAGA
CCATCTCTTCAAGCTTATCATCATTGGTGATACAGGCGTTGGAAAGAGTTGCCTTCTCAG
CAGAGTCATGGATAACGACTTCAAAGAGGAACACAATGTCACTATTGGAGTCGAATTCGG
ATCCTTTGTCATTAAAATTGATGGCAAGATCGTTAAACTACAGATCTGGGATACTGCTGG
CCAAGAATCATTCAGGTCAATCACAAGGATCTTTTACAGGGGTGCTCATTGCGTGTTCTT
GACATATGATGTCACAAGAGATGATACTTTCCTTGATGTTATCGACTGGTTGAAGGAAGC
AAAGCAACACTCTAACCCAGACATTCTGTTATACCTAATCGGAAATCAAGCTGATCTTGA
GGAAGATCGTCAAGTTACAAGGGATAGAGCTATTGAATTCCAGAAAAACAATAAGATTGA
TGCTTTCTTCGAAACTTCAGCCAAGACAGGAAACAATGTAGAGGAGGTGTTCGCCCTTGC
TGCCAAACAACTGTTTGCTATCCACAAGAGAGATAACAATCCTTCTAAGTCAATTGATGA
TGCCCCAAAAGCA--------------GATGAGCCAAAGAAGTTAGAGATTGATAAGCAT
GATACTAAACAAGA------GAAGAAAAAGAAGGGATGCTGTTAATATCGCAGTT-----
----AATTGACCTCTATATTTTTGATTCAAGATTTTTGTGCATCTTCAATAATACCTTCC
> octo_c89117_g1_i1
-----------ATTTAAAATTTGCA------------------------AAGATGGAATT
AGAGGAACTTCAAAAGCAAACTTACGAGGTTATAGCTGATAAAACATTAAGCAATCAAGA
TCACCTATTTAAACTAATTATTATTGGAGATACAGGAGTTGGAAAAAGTTGCTTACTTAG
CAGAGTTATGGACAACGATTTCAAAGAAGAACATAATGTTACTATCGGAGTTGAATTCGG
TTCATTTGTAATAAAGATTGATGGGAAAATAGTCAAATTGCAAATCTGGGATACAGCAGG
ACAAGAATCATTTAGATCAATAACAAGAATATTTTATAGAGGAGCTCATTGTGTCTTCCT
TACTTATGATGTTACGAGAGATGATACATTTCTTGACATTGTTGATTGGCTAAAGGAAGC
AAAGCAGCATTCCAATCCTGATATTTTACTTTATCTAATTGGAAATCAAGCTGATTTAGA
AGACGATCGTCAAGTAACAAGAGATAGAGCCATTGAATTTCAAAAGAATAACAAGATAGA
TGCATTCTTTGAAACCTCTGCTAAAACTGGAAATAATGTTGAGGAAGTGTTTGCTCTTGC
AGCCAAGCAACTATACTCAATTCACAAAAGAGACTCTAACACCACAAAAATAACAGAGGA
ACCCTCTGGA-----------------GAAGAACCGAAGAAATTAACTATGGAGAACCAC
AATACATCTGACGG------TAAAAAGAAAAAGAAATGTTGTTAG---------------
-------------------TTTTATTCTAAAATAATTTCGCATAAAAAAAAAAAA-----
> minu_c14032_g1_i1
--------TTTTTTTCAATATTGCAAAATTATAGTTTATATTTTAAAACAATATGGAATT
GGAAGATCTCCAGAAACAGGAATACGAAGTCATTGCTGATAAGACTCTTAGCAATCAAGA
TCATTTGTTCAAGTTGATCATTATTGGTGATACAGGTGTTGGAAAGAGTTGCCTCCTCAG
CAGAGTTATGGACAACGATTTCAAAGAAGAACATAATGTCACTATTGGAGTTGAATTCGG
CTCTTTCGTAATCAAAATTGATGGCAAGATCGTCAAACTTCAGATTTGGGATACTGCGGG
ACAAGAATCCTTCAGATCAATCACCAGGATTTTCTACAGAGGTGCTCACTGCGTGTTTTT
GACTTATGATGTTACAAGAGATGACACCTTCCTGGACGTTATTGACTGGCTGAAGGAGGC
TAAGCAGCACTCCAACCCAGATATTCTTCTCTACCTGATCGGTAACCAGGCTGATCTCGA
AGATGACCGTCAAGTTACAAGAGACAGGGCTATCGAGTTCCAGAAGAAGAATAAGATTGA
TGCTTTCTTTGAGACCTCTGCAAAGACAGGAAATAATGTGGAGGAAGTCTTCGCTCTTGC
CGCAAAGCAATTGTACGCCATTCACAAAAGAGACTCTAA---GGGAGAAGCCATTGAAG-
--CCCCACTCCCAGCTGGA--------GGAGAGCCTACCAAGCTCAATGCTGACGAGCAC
AAGGAGACGGAAGG---CAAGAAAAAGAAAAAGGGCTGCTGCTAATTATTTCTTT-----
---------CTTTTCTTTCTTTTGATATGATTTTTGTCTTCAACAAAAAAAAAA------
> foca_c28161_g2_i1
--------TTTTTTTTA---------------------------AAACTAAGATGGAATT
AGAGGAATTGCAAAAGCAAGATTATGAAGTTATTGCTGATAAGACTCTTAGCAATCAGGA
TCATCTCTTCAAGCTTATTATTATTGGAGATACAGGCGTTGGTAAAAGTTGCCTCCTTAG
CAGAGTCATGGACAACGATTTTAAGGAAGAACATAATGTCACAATCGGAGTTGAATTTGG
ATCTTTTGTAATTAAAATTGATGGAAAGATTGTCAAACTACAGATTTGGGATACTGCTGG
ACAAGAATCTTTCAGGTCTATTACAAGAATTTTCTACAGAGGTGCTCACTGCGTGTTTTT
GACATATGATGTTACAAGAGATGATACTTTCCTTGATGTGATCGATTGGCTAAAAGAAGC
TAAACAACATTCAAACCCAGATATTCTTTTATATCTCATTGGAAACCAGGCAGATTTAGA
AGACGATCGTCAAGTCTCAAGAGATAGAGCCATCGAGTTCCAGAAGAAAAACAAAATTGA
TGCTTTCTTTGAAACCTCTGCCAAAACCGGAAATAATGTTGAAGAAGTCTTTGCTCTTGC
TGCTAAACAACTTTATGCTTTGCACAAAAGAGACTCTA---------AAACTACTGAGGA
AATCCCAGCCACTATAGATTCT-----AAAGAGCCTAAGAGATTAGAAGTTGATAAGCAC
AACGAAAAATCCGG------AAAGAAGAAAAAGGGCTGTTGCTAAA----CCTTT-----
------TAATTTTAAATTTCTTTGATTCA----CTTTTTGACTTCAAAAAAAAA------
