# Supplementary material for: Nontriplet feature of genetic code in Euplotes ciliates is a result of neutral evolution
Source: Proc Natl Acad Sci U S A. 2023 May 22;120(22):e2221683120. doi: 10.1073/pnas.2221683120 (PMC10235951; doi:10.1073/pnas.2221683120)
Supplement: Supplementary file 5 — Dataset S04 (GZ) [file pnas.2221683120.sd04.gz › ./nuc_alignments/eury_eury_c12434_g1_i1.fasta]

> foca_c29251_g1_i1
AATTTTTATAATAACGAGCTAATATGAGGATTTACAAGTGCTACTTTTGCTCAAGTAACG
TTTACCCAGGACACGGAATGGTGTTTGTGAGAAATGACTCCAAAATGTTCAGATTCTGCA
GGTCTAAATGTAATAGATTGTTTAAGGCAAGGAAAAACCCACGTAAGCTTAAATGGACAA
AAGCTTCAAGAGCAGCCAGAGGAAAGGAGATGGTCAACGATCCAGTTCTCGACTTTGAAA
AGAGAAGAAACGAACCAGTGAGATATAACAGATTCACAATGATCAAAACTATTCAAGCCA
TGAAAAGAATTGATGAAATCAAGATAGTAAGACAAAAGAGATTCTGGCAAAAGAGAATGG
AGAAAGCTAAAGAGCAACAAAAGAGAACTATCCAATTGGAACTTGAGAAGCATGTTCATT
TGATCACTGATGAAACAGTCAAGGGACATATTGTCGAGAAAATGGATATTAAGAGACAAC
AAGATATCGAAAAGAACAACAAACACAGGAAGAAGGTTGTTGTTGAGTCAGATGATGGAG
AAGAAGAGATGGAAGTTGAAGTTGTTAAGGTAAAG------AAGAGAGCTAATAAGCCAA
----------------AACCAAAAGTTGTAGCTGCTAAATAAACGTATTCTTATATTTTC
TTCTGAATATATTTTTCTC--------AAAAAAAA----
> octo_c49958_g1_i1
--------AAATAATAGAAAAGCATGAGGATTTACAAGTGATACTTCTGTTCAGCTAACA
TATATCCAGGACATGGAATAGTGTTTGTTCGTAATGACAGTAAGATATTCAGGTTCTGCA
GTTCACAATGCAACAAATTGTTCAAAGCAAAGAAAAATCCAAGAAAGCTAAGATGGACAA
AAGCTTCAAGAGCAGCCAGAGGAAAGGAGATGATCTGTGATCCTGTTCTTGATTTTGAGA
AGAGAAGGAATGAACCTCCAAGATATAACAGATTTGATATGGTAAAAACTATTCAAGCAA
TGAAGAGGATAGATGAGATCAAGGTTGTTAGACAGCAAAGGTTCTGGAAGAAGAGAATGG
AGAAATCTAAAAACCTTCAATTAAAAACATTGCAAAGAGAACTTGAAAAACACGTCGATC
TTATCACAGACGAGACTGTTAAAAATAAAATTTTGGAGGATCTTGAAGATAAGAAACAAA
AGCAAATTGAGAAAAACAACAGATTGAGGAAGAAGGAAGTTGTTAAAGATGAAGTGGAAG
AGCAAGAAATGGAAGTTGAAGTTATTAAGAGTAAGAAA---AAGAAAA------------
-------------------CAAAAGCTA-AGCAG---GAGTAAATTTGTGTTAATTTTTA
GCAAAGTTTTATTTATTTTGAATATATTATAGGAATGCG
> eury_eury_c12434_g1_i1
-----------------CTAAATATGAGAATATACAAGTGCTACTTCTGCTCTAGTAACA
TCTACCCCGGTCACGGAATGGTGTTCGTGAGGAATGACAGTAAGATGTTCAGGTTCTGTA
GGGCCAAATGCAACAGACTCTTCAAGGCCAAGAAGAACCCAAGGAAGCTCAAGTGGACTA
AGGCAGCCAGAGCAGCCAAGGGCAAGGAGATGGTAAACGACCCTGTTCTTGATTTCGAAA
GGAGAAGAAATGAGCCAGCCAGATACAACAGATTCACAATGGTCAAGACCATCCAGGCTA
TGAAGAGAATTGATGAGATCAAGGTGGCCAGACAGACTAGATTCTGGAAGAAGAGAATGG
ATAAGGCCAAGGCTCAGCAATTAAAGGCTGTCGAGAGAGAATTGGAGAAACATGTTGATC
TCATTACTGACGAGACTGTCAAGAACACCATCCTTGAGAAGATTGAGTCAAAGAGAGCTA
TTACTATTGAGAAGAATAACAGAAACAGAAAGAAGGAGGCT------CCAGTCTCTGAAG
AGGAAGAAATGGAAGTAGAAGTCATCAAAACAAAAAAGGTCAAGAAGGTTAATAAGCCAG
TTAAAGAGGCTAAAGCTCCCAAAAG----TGCAAAGAAAGTAAAGCAGAAATAATCAATA
TTCTATGTGAAACTATTTTCTCATCAAAAAAAAAA----
> raik_c12059_g1_i1
--------------CTTAGCAATATGAGAATTTACAAGTGCTATTTCTGCTCTTCAAATA
TATACCCAGGCCATGGCATCAACTTTGTCAGGAATGACAGCAAAGTGTTCAGGTTCTGCA
GGTCTAAGTGCAATAAGTTGTTCAAGGCTAAGAAGAACCCAAGAAAAATTAAATGGACTA
AGGCATCAAGAGCACTAAGAGGAAAGGAGATGGTATGCGACCCTGTTTTGGACTTTGAGA
AGAGACGGAATGAGCCATCCAGGTATAATAGGTTCACAATGATCAAGACCATCCAAGCCA
TCAAGAGAATCGATGAGATCAAGCAGGCTAGGCAAAAGAGATTCTGGAAGAAGCGTATGG
ATAAAGCCAAGGCTGAACAAATGAAAACAGTAGAAATTGAGCTTGAAAAACACGTCGATT
TGATCACAGACGAGACAGTCAAAAGTAAAGTTCTTGAAAACATCGAAGAAAAGCGCCAAA
AGGATATTGAAAATAACAACAGATACAGGAAGAAGG---TTATTTATGAAGAGGTCGATG
AGAACGAGATGGAGGTTGAGGTCGTCAAGACAAAGAAG---AAGAAAAACAAAAAGAAAA
TC-----------GTCCCTGAAAAGCT--TGCAGTTAGAGTCAAATAATTTCAATGTTTC
---------------------------------AA----
