# Supplementary material for: Nontriplet feature of genetic code in Euplotes ciliates is a result of neutral evolution
Source: Proc Natl Acad Sci U S A. 2023 May 22;120(22):e2221683120. doi: 10.1073/pnas.2221683120 (PMC10235951; doi:10.1073/pnas.2221683120)
Supplement: Supplementary file 5 — Dataset S04 (GZ) [file pnas.2221683120.sd04.gz › ./nuc_alignments/eury_eury_c20623_g1_i1.fasta]

> minu_c30099_g1_i1
AATAAATTTTTAATGATTGGGAGAGTTGCGAGGAGAGGATATGTCCGTATGACGAATGAG
GAATATCTATCTAATATCACGAAGTCTTGGTCCTCCATGACCTTCAACAGGGCCACCCTC
AAGGGGTTCCCTGAGGCTAATCATGGAGATTATGCCCAGGTGAGGCTCTATGGTCTCTCT
CAGACCCCTGTTGAGAAGTCAGTGCCTCTTATGCAGGAGGCTTCCCTCGGCCACCGGCCG
GAGGTGATCTTCCTCCAGCTAGACCCAATGAATTACATGATGAGGTCGAGGTTCATGGCT
CACAAATGCGCACTCCACGACCTGGAGGACTACGACCCCAGAGGGGTGGATAACATCCAA
TTCCCCCGTCCAATCACTTGGGAAGAAACAGTTGTAAATTTGATTACTTTTGATATGCTG
AGGGCGAACCAGACACATATGAAAATAGACTATGCGAAGGGAGTCTCATGATATTCCTAT
CCTCAGGTCCAGGAGGAGAGGGTTAGGGATAACCTAACTCCTAAATTCATCCAGGCAATC
ACTGATTACATTGTTTGTGATAAGTGGTCGCCTTATTATGAGATTAATAATGCCCTTTAC
CTTGCACTTATGGGTAAACAGAAGGTCATACTTGGGGATATGCCTGAGATCTTACTTAGG
CAGATTCTTGGAAACTCTTTGTCCTTGGAAGATGCAAAGGATATCTTCAAGTTTGTGCTT
GACCAGATCAGCCAAGCTAAAATTCCGATCACAATGGAAACAGCTACTTTACAGTACTTC
TCACATATTTTCTTGATGCCTAGAGATCTGTACATGACAGCTTTAATGAAGGAGACTCTG
AAGGCTGTGAATTCAATGGCTGCTTTTGTAGGAAATCCTCATTTCGCTCCTATTCAGAGG
TACTGGATTCCTCCTCCACATGGAATAAACATGACTCTCGCCACAAAGATCCCTGACAGG
ATCAAGAATGAGACAAATGAGATGCTTATCGAAAAGCAGGCTCTCTTCGACGTCCTCCTA
GACAGCCGGGCTTGGGGAAAAGAGTTAGCGAATCCCTTCCCATATATCGAAGAAGATATT
ACTAAAATCTCAGAGGAGGATTTGAAGCATTACAAGAAGACTTTCTACATCAATCTGAAG
AAATACCAATCCTTCAGGGATAAATTCATCGATCAGCAAGCATATGCTTTATTGGAGTCT
GCAAGTGATAGGACGCAGCAATATCTTGATGGCTAAGTTCTTAATATTTTCAATATTCTC
AAAAA
> eury_eury_c20623_g1_i1
---AAATGCTGCAT-------CGAATAGGTAAGAGAGGTTATTTGCGGATGTCAAATGAT
GAGTACCTCAGGAATATTACCAAGAGCTGGTCCACCTCAACTCAGAACAGAGCTAAGGTC
AAGGGTATTCCTGAGAACAATCATGGTACTTATGCGGAGATACAGCTTTATGGACTCCCT
GCTACTCCTCTTGACAAAATATTACCATTAATGCAGGAGGTTTCTTTGGGATTCAGGCCT
GAAGTTATCTTCTTACAACTTGATCCCATGAACTATCTAATGAGACAACGGTATATGGGA
CATAAATGTGCAATGCATGAGGTAGAGGATTATGACATAAAGGGAATACCTGACCTCCAG
TATCCGAGACCTCACACCTGGCAGGAGTGAGTAGTCAATCTGACCACAGTGGATATGCTT
AGAGCTAATCAAATACACATGAAGCTGGACTATACCAAGGGAGTGTCTTGCTACTCCTAC
CCTAATGTGCAGGAGGAGAGGATAAGGGATAACCTTACTCCTAAGTTCATAAAGGCAATA
ACTGACTATATTGTCTGTGATAAATGGTCTCCTTACTTTGAAGTCAATAATGCTCTCTAC
TTAGCACTCATGGGCAAACATAAGGTCATCCTTGGGGATATGCCTGAGATCTTATTGAGA
CAAATCCTTGGCAATTCTCTGAGTCTAGAAGATGCTAAGGATATCTTCAAATACGTACTT
GACCAACTGAGTAAAGTAAGAGTTCCAATTACTATGGAGACAGCAACTATTCAATATTTC
TCTCATATCTTCTTAATGCCTAAAGATCTGTATATGACTGCATTGATGAAAGAGACAATG
AAGGCAGTCAATTCAATGGTGGCTTTTGTTGGAAATCCTCACTTCACTCCAATACAGAGA
TACTGGGTGCCTCCACCACACGGAATAAATATGACCCAAGCAACTAAGATACCGCCTCGT
ATTAAGAATGAGACTAACGAGATGCTGATTGAGAAGCAGGCTATCTTCGAAGTTCTTCTT
GACAGTAGAGTTTGGGGTAAAGAGCTTGCAAACCCATTCCCATACATTGAAGAAGATATC
ACTAAAATATCAGAGAAAGATTTGACACATTATAAAAAGACATTCTATATTAATTTGAGA
AAGTACCAGTCATTCAGAGATAAGTTCATTATGCAAGAGGCATACTCTCTCCTTGAAT--
-CAGGTA-----------------CTCCAAAGCCAAA---TAAGTATTTAGAAAGTTACC
AG---
