# Supplementary material for: Nontriplet feature of genetic code in Euplotes ciliates is a result of neutral evolution
Source: Proc Natl Acad Sci U S A. 2023 May 22;120(22):e2221683120. doi: 10.1073/pnas.2221683120 (PMC10235951; doi:10.1073/pnas.2221683120)
Supplement: Supplementary file 5 — Dataset S04 (GZ) [file pnas.2221683120.sd04.gz › ./nuc_alignments/eury_eury_c19346_g1_i1.fasta]

> petz_comp28966_c0_seq1
----------GTAAGAAATACTTTGAAAATGGGGAATTGCAATTTCAAAACTGAGTATGA
GACTGATAACATTGTTGCAGTCACAAAGAACCACTTCCAATTTCATTATGTCATTGGGAA
AGGTGGATTTGGTAAAGTGTGGAAGGTTGAGATGAAG-AAGACCAACAAATTATTTGCAA
TGAAAGAAATGCTGAAGTGAAGAATTATATCGAAGCGCTCGGTCAATAGTGTAATGAATG
AGAGGAAGCTGTTATCCTCGCTTAAGCATCCGTTTTTGGTCAACATGAACTATGCCTTTC
AGGATAGAGAAAATATTTACCTGGTCATGGACTTATTGACAGGTGGAGATCTGAGGTATC
ATATTTCCAAGCATCGCAAGTTCACAGAGGAGCAGACCAAGTTTTATATTGCTTGCATAA
TGTTGAGTTTGGAATACACACATAATAAAGGAGTAATTCACAGAGACATTAAGCCTGAAA
ACCTAGTCTTTGATGTGAACGGTTACTTGAGAATCACAGATTTTGGGATTGCTAGAATTT
GGAATCCTGAAAATGCCAAAGACACATCTGGAACTCCAGGATATATGGCTCCAGAGGTCA
TGTGTCGTCAAAACCATGGGGTTGCTGTGGACTATTTTGCAATTGGAGTTATTGGCTATG
AATGCATGTTCGGTAAG-AGACCTTATTATGGTAAAACAAGAAAGGATATAAGGAACCAC
ATACTTTCAAAGCAAGTTCAGATCAAGCGACATGAAATCCCAAGAGGATGGAGTATAGAA
GCTGCAGATTTTATCAACAAAACTTTACAAAGAAAACCTGTTAACAGATTAGGACTAAAT
GGACCCGAAGAAGTGAAGTGACATCCATGGCTGAAAGACTATCCATATGATGATCTGTAC
AATGGCTATATAGAGGCTCCTTTCATCCCACCGAATGAGGACAACTTCGATCACAAGTAC
GCCAACGACAACTGGAAGGATGAGAATACTGACCAAATGAAGCAGAATGCGCTCTTGCTC
CGGAGGCCGTCAGTCCAGGCACTGTTCAACGGATACTACCATGACGATTCTCTCGCTGCT
ATGAATGGCACAACTCATGGGCTAATAACAACTGATAAGATTCCACCTAACAAG---CGA
ACGATCAAGCGAGCTCCTTCAT---CACGTAGTAAA------AAGGGTCCTAAAGATCCT
TCTTTAGATTCATCATTCACCTTAGGGAAAACCTCTGTTAACCAATCGATGTCTAGGACA
TTTAACTCTAAACAACTCACA------GGGACAGGAGGTAGC---TCGTATCAAAGGTCA
TCAAGCAGCTCTCAGCGATCCAACAACATTCGAGTGAAGAAGGGAATGGCT----AAGCC
GAATCATGCCTAAGTTAGAAATTTTCTAAACGTTTACAACCTGAATAGTTCATACTCATT
CCAATTGTAATAAT----CTTAGTTAATAAAAAAT-----
> rari_c15772_g1_i1
--------------------ATTTGAATATGGGCAATTGCAACTTTAAGACTGAGTACGA
GCAAGATAACATTGTGGCCGTCACTAAAAATCACTTCCAGTTTCACTATGTCATTGGCAA
GGGAGGATTTGGCAAAGTCTGGAAGGTCGAGATGAAG-AAGACTAACAGGATGTTCGCAA
TGAAGGAAATGCTTAAGTGAAGAATTATTTCCAAACGTTCCGTCACCAGTGTCATGAATG
AAAGGAAGCTTTTGAGCTCTCTAAAGCATCCCTTTTTGGTAAATATGAACTATGCATTCC
AAGATAGAGAAAATCTATATTTGGTAATGGACCTCTTGAACGGAGGAGACCTGAGGTATC
ATATTTCCAAACATCGCAAGTTTTCCGAAGAGCAAACAAGGTTCTTCCTAGCCTGTCTGC
TGCTGTGCCTAGAATACGTCCACAACAAGGGAGTCTTGCATCGAGACATTAAACCTGAAA
ACTTAGTTTTCGAGTCGAATGGTTATTTGAGGCTCACAGATTTCGGAATTGCGAGAGCTT
GGAACCCTGAAAATGCCAAGGACACTAGTGGAACCCCTGGCTACATGGCACCTGAAGTCA
TGTGTCGCCAAAACCATGGGGTCGCTGTAGATTACTTTGCAATCGGTGTCATTGGGTACG
AGTGAATGTTTGGAAAG-AGGCCCTACTATGGTAAAACTCGTAAAGACATCAGGAATCAT
ATTTTATCCAAACAAGTGCAAATAAAGCGTCATGAAATTCCAAAGGGATGGAGTATTGAA
GCAGCTGACTTCATAAACAAGACCTTACAAAGGAAACCTGTTAACAGATTAGGACTAAAT
GGGCCCGAGGAGGTAAAAGACCACCCTTGGTTTAAAGATTATCCGTTTGATGACTTACTG
AATGGCAGAGTTGAAGCTCCATTTGTTCCTCCTAACGAAGATAACTTTGACCATAAATAT
GCAAATGATAACTGGAAGGATGAAAATACAGAACAAATGAAGGAAAATGCTCTGCTTCTA
AGGAGGCCCTCTGTCCAAGCACTCTTTAATGGATATTATCATGATGACTCACTAGCTGCA
ATGAATGGAACTACTCGAGGAATTATCTCAACAGAAAAAT------CTAAGCATAGCTCT
AGGATTATATCGGCTAAGAACAATGCACCTATGAAATCACGGAAAAGAGCCCAAAACC--
-GGTTAAACCAGTCAATGACCTTGTCACGTGGTCTGACGAGTGGGTCGATGTCTCGAACC
AACTACACTAAACAACTTACA------GGGACTGGGTCTAGCTCTTCTTACGCAAGAGGT
TC-----------------------TGTTTCTAGTAAAC----------------CAGAT
A---------GAAGGCAATAAATAATT---------------------------------
-----TTTAACTAG----TTTCATTAAAAAAAAA------
> eury_eury_c19346_g1_i1
--------------------ATTTGAATATGGGAAATTGCAATTTCAAGACTGAATATGA
GACCGACAATATTGTTGCTGTCACTAAGAACCATTTCCAGTTCCACTATGTAGTTGGTAA
GGGTGGCTTTGGAAAAGTCTGGAAAGTAGAAATGAAA-AAGTGTAATAAGATGTATGCAA
TGAAAGAGATGCTCAAGTGAAGGATCATTTCTAAACGATCTGTTACTAGCGTAATGAACG
AACGTAAACTTCTCTCCTCCCTCAAACACCCCTTCTTAGTTAACATGAACTATGCATTTC
AGGACAGGGAGAACTTATATTTAGTGATGGATCTACTTAACGGAGGAGATTTAAGGTATC
ATATTTCCAAACATAGAAAATTCACTGAAGAGCAAACAAGATTCTTCATAGCCTGTATGA
TACTATGACTCGAGTATGTTCACAACAAGGGAGTCATCCACAGGGACATTAAGCCAGAAA
ACCTGGTCTTTGAATCCAATGGTTATCTCAGACTTACTGACTTTGGAATTGCGAGGATTT
GGAACCCAGACAATGCCAAGGACACCAGTGGAACTCCTGGATATATGGCACCTGAGGTTA
TGTGCAGGCAGAATCACGGAGTTGCAGTCGATTACTTTGCAATCGGTGTCATCGGTTTCG
AATGCATGTTTGGCAAG-AGGCCATACTATGGAAAGACTCGCAAAGATATAAGAAACCAC
ATACTTTCTAAGCAAGTACAGATTAAAAGACATGAAATTCCAAATGGCTGGAGTATTGAA
GCTGCTGACTTTATTAATAAAACATTACAAAGAAAGCCAGTTAATAGATTAGGATTAAAT
GGACCCGCTGAGATTAAAGATCATCCTTGGTTTAAAGACTATCCATTTGATGATTTACTT
AATGGAACCATTCCATCACCATATATTCCACCTAACGAGGACAACTTCGATCATAAATAT
GCAAATGATAACTGGAAAGATGAGGATACAGACCAGATGAAGGAAAATGCCATATTATTG
AGGAGGCCTTCAGTTCAAGCTCTTTTTAATGGCTATTACCATGATGACTCACTTGCAGCC
ATGAACGGATCCACAAGAGGCATCATATCAACCGATAAGG------GTAATAAGGTAAAC
AGGGTACCCTCTGCAAGCTCAAATGCAGCCCACAAATCCCGAAAACGTAACAAA------
---TTAAACGCATCGTTCTCTTTCCATAGAGGATCAACTAATGCTTCAATGTCTCGGACA
AACTATACAAAGCAACTGACT------GGAACTGGGTCTAATTCATCATATGCCCAAGCA
TC-----------------------CGTTTCTAGTAAAC----------------CAGCA
A---------CAAAATATTAATTA------------------------------------
-------TGATAAC----TTCAACTAGCT-----------
> octo_c83479_g1_i1
----------------ATTGTGTTCAAAATGGGGAACTGAAATTTCAAAACAGAATATGA
AACAGATAATATTGTAGCAGTAACCAAAAATCACTTCCAATTTCATTATGTTATTGGTAA
AGGAGGGTTTGGAAAAGTATGGAAAGTAGAAATGAAATAAAACCAACAAACTGTTTGCTA
TGAAGGAAATGCTAAAATGAAGAATAATTGCAAAACGATCAGTAAGTAGCGTGATGAACG
AACGAAAGCTATTATCATCTCTCAAACATCCATTTTTAGTTAATATGAATTATGCATTCC
AAGATCGAGAAAATTTATACCTAGTAATGGACTTATTAAATGGAGGTGATCTCAGGTACC
ATATTTCTAAGCACAGGAAGTTTTCAGAAGAGCAAACTAGATTTTTTATAGCATGCTTGC
TTCTTTGATTAGAATACGTACATAATAAAGGAGTTATTCATAGAGATATTAAACCTGAAA
ACTTAGTATTTGACGTAAATGGATACCTGAGGTTGACAGATTTTGGAATTGCGAGAATAT
GGAATCCAGAAAATGCAAAGGACACTAGTGGAACTCCTGGATATATGGCACCTGAGGTTA
TGTGAAGACAAAATCATGGTGTAGCTGTTGATTATTTTGCAATCGGTGTTATTGGATATG
AATGAATGTTTGGTAAATAGACCATATTTTGGAAAAACCAGAAAAGATATTAGAAATCAT
ATACTCTCCAAGCAGGTTCAAATCAAAAGACATGAAATTCCTCCTGGATGGAGCATCGAG
GCTGCCGACTTTGTTAACAAAACTCTTCAAAGAAAACCTATCAACAGACTCGGCCTCAAC
GGACCTGAAGAAGTCAAAGCCCATCCTTGGTTCAAAGATTATCCGTTCGATGACTTGCTG
AACGGTCTGGTTGCTGCTCCGTTCATCCCTCCGAACGAAGACAACTTCGATGCAAAGTAT
GCGAACGACAACTGGAAAGACGACAACCCCGAACAGATGAAGGAGAACGCACTGCTCTTG
CGGAGGCCGTCTGTGCAGGCGCTCTTCAATGGCTACTACCACGACGACTCTCTTGCAGCG
ATGAGTGGAACCACTCGAGGTCTGATCAGCACTGACAAGG------CGAGCAAGTACTAT
AGGCTAGAGTCAGCAAGTTCGA---CAAGGAGCAAGACAAAGAAAAATCCTAAG------
---TTGAATACATCATTGACTCTAAGCAGAGGCTCTACTAACCAATCTATGTCTCGAACT
TTTTACACTAAACAACTCACT------GGCACCGGATCAAGC---AGCTACGCCCGTTCT
TC-----------------------CTTATCAAGTAAAC----------------CAGCT
A---------CAAAGCAGTAATTATCT---------------------------------
---CTTTTAATATA---ATTTAATAAGCAATATAAAAA--
> raik_c25419_g3_i1
AAATATTAAAATAGCAAGAAAGTTTGAAATGGGCAACTGCAACTTTAAAACCGAGTATGA
GACTGATAATATCGTAGCTGTGACTAAAAATCACTTCCAGTTCCACTACGTCATTGGTAA
AGGCGGGTTCGGTAAGGTATGGAAGGTCGAAATGAAATAAAACTAACAAATTATTTGCAA
TGAAGGAGATGCTTAAATGCAGAATTATTTCAAAAAGATCAGTAAACAGTGTAATGAACG
AGCGTAAACTGCTGTCATCCCTTAAGCACCCATTTTTGGTGAACATGAACTACGCCTTCC
AGGACAGGGAGAACTTATACCTAGTCATGGATTTATTAAACGGGGGTGACCTAAGGTACC
ATATTTCCAAGCATAGAAAATTTACTGAAGAGCAAACTAGATTTTTCATAGCATGCCTAC
TACTCTGTCTAGAATATGTCCATAACAAGGGGGTCATCCACAGAGACATAAAACCAGAAA
ACCTGGTATTTGAGTCAGATGGCTACCTCAGACTTACAGATTTTGGCATAGCCAGAATTT
GGAATCCTGAAAATGCAAAAGACACATCAGGCACTCCTGGCTACATGGCCCCTGAAGTCA
TGTGTAGGCAAAACCATGGAGTCGCTGTTGACTATTTTGCAGTCGGCGTCATAGGATATG
AATGCATGTTCGGCAAA-CGTCCTTACTACGGTAAAACTAGAAAAGACATTAGAAACCAT
ATATTATCAAAGCAAGTCCAAATCAAAAGACATGAAATCCCTAGAGGCTGGAGCATAGAA
GCTGCCGATTTTATTAACAAAACTCTACAGAGGAAACCTATTAACCGACTTGGCCTAAAC
GGACCAGATGAAGTTAAATCACACCCATGGTTCAAGGACTATCCATTTGATGACTTATAC
AACCGGAAGATAGAGTCTCCGTTTGTACCACCAAATGAGGACAACTTCGATCATAAATAT
GCAAATGACAACTGGAAGGATGAGAATTCAGACCAAATGAAAGAGAATGCGATTTTATTA
AGACGGCCATCAGTACAAGCTCTATTTAATGGTTACTACCATGATGACTCCCTTGCTGCA
ATGAACGGTACAACTAGGGGGTTGATATCAACTGGAAAGG------GTAGCAAATATCAA
AGATTAGGATCAGCTGCTTCTT---CACGGACTAAG---CAAAAACAGCTTAAA------
---ATGAATACATCCCTATCTCTATCCAAAAATTCGACTAACCAGTCTTTTTCACGGTCA
TTTTATTCAAAACAACTAACTGGAACCGGAACTGGAGCTAGT---TCCTATGCAAAATCA
TC-----------------------ACTGACGAGCAAATCGAGTTCCTTCCACAACGGCT
AGGACCCACCCAACCCGGTGACTTATG---------------------------------
----GCTTAATAAATCGATTCTATTAACAAATTAAACCTT
