# Supplementary material for: Nontriplet feature of genetic code in Euplotes ciliates is a result of neutral evolution
Source: Proc Natl Acad Sci U S A. 2023 May 22;120(22):e2221683120. doi: 10.1073/pnas.2221683120 (PMC10235951; doi:10.1073/pnas.2221683120)
Supplement: Supplementary file 5 — Dataset S04 (GZ) [file pnas.2221683120.sd04.gz › ./nuc_alignments/foca_c1586_g1_i1.fasta]

> octo_c70388_g1_i1
GGATGACGAAGAGTATGAAGATGGTAAAAATGAAAGTGAATCTAATGAGAAAAGTGATGA
AGACAGAGAACAACAATCAGAAGGAGAAAATGAAGAGTCTGTTCAAGAGTCTCAGCATCG
AAATAATGATGAAGAAAGAAATCCTGTTCGACATAATTTAACAGACACAGCAATATTTAA
TGAAGAGGAAATACAAAATTTAAAAGACATTTTTGATTTATTTGATAAAGATCAATCAGG
AAAAATTGAAATAAATGATTTAGAAAATATTCTTACAAGCTTAAAGAGAGATCCGGAAGA
AGCTAAGCAAATGTTAAAGGAGATTGATCCTAATCATGAGGGAGAAATAACATTTCAGGA
ATTTATTAAGCTTATGGCTAAAATAGAAAATAAAATGGATAAAAAGGAGGATGCCGAAGA
ACAAGATTCTGATAAGAAGGGTGATGGAGATGAGGCTGGCAAAGAAGATGGAAAGCGTAC
TACTATTCAAACAGATTCAAGAG--------TTCTTGATTTTCTTATTCTTCTTGAGGAT
TATCGATGAAAATGAGAAGGAGAAGGAAAATATGCAGAAGCAAGAAAAGCAAGAATTAAA
TATGAAGAGCTACTTAGAAAAGAGACAATAAGACAAAAGAATAATATCCGAATTGCTCAA
GAACAAGAATTACAAAGCATAGAAAATGCACAAAAATCTCAATTTTTAGAATTTTCTCAG
GCATGGGATAATTATATGAGTGATTATGAAGCAACTGCATATCTCAGTCTTGAAAAGCTA
AAGGAAAAACATTTACTTGAATTTCAACAATTTAGTGATAATATTGCAAAAGAAATGAGA
AAGAAGATGAAATTTAGCAAAGATTTAATAGAATTAAGAGATAAAGAAGCCAAACTTGTC
AAAATGAAAAGATATGAGGAAGCAGAAAAGATAAAAATGAAGGCAGATCTTCTCGAGCAA
TTTGAGCGTAATAAAATGGAAGGTGAGATACAAGCAGTAATAGAAAAGAAGGAGTCCAAA
TTACGTCACAAGCAACAGCTAGCTTTAGCAGCTTTATTAAAACGAATACAAAGAGATAGA
AATGAACAATTAAAGCACCGACAGATAGATTCTCAAAGGCTTATACAAAGGAATAAAAAT
ATTCTAAATGATTTAATAAACAAGCAAAATCAAGAAACAAAAAGAACACTTGAAATGCTT
AAAAAGACATTAGCTAGTACTAAAAAGGAT------------------------CAAACT
GAT----------------------------------AATAAAAAGAATTAATT------
-TCTAATAG-----------TATTGAATTATTG------
> foca_c1586_g1_i1
------------------------------------------------------------
-------------------GAGGAAGAAGAT-----------------------------
-------------GAAAGACATTCAATTC-------------------------------
-----------TTCAAAACCTTAAAGACATCTTTGATTTATTTGATAAAGATCAGTCAGG
CAAAATAGAATCTAATGATTTGGAGAATATACTTACAAGTCTCAAGCGTGAACCTGAAGA
AGCAAAGGAGATGTTAGATGAATTAGATCCGGATCATGATGGGTATATAACATTCGAAGA
GTTTGTTAAGCTAATGGATAGAATTGAAAATAGAATGGATAAGAAAGAAGATGGTGAAGA
AGAGCTATCATCTACAAAACATAAAGGAAGTGACATCAATAAACAAGA-AGAAGGCA---
----ATAAAGATGGAGCTAAAAGAACAGCTTTGTTAGACTTCCTAATTTTACTTGAAGAT
TATAGATCTAAATGTGAAAATGAAGGTAAATATGCAGAAGCAAGGAAATGACGAATCAAA
TATGAGGAATTACTAAGGAAAGAAACTATTAGACAAAAGAATAATATTAGAATAGCACAA
GAGCAGGAATTACAGAGTATAGAGAATGCACAGAAAGCACAATTTTTAGAGTTTTCACAA
GCATGGGATAATTATATGAGCGATTATGAAGCTACTGCATATTTGAGTCTTGAAAAATTG
AAAGAAAAACATATTTTAGAATTCCAGCAGTTCAGTGAGAAGATTCAAAAAGATCTCCAA
AAGAGAATGAAGTTTAGCAAAGACCTGATAGAGCTAAGAGATAAAGAAGCTAAACTAGTT
AAAATGAAGAGGTACGAAGAGGCTGAGAAGGTTAAAATGAAGGCAGATTTGCTCGAGCAA
TTTGAAAAGAATAAATTAGAAAGTGAAATGCAATCCGTTATTGAAAAGAAAGAAGCTAAA
TTGAAACATAAACAGCAATTAGCTCTTGCTGCTTTGTTAAAGCGGATTCAAAGAGATAGG
AATGAGCAGCTAAAGCATCGTCAAATAGACTCACAACGGCTAATTCAAAGGAATAAAAAT
ATATTAAATGACCTCATTAATAAGCAGAACCAAGAGACGAAAAGAACATTGGAAATGTTG
AAAAAGACCCTTTCGAATATTCGAAAAGATGGGGATAAGGACATGACCAAGTCAAGAATT
GATGCAGGTAGAGTAAGTCGTAAAGGACTGGCTGCAAAGTAGAGACATTGAATCTCCCAA
ATCTAATAAATTTAATGCTCAATTTAATTTTAAAAAAAA
