# Supplementary material for: Nontriplet feature of genetic code in Euplotes ciliates is a result of neutral evolution
Source: Proc Natl Acad Sci U S A. 2023 May 22;120(22):e2221683120. doi: 10.1073/pnas.2221683120 (PMC10235951; doi:10.1073/pnas.2221683120)
Supplement: Supplementary file 5 — Dataset S04 (GZ) [file pnas.2221683120.sd04.gz › ./nuc_alignments/cras_c6111_g1_i1++.fasta]

> foca_c3221_g1_i2
GAAAAGTCT--------------------------AATAATATTCTACAAACCTATTAAA
AAATGTCAGGAACCAAAATATTTATGAAAATAGTCGTAATTGGAGATTCTGGAGTCGGTA
AAACTTCTCTTCTTCAACAGTATATGAACGGAAAAATGAATGCTCAAACAAAGCCTACCA
TTGGAGCCGATTTCTCAAAGAAAACTATCGTAATTGATGATCAAGAAGTCACCTTACAAA
TTTGGGACACAGCCGGACAAGAAAGATTCCAATCCTTAGGCTATGCCTTCTACAGAGGTG
CTGATTGCTGAGCCCTAGTATACGACTTAACTAGTGCTGCCTCTTTCGAGAACCTTAACA
AGTGGAAGTTAGGTTTCATTGAAAATGCCTCTCCATCAGATGCTTCCACATTCCCATTCT
GTGTCTTCGGGAATAAAGCTGATAAAGAAGATGATAGGCAAGTAGCTTCTGAAGAAGAAG
AGAAATGGTGTGAACAGAATAATATTAAAGATCATTATGAAACTTCAGCAAAGACTGACC
TTAACGTCCAAGATGCCTTCGAAAGTATGGTGAGGAAGGCTTTAGCAAGAGAGAAGAAGA
ATAAGAATGTGATGCCAGGAACTATTATGAAGGGAGGTGGCTCTGCTGGAGGA---GTTA
AGTTAAACCAGAAGAAGAAAAAGGAATTGAAAGCAGCTAATGCCTGTGAATGTTAAAGAA
TAATATGA-ATTAGAGTAACTTTTGGAGAGATTTTAATATTTTTCATTTGTGAAAAAAAA
A----
> cras_c6111_g1_i1++
AAAAAATATAGAATAGACTAGCATAAATATTTAAGAGAAACACTTGCCGAAATTAAT-AA
AAATGTCAAGCCAAAAAATATTCATGAAAATCGTAGTTATCGGAGACTCAGGTGTCGGAA
AAACAAGTCTTCTCCAGCAGTATATGAACGGAAAGATGAACAATCAGACCAAGCCCACTA
TCGGTGCTGATTTTTCTAAGAAAACTATTGAAATTGATGGACAAGAAGTAACTCTCCAAA
TTTGGGATACAGCAGGACAAGAAAGGTTCCAAAGTTTAGGATACGCCTTCTATAGAGGTG
CAGACTGTTGTGCATTAGTTTACGATCTAACCAGTGCAGCATCCTTTGAGAATCTAAACA
AGTGGAAACTCGGGTTTATTGAAAATGCTTCTCCCTCAGATGCCTCTACTTTCCCTTTCT
GAGTTTTCGGCAACAAAGCTGATAAGGAAGACGATAGACAGATTACCCCAGAAGAGGAAG
AGAAGTGGTGTGAAAAGAATAATATCAAAGACCATTATGAGACCTCAGCTAAAACTGCAA
TGAATGTACAAGAAGCCTTCGAAAGTATGGTGAAGAAAGCCCTCGCACGTGAAAAGAAGA
ATAAAAATGCTATGCCTGGTACTCTTATGGGAAGGAGTGCACCAGGAGGTGGATCTGTCA
AACTCAACCCAAAAAAGAAGAAAGAGCTAAAGGCCCAGAGTGCATGCGAATGTTAA-TAA
TACCATTATTCCAGACTA--TTCAGCATAAAAAAAAAAA------------AAAAAAAAA
A----
> minu_c23654_g1_i1
----CCTAT---TTATGCTAA---AAATTATCCAAAATAATAT-------AACTAAT-AA
AAATGTCTAGCCAAAAAATTTTTATGAAAATTGTCGTCATTGGTGACTCCGGTGTAGGTA
AAACTAGTCTTCTCCAGCAATATATGAACGGGAAGATGAATAACCAGACCAAGCCAACCA
TCGGGGCCGACTTCTCCAAAAAGACCATCGAAATTGACGGACAGGAAGTCACTCTGCAAA
TTTGGGACACTGCCGGCCAAGAAAGGTTCCAGAGTTTGGGATATGCCTTCTACAGAGGAG
CTGATTGTTGCGCCTTAGTGTATGATCTTACCAGTGCTGCTTCATTCGAGAACTTAAATA
AGTGGAAACTCGGATTTATTGAAAATGCGTCTCCATCCGATGCTTCAACCTTCCCATTCT
GAGTCTTTGGAAACAAAGCTGACAAGGAAGAAGATAGACAGGTTGCTCCAGAAGAGGAAG
AAAAATGGTGTGAAAAGAATAATATCAAAGACCATTACGAAACCTCCGCTAAAACAGCAA
TGAACGTGCAAGAGGCATTTGAAAGTATGGTGAAGAAGGCATTGGAGCGTGAAAAGAAGA
ATAAAAGCGCAATGCCAGGAAGTTTGATGGGTAAGGGATCCACTCCAGGTGGC---GTCA
AGTTAAACCCAAAGAAAAAGAAGGAATTAAAAGCACAAAACGCATGTGAATGTTAGTTCT
TCTCATAACATAAAGTTAAGTTCAAGCCAAAAAAAAAAA------------AAAAAAAAA
GTTCC
