# Supplementary material for: Nontriplet feature of genetic code in Euplotes ciliates is a result of neutral evolution
Source: Proc Natl Acad Sci U S A. 2023 May 22;120(22):e2221683120. doi: 10.1073/pnas.2221683120 (PMC10235951; doi:10.1073/pnas.2221683120)
Supplement: Supplementary file 5 — Dataset S04 (GZ) [file pnas.2221683120.sd04.gz › ./nuc_alignments/cras_c6827_g1_i1++.fasta]

> cras_c6827_g1_i1++
AAAAAAAAAAAAAATTGTTAATCTAAAAATAATGGAATCAATAAGTGATAAGCCTCTAGT
GTTGGTCACAGGCATCTCAGGATATCTAGGCTCCTGGTGAGCCAAGAAAGCTATCGATAG
TGGAAAGTACAAGGTCAGAGGGTCAGTAAGAGATAAAGACAACAAGGAACAGATGGAAAT
ACTTGAAGAAGGCTTCGGAGAAGACTTTAAAGACATTGAAATCGTCTCAGCTGACCTGAG
GGATGAAGAATCAATGGCTAATGCTGTCCATGGTTGTGATTATATCATTCATGTTGCTTC
ACCTTTACCTCTCACGACTCCTAAAAATTTTGAGAAGGAAGTGATTGAACCTGCTGTGAA
TGGTGTAAAATATGTTCTACAAGCCTCAGTACGCTCTACAGTTAAGAAGGTAATCATCAC
TTCATCTGCAAATACTGTCCAAGATCAACTCAAAGGAGATGGAACATATGGCAAGGATAG
TTTCATCAAAGAGCATAAAGGAATGAATGGATATTACAGAAGTAAGAACCGATCAGAGAA
ATTTGCATTTGATTTCATGAGGAGCCTTTCCAAAGAGGATCGTACGTTCGAAATGTGAGT
GATCAATCCAGGCATCATAGTTGGTACCACATTCCTACGAAATGCCAAAGGAGCCGTTCT
TGGACTCTTTACAGATGCACTTAATGGGAAGAAGATATCCTTGCCTCAGACATACTATCC
TCATTCTGATGTCCAAGACTGAGGAGATGCCCATGTAAATGCTATTGAGCTTGGTGAAGA
TCTTTGTAGATATCCCCTAGCCAGCGGGAATATGAAATTCAGAGCTTATTTTGATTATAT
AAAAGAGGAGTTTGAGCCAAAGGGATACAAAATCAGGCATTCTGAGCTTTCTAAATGCAC
TATATGGATAGGAAGCTTGTTCAACAAGGATGCCAAAAATTTCTTATGGCAATGGAATGT
CAAAGCATTCATGGATGGGGAATATGCAGCCAAAAAGCTAAACCTCACCTACAAAGATGC
GAGAGAAAGCAGCATAGACCTAGCTAACTCACTAATCAACCTCGGGCTAGTAAATCCACC
CAAAAATAAATAATCCTACACTTCTGTTGCTTCAATACTTAA-----------------A
AAAAAAA
> minu_c18311_g1_i1
--------------------------AATTAATGGAATCA------GACAAAGAACTCGT
ACTTGTTACAGGCATCTCAGGGTACCTTGGATCATGGTGTGCAAGGAAAGCAATTGAGAG
TGGAAAATATAAGGTTAGAGGGACTGTAAGAGATCCCAGCAATGCTTCTCAAATGGAAAT
CTTAGAGGAAGGCTTCGGAGAGCATTTCAAAGACATTGAAATAGTCGCTGCTGACCTTAC
AGACCCTTCTTCAATGGCTGCTGCTGTAGAAGGCTGTAGATATGTCATTCATGTCGCTTC
TCCTCTTCCTCTAACAACCCCAAAGAACTTTGAAAAAGAAGTCATCGAGCCTGCTGTAAA
CGGGGTTAAATACGTCCTTGAAGCCTCCGTGAAATCAACAGTAAAGAAGGTGATCATTAC
CTCTTCTGCGAATACAGTCCAGAACCAGCTCAAAGGAGATGGAACCTATAGTAAAGATAG
CTTCATCAAAGAGCACAAGGGGATGAATGGATACTACAGGAGCAAGAATAGATCAGAAAA
ATACGCCTTTGATTTCATGAAGGGTCTCTCTTCAGAGGATCGAACCTTTGAAATGTGAGT
GATCAATCCTGGAATTATCGTTGGAACTACTTTCTTAAGGAATGCTAAAGGAGCTGTACT
CAGCCTCTTCACTGATGCATTGAATGGAAAGAAGGTATCTCTTCCTCAGACTTGGTATCC
TCACTCAGATGTTCAAGATTGAGCAGATGCCCATGTCAATGCAATTGAATACGGAGAAGA
TCTAGGCAGATATCCTTTAGCAAGTGGAAATTATAAATTCAGGGCTTATTTTGACTATAT
TAAGGAAGAATATGAGCCCCAAGGGTATAAAATTAAGCATAAGGAGCTCTCCAAATGTGT
CATCTGGATTGGAAGTTGGTTCAATAAAGATGCAAAGAACTTCTTATGGCAATGGAATGT
AAAGGCCTTTATGGATGGATCCCATGCTGAGAAACAGCTACATCTGACTTATAAATCCGC
TAAAGAAAGCTCACTTGACCTTGCGAAATCTTTAATACAGCTCGGCTTGATAAATCCACC
CAAAAATAAGAAAAATTAGAATT-TATTTTACCAATAATTTATAGATTTCTGATACATTC
AAAAAAA
