# Supplementary material for: Nontriplet feature of genetic code in Euplotes ciliates is a result of neutral evolution
Source: Proc Natl Acad Sci U S A. 2023 May 22;120(22):e2221683120. doi: 10.1073/pnas.2221683120 (PMC10235951; doi:10.1073/pnas.2221683120)
Supplement: Supplementary file 5 — Dataset S04 (GZ) [file pnas.2221683120.sd04.gz › ./nuc_alignments/eury_eury_c15703_g1_i1.fasta]

> eury_eury_c15703_g1_i1
---------AATTTAAATATTCTTATAATAGTTTCATGGCCTCAGCTGCTAAAATCCCAA
CTCCAAGGTATTCTAAGCCATCAGGAAAGGAAGAGTGCAAACACTTGCCTGCCCCTTATA
AGCTCAGAAGATATTACACTCCAGCAGAGGTGGAAGTGCACAACACTGCTGATAATTGTT
GGGTGTCCTTCTTCAACAGAGTCTATGACCTTTCAGAACTTATTCAGGACAATAGGGAAA
GTGAGGAGTGTGAGCCAATGATAACATCTGCAGGAACTGATATCACTCATTGGTTTGATC
CTAAGACCAGAGACCCAGTTACCTATATTGATCCTCATACCAACACTAGGGTGTATTTCT
GCCCTCAGGGAAGGTTCATCCATGTTCCTCCAATCGGCCCAGATTCCAACTGGGACAATG
AATTCAGGATCCCATGGTGGAAGAATGAGAAGTATTGCATCGGTAACTTGACTAGGAAAG
TGCGTAAAATCAGGATCATCAACACCTTAACAAAGCATGATGATATCCTGGAAGTATGCT
CAGAAGAAACTCTGAATGAAATTCTCGATAGATATATTCCCATCAATCAGCACGCTGCCT
CCTATACCTGGAAAAGATTGGGCAGGCCCTTGGATATGGAGAAGACTCTGGATCAGAATG
ATATCCCAGATGAGACTGAAGAGTACATAGACTTAGGGATCGATGAGGACGAGTACATCC
CTGCTATCCACCTATACTTCAATGATGATCTAACAGTTGCTTAGG-CCTACTAATTCCAC
AATTATATTTGGCTGTTTATTTCAAC
> minu_c6158_g1_i1
-----------------------TTTGAACAAT----------GGCAGCCAAAATTCCTA
CTCCTGAATACAGTAAGCTTTCTGGAAAGGAGGAGTGCAAGCACCTCCCAGCTCCTTACA
AGATGAGGAGATACTATACCCCTGCTGAGGTAGAGGTTCACAACACAGCAAATGACTGTT
GGGTCTCTTTTTTCAACAGAGTCTATGATCTATCAATTCTTGTACAAGATAATAGAGATA
GCGAGCAGTCTGAACCTATAATTACTGCTGCAGGAACTGATATCACTCATTGGTTTGATC
CTAAAAACAGGGACCCAGTAACTTATATTGATCCTACCACCAACACTAGAGTATTCTTCT
GTCCTCAGGGAAGGTTCTTGCACGTGCCTCCTATTGGTCCAGACTCAAGCTGGGATAATG
AATTCAGGATCCCTTGGTGGAAGAACGAGAAGTACTGCATTGGCAGCCTCACCAGAAAAA
TCAGGAAAATAAGAATTATCAATACCCTGACTAAACATGATGATATTTTAGAAGTATGTA
GTGAGGAGACTCTTAACGAGATCCTTGATAGATATATTCCAATTAACCAGCATGCTGATT
CCTACACCTGGAAAAGGCTGGGAAGACCTCTTGATATGGAGAAGACATTGGACCAGAATG
ATATCCCAGATGAGACTGAGGAGTACATCGATCTTGGAATTGATGAAGACGAGTATATCC
CAGCCATTCATCTCTACTTCAATGATGACTTAACAGTAGCCTAAGAAATACAAATTCAAT
TAAAAAAA------------------
> octo_c2850_g1_i1
-----------------TATTCTTATAATTTAT----------GGCAGCAAAAATTCCAA
CTCCTAGGTATTCAAAGCCGTCAGGAAAAGAAGAATGTAAGCATTTACCTGCACCATATA
AAATGAGAAGATACTATACTCCTGCCGAAGTTGAAGTCCATAATACTGCTGACAATCTAT
GGGTTTCTTTTTTCAATAGAGTTTATGATCTTTCAGAGCTTGTTCAAGATAATAGAGAAA
GCGAAGAATGTGAGCCTCTTATATCTGCCGCAGGTAGTGATATTACTCACTGGTTTGATC
CAAAAACAAGAGATCCAGTTACTTATATTGATCCTCATACAAACACTAGAGTATATTTTT
GCCCTCAAGGAAGGTTCATTCATGTACCTCCTATTGGACCTGATTCAAACTGGGATAATG
AATTTAGAATTCCTTGGTGGAAGAATGAGAAGTATTGCATAGGGAGCTTAACAAGAAAAA
CAAGAAAGATCAGAATTATTAATACTTTAACTAAACATGATGATATTTTAGAAGTATGTT
CAGAAGAAACATTAAATGAAATCTTAGATAGATATATTCCTATAAATCAGCATGCAGATT
CATACACTTGGAAAAGACTAGGAAGACCATTAGATATGGAGAAAACTCTAGATCAAAATG
ATATTCCAGATGAAACTGAAGAATATATTGACTTAGGAATAGATGAAGACGAATATATTC
CTGCTATCCATCTATATTTCAACGATGATTTAACAGTTGCTTAA----TTGAAATTTCAA
AGCAAA--------------------
> foca_c13656_g1_i1
------------------------------------------------------------
------------------------------------------------------------
----------------------------------------------AGCTAATGATTGTT
GGGTTTCTTTCTTCAACAGAGTATATGATTTATCAGTTCTTGTGCAGGACAATCGTGAAA
GCGAAGAATGTGAGCCTTTAATCTCAGCTTCAGGTACCGATATCACCCATTGGTTCGATG
CTAAAACCCGTGATCCAGTCACATACATCGACCCTACCACAAACACCCGTGTATATTTCT
GTCCTCAAGGGAGATTTATACATGTGCCTCCTATTGGCCCAGACTCAAGTTGGGACAATG
AATTTAGGATTCCCTGGTGGAAGAACGAGAAATATTGTATAGGAAGCTTAACAAGGAAGA
TTAGAAAAATTAGGATTATAAATACATTGACTAAACATGATGATATACTTGAGGTATGCT
CTGAAGAAACATTAAATGAAATACTTGATCGGTATATTCCAATAAATCAGCATGCTGACT
CATACACTTGGAAACGACTGGGGAGACCATTGGATATGGAGAAAACATTAGATCAAAATG
ATATCCCTGATGAGACTGAAGAGTATATTGATTTGGGTATAGATGAAGATGAGTATATTC
CAGCCATTCATTTGTACTTTAATGATGATTTAACAGTCGCATAA---------ATTCAAA
AAAAAAA-------------------
> raik_c16647_g1_i1
-AAAATAAATTTAAATAAATTCTTATAACTCAT----------GGCTGCCAAAATACCAT
CGCCTCGTTACTCAAAATTGTCTGGAAAAGAAGAGTGCAAGCACCTACCAGCACCTTATA
AGATGCGTAGGTACTATACTCCTGCAGAGGTTGAGGTCCATAACACCGCTGACAACTGTT
GGCTATCATTTTTCAATAGAGTTTATGATCTGTCAGAACTTATTCAGGATAATAGGGAGT
CTGAAGAGTGTGAACCTCTCATTGCAGCAGCAGGAACTGACATCACTCATTGGTTTGACC
CTAAAACAAGAGACCCAGTGACTTATATAGACCCACATACTAACACTAGAGTGTATTTCT
GTCCTCAGGGCAGGTTCATCCATGTGCCACCTATCGGACCAGACTCAAGTTGGGATAACG
AATTTAGAATTCCATGGTGGAAGAATGAAAAATACTGTATCGGAAGTTTGACCAGGAAAA
TACGTAAAGTTAGGATCATCAATACTCTTACCAAACATGACGATATTCTAGAGGTATGCT
CTGAAGAGACCTTAAATGAGATTTTGGACAGGTACATTCCAATTAACCAACATGCTGACT
CTTACACCTGGAAACGCCTAGGTAGACCACTTGACATGGAGAAGACATTGGACCAAAATG
ATATTCCAGATGAGACTGATGAGTACATTGACTTAGGAATTGACGAAGATGAGTACATCC
CAGCTATCCACCTGTACTTCAATGATGATTTAACAGTCGCATAAA-CATTCAATGTG---
--------------------------
> harp_c33262_g1_i1
-----------------------------------------------GCGAAAATTCCGA
CCCCGAGGTACTCCAAACTGTCAGGCAAGGAGGAGTGCAAGCACCTCCCTGCTCCTTACA
AAATGAGGCGGTACTACACGCCTGCTGAGGTGGAGGTCCACAACACCGCGGATAACATCT
GGGTGTCCTTCTTCAACAGAGTCTACGACCTCACCGAGCTGGTCCAGGACAACAGGCAGA
GTGAAGAATGCGAGCCTATGATCGCGGCCGCCGGCACGGACATTACCCATTGGTTCGACG
CGAAGACTCGTGACCCTGTGACGTACATCGACCCGCACACGAACACCAAAGTGTACTACT
GTCCGCAGGGAAGATTCATTCACGTACCGCCGATCGGCCCGGACTCCGCGTGGGACAACG
AGTTCAGAATCCCTTGGTGGAAGAACGAAAAGTACTGCATAGGGAGCTTGACCCGGAAGG
TCAGGAAGATCAGGATCATCAATACGTTGACCAAGCATGACGATATTCTCGACGTCTGTT
CTGAAGAGATCCTTAACGAGATCCTTGACAGGTACATCCCGATCAACCAGCACGCAGACT
CGTACACCTGGAAGCGACTGGGAAGGCCGCTGGATATGGAAAAGACCTTGGACCAGAACG
ACATTCCCGATGAGACGGACGAGTATATTGACTTGGGCATCGACGAGGACGAGTACATCC
CTGCGATTCACCTGTACTTCAAC-------------------------------------
--------------------------
> rari_c24372_g1_i1
GGTACGACACCCAGAAGAATAAATATTTTAAAT----------GGCAGCCAAAATTCCTA
CTCCCAGGTACTCAAAACCTTCAGGCAAGGAAGAGTGCAAACACCTCCCCGCCCCCTACA
AAATGAGGAGGTACTACACCCCTGCAGAGGTAGAAGTGCACAATACGGCAGATGACTGTT
GGGTGAGTTTCTTCAACAGAGTTTACGATCTCTCCGAACTTATTCAGGATAACAGGGAGA
GTGCAGAATGTGAGCCTATGATCAAGGCTGCAGGAACTGATATTACCCACTGGTTCGACC
CCAAAACAAGAGATCCTGTGACTTACATCGACCCACACACCAATACAAGAGTGTACTTTT
GCCCCCAAGGAAGGTTCATCCATGTGCCACCCATCGGACCAGACTCTAGTTGGGACAACG
AGTTCAGAATCCCATGGTGGAAGAACGAAAAATACTGTATTGGAAGCTTAACGAGAAAAA
TCAGAAAAATTAGGATAATCAATACCTTGACCAAGCATGACGATATCCTGGAAGTCTGCT
CTGAAGAAACTTTGAATGAAATTCTGGATAGGTACATCCCCATCAACCAGCATGCGGACT
CTTACACCTGGAAGAGACTTGGCAGACCATTAGATATGGAGAAAACTTTGGACCAAAATG
ACATTCCAGATGAGACTGAAGAGTACATTGACTTGGGTATTGATGAGGACGAGTACATTC
CTGCCATCCATCTCTACTTCAATGATGATTTAACTGTTGCCTAG---TTTCAATCAGCAA
AAAAAAA-------------------
