# Supplementary material for: Nontriplet feature of genetic code in Euplotes ciliates is a result of neutral evolution
Source: Proc Natl Acad Sci U S A. 2023 May 22;120(22):e2221683120. doi: 10.1073/pnas.2221683120 (PMC10235951; doi:10.1073/pnas.2221683120)
Supplement: Supplementary file 5 — Dataset S04 (GZ) [file pnas.2221683120.sd04.gz › ./nuc_alignments/cras_c27853_g1_i1++.fasta]

> foca_c25341_g1_i2
CTATTGTGTAGTTTGGAGTCCTGATAATAACAACATTCTATATGCTTCCGAGAACAAACT
AACTATAGTCCCAACACAGCCTGGTAAAAAGCCAACTTCATGGAAGTCCCACGATGGAAT
TGTTCTTTGTTGTGACTGGAGCCAATCTTCCAACCTGATTGTCTCTGGAGGAGAAGACTG
CAAATACAGAGTCTGGGACTCCTACGGCAGACAACTCTATACCAGTGCTGCTTATGATTA
TGTCATTACAAGTGTAAAATGGTCACCAAACGGAGAATTCTTTGCTGTCGGATCATTTGA
AATGATTCGGTTGTGAGATAAATCTGGATGGAGTTATTCTTTTAATTGGATGGAGTTAC
> cras_c27853_g1_i1++
-------------------------------------------------------AAACT
----------------CAGCCTGGAAAGAAGCCAACATCGTGGAAGTCCCATGATGGAAT
CGTACTGTGTTGTGACTGGAGTCAGTCTACTAATCTTATTGTCTCTGGAGGTGAAGACAG
GAAATACAGAGTCTGGGACTCCTACGGTAGACAATTATTCACAAGCGGAGCTTACGATTA
TGTAATCACCAGTGTGAAATGGTCGCCAAATGGAGAATTCTTTGCTGTCGGATCTTTTGA
AATGATTCGG-------------------------------------------------
