# Supplementary material for: Nontriplet feature of genetic code in Euplotes ciliates is a result of neutral evolution
Source: Proc Natl Acad Sci U S A. 2023 May 22;120(22):e2221683120. doi: 10.1073/pnas.2221683120 (PMC10235951; doi:10.1073/pnas.2221683120)
Supplement: Supplementary file 5 — Dataset S04 (GZ) [file pnas.2221683120.sd04.gz › ./nuc_alignments/cras_c24399_g1_i1++.fasta]

> minu_c37133_g1_i1
TTAAACTCTAATAATTAGAAATGTCCTCCAGTGTGATCGAAACCCTTAGGAGTGCGAATG
AAGAGGTTGAGTCTTTGGAAAAAGCCCTTGCCATCGCATTGCATTATAAAGAAGACCATC
CCAGAGAGTCAGTGGTGGCTGAAAGAATTGTGAAGAAGATCATGAACAGGATCCAGAAAA
AGAGCCATGAAATTCTTGATATCTATCTTGACTATGACAACAGAAGAAATACTGAAAATG
AGATCTTCTCAGGACAGAGGTTTGTATCTGAGGAGCATATGCAAAAAGTTATTGATCAGA
CAGGTGTTCAAAACCCACACCCTGACGTATGGGATAATTTTAATGAAAAATGCAGAGAAA
TTCATGATTTCGTAGCCAGGTATTCCAAAATAGATGAAATTGCTCCTCTCGTAAACCTTG
ACTCTCAAAGTATGTTCGAATACCTCAAAGAGGAAGAACTCAAAGAATGTGATAAGATCT
TTCCTTATAACGATGAGAAGAAAGGAAAATATGTAGACCTTCAAAGAATCTTTAATGAGT
ACCAAAACCTCAAAATGAAAAAGAATGAGAAGCCATATAGTGATGATTATATTTCTTTTA
TCGAAAACTTTGAGAGGTTTGATGAGATCCCTGTATTCGCAAAGAAAAGTAATTACAAAA
TCTATTTAGAGAATTTATTCAATTACCTTGTAAACTTCTTCAAGAACTCCAAGCCTCTCA
CTGACCATTCTAAGCTGATCAGCGATATGGAAGTCAGATTTGAGGAAGAATGGAAAAATG
CTTCCATGCCTGGCTGGGAAGAAGAACTCAAGAAATTAAGAGTAGAAAATGTAGGTGATA
AAAAGATCCTTTATTGTGGCCCCTGCAAGAAAGTATTCACTAATGAGCAATCTCTATTCC
ATCATAAGAAAGGAAAGAAGCATATCAAAGTGGTTAATAAGCTATCCCAAGGAGTAGGAT
CTATTCCTCAAACTGAATTTGAAAGGATGAAAGGTGAGTTTAAAGATGAAGCAAAAGAAG
CTAAACTGAAAGAAATTGCTAGATTAGAGTCTAAGATTATTCAAATGAAGGGACTTTTGT
CAGATGTAGTTTATGATTCAGCCAATGAAGCGAGGAAAAAGCAATCCCAGACTTATCAGG
AGATAGAAGCTGAAAATCAGGATATTGGAGTTGACCAAGTAGAGTCCTCAGATGAAGAAG
ATGATGAAGCTAATGTAAAGAGTAGAAAACTTCCTATGGGAGCAGATGGAAAGCCTATCC
CATACTGGCTTTATAAACTCCATGGCCTTGGAGCTGAGTTCAAATGTGAGATCTGTGGAT
GAGCAAGTTATTGGGGAAGGAGAGCCTTCGATAAGCATTTCCAAGAATGGAGGCATCAGT
ACGGAATGAAATGCTTGAACATCCCAAACACTTCCCACTTTAAATATGTCACTGAGATAG
CAGAGGCTCTAAAATTACACCAAAAAATCTTAAAAGACAATTTCGATAACTCCTTCAAAC
CAGATCTGGAGGAAGAGTTTGAGGATGAACAAGGAAATATTTTGAGCAGAAAGAAGTACA
TCGAATTAAGAAGGAAGGGTGCTATAAAATAATTGTTTCAGACATTAACCCACCTCATAA
ATATCTTCAAAAAAAA
> cras_c24399_g1_i1++
T-----------------------------------------------------------
------------------------------------------------------------
------------------------------------------------------------
------------------------------------------------------------
------------------------------------------------------------
------------------------------------------------------------
------------------------------------------------------------
-------------------------------------------------TGACAAGATCT
TCCCATACAACAACGAGAAGAGAGGAAAATATGTTGATCTCCAAAGAAATTTCAGCGAGT
ATCAGAACCTGAAAATGAAGAAGAATGAAAAGCCATATAGTGACGACTATATTTCATATA
TTGAGAATTTTGAGAGGTTTGATGAGATCCCTGTGTTTGCTAAGAAGAATACCTACAAGG
CTTATCTTGAGAACCTCCTGGAATATTTAGTAAACTTCTTCAAAAACTCAAAGCCTCTTA
CAGACCACTCCAAGTTGACTCTAGATATGGAAGCGAGGTTTGAAGAAGAGTGGAAAAATG
GGTCCATGCCTGGTTGGGAAGAAGAACTCAAGAAATTAAGAGTCGAAAATGTTGGTGACA
AAAAGATACTTTACTGAGGCCCTTGTAAGAAGGTTTTCACTAATGAGCAATCTCTTTTCC
ATCACAAAAAGGGTAAGAAGCATATCAAGGTGGTAAATAAGCTCTCTCAAGGAGTAAGCT
CTATCCCTCAAACAGAGTTTGAACGGATTAAGGACGAATTCAAAGATGAAGCTAAGGAGG
CTAAACTGAAGGAGATTGCGAGAATTGAGTCCAAAATCGTCCAGATGAAAGGTCTCCTCT
CTGATGTAATCTATAATTCAGCCAATGAAGCTAGAAAGAAGCAAAGCCAGACTTATCAAG
AAATAGAAGCAGAAAATCAGGACATCGGTGTTGACCAGGTAGAGTCCTCTGATGAAGAAG
AGGATGATGCTAATGTGAAGAGCAGAAAGCTTCCTATGGGAGCCGATGGCAAGCCTATTC
CATACTGGCTTTATAAATTACACGGCCTAGGAGTTGAATTTAAATGTGAAATCTGTGGAG
GAGCTAGTTATTGGGGAAGAAGAGCCTTTGACAAGCACTTCCAAGAATGGAGACACCAAT
ACGGTATGAAATGTCTTAGTATTCCAAACACCTCTCACTTCAAATATGTCACTGAAATCG
CAGAGGCTCTTAAACTCCATCAAAAGATTCTTAAAGACAACTACGAAAACTCATTTAAAC
CTGATATTGAAGAGGAATTTGAAGACGAGAATGGAAATATCTTGAGCAGGAAGAAGTATA
TCGAATTAAGAAGGAAAGGAATCATAAAATAACT---------AATAATT--CCTCATGA
----------------
