# Supplementary material for: Nontriplet feature of genetic code in Euplotes ciliates is a result of neutral evolution
Source: Proc Natl Acad Sci U S A. 2023 May 22;120(22):e2221683120. doi: 10.1073/pnas.2221683120 (PMC10235951; doi:10.1073/pnas.2221683120)
Supplement: Supplementary file 5 — Dataset S04 (GZ) [file pnas.2221683120.sd04.gz › ./nuc_alignments/petz_comp2936_c0_seq1.fasta]

> petz_comp2936_c0_seq1
AATCATTAAAAATAATATAACAATGTCGAAATTTAAGGGCCGACATACCTACTCGTACTA
TGATTACATCAATAAGTACAGTGCTGAGTTCTTAAGCAAGTACCAGTCAAAGACTTATTG
GTTGACAGGAAGAGGTACTCAATATTTGGAATTACTAAGACTCAAATCATGGAGATTGAA
AGGAAACAGAAATTGGAACTGGATTGACATCAGGTATGGTGCTAAATTCCACCTGTATTT
CTACCTCCCGGTCTTCTTCTTCATTACATTCTCATATGCTCTGACTCCAGCATGGAGAAG
ACTTGATGAGAGATACCATCTTAGATACGGAGATGGTGAAGATGATGATATTGAAGATGT
CGAGCCATTTGTGAACTATCAATCAAGAAAGAAACCAATGACCAGAAGAAAGTATGCAGA
TGCAGTGAAGATCGTGTATGACGACCAAGAGGACTTTGATTATGCAACGGAACAGCCACT
TCGTTACAGATAAGTACAGCGAATTCTTCATTATAATATCATCAAGAAATACATCTCCCG
TTTTGATTAATGTAGTTTTCAA
> raik_c9417_g2_i1
------------------------GTCAAACTGGAAGAAGCCACATACATATTCGTACTA
CGACTACATTCATAAGTACAAGGCTAGTTTCTTGAACAAGTACCAGTCCCAGACCTACTT
TAAAACTGGTAGAGGTACTAACTTCTTGGACCTTTTGAGGCTCAAGTCATGGAGACTTAA
GGGAAACAGAAACTGGCTCTGGGTAGACATCAGGTATGGTGCTAAATTCCACCTTGTCGC
ATACCTCCCTATATTCTTCTTTATTACCTTCTCATACGCACTCACACCTGCCTGGAGAAG
ACTCGATGAGAGATATCACTTGAGATATGGAGATGGTGAGGATGATGATATCGAAGACGT
AGAGCCATTTGTAAAGTACCAGTCAAGAAAGAGACCATTGACTAGAAGAAAGTACGCTGA
TGCAGTCAAACTTGTCTATGAGGGCAAAGAGGACTTTGACTATGCCACTGAACAACCTCT
CAGGTACAGATA-------------------------ATCCTAAAGTTGTGCAT------
----------------------
