# Supplementary material for: Nontriplet feature of genetic code in Euplotes ciliates is a result of neutral evolution
Source: Proc Natl Acad Sci U S A. 2023 May 22;120(22):e2221683120. doi: 10.1073/pnas.2221683120 (PMC10235951; doi:10.1073/pnas.2221683120)
Supplement: Supplementary file 5 — Dataset S04 (GZ) [file pnas.2221683120.sd04.gz › ./nuc_alignments/foca_c30105_g1_i1.fasta]

> foca_c30105_g1_i1
TAG-AAAAATGTTAAGTACTAATTACAGGCAATTAGGTAATTTTGGAACAATCAGTAGTA
AAATTCTTGCTAATCCTTCAAAACTTGCTCTTCTTAAGGGCTCTGGATTCATCTCTCGGC
GTGCTTTTGCTGGAAGATCTTCATTATTAAGATTTGCTCCGAAGAGAAATTTTAATAATT
AAGATTGATAGAAAAATTGGGGAACTAGTCAGTAGACTTCCTAATGGAAATATTGGAGTT
GCATTTGTAGGAGTCAATACCTTCTTCTACCTACTCTACCTGATTTGGCCAAGAGATATT
ATGCACAAATTCCTAAATAATTTCACTATTTCACAGTATAATCTAACAAGAGGCAGAATT
CATACTTTAGTGTTATCTCACTTTACTCATATGGGATTTCTCTCATATGCACTTGACTCA
GTAATCATTTATTTATTTTGTCAGAACTTAACACAGATGTTTGGACCAGTATACATTGCT
AAGCTAGCTTTAATGGGAATGGCTTGTGGATCACTCTTACTCACACTTCAACATTCCTCT
TCAGGAATGCAAAGACCATTCTGAGGTAATGACAGTATATTGAGAGCTTTGATCTTTACA
GTGATTTTCCAAAATCCAACTGCTTCTTTCTATATGATTCCTTTCCCAATTGCTATCCCT
GCCTGGGCTATTGCAGCAGTTCTTTTAGGACTAGATCTCTTATCTTTCAACACAGCTTCA
TTCGGAGGAGTCTCAGCAGCTTACATAATGTTAAACTTCATGTAATAAAGGAAGAA----
---GATAATGAAAATTACCTTGAAGTTTCAATAAAAAAAAAA
> minu_c12722_g1_i1
AATCAGACATGCTTAATAACAACTTCAGGCATTTAGCGAACATAGGAAGGTTCAACAGTA
GCATCTTGGCCAACCCAGCCAGAGTGAGTATGCTCAGGAGTACTAAATTAGTCTCCACAA
GGAGTTTACTTAAGAACAATACCTTCCTCAGGTTTGCCCCTAAGAGGAACTTTAATAA-G
AAAATTGATAGAGCCTTGGAAGACATGATCAGTAGGCTTCCAAACGGAAATATTGGTATT
GCTTTTGTAGGCGTTAATACTTTCTTTTACCTCCTATATCTGATCTGGCCAAGAGACATC
GTCCATAAATTCCTAAATAATTTCACGATTTCCCAATACAACCTATCCAGAGGAAGAATT
CATACCCTCGTCCTCTCTCATTTCGCCCATATGGGATTCCTGTCTTATGCTTTGGACTCC
TTAATCATTTATCTATTTTGCCAGAATCTAACCCATATGTTTGGCCCTGTATATATTGCA
AAACTGGCTATGATGGGGATGCTCTGTGGTAGCTTCCTTCTCATGCTGCAGCACTCCTCC
TCAGGAATGCAGAGACCATTCTGAGGTAACGACAGTATATTGAGAGCATTGATCTTCACA
GTGATCTTCCAAAACCCAAAAGCTTCATTTTATATGATTCCATTCCCGATCGCAATTCCT
GCCTGGGCTATTGCAGCAGTGCTGTTAGGACTGGACTTTTTATCACTGAATTCAGCTTCT
TTTGGAGGGGTCTCAGCAGCCTATCTTATGCTTAACTATATTAGATAAA--AAGGATCTG
TCCGGTAA-AAAAATCA--------TTTCAATATGAAAAAAA
