# Supplementary material for: Nontriplet feature of genetic code in Euplotes ciliates is a result of neutral evolution
Source: Proc Natl Acad Sci U S A. 2023 May 22;120(22):e2221683120. doi: 10.1073/pnas.2221683120 (PMC10235951; doi:10.1073/pnas.2221683120)
Supplement: Supplementary file 5 — Dataset S04 (GZ) [file pnas.2221683120.sd04.gz › ./nuc_alignments/cras_c6356_g1_i1++.fasta]

> cras_c6356_g1_i1++
AAAAAAAAAAAATTAAAAATGCTCTTTGATATTGGAATTCTTCAGATAACGATTGTGACC
CTCTCCTACTGGTACCTCGGATTCCTCTACGGCTCCGGCTTCCTGTTCCTGCTCTACCAT
GTTGCTGAGAACTTGCTCATAGCGCTCGGGTACCAGCCAGTGCCCTTCGTCGACATCGGA
ATGGAGTTTGAAAAGAAAGACGGCACCAACAACCTTGTGGCTTACTTTGAAGCAGAGAGC
CTTGACCTGGACTCCGTCAAGAAGCGGATCTATGAGCAAGGCATCAGTAAGATCAAGAAC
CTCCGCTATGTCAGGAGTGACATTCTGGGGTTGGCACTGTTCAAGATCGCTACTGAGGAA
GAGGCCAAGCTTCAGATCAAGAGGGTCAACAAAGAAGTCAAGACAGATAAAGAAGTTATT
GATTATTGCTCTCATTTAGCTCAATA----CAAGATTGACAGAAGCAAGCCTAATTGGGA
ATGTCATGTTCAAGAAAACTACACCAAAAATACCTCTTTAGTTTTCTTTGTGATGCAGCA
CGGTTTGATCGACGCAGTTGGATATGCTTCACTGATGTCATGTTTGCTAGATAACCAATT
TAAACTAAAAATGAAGAAGAAGTTTACACCAATTTCCTTCGCTTGGAAAGTATTTTACTG
TGTGTTCGCTCTCCCATACACCAGCTACATGTCGTTCAAATACAAGATGATCAAATCAGA
CGATGGGGCAGAGAAGGTACAGGAGCAGACGGATCCAAACACTTTGCAAAAGAACTGTTA
TTCTACAGTTGAGCTCGATTTCTCAGCAGTCAAGAAATGATACAAAAGATTTAAGGGCGT
CACCTTCGGTGACTATTTCATGGGAGTTGTATCTAAAGCATTCCATGACTGGTACAGGGA
GCAAGGCATCGATAACGCTAATAATATTAAGGCAGTCGTCTCTGTAAACAATAGAGATTT
CCCTCAAGGATATGATTCATTGATTCTTGGAACAAGAATTGCAGTTTTTGAATGTCACTA
CCCATTGCTTGGAAACTTTGAAAAGGCTATCACAGAGTCAAAGAAGGCATTCAGAAGTAT
TTACTCTGAACACGGAGCTCAGCTTATTGAGTTGTTCTTCTCCATTTTCAAGTTCTTCCC
AAAAGCTGCTGTCAGACATCTCGCTGAAGATATGCTTGGAGGAATCGGATGTGCTATTTC
AAATGTACCATTCTCTGAAGAGCAGTGGATCTTTTGTGGTAAGAAAGTATTGAAGCAGGG
CTTCTGGGCTCACGGTAGTGAACACATCGGTATCTTCATCACTCCTATCACCTATGGAGA
CAAGTTGAGAGTCAATTTCACCGCTAATAGAACCATGAAACTGTCTGGGCAAAAATTGGT
TAGCCAGTTTGAAAAAGTAATTAACGAAGATATTGCCGAAGGAGCTAAATAA-TTTACGC
TTTAAAGTGCTTCACTTCAAAAAAAAAAAAAA
> minu_c27062_g1_i1
----------GATTAAATATGATTTTCGATCTTGGAATCGTCCAAATCACGGTCCTCTTC
CTATCTTACTGGTACCTCGGGTTCTGGTATGGAACTGGATTCCTCTTCCTGCTTTATCAT
GCAGCTGAGAACCTGTTCATCGCCTTGGGATACTACCCAGTCCCTTTCGTAGATATTGGT
ATGGCTTTTGAGAAGAGAGATGGCACCAATAACCTTGTCGCCTACTTTGAGGCAGACAGC
ATAGATTTAGATTCTATCAAAAAGAGAATTTATGAACAAGGTATCAAAAAGGTCAAGAAC
CTTCGTTACATCAGAAAGGATATCTTGGGCCTCGCTTTGTTCAAACTAGGCACTGAGGAA
GAAGCCAAGCTCCAAATTAAAAGAGTCAAGAAAGATGTCACAGATGAGAAAGGAGTCATG
GATTACTGCTCTAAACTCGCTCAGCAGCTCCAAGACC--CAGATACTCCATTA--TGGGA
GTGTCATGTGCAAGAAAACTACAATGGTAACAAGACCCTTGTCTTCTTCGTACTCCAGCA
CAGTTTAGTAGATGCTGTTGGATATGCTTCAATCATGTCTTGCTTGTTGGACAACCAATT
CAAATTGAAGATGAAGAAGAAGTTCGTCCCTATCTCCTTCGGTATGAAGGTATTCTACTG
TCTCTTCGCCTTACCCTACACCACATACATGTCTGCCAGGTACAAGATGATCAAGTCAGA
TGATGGTGCTGAGAAAGTCCAGGAGCAGACGGATCCAAACACACTGCAGAAGAATTGTTA
TTCAACCTGTGAGCTTGACTTTTCAGCGATTAGGAAATGATATAAAAGGATGAAGGGAAT
GACCTTCGGAGACTATTTTATGGGTGTAGTATCTAAGTCTTTGCACGGGTGGTATAGAGA
GCATGGAATTAATAATGCTAATAATATTAAAGCTGTTGTATCTGTCAATAATAGAGATTT
CCCACAAGGGTATGATTCTGTGATTCTTGGAACTCGTATCGCTGTATTTGAATGCGATTT
TCCATTAAAAGATAAACTTGAAACAGCAGTTATTGAGTCTAAGAAAGCTTTTAGAAGTAT
CTATACTGAGCATGGAGCTAACTTGATTGAGCTCTTCTTCTCCATCTTTAAATTCTTCCC
AAGAGCAGCTGTTAACCACCTCGCTGAGGATATGCTTGGAGGAATTGGCTGCGCCATTTC
TAATGTACCATTTTCTGAAGAACAATGGATCTTCTGAGGTAAGAAGGTAACTAAGCAAGG
TTTCTGGGCACATGGAAGCCCTCATATCGGACTCTTCATGACCCCAATCACCTATGGAGA
CAAGTTGAGAGTTAATTTCACCGCTAATAGAACAATGAAAATGGATGCGCAAAAATTGGT
TAATCAATTTGAAAAAGTCGTCAAAGAAGATATTGCCGAAGTATGTGGATAAGTTTATGC
ACCAA--------ATATCGAAACAAAAAAA--
