# Supplementary material for: Nontriplet feature of genetic code in Euplotes ciliates is a result of neutral evolution
Source: Proc Natl Acad Sci U S A. 2023 May 22;120(22):e2221683120. doi: 10.1073/pnas.2221683120 (PMC10235951; doi:10.1073/pnas.2221683120)
Supplement: Supplementary file 5 — Dataset S04 (GZ) [file pnas.2221683120.sd04.gz › ./nuc_alignments/cras_c30174_g1_i1++.fasta]

> minu_c14371_g1_i1
CA--------------------AAAATGAATATTAGGAAGAGGGCCAATACTAAACTTAG
ACCAGAGGTTAATAGAATTATTTTTGTAAGGAATTTACCATTTAAGACTACTTCTGAAGA
ACTCTTTGAGATCTTTGGTAGGTATGGGCCTATTAGACAGATTAGAAAGGGAGTTGCAGG
AAAGACTAAAGGAACCGCTTTTGTAGTATATGAAGATATTTATGATGCCAAGAATGCAGT
AGACCATCTTTCCGGATTTAATGTTGGTGGAAAATACCTCACCTGATTGTACTTTAAGCA
TAAGACTCAGCCAAAAGCCGGAATTTAGAATAAAATAAAAAAGTAAAAAAGATTGCTCAT
TTTCAAAAAAAAAA
> cras_c30174_g1_i1++
TAATTATTGACAATTCACCATCAAAATGAATATCAGGAAGAGAGCCAATACCAAGCTACG
ACCCGAAGTAAACAGAATTATATTTGTCCGAAACCTCCCATTCAAGACCACTTCTGAAGA
ACTTTTCGAAATATTTGGCCGATATGGCCCCATCAGGCAGATTAGGAAAGGAGTCGCAGG
CAAGACCAAAGGAACAGCTTTTGTGGTATATGAGGATATCTATGACGCTAAGAATGCTGT
AGACCATCTCTCTGGATTTAACGTCGGTGGGAAATACCTCACCTGACTCTACTATAAGCA
TAAAACTCAACCAAA---------------------------------------------
--------------
