# Supplementary material for: Nontriplet feature of genetic code in Euplotes ciliates is a result of neutral evolution
Source: Proc Natl Acad Sci U S A. 2023 May 22;120(22):e2221683120. doi: 10.1073/pnas.2221683120 (PMC10235951; doi:10.1073/pnas.2221683120)
Supplement: Supplementary file 5 — Dataset S04 (GZ) [file pnas.2221683120.sd04.gz › ./nuc_alignments/eury_eury_c8751_g1_i1.fasta]

> octo_c20570_g1_i1
TATAAATTTGAATTCATAATATGGCAAAGCCTGCAAAGAATGCGAATACTCCATCTGGTA
TGGACTACTATGAGGATATGGAAGATAGATCAGATTTAGAGGTAATTGAAGAAGATGATA
AAGAACAAACTAATGTTTGGAGTAATATGGGAAACTCGATTAAAAGAAGAAGTATGGAAA
CTGCAGGAACAAACATCATCACTCATTCTCGAGCATCTCCAGATCATAAGATTAGAGAAG
AAGAGGACCTTGAGATTATTAGTCAGCCAGTTGAAGAAGGAAAAGAATCAGAATCAGTAA
AGAATAAACAAAGTGTTGCACTTCTTAAGTATAACGGTGAGGAAGATGATATTATTTGTG
GGAGATTCCCACATTTAGATGTTTGTGGATGCGATATTCCATGTTTTATTGCATTGAAAG
AAATAAAACTAATTGAAGTTGTTGATGGTATATTTATGGGACCATTTCAATCAGCCTTTA
AAACAAGAGAGCTTCTTGAAAATAATGTTACTCATATACTTAACTGTTCAACAAAAGAAT
ATACAAAACGAAAATTCTTTAAATACTTAGATATTAATATTTATGATAACCACACAGAAG
ATGCCAGAAAGTACTTTAGAATAACAAACAGATTTATAAAGAATGCTAAAAAGGAAGGAG
GAAAGGTGCTTGTTGCTTGAGTTGCAGGAAAATCTAGATCGCCAACATTTATTTTAGCTT
ATTTAATAGGAGTAGAAAGAATTAAGCTAAAGGATGGACTTACATTACTAAGACAGTTTG
TACCAGAGGTTGAGCCAAATGACGCATTTATGCAACAGTTACAAGAATATGATTTAGAGA
TACTGTCAAAGTATTAAGCATAATG
> eury_eury_c8751_g1_i1
---------GGCTTCCCCAGATCATAAA------ATAAATTTCGA------------GGA
TGAATATAGACGACGAAATGGAGGATCAATCAGATCTAGAAATCATTGAGGAGGATGATA
AAGAGCAAACTCAAGTATGGAGTAATATGGGGAACTCACTCAAGAGGCGGAGTCTTGAAA
CCCCAGGAACAAACATCATCAGTAACTCTCGGGCTTCCCCAGATCATAAAATAAGAGAGG
AGGATGATCTAGATATAATAAGCCAGCCTCAGGAAGAAGGAAAGGAGAGTCTTTCAGGGA
GCAATAAACAGTCAGCAGCCCTCTTAAGATATAATGGAGAGGAGGATGACATCACTTGAG
GTAGATTCCCACACTTAGATGTATGAGGCTGTGACATCCCATGCTTTATTGCACTCAAAG
AGATTAAGTTGATTGAGGTGGTTGATGGCATCTTCATGGGCCCCTTCCAATCAGCATTTA
AGACAAAGGAATTGCTCGAGAATAATGTCACCCATATTCTTAATGTGTCAACTAGAGAGT
ACACTAAGCGGAGATCTTTTAAGTACTTGGACATCAATATTTACGATAATCATAATGAGG
ATGCGAGGAAATACTTTAGAATTACTAACAGGTTTATTAAGCAAGCTAAAGAAGAAGGAG
GAAAAGTACTTGTAGCTTGAGTTGCTGGAAAATCAAGATCTCCAACATTCATCTTGGCCT
ATTTGATAGGAATTGAAAGGATTAAGCTAAAGGATGGACTTACTCTTCTCAGACAGTTTG
TTCCTGAGGTAGAACCCAACGATGCATTCATGCAACAACTGCAAGAATATGATTTAGAAA
TTCTAT-------------------
