# Supplementary material for: Nontriplet feature of genetic code in Euplotes ciliates is a result of neutral evolution
Source: Proc Natl Acad Sci U S A. 2023 May 22;120(22):e2221683120. doi: 10.1073/pnas.2221683120 (PMC10235951; doi:10.1073/pnas.2221683120)
Supplement: Supplementary file 5 — Dataset S04 (GZ) [file pnas.2221683120.sd04.gz › ./nuc_alignments/cras_c10322_g1_i1++.fasta]

> cras_c10322_g1_i1++
AAAAAAAAAAAAAAAAAGTTTATTAAAATGGATAATAGACACTATTTTGTTGCCTTCCTA
GCTGTGCTAGGTATGCTAGCATTCTTTGCCCTCATTACAATGCCATTTTGGATTCCAGTC
TTGTTGTTCAATTCCCCCTTCCTTTTAGTGGTATTCTTGCTTGCAAAATACACAAGATTT
GGAGGAATTTTGGAGAAATGGTATCTTACAGTGTATGATTGGCTTGTATATCAATCAGAA
ACACCAAGAAGGCTTCTTTGGCAAGGTTTTTACGAATTCATGAGCTGGTACAATCAAGAT
ACTGATTGGGTTACGATGAACTATGGATATGCTCTTTTGACAGATGATGGACATATGATT
GATAAGTTACTGACAGAAGAGCAGGATAAGCACGAGTGCTTCTCTCTCCAGCTCTATTAC
TTCATCACCGGAACTAACAAAGCGTTTAAATCCCTTGAGGGAAAAACACTTGTAGAAATT
GGTTCAGGAAGAGGAGGAGGGATATCATTTTTAACTAGAGTTTTTAAACCAGAAAAGGCC
ATTGGAATTGACTTCTCAATGAACCAGGTGGAATTTTGTAAAGCAAGACATTCAAGTGTC
AACCAGCTGGAATTCCACCAAGGCGATGCTGAGTCATTCACAACTATTGAATCAATTGGA
GAAAACTCTGTTGATGCCATTATTAATGTAGAGTCTTCACATTGATACGGAAATATTGAC
AACTTTTTCAAGCAAGTCAACAATGCTCTTAAGAAGGATGGAGTCTTTTGTTATACTGAT
TTCAGAGGAGCTGAAGATATGGATGAACTCAAAGCTAAAGTAGAAGAGTATTTCGTAGTA
GAAAAGTCCATTGATATTACTAGGAATGTTTGCTATGCTCTGAAACTTGACACTCAAAGA
AGACTAGCAGTGATCGAGGAAAAATGTCCCAAAATATTTGTCCCATTGATCAACAAGTTC
TCAGGAGTCACTGGAAGTAGAGTTTATGAAGAGCTTAATGAGGGACAGACTCTGTATCAT
GCTTGGCTCTTGAAACCAAAAGGAAGAAATGCTAATGAAGAAGTCAAGGAGTAAGCATTT
TAGGATTAACAAGTGTATTGACATCTTTAGTCAATTATATAAGAAA
> foca_c6379_g1_i1
------------------------------------------------------------
-----------------------------------------------------------C
TTATC-TTCAATTCTCCAGCCATTATTGTTGTTGTGCTCTTAGCCAAATACACGAGATTA
GGCGGATATTTAGAAAAATTGTACCTTAGAATTTATGACTGGTTAGTCTACCAATCTGAA
AGTCCAAGAAGACTTTTATGGCAAGGATTTTACGAATTCATGAGCTGGTATAACCAAGAC
ACCGATTGGGTAACTATGAACTACGGATATGCTCTCCTTACAGACGACGGCCACATGATA
GACGATTACCTGACAGAAGAGCAAGATAAGCACGAGTGTTTCTCCCTCCAACTCTACTAT
TTTATTACTGGTACCAACAAAGCCTTCAAATCCCTTGAAGGAAAAACCATAGTAGAAATC
GGCTCAGGAAGAGGTGGCGGAATCTCTTTCCTCACTAGACTTTTCAAAGCAAAGAAAGCC
ATTGGGATTGATTTCTCAATGAACCAAGTAGAATTTTGTAAATCTAGACATTCAAATATC
AACCAGTTAGAATTCCATCAAGGAGATGCCGAATCCTTCACTTCAATTGCTTCAATTGGT
GAAAACTCAGTCGACGCTATAATAAACGTAGAATCTTCCCATTGCTACGGAAACATCGAC
AACTTCTTTAACGAAATCAATAAAGCTCTTACTAAAGACGGGGTTTTCTGTTTCACAGAT
TTTAGAGGTTCTGAAGATATGGAAGACCTTAAGAAGAAAGTAGAAGAATTCTTTATTGTC
GAGAAATCAATTGATATTACTAGAAACGTATGCCATGCATTGAAGTTAGATACTAACAGA
AGATTGCAAGTGATTGAAGATAAATGTCCAAAAATATTTGTTCCACTTATAAATAAATTC
TCTGGTGTTACTGGAAGTAGAGTTTATGAGGAGTTACAGAATGGACAGACTTTGTATCAT
GCGTGGTTGCTTAAGCCAAAGG---TTAATGGAAGAGAAGAAGCTAAGAGATAAGCATAA
TA--ATTGGT-AGTAAAATGATATT-----CCATATTGAAAAAAAA
