# Supplementary material for: Nontriplet feature of genetic code in Euplotes ciliates is a result of neutral evolution
Source: Proc Natl Acad Sci U S A. 2023 May 22;120(22):e2221683120. doi: 10.1073/pnas.2221683120 (PMC10235951; doi:10.1073/pnas.2221683120)
Supplement: Supplementary file 5 — Dataset S04 (GZ) [file pnas.2221683120.sd04.gz › ./nuc_alignments/foca_c9876_g1_i1.fasta]

> minu_c33994_g1_i1
GTTTATAGTTGATTCAAATATGTTATACACCACTCAGCAGCTCACTGGAGGCCCTAAGTA
CAGCCATAAGACTAAAGTCGGCAATTGGTATGAAGATATGGAATTAGAAGAGATTAAGAA
TAAGGATTATGATGGTAAATAAACAAAATGAAGGATTAGGAGTTACTGCTATGCATACTT
CATTTGCTAAGACTAAGAAGAGAGTTCCTCAAACTTATTCCGAAGACGGCTTTTTACGCT
TTGGAGATAGCATTATGCTCAGTAATAAAAAGACTACAGGTGTTGTAGTTATGAATATCA
TGGATACTAGTACTGGATACGACGAGACTTATGGAGTAACGACCACAACTAATATTTCTG
GACCAAATGCTAGAAATATATTATCTATTGATAGATATGAAGAGCAAGATGGATTTGAAG
GCAATGATCTACATTTTGGACAAAAGATTAAATTTAGAAATAACTCTCAATTCCATAGTA
GAAAGTTATATTTGCATAGTACTCATGCTAGTCCAGAAAATCATGCTCCAGGAACTAGAA
ATCAACCTGTCTGAGTGATTCTCAAAGATGCATATGATTGCATTTGGGAAATTGATCATC
ATGATCCAAAAGTGAGGTTTGAAATGTATGGAGAAAAGGTGCCAGCTAACGAACCCGTCC
TGATCAAGCACTCTAACACCAACCATTACCTCGCTTCCGACTTAGTAAAGTACAAGAACC
AATACGGAGATGAATATGAAGTCAGTGTAAAGAGTTACGCTCAGACCAAAAAGACTCAAA
ACTTAGCTTTGGAAAAGACAGGTATGTTGACCTCAGATGTTCCTACCAAGTACCAGGAAG
ACCAGAATATCTGGATGATCTGTACAGCTCCAGATCCTTCCTACGCCGTCGCCCTCGAAG
GCGAAGAAGAGTATACCTTCGAAGACCTCATGAGAGAGATCAAGGGAAGACTTCTAGAAA
GATCCTCCTTCGGAATCAGAGGATTGGGAAGAATCTTCAGAGCAATGGATGACAACGGAA
ATCGTCAATTAGATATTGATGATTTCAGGTGGGGCCTCATTGACTTCGGAATCACAATTA
CGAAGGAAGAAGCAGCCCAAATGCTCAAGTATATTGATAGAGATGGAAATGGAACAATTG
ATTTTGATGAGTTCTTGAGGTTCCTTAGGGGTGAACTCAATGACTTTAGAAAGAACCTTA
TCAAACAAGCTTATGATAAACTTGATGTTAATAAGGATGGATTAGTCAAATTAGATGATA
TTGAACAATTGTATGATGCATCTCAGCATCCTGATGTCCTTGATGGAAAGAAGACAGAGC
AGGAAGTGATCCTTGAATTCGTACAGAAATGGGACACTCAGGAGAAAGATGGAATTATTA
CCATTGATGAATTTTATGACTACTTCAGTGATGTCTCAGCATCCATTGATACTGACGAGT
ACTTCGAAGCTATGATGAAGAGCGCATGGAAACTATAGACTGCTGTTTATTTGGATTCAA
-TGAAAAAAAAAA
> foca_c9876_g1_i1
G-----------------------------------------------------------
------------------------------------------------------------
------------------------------------------------------------
------------------------------------------------------------
------------------------------------------------------------
------------------------------------------------------------
------------------------------------------------------------
------------------------------------------------------------
------------------------------------------------------------
-----------------------AAAGATGTATATGATTGTGTATGGGAAATAGACCATA
TTGATCCAAAAGTTAGATTTGAAATGTATGGAGAGAAAGTACAAGCAAATGACCCTATCC
TCATCAAACATTCTAATACAAACCATTATTTAGCTTCTGATTCAGTTAAGCATAAAAATG
ATTACGGAGATGAATTCGAAGTAAGCGTAAAGAGTTATGCCCAAGGTAAAAAGACCCAAA
ACCTTGCATTAGAAAAAACTGGAAAAATAACTTCAGATGTCCCAACAAAATACCAAGAAG
ACCAAAATATTTGGATGATTTGTACAGCACCCGATCCATCATACTCAGTCCCTCTTGAAG
GAGACGAAGAATTCACAATAGAAGATTTAATGAAAGATATAAAAAATAGACTTCTTGAAA
GATCTTCCTTCGGTATCAGAGGCTTAAGTAGAATATTCAAAGCTATGGATGATAACGGAA
ATCACCAATTAGATTTAGATGACTTCAGATGGGGCCTTATCGACTTCGGAATTACAATCA
CAAAAGAAGAATCAGTTCAATTACTCAAATATATCGATAGAGATGGAAATGGCACTATTG
ACTTCAATGAATTCTTAAGATTTATTCGTGGAGATCTGAATGATTTCAGAAAGAATTTAA
TTAATCAAGCATATGATAAACTTGATGTTAATAAAGATGGACAAGTTAAGTTAGATGATA
TTGCACAGATTTATGATGCTTCTCAACATGTGGATGTCGTTGATGGCAAGAAGACAGAAC
AACAGGTCTTAGAAGAATTTATGGAGAAATGGGATACTCAAGATCAAGATGGGATTATTA
CTATTGAGGAATTTTATGACTATTTTAAAGATGTCTCAGCTAGTATTGATACAGATAACT
ACTTTGATGCAATGATGAAGAGTGCATGGAAGTTGTAATTCTGGATTAATTTGAATTCAA
TTTTTAAAAAAAA
