# Supplementary material for: Nontriplet feature of genetic code in Euplotes ciliates is a result of neutral evolution
Source: Proc Natl Acad Sci U S A. 2023 May 22;120(22):e2221683120. doi: 10.1073/pnas.2221683120 (PMC10235951; doi:10.1073/pnas.2221683120)
Supplement: Supplementary file 5 — Dataset S04 (GZ) [file pnas.2221683120.sd04.gz › ./nuc_alignments/cras_c25416_g1_i1++.fasta]

> cras_c25416_g1_i1++
AAAAAAAAAAAATTAATTGAATCATTGCAATCTTGGAGATAATGGAGGCAGCAGGAAGCT
TAGACCACTTGAACATACAGGGAGATACTGAAGCCCTGAAGATAATCGGGAATGACGAGC
CTATATTCTATTCGAACATCTTATACAAGATCAACCAATATTCATTCTCGCAAAAATAGG
GTCATTGTCATTACCTCTGCTAGGCTTTACAATTTTAGGAAATAGGACTAAGTGGATGCT
TAAGAGGGCTATTCCGATCGCTTCTATTGGGGGTCTTAGTAAAAGTTTGTCCAAGAAGTC
CAATGAGTTTGTGATCCATGTCCCTGAGCAGTACGATTACCGATATCAGTCAGAACACAG
GGAGGAGATTATCCAGAGCTTAAAGATGGCTTATATCTCATTGATGAAGACCAACCTGCC
TATCTATGGTATTGATGCAAAGGACTTGAAAAACTTCACTACTACTGAGAAGGACAAGAT
CAAGGGAAAGTCTAGAATCCCTGGAGAGAAGTATTTGATGGAAACTGAGGAAGTAATCGT
CAAGGAAGAAAACTCAGAAAATCCATCTACAATTTCTACAAATGAATGGGATACCGAAGA
CTACCTGAAGACGTCATTTAGGGCATCCGCTGTTCTCTCCAGTTTTCAGATTGACCTTGA
GGATGAAGAGGAGAAGCTCAAGGATAGTGAGATTTATCGGTCATCCACCCTCTACTCCAA
TGCAGGTGCTGAGGAATGTACCCTAGAGGATTTCAAGATCAAGAGAGTTATTGGTAAAGG
CGCATTTGGAAAGGTCTTCATGGTGGAGAACAAAAACAATAGCAAAGTTTATGCAATGAA
AAGTCTCAGGAAGGATATGATTATTGACTACCAACAACTGGAAGCTACTAAATTAGAAGA
GCATATTCTGAGTAAATCTCATCATCCCTTCATTGTTCAAATGCAATACGTATTCCAGAA
CGAAATCAGGGTGTACTTCCTGATGGATTTGATATTAGGAGGAGAACTTTTCACTTTAAT
TTTAAATGAAAAACGATTCAATGAGGAAAGAACAAGATTTTATGCTGCTCAAGTCATTAT
TGCTATTGGATACCTCCATGGAAAGAAAATAATCTACAGGGACCTGAAACCAGAAAACAT
TCTCATTTCAGAAGACGGGTATATTAAACTGGCAGATTTCGGTCTATCAAGAATCTTAAA
CCCGGACGAACAAGCGACAACATTTTGAGGTACTGCAGAATATCTATCTCCTGAGATGAT
CTCAGAGACTGGGCATGACTTCACATCTGACTGGTGGGCAGTAGGAATTCTGATTTACGA
AATGATGATTGGGATTCCACCATTCTACCACAAGAACAAGTCTACCATGTACAAGATGAT
TGCTGAGAAGGAGCCAAGGTTCCCAGACCCAAAGAAGCATGGAATAGGTGTGTCTGATGA
TGCAGAAGATCTTATTAGAAAATTACTCAGCAAAGATCCTAAGACCAGGCTTGGGTCTGA
GTTAGGAGCTAATGAGATCCTAGATCACCCATTCTTTGATAGTCTTGACATTGATGACCT
CATGGAGAAGAAGATCCAAGCCGATTATGTGCCAGAAATCGACCAAGAAGACAAGTACGA
TCTCAAGTTCTTCGATAAAGAAGTGACAGACCTTGAGGCTAAAGAATCCTTCATTGATGA
AGGAGAGAGGGAGGAGATCCTTAATAAAATCTCAGGATACAAGGACAAATTCCAAGAAAT
AGGAAAATAAGAGTTTATTGGATAAAG-TATAAATA------TAAAAAAAA---------
AAAAAAAA
> minu_c21967_g1_i1
-------------------------------CTTACAAACAATGGAAGGTGGCGGAAGCT
TAGATTACTTAAATATTCAGGAAGATTCTGAAGTACTAAAGATCATTGGGAATGACGAGC
CTATTTTCTACTCGAACATCTTGTACAAGATTAACCAATATTCATTCTCGCAAAAATAGG
GTGATTGTCATTACCTCTGCCAGACTTTACAATTTCAGAAAATAAGGGAAAGTGGATGTT
GAAGAGGGCAATTCCAATCACTTCTATCGGAGGCTTAAGTAAGAGTCTGTCGAAGAAGTC
AAATGAGTTTGTCATTCATGTTCCTGAGCAGTATGATTATCGTTATCAGTCAGAACACAG
GGATGAGATCATCCAAAGTTTGAAAATGGCTTATATTTCCCTCATGAAAACCAACCTGCC
TATCTATGGGATTGATGCTAAGGATTTGAAGAGTTTCACCACTACAGAGAAGGATAAGAT
AAAGGGCAAATCAAGGATTCCTAGTGACAAGTTCCTAATGGAGACTGAGGAAGTAATTGT
GAAGGAAGAAAACTCTGAGAATCCTTCAACAATCTCCACAAATGAGTGGGATACTGAAGA
CTACCTTAAAACGTCATTTAGGGCATCCGCAGTTCTCTCCAGTTTCCAGATAGACCTTGA
AGATGAAGAGGAGAAGTTAAAGGATAGTGAAATTTTAAGATCTTCCACTCTTTACTCCAA
TGCTGGGGCTGACGAGTGTACTCTTGAGGATCTCATCATCAGAAGAGTCATTGGCAAAGG
TGCGTTTGGAAAGGTCTTCATGGTCGAAAACAAAAATAATGGGAAATTTTTTGCAATGAA
AAGTCTTAGGAAAGATATGATTATTGACTATCAGCAGCTGGAAGCTACGAAGCTCGAAGA
ACACATCCTTAGTAAATCCCATCATCCATTTATTGTGGAAATGCAGTACGTATTTCAGAA
TGAATTAAGGGTATACTTCCTGATGGACTTAATCCTTGGAGGAGAACTCTTCACCTTAAT
TTTGAATGAGAAGAGATTTAGTGAAGATAGAACAAGATTTTATGCTGCTCAGGTAATTTT
AGCAGTTGGATTCCTTCACGGAAAGAAAATTATTTATCGGGATCTGAAACCGGAAAACAT
TCTGATTTCAGAAGATGGGTACATCAAACTGGCCGATTTCGGTTTGTCAAGGATCTTGAA
TACGGACGAACAAGCGACAACATTTTGAGGAACAGCAGAATATCTTTCTCCCGAAATGAT
TTCGGAATCCGGGCATGACTTTACCTCTGACTGGTGGGCTGTCGGAATTTTAATATACGA
AATGCTGATTGGTATTCCACCATTTTACAACAAGAATAAGTCTACCATGTACAGAATGAT
AGCAGAGAAGGATCCCAAGTTCCCTAATCCGGAAAAACATGGAATTGGAGTTTCTCCAGA
GGCTGAAGATTTGATCAAGAAGCTGCTCAGTAAAGATCCGAAGACAAGACTGGGATCAGA
ATCAGGAGCCAATGAGATAATAGATCACCCATTCTTTGGAGATCTTGACATCGATGATCT
CATGGAGAAGAAGATCAAAGCGGAATATGTCCCTGAGATCAACCAAGAAGATAAATATGA
CCTTAAATTCTTTGATAAGGACGTCACGAGCATGGAGGCAAAGGAGTCCTTTGTCGATGA
AGGCGAGAAAGAAGAGATTCTGAATAAAATTTCAGAATATAAAGAGAAATTCCAGGAAAT
AGGGAAATAATATTTCATTGGATGAAGATATAAATAGTATTTTATAGTCAATGTCACGCG
AAAAAAAA
