# Supplementary material for: Nontriplet feature of genetic code in Euplotes ciliates is a result of neutral evolution
Source: Proc Natl Acad Sci U S A. 2023 May 22;120(22):e2221683120. doi: 10.1073/pnas.2221683120 (PMC10235951; doi:10.1073/pnas.2221683120)
Supplement: Supplementary file 5 — Dataset S04 (GZ) [file pnas.2221683120.sd04.gz › ./nuc_alignments/cras_c24489_g1_i1++.fasta]

> rari_c1059_g1_i1
------------------------------ATTATATAATATTTTACAAGCTAAACATGT
TTCTCATGGAAGTAGACACCCTTGGAG---CTGGAGAATCTTCTCCTGCTGGAGCCGCAT
TCTTCGGATTTATGGGAGTAGCCGTTGCTCTTTCCGCCGCCAACTTCGGAGCTGCCTATG
GAACAGCTAAGAGTGGAATTGGTATTTCAACAATGGGTGTATTGAAGCCAGACTTGATCG
TCAAATCCGTCGTCCCAGTAGTCATGGCTGGTATTTTGGGAATCTACGGCCTCATCATTG
CAGTTATTCTTCTCCAGAAAATTGAATTTAATGACAGTTACACTCCATTCGTGGGATTCA
AGCATTTGGCATCCGGACTCTGCTGTGGACTCAGCTCACTGGCTGCTGGATATGCGATAG
GAATTGTTGGTGATGCAGGAGTTCGCGGCAATGCTCAAGAACCCAAACTATTCGTCGGAA
TGATCTTGATCCTCATCTTCGCTGAAGCCATCGGGCTGTACGGACTGATCATTGGAATCA
TCCTTTCTCAGTAATGCGTCTAAAG---------------ATGGAATCATCAC-------
--AATTTATCG-----------CCGAAGG
> cras_c24489_g1_i1++
-------------------AATAATAATA-ATTATTCTAAA-----------AAATATGG
TTATTATGGAAGTAGATCACCTCGCAG---CAGGTGAAGGTTCGACAGCAGCAGCCGCTT
TCTTTGGCTTCATGGGAGTAGCAGCCGCTCTTTCCTTTTCCAATTTTGGAGCAGCCTATG
GTACTGCCAAGAGTGGGATCGGAATATCCACAATGGGAGTCCTGAAGCCAGACATGATTG
TTAAGTCTGTGGTCCCTGTCGTCATGGCTGGTATTCTGGGTATTTATGGCCTCATTATTG
CAGTCATTTTGTTACAAAAAATTGAGATTAAAGAAACCTATGGGACTTTTGATGGTTTCA
GACACCTCGCCGCAGGTCTCTGCTGTGGGCTCTCTTCTTTGGCTTCAGGATATGCAGTAG
GAATAGTAGGTGATTCAGGAGTTAGGGGTAATGCACAAGAACCAAAGCTGTTTGTAGGAA
TGATCCTTATTCTTATTTTCGCAGAGGCTATTGGGCTGTACGGACTCATTATCGGTATTA
TTATTTCTCAATAATAA--CTTATG------------AGAAAAAAAAAA-----------
----------------------AAAAAAA
> foca_c18950_g1_i1
CGCCGCTTTATCTTTCGCCAGGATTTTTTTGTTATATCAAAACTATCAATTCAACAATGG
TATTAATGGAAATAGACAACTTAGGAGCACCAGGAGATGCATCTCCAGCAGCCGCCGCCT
TCTTCGGCTTCATGGGAGTTGCCGCCGCTTTATCTTTCGCCAACTTCGGAGCAGCATATG
GAACAGCCAAGAGTGGAATTGGTATTTCAACAATGGGTGTCCTCAAACCAGACTTGATCG
TTAAATCTGTCGTCCCAGTAGTCATGGCTGGTATTTTGGGTATTTATGGACTCATCATTG
CTGTTATTTTGTTACAAAAAATTGATTTCAAACCAAGTTACACTGCTTATGATGGATTCA
GACATCTCGCAGCTGGACTTTGTTGTGGACTCTCAGCTTTGGCCTCAGGATATGCAATTG
GAATAGTTGGTGATGCAGGTGTTCGTGGTAATGCACAAGAACCAAAATTATTCGTAGGAA
TGATTCTTATCCTCATCTTCGCTGAAGCTATTGGCTTATATGGGCTGATTATTGGAATCA
TCGTCTCACAATAAAT---CTAATGCCTATTACATGTAGTA-AAAATAATTGAAATAGAA
GGACTATGTTCAAT--------AAAAAAA
> minu_c31044_g1_i1
-------------------CAGAAAACTAAGTCAT--------------------TATGG
TCCTTATGGAAGTAGACAATTTGGGTG---AGGCAGGCACTTCTCCTGCTGCCGCAGCCT
TCTTCGGCTTCATGGGTGTAGCCACCGCCCTCTCCTTCTCCAACTTCGGAGCAGCCTACG
GAACAGCTAAGAGTGGAATTGGTATTTCCACAATGGGTGTCCTCAAGCCAGATATGATCG
TAAAATCCGTCGTCCCAGTAGTCATGGCTGGTATTTTGGGTATTTACGGCCTCATTATTG
CAGTCATTCTTCTCCAAAAAATTGAATTCAAACCAACTTATACTGCTTTTGATGGATTCA
GACATTTGGCTTCAGGACTTTGCTGTGGATTGTCTTCTCTCGCTTCAGGATATGCAGTGG
GGATAGTAGGAGACTCAGGAGTACGTGGTAATGCACAAGAGCCCAAACTCTTCGTCGGAA
TGATCCTCATCCTTATTTTCGCAGAGGCTATCGGGCTATACGGCCTCATCATTGGAATCA
TTATTTCACAATAAATA--CTAAGAGATATTCCATTTAGTAGAGAGTAATTGAAA---AG
TTAATATATTCAATATTGCAAAAAAAAAA
