# Supplementary material for: Nontriplet feature of genetic code in Euplotes ciliates is a result of neutral evolution
Source: Proc Natl Acad Sci U S A. 2023 May 22;120(22):e2221683120. doi: 10.1073/pnas.2221683120 (PMC10235951; doi:10.1073/pnas.2221683120)
Supplement: Supplementary file 5 — Dataset S04 (GZ) [file pnas.2221683120.sd04.gz › ./nuc_alignments/eury_eury_c3234_g1_i1.fasta]

> eury_eury_c3234_g1_i1
ACAAAATGCAGATGCTGAAGAAAGAAGGAGAAGGTAGGATCAAAGGGAACAGAGATGTGC
ATGAACGGAAGAGGAATGTACTTGTGATGATCGCCCATCACCTAGTCAACCAGGGATATA
TCGACTCAGCCGCCTGCCTCCAGAGAGAAGTCAATATTAACTTAGAGAACTATGAAGTTG
CAGATAACATGGATCTCTACTATGTCCTTCAAGACTTTGAAAGTTATTTTGAGATCAGAT
TCAGCAAGAAACCTAAACTAGTTAAGAAGGTAGGAGATGATTCAGTCAAGAAGGGTATAT
TTACTAAGAAATTGGCCTCTGGAAGTGCAAAAAAAC------CACCTGTAGCTGCTACTG
GGAAGACAAGTGACAAAACTCCAAAG---------ACTGCCAACGAAAAAGCTGCGATAA
AGCGTTCCAAATCAAATGCAGGTGATAATCCTCTATCCTTAGAGGGAAAGAATATTGAAA
TACAGAAAGAGGAAGAGAAGAAAGAGGAGACACCCGAAGAATTCTTTGAAAACCGTATTC
TTCCTCCTCTTCCTGAATTTGCGTACAGTGGAGAAATGAAGGATTTAGCCTTAAGTATCC
AAAGAGAAATCATTAGTTCAAATCCTGGAATCTCTTTCAAAGATATTATTGGACTGGAGA
CAGCTAAGAAATTGATGAAGGAAGCAGTAATGTTACCCCTTAAGTATCCCAACCTCTTCA
CTGGTTTACTAGAACCATGGAAAGGTATTCTACTTTTTGGACCACCTGGAACAGGAAAGA
CAATGATGGCTAAAGCAGTTGCGACCCAGTGTAAAACAACCTTCTTCAATATATCTGCCT
CAACAATTGTATCTAAATGGAGAGGTGATTCAGAGAAGTTGGTGAAGATGTTATTTGACC
TCGCCAGGTACTACCAACCCTCCACTATATTCATCGATGAAATAGATGCTGTCATGAGTT
CGAGAAGTCAATCAGGAGAACATGAGGCCTCTCGTAGAATGAAGACAGAACTCCTGATCC
AACTTGATGGCCTTATCAAGAGTAGTGATGAGAGAGTATTCCTCCTTGCTGCTTCAAACT
TACCTTGGGAGCTAGACTCGGCCCTACTCAGAAGACTTGAGAAAAGAATACTGATCCCAT
TGCCTGAGATTGAAGCAAGAGAAGCATTGGTAAGGCTTTTAGTACCTCCGAATAAATCTT
CTAAACTTGATTATTTTGAAATCGCTGGACTACTAGAAGGATACTCAGGTTCTGATATTA
AACTTGTCTGTAAAGAGGCTGCCATGAAACCTTTACGAAGGCTTATGGATGAGATTGAGA
ACCTAGAAGATG---ATGACTTTGACTGGACTCCTATCACAGATCCAGCCAAGGTCCCTC
AACCAGAACTAGTAAGTATGAATGATTTCCTGTCCGCATTAGAGACGACAAAAGCAGCTG
CTCAGATTATCAAACTTGAGAAATACCAGAAATGGATGAACGAATTCGGGTCTGTGTAGG
-------------------
> foca_c4923_g1_i1
A-----------------------------------------------------------
-----------------------------------------CTAGTCAA----GGATATA
TTGATTCAGCAGCATGACTCCAAAGAGAAGTTAGTCTTAATTTAGAGAATTTTCAAGCAG
CAGATAATATAGATCTATACTATATACTCCAAGATTATGAAGAATATTGTGAATATAAAT
TTGATAAGAAGCCTACTTTGGTTAAGAAAGTAGGAGATAATCTTGTTAAAAGATCAATGA
TTGGTAGAAAACCTCCTACAGGAGGTATTAAAAGGCAAGGATCAACTAATGATGCCACTA
AAGGTGGAAAAGGAGCATCTCAAAAGGGAGATTTAAATAAAAATGGGAAA---GCATTAA
AGAAATCGCAATCAACAATAGATGATGG---ATTAGTACTAGAAGGTAAAAATATAGAAG
CTC---CAAAGGAAGAAGTCAAAGAGGAATCTCCTGAAGAATTCTTTGAGAATAGAGTTC
TACCACCTCTCCCTGAATTTGTATTAAATGGAGAAATGAAAGATTTAGCACTTACTATAC
AAAGAGAAATTATAAACTCAAATCCTGAAGTATCTTTTAAAGATATAATAGGACTTGAGA
CTGCTAAAAAATTAATGAAAGAAGCTATAATGTTACCATTAAAATATCCTCATCTTTTTA
CAGGTTTATTAGAACCATGGAAGGGTATACTATTATTTGGACCTCCAGGTACAGGAAAGA
CAATGATGGCTAAAGCAGTAGCTACACAATGAAAATCTACTTTCTTCAATATATCTGCTT
CAACTATTGTATCGAAATGGAGAGGAGATTCAGAGAAATTAGTTAAAGTTCTCTTTGATC
TAGCTAGATATTATCAACCCTCAACTATATTTATTGATGAGATCGATTCTGTTATGAGTT
CAAGAAGTTCGTCAGGAGAACATGAAGCATCAAGGAGAATGAAAACAGAACTTCTTATAC
AATTAGATGGACTTATTAAAAGCACAGATGAAAGAGTCTTCTTATTAGCAGCATCTAATT
TACCATGGGAACTAGATTCTGCATTAATGAGAAGACTTGAAAAGAGAATATTAATTCCTC
TTCCTGAGATTGAAGCAAGAGAAGCTCTTGTAAAATTATTAATTCCACCAACTAAATCAA
AGAATTTAGATTATTTTGAATTGGCTGGACTTCTAGAAGGATACTCAGGTTCTGATATAA
GATTAGTATGTAAAGAGACTGCTATGAAGCCTTTGAGAAAACTTATGAATGAAATTGAGA
ATTTAGATGATGAAAATAACTTTGAATGGACTCCTATCACTGATCAATCTTCAGTTCCTC
AGCCAGATCCAGTATGAATGAATGACTTCTTAGCAGCATTAGAAACAACAAAGGCATCTG
CACAGATTATAAAGCCAGAAAAGTATAAGCAATGGATGAATGAGTTTGGATCTGTCTAAT
AAATACTTCAATAAAAAAA
