# Supplementary material for: Nontriplet feature of genetic code in Euplotes ciliates is a result of neutral evolution
Source: Proc Natl Acad Sci U S A. 2023 May 22;120(22):e2221683120. doi: 10.1073/pnas.2221683120 (PMC10235951; doi:10.1073/pnas.2221683120)
Supplement: Supplementary file 5 — Dataset S04 (GZ) [file pnas.2221683120.sd04.gz › ./nuc_alignments/cras_c31054_g1_i1++.fasta]

> cras_c31054_g1_i1++
TAGTAAGATGGGAAAGAATGAATTTCTCTACTCAAGCGCTTTCAGTGTCACTCTCTCGTA
TCTCGAGAAGGAAGTTGTGATATCCCTCCAACTGTTATCTAGGAGGTTCTACAATGTTAT
TATTCCAAAGTTTATATACAAGGTTGAGTTCTCTAATAGAATTTTCCACTATAAACCATC
ACAAAAAGTTCTCCAAATATACAATGTGGGGAGCTATTGGACTTCTTATCGTATGGTAAC
TAAATGCAAGTCTACCATTGGCCAGCAAGTGATATGCACCAAGCCAGAAAATAGAGTCTT
CATCCTTGGTGGCTACACCCACGACCAGACTCCACCTGCTATTTGGGAGTTCAACGAGAA
GAAAGAAAAGATGGTTAAAAGGATTAGAATGAAGCAAGGCAGAAAATTATTTGGCTGTGA
ATCCTTCAATGGTTATATCTATATTGTAGGAGGCAAACTTCAGATCAGCAACCAAGCAAC
AGTCACTAGTATGCGTTACAACATTCATACAAACACATTTGAAGATATCGCAATTCTGAA
TAAGAAGAGGTATGGAGCTTCTTTATGAGAGTTCAACGGAACTTACCTTTACGCCTTTGG
TGGCCATCGTCCGAGCAACATTAATTACTCAAAGACTTCCTTTGAGAGAATAAAGTTCTC
AGAGATGAGGAGCACCACATATTGGGAAGACATCGAGTTCGATGTTGGAGTTCTAGAAGC
TGAGAACTATATCTCTTGAGTTCCACTTAATAGTACAGAGATCATGATATTTGGAGGCCA
GAAA-AACCACCTTAAGTATGATGATGTCTACATCTATGATGTAGACCTCAACATTTTAA
TTAAAGATGATGATTGACCTCTTAAACAAGCAGACTTTTTTGAGATGAGAAATGTCATCT
TTACAGATACTAAGAAGAAATTCATAATTGCTGGGGCTTACTATATCCATGAGTTCGATG
GTACTTGTAGAAGGTGGAAGCTATTAGGAAAATCGATTTCTCACAAGTATATGAGCCTAC
ATAATCTGGAAACTTCCAAAAATCGCCTGAAGTTCAATTCTTTGAAAAAAGAGAAAACAC
TGAGACAATATCAGCCAAGGACTTTTTCATTTGAGTCAGCGTTCTCTTAATTCTACTAGT
ACTAGAAAGTATTAGAGGCCTAAAAGAATTTTAGGCCTAATAGATACTTTCTGATCAATA
TTGTAAAGAATTGGGGTCTGAAAGATCTTGGTTCTTTCCGAGGAACTAGGGTAATTTAGT
GAGAAAGAGTCCCAGGATTATTGTGTTTACACATTAGAGCCCTTTGGTTGTCTGAAAAAT
TCCAAATGTTCAGAATATAGCTCTAATGGGCCTTCTCCTCCCTCTCTCTTACGCTCTCAT
ACCCTCATCAGATCTCATAAAATCCCTTTTCTACTATTTTTCTAAAATTCTTCAACTCAA
AAAAAAAAAAAAAA
> minu_c9501_g1_i2
-------ATGGGAAAGAACGAATTCATTCACTCCAGTGCCTTCAGTGTCACTCTCTCCTA
CCTCGAGAAGGAAGTTGTGATCTCCTTACAGCTTCTCTCCAGAAGGTTCTACAATGTGAT
AATTCCTAAGTTTATTTACAAAGTTGAGTTCTCGAATCGAATTTTTCACTATAAGCCAGC
CCAAAAAGTTCTGCAAATATATAATGTTGGGAGCTATTGGACTTCGTACAGGATGGTCAC
CAAGTGTAAGTCTACCATCGGCCAACAAGTCATTTGAGTGAAGCCGGAGAATAGAGTCTT
CATCCTTGGTGGCTACACTCATGACCAGACAGCCCCCGCAATTTGGGAATTCAAGGAGAA
AAAGGAAAAGATGGTCAAAAGGACAAGAATGGACCAAGGCAGACAACTCTTTGGCTGTGA
AGCATATAATGGAATGATCTATATCGTAGGCGGGAAGCTCCAAACTACCAACCTCGCCAC
CGTCACATGCATGCGGTATAATATATACACGAATAAGTTCGAAGAGATTGCAATTTTGAA
TAAGAAGAGGTTCGGAGCCTCGCTTTGAGAATTCAACGGAACCTACCTCTACGCCTTTGG
TGGGCATCGGCCGAATAACATCAATTATTCAAAAACTTCTTTCGAGAGGATAAAGTTCTC
CGAGATGAGGAGCACCACCTACTGGGAAGATATTGAGTTTGACGTTGGCATCCTCGAACC
GGAGAATTACCTCTCGTGAGTTCCCCTAAACAGTACGGAGATTATGATCTTTGGGGGTCA
GAAATAATAATCTCAAATATGATGATGTTTATATCTATGACGTCGATCTTAATATTTTAA
TTAAGGATGATGATTGCCCTCTTAAGCAAGCTGATTTCTTTGAGATGAGGAATGTTATTT
TTACGGATACGAAGAAGAAGTTCTTAATTGCAGGCGCGTACTATATTCATGAATTTGATA
CGACTTGTAGAAGGTGGAAGCTACTGGGGAAGTCCATATTTCATAAGTACATGGGGCTGC
ATAATTTAGAGACGGCGCAGAGCAGGCTGAAGTTTAATACGATAAAGAAAGAAAATACTC
AAAGGCATACTCAACTTCGATCATTATCTTTCAACT------------------------
---------------GGGCATAAATTAACTCCGACCC------ATGATTTGTCACTGATG
T----AGGCACGGGAGTTCAGTAGTAATTGACTTTTCAGCAGG--------------AGT
GAGAAG------------------------------------------------------
------------------------------------------------------------
--------------TTATAAGGTCCTCTTAATACATTTATATTATAATTTAACAA--GGA
AAAAAAAAGAAAAA
