# Supplementary material for: Nontriplet feature of genetic code in Euplotes ciliates is a result of neutral evolution
Source: Proc Natl Acad Sci U S A. 2023 May 22;120(22):e2221683120. doi: 10.1073/pnas.2221683120 (PMC10235951; doi:10.1073/pnas.2221683120)
Supplement: Supplementary file 5 — Dataset S04 (GZ) [file pnas.2221683120.sd04.gz › ./nuc_alignments/eury_eury_c5235_g1_i1.fasta]

> eury_eury_c5235_g1_i1
CCCGGATATAATTTTAAAAAAGAGTAAATAAAATGACCCTTGGAAAGCCAGTGATCAAAC
AGGTGGAAATGGAGGATGAAATGAGAGACTTTGCCATCAGCCAGGCCATTGATGCTCTTG
AGAAAGCATCCACTGAAAGGGACGTCGCATCTCTCCTCAAGAAAAATTTTGAAGAGAAAT
ACGAGTCAGTGTGGCACTGCATCGTTGGCAGGAATTTTGGAGGTTTCGTAACACATGAGA
TCAGCAGATACATTTACTTCTATATTGGCCAGAAAGGGTTCCTCATTTTCAGTACTCCTA
GCTAAGCAGTCAAATATATACTTAGTTGTAATATTTAAAATACCATTCTCTCGTTCCACA
CTACTCGCAGGTATGAATCAACGACTCGCACACAAATATTTTAT
> rari_c26760_g1_i1
------------TTTAAAAAA---CAAATAAAATGACTTTGGGAAAGCCAGTTATCAAGC
AGGTCGAAATGGACGATGATATGAAGCAGTTTGCAATCGACCAGGCTATTGAAGCTCTTG
ATAAGGCCACAACTGAAAGAGATGTAGCCTCTCTGCTCAAAAAGAATTTCGAAGAAAAAT
ACCAATCAGTATGGCACTGCATCGTAGGCAGGAATTTCGGAGGCTTCGTGACCCACGAAA
TCGGCCACTACATCTACTTCTACATTGGGCAGAAGGGATTCCTCATTTTCAGCACTCCAA
GCTAAACCAATAACTATA---------GCAGTCTTG---------------------ACC
CTA---------ATAAACCTATAAATGAAAAAAAAA--------
