# Supplementary material for: Nontriplet feature of genetic code in Euplotes ciliates is a result of neutral evolution
Source: Proc Natl Acad Sci U S A. 2023 May 22;120(22):e2221683120. doi: 10.1073/pnas.2221683120 (PMC10235951; doi:10.1073/pnas.2221683120)
Supplement: Supplementary file 5 — Dataset S04 (GZ) [file pnas.2221683120.sd04.gz › ./nuc_alignments/cras_c4088_g1_i1++.fasta]

> harp_c43180_g1_i1
---------------------------AATTA-----------------AGATACTTTCA
ATGGCAGGAGCTAAAGGAGGAAAGGGCGGAAAAGGAGGCAAAACTGGAGGTGGAAAAAGC
AAGAAGGCTTCCAAGAGCAGATCTATCAGAGCAGGGTTACAGTTTCCAGTCGGAAGAATC
CACAGACTTTTGAAAAAGAGAGTGAATGCTCATCAAAGAGTCGGAGCAACAGCTGCCGTT
TACAGTGCAGCAATTCTCGAGTATTTGACAGCTGAAGTTCTTGAGCTTGCTGGAAACGCC
AGCAAAGATTTGAAGGTGAAAAGAATTACCCCAAGACACCTCCAGTTGGCCATCAGAGGA
GATGAAGAGCTAGATTCTCTGATCAAAGCAACAATTGCTGGCGGTGGAGTTATCCCCCAC
ATTCACAAGTCTCTTCTCACCAAGGGAGGAAGAAAGTTTGACCAGTTCCAGAA-------
------------------------------------------------------------
---------------------------------------
> petz_comp25317_c0_seq1
------------------------------------------------------------
------------AAAGGTGGAAAAGGAGGAAAAGGTGGAAAGACCGGAGGAGGAAAAGCA
AAGAAGGCTTCCAAGAGTAGATCAGTCAGAGCAGGACTACAATTCCCAGTCGGAAGAATC
CACAGATTCTTGAAGAAGAGAGTTCACGCTCATCAAAGAGTAGGAGCAACTGCAGCTGTT
TACAGTGCCGCCATCCTTGAATATTTGACCGCAGAAGTGTTGGAACTCGCAGGAAACGCC
AGCAAGGACTTGAAGGTTAAGAGAATTACCCCAAGACATCTGCAACTAGCCATCAGAGGA
GATGAAGAATTAGATTCCCTCATCAAGGCAACCATTGCTGGAGGTGGTGTCATCCCACAT
ATTCACAAGTCATTGTTGGCCAAGGGAGGAAAGAAGTTCGACCAATACCAAAGAAGACTC
TTCTAAGTAGCTCAGAGGTGGTAACGGCCAGATCTCAGACAGCCACAGACTCTAATTGAT
AAATTTTGCTTTTAAGAGAGCCTATTAAATAAAAAAA--
> foca_c26362_g1_i2
CTAAACACAAGTTTTAGTATAAATGGAAATTAGATTGAAAGCAATGACTAACTTGTTCTA
TAGGCCGCAGGTAAAGGAGGTAAAGGTGGTAAAGGAGGTAAAGTAGGAGCTGGAAAGACT
AAGAAAGCTTCTAAGAGCAGATCCGTGAGGGCAGGACTTCAATTCCCAGTTGGAAGAATC
CATAGAATGCTCAAGAAGAGAGTTAGTGCCACTCAAAGAGTTGGTGCTACTGCTGCCGTC
TACAGCGCAGCTATCCTAGAGTACTTGACAGCCGAAGTTTTAGAACTCGCTGGTAATGCT
TCAAAGGACTTGAAGGTTAAGAGAATTACTCCAAGACATCTCCAACTAGCTATTAGAGGA
GACGAAGAGTTGGACTCACTCATCAAAGCCACCATCGCTGGTGGTGGTGTAATCCCACAC
ATCCACAAATCCTTGCTAACTAAGAGCAGCAAGAAGTTCGATCATTTCCAAAAGAGACTC
TTCTAAGGA-TGAAAGAATATTGATCTAGGGAT---------------GTTTCCGTTAAT
AATTTTGATCAATAAGATTTTACAATTCAAAAAAAAA--
> cras_c4088_g1_i1++
---------------------AAATTCATTTACGTAAAAAATAAAGA--AAAT-------
--GGCAGCCGGAAAAGGAGGTAAAGGAGGTAAAGGTGGCAAAGTAGGCCAAGGCAAATCC
AAGAAAGCTTCAAAGAGCAGGTCCGTTAGAGCAGGTTTGCAATTCCCAGTTGGAAGAATC
CACAGAATGCTCAAAAAGAGAGTCAGTGCTACTCAGAGAGTAGGAGCTACTGCTGCAGTT
TATTCAGCTGCAATTCTTGAGTATCTCACTGCTGAGGTTCTTGAGTTGGCTGGAAATGCA
TCAAAGGATTTGAGAGTAAAGAGAATTACTCCAAGACATCTCCAGTTGGCCATCAGAGGA
GATGAAGAGCTTGACTCACTCATCAAGGCTACAATTGCTGGTGGTGGTGTGATCCCACAT
ATCCACAAGTCCTTGTTGACTAAGACAGGAAAGAAGTTTGACAACATCCAGAAGAAGCTG
TTCTAAAGAGCGATAGAATTCAGA-----GGAGATCGGTGACTCA---GGTTCCGTTAAG
CAATTTGAATCATAAAAATTTCCATAAAAAAAAAAAAAA
