# Supplementary material for: Nontriplet feature of genetic code in Euplotes ciliates is a result of neutral evolution
Source: Proc Natl Acad Sci U S A. 2023 May 22;120(22):e2221683120. doi: 10.1073/pnas.2221683120 (PMC10235951; doi:10.1073/pnas.2221683120)
Supplement: Supplementary file 5 — Dataset S04 (GZ) [file pnas.2221683120.sd04.gz › ./nuc_alignments/eury_eury_c7903_g1_i1.fasta]

> octo_c37369_g1_i1
CCGGAATTAATATATAATTATAATATATTAAATATGTTAGCCACAAAGACACTCATCAAA
AAGATTAATAAGGCAATACAGAAGACCTCATATAGGCAATTTGGCTTTATGCAAGAGTAT
AATGACAGAAAGAATAAGAAACTAATCAATAATATTCTTGTTACTGAAGAACAAAGGTTC
TGGCTCACTTCTGCAAGACCAAGTAATTTCGGAGATCATCTTGATACAAAAACGAAAGTA
GATAATTGGTTTGATGAAAACAGACTTTGGAACGAAGAGTCTAAAGATTATGAAATCAAA
AGAGCCCAAATTTATATGCTTCATGGTCTCGTTTTATCAAACTACGTCTTGGGAGTCAAA
ACTGTCGCAACAGTCGTGTACAATCAAATGATTACAAGAGTCAGATACATTAGAGATTCG
TATAAAGAACTGAATATCAAAGAGCTCCCACCAGGTGAGGTCCTCCAGACTTCATGGAAC
GGAGAACTCATCTTCGTGAGAAGACTTACTCCAAGTGAGGTTGCACACTCAGAAGCAGCA
AAGCCGAGCGAGCTACTCGATAGAGAGACAAAACCATTTTTGTCAGTAGCAACATCAAAG
AACTCAACAATTCTTGTGTGCTCTGCAATCTGCACACATTTGGGATGCATTCCAGTTCCA
TACTTAGGAGCACATAAAGGATGGGTATGCTTGTGCCACGGATCTGTCTTTGATAAATAT
GGTAGAGTTAGACAAGGTCCAGCTCAAAGAAATTTACCAGGTATTAATAACACCGAATAC
GATGGAATTCTCTGTATTGAAGAAATGGTCTTTCCTAACGAACCAGATGGATACTTATAT
GTCTAAAGCAAATATGAATGAGTTTGGTATAATGCAGATTCTAAATAGTTCAACATCTAT
AAAAAAAA-------
> raik_c13937_g1_i1
--------------------------AATAAATATGCTTACTTCAAAGCTGCTACTCAAA
AAACTGTATAGAACCACTCCTAAGGTCCCATTCAGGTCATTCGGCATCATGCAAGAGTAT
AATGAAAGGAAGAACAAGAAATTGACCAATAACATTTTGACAACCGAAGAACCAAGATTC
TGGGTCACTTCTTCTAGACCATCCAATTTCGGAGACCACTTGGACACAAAGACAAAGGTT
GACAACTGGTTCGACGAGAACAGACTTTGGAATGAGGAGAGCAAAGACTACGAAATCAAG
AGAGCCCAGATCTATATGTTGCAAGGATTCGTAATGTCTCTATACGTCCTCGGAGTCAAA
ACTATTGCCACCGTCGTGTACCATCAAATGATCACTAGAGTTAGATATATCAGAGACTCA
TACAAAGAATTGAATATTAAAGAGCTTCCTCCAGGTGAGGTCCTCCAGACTTCATGGAAT
GGAGAGCTTATCTTCGTTAGAAGGCTAACCCCAACAGAGGTACAGCAGTCAGAGGCCGCA
CCACCAAACCAGATTTTGGATAAAGAGTCAAAGCCATTCTTGTCCCCAGCTACTTCTCAA
AACTCGACTATTTTGGTATGCTCAGCTATCTGCACCCATTTAGGATGTATTCCAGTGCCA
TATTTAGGTGCCCATAAGGGTTGGGTATGCTTGTGCCACGGATCTGTGTTTGATAAATAC
GGAAGAGTTAGACAAGGACCAGCTCAAAGAAACTTGCCAGGTATTAACAATACTGAGTAT
GATGGAATTCTGTGTATTGAAGAGATGGTCTTCCCTAACGAGCCTTCAGGATACCTCTAT
GTCTAAACG----AAATGGGAGTTCAATAATAATGCTTTCCTGAATA-TTCAACACC---
---------------
> petz_comp28089_c0_seq1
----------------------------TAAAAATGTTCGGATCAAGAATTATGATGAAA
AAATTTAGAAAAGGCATGAGTATGTTCAATACTCGGTCTTTCGGAATCATGCAAGAATAC
AACGACAGAAAAAATAAGAAACTGATTAATAATATCGCTGTCAATGAGGAGCCAAAATTC
TGGTTGACCTCATCCAGGCCAAGCAACTTCGGTGATCACTTGGACACAAAGACAAAGGTA
GATAACTGGTTCGATGAAAACAGGTTGTGGAATGAAGAAAACAAGGACTACGAACTCAAG
AGAGCACAAATTTATATGATCCAAGGATTCGTTCTATCATCTTATGTATTGGGAATCAAG
ACTATTGCATCCGTCGTGTATCACCAAATGATTACGAGAGTTAGATATATCAGAGACTCA
TACAAGGAATTGAATATTAAAGAACTTCCTCCAGGTGAGACTCTCCAGACTTCTTGGAAT
GGAGAACTCATTTTCGTAAGAAGATTGACTCCAACAGAGGTATCTCAGTCTGAGGCCGCA
CCACCAAACCAGATTTTAGATAAGGAAAGTAAGCCTTTCTTGTCGCCTGCCACTGCTCAA
AACTCAACAATTTTGGTATGTTCTGCTATCTGTACTCACTTGGGATGTATTCCAGTTCCA
TATTTGGGAGCTCACAAGGGATGGGTTTGTTTGTGCCATGGATCTGTGTTTGATAAGTAT
GGAAGAGTAAGACAGGGACCAGCTCAAAGAAATCTACCAGGTATTAATAACACAGAATAC
GACGGAATCTTGTGTATCGAAGAAATGGTCTACCCTAATGAACCAGATGGATTCCTGTAT
TGCTAA------------------TGATAATGA----ATGGCTAACATTTTAATTTCAAA
AAAAA----------
> harp_c38114_g1_i1
----------------------------------TGTTAGCATCGAGAACAGTCTTGAGA
AAGATGAGCAAGTGAATGCAGAGACCTGCCTTCAGACAGTTTGGCTTCATGCAGGAGTAC
AACGAGAGGAAGAACAAGAAACTCACAAACCACCTCCTCGTTATGGAAGAGCCGAGATTT
TGGCTGACCCCCTCCAGACCCAGTAACTTCGGAGACCACTTGGACGCAAAGACCAAGGCC
GACAACTGGTTCGACGAGAACAGACTGTGGAACGAAGAGAGCAAGGATTACGAGCTCAAG
AGAGCGCAAATGTACATGCTCCATGGGTTCGTCATTTCGTTCTATGCTCTCGGAGCCAAG
ACCGTCGCGACCGTCGTGTATAATCAAATGATCACGAGAGTCAGATACATCAGAGACTCG
TACAAAGAACTCAACATCAAGGAGCTGCCACCGGGTGAGGTCCTGCAGACCTCCTGGAAC
GGAGAGCTGATCTTCGTCAGAAGACTGACTCCGACTGAAGTCCAGCAGTCCGAAGCAGCG
AGACCAGCAGAGATTCTCGATAAAGAGTCGAAGCCGTTCTTGTCCCCTGCCACTTCGCAG
AACTCGACGATCTTGGTGTGCTCGGCCATCTGCACGCACTTGGGCTGCATCCCCGTGCCG
TACTTGGGAGCGCACAAAGGCTGGGTCTGCCTGTGCCACGGGTCAGTGTTCGACAAATAC
GGAAGAGTGAGACAGGGACCCGCCCAAAGAAACCTCCCAGGTATTAATAACACGGAGTAC
GATGGAATTTTGTGCATTGAAGAGATGGTCTTCCCCAACGAACCTGATGGCTTCCTCTAT
GTGTAAACG--------TTGGCTTAGATAATA------------ATGCTTCTGCCAATAA
AAATA----------
> eury_eury_c7903_g1_i1
----------TATTTATAATTATAATATTAAATATGCTAACCACTAGACCACTGCTGAGG
AAGATCAATAAAAGCATCCAAAACATGCCTGTTAGACAGTTTGGATTAATGCAGGAGTAC
AATGAGAGGAAGAACAAGAAGCTGATTAATAACATTGCAGTCACCCAGGAACCCAGATTC
TGGCTCACCTCTTCTAGACCAAGCAACTTCGGAGACCACTTGGACACTAAAACTAAAGCT
GATAATTGGTTCGATGAAAACAGACTCTGGAACGAGGAGAACAAGGAATACGAAATCAAG
AGAGCACAAATGTATATGCTGCAGGGATTCGTTATTTCTGGATACGTCCTTGGTGTCAAG
ACTATTGCAACCGTGTGTTACAATCAAATGATTACTAGAGTTAGATATATCAGAGATTCT
TACAAAGAATTGAATATTAAAGAACTCCCACCAGGTGAGGTACTCCAGACTTCATGGAAT
GGAGAGCTTATCTTCGTAAGAAGACTGACTCCTTCCGAGGTATCATTCTCCGAGGCCGCT
AAGCCAAGTGAAATTCTTGATAAGGAATCCAAGCCATTCTTGTCGCCTGCCACTTCACAA
AACTCAACAATCTTGGTATGCTCAGCAATCTGCACTCATTTGGGATGTATTCCAGTTCCT
TATTTGGGAGCCCATAAAGGATGGGTTTGTTTATGCCACGGATCTGTGTTTGATAAATAC
GGAAGAGTAAGACAGGGACCAGCTCAAAGAAACTTGCCAGGTATTAATAACACTGAATAT
GACGGAATTCTCTGTATTGAGGAAATGGTCTTCCCAAATGCCCCAACAACTCATTACTAT
GTGTAAAGCAGCGAGAAAGTTAATGCCTAATAA----GCTTTCTATATTTTCAACTTAAA
AAAAAA---------
> foca_c30152_g1_i1
------------------------------AATATGCTAGCCACAAGGCCTTTATTAAGG
AAAATTAATAAGTGCATTACTACTGCTTCTGCAAGAAACTTTGGTATTATGCAGGAATAT
AATGAGAGAAAGAATAAGAAATTGATTAATAATATCGCTGTCACTTCAGAGCCAAGATTC
TGGCTTACTTCTTCTAGACCAAGTAACTTCGGAGATCATCTTGATACTAAAACTAAAGTA
GACAACTGGTTTGATGAAAACAGGTTGTGGAATGAGGAGAATAGAGAATATGAAATTAAG
AGAGCTCAAATTTACATGTTGCAAGGTTTCGTTATGTCATCATATGTCATCGGAGTCAAA
GCTATTGCTACCGTCGTGTACAATCAAATGATTACTAGAGTCAGATATGTCAGAGACTCA
TACAAAGAATTAAACATTAAGGAACTTCCTCCAGGTGAAGTCCTCCAGACTTCTTGGAAT
GGAGAATTGATTTTTGTTAGAAGATTAACTCCATCTGAGGTCACTTTCTCTGAAGCTGCC
AAGCCTAGAGAGATTTTAGATAAAGAATCAAAGCCTTTCTTGTCACCTGCTACTTCTCAG
AACTCCACAATTCTGGTATGCTCAGCCATTTGTACTCATTTGGGTTGTATTCCAGTGCCA
TACTTGGGAGCTCATAAAGGTTGGGTATGTTTATGTCATGGATCAGTATTTGATAAGTAC
GGAAGAGTTAGACAAGGACCAGCACAGAGAAACTTACCAGGTATTAATAACACTGAATAC
GATGGAATTCTGTGTATTGAGGAAATGGTCTTCCCTAATGAGCCAGAAGGATTCTTGTAT
GTGTAGAA-------AATTGCATGTAATAGAAA--------TATATATTTCA------AA
AAAAA----------
> minu_c24485_g1_i1
------------------------TAATTAAATATGCTGGCCACTAGACCATTATTGAGG
AAAATTAATAAGTCTATTACCACCGCTTCCTCCAGGAATTTCGGTATCATGCAAGAGTAC
AATGAAAGGAAGAACAAGAAGCTCATCAATAACATCGCCGTTACTGAAGAGCCAAGATTC
TGGCTCACTTCTTCCAGACCTTCTAACTTCGGAGACCATTTGGATGCTAAGACTAAAGTT
GACAACTGGTTCGATGAAAACAGATTGTGGAATGAGGAGAACAAGGATTATGAAATCAAG
AGAGCTCAGATCTATATGCTCCAGGGATTCATTATGTCATCCTACTGTCTTGGTATCAAG
GGAATTGCTACAGTCGTGTACAATCAAATGATCACAAGAGTCAGATATATCAGAGACTCA
TACAAAGAATTAAACATTAAAGAACTCCCACCTGGTGAGGTACTCCAGACCTCATGGAAT
GGAGAACTCATCTTCGTCAGAAGATTGACTCCTTCCGAAGTCACTCAATCTGAAGCCGCC
AAGCCAAGTGAAATTTTGGATAAAGAGTCTAAGCCTTTCTTGTCGCCAGCAACTTCACAA
AACTCTACCATCCTCGTATGCTCAGCCATCTGTACCCATTTGGGTTGCATCCCAGTCCCA
TACTTGGGAGCCCATAAAGGATGGGTTTGCTTGTGCCATGGATCAGTATTTGATAAATAC
GGAAGAGTTAGACAGGGACCAGCCCAAAGAAACCTCCCAGGTATTAATAACACTGAGTAC
GACGGTATTCTCTGTATTGAAGAAATGGTCTTCCCTAACGAGCCAGCAGGATTCTTATAT
GTATAAGAGGGAAATATTTTGCGAGTAAAAGAA--------CTAATATTTCA------AA
AAAAAGATCGGAAGA
> rari_c14970_g1_i1
----------------------------TAAAAATGTTAGCCTCAAGACCTCTTCTAAGG
AAGATGAACAAGTCGATTGCTACTGCTTCCTCCAGAAACTTCGGAATCATGCAGGAGTAC
AACGAGAGGAAAAACAAGAAACTCATTAATAACTTGGCTGTCACCGAAGAACCAAGATTC
TGGCTGACTTCTTCCAGACCCAGCAACTTCGGAGACCACCTCGATACAAAAACTAAGGCT
GACAACTGGTTCGATGAGAACAGATTGTGGAATGAGGAGAACAGAGACTACGAAGTGAAG
AGAGCCCAGATGTACATGTTGCAAGGTTTCATCATGTCTTCCTACTGCCTCGGTGTCAAA
ACCATTGCTACTGTCGTGTACAATCAAATGATTACCAGAGTCAGATACATCAGGGATTCC
TACAAAGAACTCAACATCAAAGAGCTCCCACCAGGTGAAGTCTTGCAGACTTCTTGGAAT
GGAGAACTCATTTTCGTGAGAAGACTGACTCCTTCTGAAGTGCAGCAGTCTGAAGCAGCC
AAGCCAAGTGAAATCTTGGATAAGGAGTCTAAGCCTTTCTTGTCGCCAGCCACTTCCCAG
AACTCTACCATCTTGGTATGCTCTGCCATTTGCACCCATTTGGGATGCATCCCAGTCCCA
TACTTGGGAGCCCATAAGGGATGGGTCTGCTTGTGTCACGGATCAGTCTTCGATAAGTAC
GGAAGAGTCAGACAGGGACCAGCCCAAAGAAACTTGCCAGGTATTAATAACACTGAATAC
GATGGAGTTTTGTGCATTGAAGAAATGGTGTTCCCCAATGAGCCAGAAGGATTTTTGTAT
GTGTAAATG------ATTTGGGTCATACAATAA----CCTCTTAATATTTCAACATTTAA
AAAAAAA--------
