# Supplementary material for: Nontriplet feature of genetic code in Euplotes ciliates is a result of neutral evolution
Source: Proc Natl Acad Sci U S A. 2023 May 22;120(22):e2221683120. doi: 10.1073/pnas.2221683120 (PMC10235951; doi:10.1073/pnas.2221683120)
Supplement: Supplementary file 5 — Dataset S04 (GZ) [file pnas.2221683120.sd04.gz › ./nuc_alignments/cras_c12698_g1_i1+cras_comp8273_c0_seq1+.fasta]

> rari_c8236_g1_i1
AAT--------AAGTTATACAAAACC------------AATATGAAGAGGGACTACGACT
ACCTGTTCAAAATAGTGATCATTGGGGACTCCAACGTGGGCAAATCTTGCCTCCTCATCA
GGTTTGCCGACGACTGCTTTACCGAGAACTACATCACCACCATTGGAGTTGACTTCAGGT
TTAGAACTCTCAAGGTGGCCAAAAAGAACGTTAAACTGCAAATTTGGGATACTGCTGGGC
AGGAGAGGTACAGGACGATCACCAATGCGTATTACAGGGGGTCGGACGCCATCATCCTCG
TCGCTGATTGCAGCAACAAGCAGAGTTTCGATAATATTCCTGACTGGCTGAATGAAGTGA
GCAAGTACACCGAGGAGGATATCCGCAAAATTCTTCTCGTGAACAAAAGTGACCTAGACG
ATGACCTTAAGCAGGTCACCGAAGCCGACATCACCAAGATGGCCAAGGAGCACGAGTTGG
AGATCCTGGACGTCAGCGCCAAAACCGGGAAAAACGTCGATGAGGCATTTTTGAAGGTTA
CCAAGTCCCTCATGGATAAAAGAGACAAAGAGGAGGAAATGGGCACTGTCAAGAAGCCAG
GTCCAAGAAGCAAGAACAAGCTCTTCGCCCAGAAGAAGACTAAGCATGAGAGCTGATGCT
AAGGTATTCGCTTAATTTCTGTTATAAATTCAACTGACA---------------------
------------------------------------------------------------
-----------------------------------------AAAAAAAA
> eury_eury_c29018_g1_i1
GATCTGCCTGGAAATATTTATTAATCTAGGTTCAAATGAGCATGAAGAGAGACTATGACT
ATCTGTTCAAGATAGTCATTATTGGAGACTCAAATGTTGGCAAATCATGCCTTCTTATCA
GATTTGCTGATGACTGCTTTACTGAGAACTACATCACTACCATCGGAGTCGACTTCAGAT
TTAGAACCCTGAAAGTTGCTAAAAAGAACGTTAAACTTCAAATTTGGGACACAGCAGGTC
AAGAGAGGTACAGGACGATAACAAATGCGTATTATCGAGGATCAGATGCCATTATCCTGG
TTGCAGACTGTAGTAACAAGCAGTCCTTCGACAACATCCCCGACTGGCTGGGAGAAGTCA
CCAAATACACAGAGGAGGATATTCGCAAAATCCTGCTTGTCAACAAAGCAGACTTGGATG
ATGACTTGAAGCAGGTCACTGAGTCAGATATTGCCAAGATGGCCAAGGAGCATGACCTCG
AGATCATTGATGTCAGTGCCAAGACAGGCAAGAATGTAGACGAGGCCTTCCTCAAGGTTA
CCAAGTCTCTAATGGAAAAGAGGGACAAGGAGGAAGAACTCGGTTCTACCAAGAAGATCG
GCCCAAGAGGTAAAAACAAGCTATTTGCCACTAAACAAACCAAGCACGAGTCTTGCTGTT
AA-----ATCTGCAAATGAGG--TTAAAATTAACTGACAAATACCAATTAAGTTAACGAG
CTTTAAAGTAACTTTTCGTTAGAG------------------------------------
-------------------------------------ATTCAAAAAAAA
> cras_c12698_g1_i1+cras_comp8273_c0_seq1+
AAATTTTAGTAAAATTCTGTTAAA--------------AAGATGAAAAGAGACTACGATT
ACCTTTTCAAAATTGTAATTATTGGAGATTCCAATGTTGGAAAGTCTTGACTGCTCATCA
GGTTTGCAGATGACTGATTTACCGAAAATTATATCACGACTATTGGAGTCGACTTCAGGT
TTAGAACCCTCAGAGTGGAACAAAAGAACGTTAAATTGCAAATCTGGGATACTGCAGGCC
AAGAGAGGTACAGAACCATCACCAATGCTTACTACAGAGGCTCTGACGCAATTATTCTTG
TGGCAGACTGCAGCAACAAGCAGTCGTTCGAAAACATTCCGGAGTGGCTCGAAGAAGTTT
CGAAATACACCGAAGACGACATCAGGAAAATTCTATTAATCAACAAAGCCGACCTCGACG
ACGACTTGAAGCAGGTCACCGACTCGGACATCGAGAAGATGGCCAAAGAGCACGACCTGG
AAATTCTGGATGTCAGCGCCAAAACAGGCAAAAACGTGGACGAGTCGTTCTTGAGAGTCA
CGAAGTCACTTATGGAGAAGAGGGATAAGGAGGAAGAGGCTGGCACTTTTAAAAAGGTTG
GTCCAAAAGGAAGAAATAAGTTGTATGCCCAAAAGAAGACAAAGCAGGAGGGTTGTTGTT
AA-----CACTATGGCATATATTTT----CCAACTGAAG----------AAATTTGCAGA
AAAAAA------------------------------------------------------
-----------------------------------------AAAAAAAA
> foca_c30027_g1_i1
----------------------CA--------------AATATGAAAAGAGACTACGACT
ATTTATTCAAGATCGTTATTATTGGAGACTCCAATGTAGGCAAATCAGGCTTATTGATTA
GATTCGTAGATGACTGCTTTAAAGAAAATTATATAACAACTATTGGAGTAGACTTCAGAT
TTAGAACTCTCAGAGTAGCTTAAAAGAACGTTAAATTGCAAATTTGGGACACTGCAGGAC
AAGAGAGATACAGGACTATAACAAATGCATATTACAGAGGATCTGATGCGATCATCCTTG
TAGCAGATTATAGTAATAAACAATCATTCGATAATATCCCTGATTGGCTAGAAGAAGTGA
CCAAATATACTAAAGATGATATTAGAAAAATACTATTAATAAATAAATCTGATATAGACG
AAGATTTAAAGCAAGTTACAGAGGCTGATATCGCTAAAATGTCAAAGGAGCATGACCTCG
AAATCTTAGATGTTAGTGCCAAAACAGGCAAAAATGTTGATGACTCTTTCCTAAAAGTTA
CTAAATCGCTAATGGATAAAAGAGAATAAGAAGAGGAGTCAGGCACTGTTAAGAATCTTG
GTCCAAGAGGAAAGAATAAATTATTTGCTCAAAAGAAGACCAAGCAAGAGTCTTGCTGTT
AA-----TT----AAGAGCCATTTTAAATCTAACTGACAAGCGA-----AAATTTGCAAA
ATATTTAATAACCTTTCGTTAGAGCTTCAACAAGGGAAGAAGATGAATTATTAAATTCAT
TATTTGTAAATAATCTAAATTAAGGAGAAGTGCCAGTATTCAAAAAAAA
> minu_c33602_g1_i1
-TTTTTTGTAAAAATTCTGTTAAA--------------AAGATGAAAAGAGACTACGATT
ACCTATTCAAAATTGTTATAATTGGAGATTCTAATGTAGGAAAGTCATGCCTCCTAATAA
GATTTGCTGATGATTGATTCTCAGAGAACTATATTACAACAATTGGGGTGGACTTCAGAT
TCAGAACTTTAAGAGTGGAAGAAAAGAACGTTAAATTACAAATCTGGGATACTGCTGGTC
AAGAGAGATATAGAACAATAACAAATGCTTATTACAGAGGATCAGATGCAATTATTTTAG
TAGCTGATTGTAGTAATAAACAATCCTTTGAGAATATTCCTGATTGGCTTGAGGAAGTCT
CTAAATATACTGAAGATGATATTAGAAAAATATTACTAATTAATAAATCTGATCTTGATG
AAGACTTAAAACAAGTCACTGACTCAGATATTGAGAAGATGGCTAAAGAGCATGATTTAG
AAATCCTGGATGTAAGTGCTAAATCTGGTAAAAACGTGGATGAATCATTCTTGAGAGTAA
CGAAATCACTTATGGAAAAAAGAGATAAAGAGGAAGAATCCGGAACTTATAAGAAAGTAG
GACCTAAAGGTAGGAATAAACTATTCGCACAGAAGAAGAAAAAGGAAGAAGGCTGCTGTT
AA-----TCCCCGAAAA------TTAATTCTAACTGAAGAAA-------AAATTAATA--
------------------------------------------------------------
---------------------------------------CCAAAAAAAA
