# Supplementary material for: Nontriplet feature of genetic code in Euplotes ciliates is a result of neutral evolution
Source: Proc Natl Acad Sci U S A. 2023 May 22;120(22):e2221683120. doi: 10.1073/pnas.2221683120 (PMC10235951; doi:10.1073/pnas.2221683120)
Supplement: Supplementary file 5 — Dataset S04 (GZ) [file pnas.2221683120.sd04.gz › ./nuc_alignments/cras_c20112_g1_i1++.fasta]

> cras_c20112_g1_i1++
ATAATAATAATAATAATAAATTTTAATGAGCGACGCTGAGTCTAGTCAACATGAAGGTGA
ATCAAGGCTTTTTGTAAGCCCCATCGCAAGCCCAGTTGCCAGTGATAAATTAGTGAAAAA
GCTACTCAAGCTCACTAAGAAAATGACTAAGGACAAGAAGATCAAAAAGGGAATCAAAGA
GACTACGAAGGCTACTAAGAAGAAGGGATCAAAGGGATTAGTTCTAATTGCTGCTGATAT
CTCACCTGTTGATGTTTTAACACACTTGCCAATTATGTGTGAGGCTCAATCTGTTCCCTA
CATTTATGTTCCAAGCAGAGAAGCTATTGGAGGAGCTTGCAGTACCAAGAGACCAACAGC
CTGAGTATTCCTTGAATGCCCCGAAGAGGATTCTAAATCCTTCAGTAAATTTGAACAATG
TGTTAAACTTGTCAAGAAGCAGAACCCATATTTATAAGTAAAAACACAAC-TTTCAATA-
--AAAAAAAAAAAAA
> minu_c5507_g1_i1
--------------------TTATAATGAGCGATTCTGAATCAGTCAAAAATGAAGCCGA
GTCTAGGTTGTTTGTGAGCCCTATCGCAACTCCATTGGCCAGTGATAAACTAGTCAAGAA
ATTGCTTAAGCTTACCAAGAAAATGACTAAGGACAAGAAGGTCAAGAAGGGAATCAAGGA
GACCACCAAGGCCTCTAAAAAGAAGGGAGCAGATGGTTTAGTTCTAATTGCTGCTGATAT
CTCCCCTGTAGATGTATTGACTCACTTACCAATCATTTGTGAGACCCAGTCTGTTCCATA
CATTTATGTCCCAAGCAGAGAAGCCATCGGTGGAGCTTGTAGCACTAAGAGACCAACCGC
TTGAGTGTTCATTGAGAACCCAGGAGAGGATGCCAAATCTTACAGCAAATTTGAACAATG
TGTTAATATCGTCAAGAAGCAGAACCCATATTT----GTAAAAACACAACTTTTCAATGC
TTAAAAAAAAAGATC
