# Supplementary material for: Nontriplet feature of genetic code in Euplotes ciliates is a result of neutral evolution
Source: Proc Natl Acad Sci U S A. 2023 May 22;120(22):e2221683120. doi: 10.1073/pnas.2221683120 (PMC10235951; doi:10.1073/pnas.2221683120)
Supplement: Supplementary file 5 — Dataset S04 (GZ) [file pnas.2221683120.sd04.gz › ./nuc_alignments/cras_c4109_g1_i1++.fasta]

> cras_c4109_g1_i1++
-------------AAAATTTATTTAAATAACCATCATGAGTTCCCCTCCGAGCATGAAGA
AGATCGTTGAGATGCCTTCAGACGAAGAGTCTGATAACCCAAAGAAAGACATTTTAAAGA
AACCACTTGGTGATAATTCAATGGCCAGACTTTCTGAAGAAGAACAAATCGGTCAAGGAG
ACTCGGCCAAAGATTACCAATATGAATTCATCATGCATGTCTGAAAGCCATATAAATAAA
ATCGTTTACTTCTTGATCAAGAACGGGTATGTCAGAGAGAGGACGCCGTTCTGTAAACAT
GGAATCAGGTCTTGCCACCTCAACTCGCTCGAAGCGTTTTGCACCAACTTCTTTTATGGA
TTCATGACCAAGGCAGTGATTAATATCCTCCTTGGATTGATGAGCCCCAGGAAGAAGCTG
GTCAACAACATCATTGACTTATTCTCAGCCGACTGCATGAGCTTTTGCACATTCTTGGGA
GCCCTGAGCGGCCTCTACAAGTTCTCGATGTGCACGCTCAGGAGAATCAGAGGTAAAGAC
GACGAACTAAATTCCTTAATTTCTGGGGCTCTTGCCGCACTTTCGATGATGCTCGACAGC
TCGAAGTCACGGAAGAAGTTCATCCTGATGTACTTGTTCTGCAGATCGCTAGAAATGCTG
GTCAACGTGCTGGACAAGAAGAAGCTTATTAAGAAAATCAAGTACTTCGAATGCTACATG
TTCGGGCCCACACTTGGCTATTTGTTCTACGCCTACATGTACGAGACGGAATGTTTCCCT
AAGGGAATAGATAAAGCGTTTTTGTCGACCAGCAAGCCCACCAACAGGGAGTACTCCATG
TTTGAAGATATCTTCCAAAGACAAGGAAAAATCTACTTCCCAGGTGCAGCCAAGAAGATT
AGACTCTAATC--------TTATTAG--TTTTAGGTTTAAAAGTGCTTAAATTACGTCGA
TTTCCGAATAATCGTCTTTGTTCTAGAGTTTCTTTCAATTTTAAAAAAAAAAAA
> minu_c21630_g1_i1
TTTTATTTGAAATAGAATTTTAATACATACTAGAAATGAGCACTACAAGAAGCCTTAAGA
AGATAACTGAGATGGCCTCAGATGAAGAATGTGACAACCCCAAGAAAGATATTTTGAAGA
AACCCTCAGGAGATAATTCCTTATGCAGATCTCAGCAAGAGGAGCAGATTGAGCAAGGAG
ATTCTGCCAAAGATTACCAGTACGAATTCATTATGCATGTTTGAAAGCCTTATAAATAAA
ATCCTTTACTTCCTTATCAAGAATGGGTATATCTCTGAAAGGACGCCTCACTGTAAACAT
AGCATCAAGTCATGCTATTTGAACTCTTTGGAGGGTTTCTGCACCAACTTCTTCTATGGG
TTCATGACAAAGGCTGTAATCAATATCCTCCTTGGGTTGATGAACCCGAAGAAGAAGCTT
GTAAACAATATCATCGATCTATTCTCAGCCGACTGCATGAGCTTCTGCACCTTCCTTGGG
GCTTTCAGTGGAATCTTTAAGTTCATGATGTGTACTCTGAGAAGAATCAGAGGTAAAGAT
GATGAGCTAAATTCTTTAATTTCCGGTACCCTTGCCGCAATTTCACTTCTATTCGACAAT
TCGAAATCCAGGAAGAAGTTCATAGTCCTCTACCTATTCTGCAGATCACTTGAAATGTTA
GTAAATGTTCTAGATAAAAAGAAATGGATTAAGAAAATAAAATACTTTGAATGCTATATG
TTTGGCCCAGTGTTAAGCTACCTTTTCTACGCTTATATGTATGAAACTGAATGTTTCCCT
AAAGGAATAGATAAGGCTTTCCTTTCTACCAGTCAGCCTACCAACAGGGAGTACTCCATG
TTTGAAGATATTTTCCAAAGACAAGGAAAAATCTATTTCCCAGGATTTGCCAAAAAGCTC
AAGCCATAAATACTCAAAATAATTAGGATTTTTAGGATGAATGTGCTGAAATTACGTCG-
---------------------------------TTCAACTGAAAAAAAAAGATC
