# Supplementary material for: Nontriplet feature of genetic code in Euplotes ciliates is a result of neutral evolution
Source: Proc Natl Acad Sci U S A. 2023 May 22;120(22):e2221683120. doi: 10.1073/pnas.2221683120 (PMC10235951; doi:10.1073/pnas.2221683120)
Supplement: Supplementary file 5 — Dataset S04 (GZ) [file pnas.2221683120.sd04.gz › ./nuc_alignments/eury_eury_c17667_g1_i1.fasta]

> eury_eury_c17667_g1_i1
ACCATAATAAGTAAATTTCCTATAATAATTTAAACCACTTTTAAAGATGAAAAGGATCAC
GGAGTGCAGAGAGAGTCGGAATGAGCATGAGCTCATGGAAAACCAACCTCTCGCTTTTAG
ATTTATTAGAAACGAAGAGAAAGGACTCGAATATTTCCCAGCAAGTATTATCGAGAAAAC
TGATGGTGAGGGAAATACGCATAATGACTTGAGAATTTTCCACGAAGCTATTAGTAGGCC
AGACATT----CCTCTGAATGCTGATTCTCTTGTCCACCAGATGAAGAACGCCAACGCTA
AGATGCTGTTTTGTATTACTATGTACAATGAGAACTTCGGCCAGCTGCTTCAGTCTATGG
CTGGGTGCATCAGAGCAGTAATCGAACTTGTAAACTTGAGAAGGTCTGAATACAGCTCCA
ATCAATTCGCTATTGTTCTAATCTGCGATGGTATCGACAAGGTAGATCAAGCCTTCATGG
ATAAGCTAGAAACCTACAGTCTCTTCGACCCAGATTTGTGTATCAACACCGTCCTCAAAA
CTGACATCAACGATGATCACGTAAAGAGGACTTTTGAGAAGAAGGACACCACACTAGATT
ATGAGAGGAATGGGAGAGCAGCCAAAAGGTACTCGTATGCCACTCCCAATGTCGGCCACA
TCTTCAGTAAGAAGCTGAACTCCGAGACCATGACCAGGATGTTCGATAACTTGGATGACG
ATGGCACCTACGAATGCAATCTGCATGATGGAAAGGGTTCACCAAGTAATTGGCTCACTA
GTAGTGGCAAGTACGAGATCCCCGACATCGACTTTTATTTCTGCGCTAAGCATGAGAACA
GAGGAAAGATTGAATCACACTTGTGGTTCTTTAAGGGATTCTGTGCTTATATTAATCCTG
ACTACTGTCAAATGATTGATATTGGTACAGTTCCACTGAAGCAGTCCATCTCCACCATCT
GTAGGTACATGGATAGATACGACCAAGTCGGAGGTGCCTGTGGTGAGATTGAGGTCTTCG
AACCTACAGACAAAGAACTTGGCTACCCAGAAAGAGTTGGCGAGGATGATGAAGGTAATC
CAATCTATAGACGCAGAAATTGCTGGCAGAGGTTCGAGGCCAAGTGTCTCGTTATCGCTC
AGTACGTAGAATACAAAATGTCCCATTACATTGATAAAGCATTCGAAACTACATTTGGAT
TTGTGTCTGTGCTCCCTGGTGCTTTCAGTACTTTCAGATGGGAGGCTATTCAAGGTGACC
CATTGAAGTCTTTCTTCAAGGGACTTGAGTCAGACAAGCATACAGCTAAGGAAGCAAACA
TGTACCTTGCTGAAGACAGAGTCATGTGATTGGAAATTCTAAGAAGATACTCTAAAAACT
GGGTGTTGAGATATATTCCAGGTTGCCAAGCTCTAACAGATCCTCCTACTAGTATTGTAG
GACTGATCAAACAAAGAAGACGTTGGACTAACGGATCTCTCTTCGCCTCCTGGTACGTTA
TTGATCACTTGAATTTGATTACCAGATCAGGACATAGTTGTTGCAGACAGTTCATGTTGT
TCATGTTATACATTTACATGACCCTCAACTTCGTGTTCTCCCTCTTACTTGTGGGTTCCC
TCTTCGCTACCTTCTCTATCTTCATCAGGTCTTTCTTCGATGATGAAGACTGCAGCAGCT
TCGGAGGAGCCAGAGCATTTGAAACCGCATACCTTGGAATCCTGTTTATCTTCACACTGA
TGTCAATCACCAAACCGATTGAAAAATCGACGGCTGCATACACGCTGATGGTCATTATTT
TCGGAGTTTTCATCTTCATTTCTATCGGATTTGGATTCAAGTATTTCTGGGAGGAGACAA
AAGGAGAAATTGTAGGATATCTGATGGTCGTCACACTGCTCAGTAGTTACATTGTGCCCC
CTCTCTTGAATATTACTCGTATGAATCACTGCAAGTACGTAATCGGAGTTGGTATCCTGG
TATTCCTGTCACCTATGTACATCAACATTTTCATCATCTACTCAATGGCCAATCTCCACG
ATATCTCATGGGGAAACAGAGATACAGATACGAAAAAGAGTATGGAGACAAGGAAGAATT
TGGAGAAATTCAGAGCCTTATGCCTGATCGTTTGGATCTTCCTCAATGCTGTCTACGGTT
ATGGTATCATCTACATCTCCAGGGATAGTCAGAGATACTACATTCTCGTGCTGACTATTC
TGGTGTCAGGTACTGTACTGATGAAGGTTGCCTTTGCTATCATCCACTTCTTCTATGATT
GCTTCTCCAAGTGCAAGATCTACTGCTGTGAGAAGAAGAAAAAGGAAGC-----------
---AATTGAGTAAATACTTAATTTTCATAAACATCTTTAAGCCAAAAAAAAAA-------
> rari_c18985_g1_i1
ATTGTTCTAAGTCA---------------------CACTTGACACAATGGAGCGAATTAC
TCAAATTAGAGTGTCTCAAGGTGAGCAAAAGCTCATCGAGGAACAGCCACAGGCGTTCAA
ATTCACCAGGAAGGAAGAAACTGGGCTTGAATACTTCCCTGCCAGTATTATTGAGAAGAC
GGATGGGGAGGGGAACACCCATAATGACCTGAGAGTTTTCCACGAAGCAATCAGCCGTCC
TGACGTCAAGATCCCCGAA----GAGGCCCTTATTGCCCAGATGAAGGCTAACGAACCTA
AAATGCTCTTCTGTATTACAATGTATAACGAGAATTTCGGCCAACTGATGCAGTCATTAG
CTGGTGTGATCAGATCTGTTGTTGAACTTGTCAACCTGAAGAAAGCTAATTATTCAGCTG
AACAATTCGGTGTAGTTTTAATTTGTGACGGTATCGACAAAGTCGATTCCGAATTCATGG
ACAAGCTTGAACGCTATGGGCTTTTCGACCCAAACCTTTGCTACAATACCGTCTTGAAAA
CTGACATCAACGATGACCACGTGAAGAGGACGTTTGAGAAAAAGGACACCATCTTGGATG
AGGAGAGAAAAGGAAGAGCTGCTAGAAGATACTCGTATGCCACTCCGAACGTTGGACACA
TCTTTGGGACGAAGTTAAAATCTGATACGATGATCAAAATGTTTGACAACCTTGAGGATG
ACGGAACTTACGAGTGCCAGCTGCATAACGGGAGAAGTTCACCAAGTAATTGGATGTCTA
GCAATGGGAAGTATGAGCTTCCAGAAATCAACTTTTTCTTCTGTGGAAAGCATGAGAACA
GAGGTAAAATTGAGTCCCACTTGTGGTTCTTCAAAGGCTTCTGCGCTTACACTAACCCAG
ACTACTGCCAAATGATCGATATCGGAACTGTTCCCCTCAAGAAATCCATTTCAACAATTT
GTAGGTACATGGATCGCTTCGATCAAGTTGGAGGAGCATGTGGAGAAATTGAAGTCTTTG
AACCAACTGACAAAGAACTTGGCTACCCATTACTGGTAGGAGAAGACGATGAAGGAAATC
CCATCTATAAGAAACGTAATTGCTGGCAGAAACTCGAAGCTAAGTGCCTGGTCCTTGCTC
AGTACGTAGAATACAAAATTTCTCACTACATTGACAAATCTTTTGAAACCACTTTCGGAT
TTGTTTCCGTGCTGCCTGGTGCCTTCTCCACTTTCAGGTGGGAGGCCATCCAGGGCGACC
CTTTGAAGAGTTTCTTCAAAGGATTGGAGTCAGACAAGCATACGGCCAAGGAGGCAAACA
TGTACCTGGCCGAAGACAGAGTCATGTGCTTGGAAATCCTCAGACGCTACTCTAAAAACT
GGGTCTTGAGATACATTCCCGGCTGCAGAGCCTTGACAGACCCTCCCACTAGTGTTGTAG
GATTAATCAAGCAGAGAAGAAGATGGACAAATGGGTCCTTGTTCGCCTCTTGGTACGTCA
TCGACCACTTGAACTTGATCACCCGGTCTGGACACAGTTGCTGCAGACAAGTGAGTTTGT
TCATGCTGTATATCTACATGACCCTCAACTTTGTGTTTTCCCTCCTCTTGGTCGGATCCC
TCTTTGCCACCTTCAGTATTTTCATTAGAAGTTTCTTCCAGGACGAGGACTGCTCTAGCT
TTGGAGGAGCCCGTGCTTTTGAAACAATGTATCTTGGAATTCTGTTTATTTTCACTTTGA
TGTCGATCACTAAACCGATTGAAAAGTCCACTGCTGCTTACACGATAATGGTCATACTCT
TTGGAATATTCGTTTTCATATCCCTTGGTTTCGGTGTTCGCTACTTCTGGACAGAGCAGA
GAGGAGAAGTTGTCGGCTACTTGATGATGGGTACACTAGTCGGGTCCTACCTAGTGCCTA
TCATTCTAAACTGTTTGAGATTGAACCCTATCAAGTACTTCGTTGGCGTATTTATTCTGA
TTTTCCTGAGTCCAATGTACATCAACATCTTCATTATTTACTCAATGGCTAACCTCCACG
ATATTTCTTGGGGAAACAGAGACACAGATTCCAAGAAGAGTATGGAGACGAGGAAGAACT
TGGAGAAATTTAGAGCCCTCTGCCTCATAGTGTGGATTTTCCTCAATGCCGTTTATGGCT
ACGCGATCATTTACATTTCCAGAGACAGTCAAAGGTTCTATATTTTAGTGCTCACAGTGC
TTGTTTCAGGAACAGTCATTATGAAGATTGTGTTCGCAATCGTCCACTTCTTCTACGACT
GCTTCAATAGGTGCCTAATCCACTGCTGCAGCAAGGAAGACAAGGAAGTTGTGCACTAAT
AAGAATCAACTAACG--TTAAATTTTGCGAATATTC----ACCAAAAAAAAAACAAAAAA
