# Supplementary material for: Nontriplet feature of genetic code in Euplotes ciliates is a result of neutral evolution
Source: Proc Natl Acad Sci U S A. 2023 May 22;120(22):e2221683120. doi: 10.1073/pnas.2221683120 (PMC10235951; doi:10.1073/pnas.2221683120)
Supplement: Supplementary file 5 — Dataset S04 (GZ) [file pnas.2221683120.sd04.gz › ./nuc_alignments/cras_c2115_g1_i1++.fasta]

> cras_c2115_g1_i1++
AAATAATAGATTTATAATCATATCGTAC-TTTGAAATGATCGACGATACCCTTGGCTCTA
TCTGTACTTATACTTTACAAGATATCATCGGCTTTGGAGGCTCCTCCAAGGTATTCTCTG
CTACTGATGAGAATATGAACAAGTTTGCTATTAAAGCTATCCGCAAAGACAAAGGATACG
AAGCAAGCGTAGAGTCCATGATGGTTCTGAGAGAATACCTTGTCATGGAACACATCGGAG
AGCACCCAAACATCTGAAAACACTTCTCTTGTAATCCAGAGGGAACATTACAGCATGAAG
GAGAACTCCAAACTATCAGCTATAATGTAATGGAATTCTGCGAGAATGGATCCCTGTCCA
CGATCATTAAACGTACTGGAGCTATCGAAGAAAGCATAGCTAGGTTTATATTTTTGCAAA
TGTCTTCTGCCATAGAATTTCTTCACTCACAAAATTTCTGACATTTAGACATTAAACTCG
AAAATACACTGCTTGATGAATTCTTTAATGCTAAACTTGCAGATTTCGGATCAGGAGTTA
GTCTATTAAAAACTGCAGGCCAGACTAATCACAAGGTTGGAACCCCTCTTTACATGGCTC
CAGAGGTTAAGGATCTTTCTCCAAACGATACCTTCGACGGACTGAAAGCAGATATCTACA
GTCTCGGAGTTACTCTTTGAATAATGCTACTAGGTGAATTCCCAAAACAATTTACTAAAG
AGAATACCTCATCTACGATTGGATCCTCAGATGTAACAGATGATGAGATTATGAGTTGTG
CTGACGAAGAAGATCAGTACATCCAAGAAAACTACCTTTCTTCAGAATGAAACGAACTTC
TCACCTGGATGCTCCAGGCTGACCCACTTAAAAGACCTTGCATTCAGGAAATACTTTCTC
ATCCTTGGATTTCCCAGGCCTCTTATGAGGGAATGGAATCCGAAGTTTATTCTGAAATGA
AAGCCAGGATAGATAGCATCACTAATAAAAGATGCTCTTAAATTATTACTTCATATTTTA
GCGAACTGAGTTACTTATAGGATATAACTCCTATTCAGTAAGCTTATACTTCACTTTACT
CCCCTTGAGCTAAGTTATGCATTCTACTTTTAAACATAATAAGGCTCCAGTAAACCAAAA
AAAAAAAAAAAAAA----
> minu_c23336_g1_i1
-----CCGGGATTAAAATAATA--ATACTTTTAAAATGATCGACGA--------------
----TACTTACACTTTACAAGAGATCATCGGCTTTGGAGGCTCTTCAAAGGTATTCTCAG
TAACTGATGAGAATAATAACAAATTTGCTTTGAAGGCCATCAGAAAAGATAAAGGCTACA
ATCCAAACACTGAGTCCATGATGGTTCTGCGAGAATACCTTGTCATGGAGCATGTTGGAG
AGCACCCAAATGTCTGAAAACACTTCTCTTGTAACCCGGAGGGAACACTACAGCATGAGG
GGGAAACCCAAACCATCAGCTACAATGTTATGGAATATTGCGAGAATGGGTCCCTTTCTA
CGATCATTAAGAAAACTGGAGCTATCGAAGAAAATATTGCTAGGTTTATTTTTGCCCAGA
TGTCATCTGCCCTAGAATTTCTTCACTCTAAGAACTTCTGCCACCTGGATATAAAGCTTG
AAAATACTTTACTGGATAACTTTTTCAATGCTAAGCTAGCTGATTTTGGATCAGGGGTAA
GTCTTCTTAAAACACAAGGACAAACAAATCATAAAGTTGGAACTCCTTTGTATATGGCTC
CAGAGGTCAAGGATCTTTCTAAAGGCGAGACTTTCGATGGACTTAAAGCTGATATTTATA
GTCTTGGCGTGACCCTCTGAATAATGCTGTTAGGCGAATTCCCAAAACAATTTACTAAAG
ACAACATCTCATCAACAATTGGTTCATCAGATATGTCGGATGATGATGTTATAATGAGTG
CTGACGACGAAGATCAGTATATCACAGAAAACTACCTTTCTTCGGAGTGCAATGAACTTC
TTTCCTGGATGTTGCAGGCTGATCCACTTAAACGGCCGAGTGTTCAGGAAATACTTTCTC
ATCCCTGGATGATGAATCAATCATTTGAGGGGATGCAACAAGAAGTTTACTCCGAAATGA
AAGCCAGAATAGGTTGCATCTTGAACAACGGATGCTCATAAATTACTACTTTCCATTTTA
GCAAGCTGAGTTACTAATGGGGAAT--CCCCCCTTCAGTGAGCTTATACTTTACTCTACT
TTCCTTCTGCCGCGTTATGCAATTTACTTTTTAACATAATAAGGCATTAATAACATAAAA
AAAAAAAAAAAAAAAAAA
