# Supplementary material for: Nontriplet feature of genetic code in Euplotes ciliates is a result of neutral evolution
Source: Proc Natl Acad Sci U S A. 2023 May 22;120(22):e2221683120. doi: 10.1073/pnas.2221683120 (PMC10235951; doi:10.1073/pnas.2221683120)
Supplement: Supplementary file 5 — Dataset S04 (GZ) [file pnas.2221683120.sd04.gz › ./nuc_alignments/cras_c20779_g1_i1++.fasta]

> minu_c36962_g1_i1
TTTTTACAATATTTATTAAAAAATATTAAATTATCAAAAATGTCTAATTGGTGCTTGATA
GAGTCAGACCCAGGTGTATTCTCAGAATTGTTCAAGAATATTGGAGTTAAGAACGCACAG
GTAGAAGAACTAATCAACCTTGATGATGAGTTCTTGTTCCAGATACAACCAATTTTCGGC
CTCATCTTCTGCTTTAAGATGATCGAAGAGAAGGAAGAAAGAAACCCATTGAAGGAATAT
GACCCAACTCTTTTCTACGCTGAGCAGGTTATCAATAATGCTTGTGCCACTCAAGCCATT
CTTTCCGTCCTTATGAATACTCCTGAGGTAGATGTCGGAGATGAATTGAATAATTTGAAA
AATTTTACAGTTGGAATGAGCCCAAAAGATATCGGGTTTACTCTTGGAAATTCAGATACC
CTCAGAAATGCCCATAATTCCTTCGCTAGGCAAGAGCCATTCGAGATGGAAGAGAGGAGA
GCAACTAAGGATGATGATGTATTCCATTTCATCTCCTATATTCCTCACAATGGAAAATTA
TACGAACTTGATGGTCTTCAGGGAGGCCCAATCGAGCTCGCTGATGTCGACCAGGAGAAC
TGGCTTTCTGTCGCCAGAGAACAAATCACCAAGAGAATTGAGAAATATGCTTCCAAAGAA
GTTAGATTCAACCTTCTCGCTGTCACTGGAGACCTTCTCCAGAAATACGAAGAGAGCATT
AATCTGTGCAAGCTCAAGACTAATTACCTCTCAATTGTTCTGGGAAAAGATATTCAAGAT
GAAG---TTGAAGGTGAGCTCACTGATGAACAGATTGATGCCCTTCCAACTGAGCCAGAA
CCACAGGAGAAGTTGTTAGCAGAGGTTCAGGCTGAACTCTTAGAGCTTGAATCCAAGAAG
ACCAATGAGGTCGAAAAGAGACAAAAATGGACCAAAGAGAACCAGAGAAGGAAGCATAAC
TATGTCCCACTTGTCTTGGAAATGCTCAAGGTTATGTCTGAGAAAAAGATGTTGACTGAC
CTTTACAAAACTGCTGAAGAGAATCACAAGAAGAAATTAGAAGAAGCTGAAGCAGAAGAG
GCTAAGGCTCAA--TAATTGATTCATCATAGTTACAACAAAAGATTTCAAT--AATAAAA
AAAAA
> cras_c20779_g1_i1++
-----------TGGATTAATA-----TAATTTAT-AAAAATGAACAACTGGTGCCTTATC
GAATCAGATCCAGGGGTATTCTCCGAACTCTTCAAAACTATTGGAGTCCAGAACGCACAG
GTGGAAGAACTCATCTCACTCGATGATGAATTCTTGTTCCAAATCCAACCTATTTTCGGA
CTCATCTTTTGTTTCAAAATGACAGAGCAGACGGAGGACAGAAACCCTCTGAAAGAATAT
GACCCAACTTTATTTTACGCTGAACAAGTGATTAACAATGCTTGTGCTACCCAAGCTATT
TTATCAGTTCTAATGAATACCCCAGAAGTAGACATTGGAGAAGAACTTGATAATTTAAAG
AATTTCACTGTGGGAATGTCCCCAAAAGATATTGGATTAACTCTTGGTAACTCTGAAAAG
ATCAGGCAAGCTCACAACTCATTTGCAAGACAAGAGCCATTCGAAATCGAATCTAGAAAA
GCAACCAAAGATGACGATATTTTCCATTTCATTGCTTATGTCCCTCACAATGGAAAGCTA
TATGAGCTAGATGGACTCCAAGGAGGCCCAATCGAGCTTGCAGATGTCGATATGGATGCT
TGGCTTCCAGTTGCCAGAGATGAAATCAACAAAAGAATCGAGCAATACGCTTCCCAAGAA
GTAAGGTTTAATCTCTTGGCAGTAACAGGTGACCTCCTCCAAAAATACGAAGAGAGCATA
AATTTGTGCAAGCTGAAAATTAGCTATCTTTCCATTGTACTAGGCAAGGAAGTTGAAGAT
GAAGAATTAGAGGGAGAACTCACAGATGAACAAATAGACGCCCTTCCAACAGAGCCAGAG
CCACAAGAAAAATTATTAGGAGAAATTCATGCTGAACTCAATGACTTAGAAGGAAAGAAA
GCCGACGAGGTGGAAAAGAGAGCCAAATGGACTAGAGAAAATCAGAGAAGAAAGCATAAT
TATGTACCTCTTGCTCTAGAAATGCTTAAAATTATGGCAGAGAAGAAGATGCTTAGTAAT
CTTTACAAAGAAGCAGAAGAAGTTCATAAGAAGAAATTAGAAGAGGAAGAAGCAAAGAAA
GATGAAGGAAAAGCTAACTAGTTTAGCTCAATTA-----------TTAAATCAAAAAAAA
AAAAA
