# Supplementary material for: Nontriplet feature of genetic code in Euplotes ciliates is a result of neutral evolution
Source: Proc Natl Acad Sci U S A. 2023 May 22;120(22):e2221683120. doi: 10.1073/pnas.2221683120 (PMC10235951; doi:10.1073/pnas.2221683120)
Supplement: Supplementary file 5 — Dataset S04 (GZ) [file pnas.2221683120.sd04.gz › ./nuc_alignments/cras_c24326_g1_i1+cras_comp11279_c0_seq1+.fasta]

> cras_c24326_g1_i1+cras_comp11279_c0_seq1+
AAAAAAAAAAAAAAATAAATTTAACCCTAGCACAGTCTACAATGAGTGGAGAAGAAGAGA
ACAACAGTATTACTTCTGACCAGCACCCTGACGCTGGTATCTTCAAGAACAACCATGACT
TGATCGGTGTCACTGGGATTATCGAAGCTCAGAAGTATGAGATAGAAAAATAAAAAGCTT
CAACTCAGGATGGAGAATGAGAATTACTTAAGAGCTCACCCAGAAATCAACACTTTGATC
TCCCTGTTTGTTAGGAAAGTCTTAGATGAAAGACCTGACCATATCCTCGAATTTGCAGGC
AGTTTCTTCGATAGAGCAGAACTCAAAGAAATTGTAGAGAACACCATTGAAAAAGACAAG
GAAGAGAAAAAGAGAAATACATATCTCAATGACTTAATGGAAGGCAAGTCGGGTACTGAC
TAAGTCTGCAGCA----CAAATTTCAATAAAAAAAAAAAAAA
> minu_c14246_g1_i1
TTTTTAGTTAAGAAATCTATTCG----------AATTTTTTATGAGTGGAGAAGAAGAAA
ATAATAGTATTACTTCAGACCAACATCCTGATGCGGGTATTTTTAAGAACAATCATGATC
TTATTGGAGTCACTGGGATTATTGAAGCTCAAAAATATGAAATTGAGAAG-AAGAAGCTC
CAACTCAGAATGGAGAATGAACATTATTTACGTGCTCATCCTGAGATAAACACCTTGATT
AGTCTTTTTGTCAGGAAAGTTCTGGATGAAAGACCAGACCATATTTTAGAATTCGCAGGA
AGTTTCTTTGACAGGGCTGAACTCAAGGAAATAGTAGAGGATACTATAGAGAAGGATAAA
GAAGAGAAAAAGAGAAATTCTTATTTGAATGATCTTATGGAGGGCAAGTCACCTAATGCA
TAAA--CGAAATAAATTCAATTTTTATTTTAAAAAAAAA---
