# Supplementary material for: Nontriplet feature of genetic code in Euplotes ciliates is a result of neutral evolution
Source: Proc Natl Acad Sci U S A. 2023 May 22;120(22):e2221683120. doi: 10.1073/pnas.2221683120 (PMC10235951; doi:10.1073/pnas.2221683120)
Supplement: Supplementary file 5 — Dataset S04 (GZ) [file pnas.2221683120.sd04.gz › ./nuc_alignments/cras_c6837_g1_i1++.fasta]

> cras_c6837_g1_i1++
GATTAATATAGTGAAGGAATAAAACTAATAATGTCAGATGAAGAAG---TAGGCCTATCA
AAAGAAGAGGAAGCTAAGTGCTGGGAAGCATTTAGTGCTTTCGATAAAGACTCCTCAGGC
GAAATCGACGCCAATGAACTCCGGATTGTGCTCGAAATGATGGGTCAGAAAACGACAGAG
GAAGAGATCTTCAGGATGATATCAGAAGCTGATGCTGAAAATACAGGATTGATAAAGTAC
GACCAATTTAAAAAGGTAATTGCAGAGCAGAAGAAGACTCAATCGCTCACCAACGAAGAA
GACACCCTTGATGCATTCGTAGCACTAGGTGGGCAAGCAGATAAAGGAGGTGAAATTGAT
GCCAAAAGACTGATTCAAATCATCAAGTATGATTTTGAAATGACCATTGATATTGAAAAA
TTGATCGAAGATGTAGATGATGATAACTCAGGCAAGATCGAATATGATGAATTTAGGAAC
CTTCTCTCTTCTAGTGATTAATTTAATCATAAAATTGAGCTATTCTAATTCCCCCAAAGC
GTGTGAGTCTAAATATTCCAAATCAAAAAA----AAAA---------AAAAAAAA
> minu_c26688_g1_i1
--------------------------ATTAATGTCAGGAGAAGATGATATTGGCCTCACC
AAGGAGGAAGAAGCTAAGTGTTGGGAAGCATTCAGTGCCTTCGATAAAGACTCCTCTGGA
GAAATTGACGCAAACGAACTCAGGATTGTCCTTGAGATGATGGGACAAAAGACTACTGAG
GAAGAGATCTTCAGAATGATTGCGGAAGCAGATGCTGAAAATACAGGGTTAATTAAATAC
GATCAGTTTAAGAAGGTTATTGCTGAGCAGAAGAAAACTCAATCCTTAACGAATGAAGAA
GATACCCTGGATGCATTCGTGTCCTTGGGTGGTCAGGAGGACGGTGAGGGTTCTATCGAT
GCAAAGAAGCTGATTAAAATTATCAAATATGATTTTGAAATGACTATTGACATTGAAAAG
CTGATTGAAGATGTTGATGATGACAACTCAGGAGAGATTGAGTATGATGAGTTCAGGAAT
TTGCTCTCCTCCAGCGATTAATTCA-------------------TTAGTATTTCCAA---
---TAAATTCAAATGTACAATACCATAAAAATACAAAATACTTTTTCAAAAAAAA
