# Supplementary material for: Nontriplet feature of genetic code in Euplotes ciliates is a result of neutral evolution
Source: Proc Natl Acad Sci U S A. 2023 May 22;120(22):e2221683120. doi: 10.1073/pnas.2221683120 (PMC10235951; doi:10.1073/pnas.2221683120)
Supplement: Supplementary file 5 — Dataset S04 (GZ) [file pnas.2221683120.sd04.gz › ./nuc_alignments/foca_c30830_g1_i1.fasta]

> foca_c30830_g1_i1
GGGATAATTAATATAATTCAAAATAAAATAATTTAAATGTCTTACTTAGATAACGACCTT
AATATGCCAAGTGCAAATATTGATTATGATCAGGATGATGAGCGTAATATGGATATTTAT
GGAGATGGAGAGTTTACAGACGCTTTTTTCAAAACTTTAATGAGAGTTCAGAATAATGTA
GTTAATTTACCAGGCCAAAAAGAACATTTTGATATATACCTTGCTAAGAAAATATATCCA
GTTTTAGTACCAGGCCTTGAAGCTTTATCTAAAGAAGTAGAAAGACTTATGCAGGATGAT
GGGAAGATAGATTCTGCTATAAAAGAAAGATTTAATCCTTGTATTTTCCTTGCTGAATAC
TTGATGAGTAATAACCCTAAATTTGGCCATCAAAAAGAATACACTGATATTTTTGAAAAA
TATGCAAGAATTGAGAGGAATAGAAGGTTCTGGAGTGAGCAAAGGCAAGTCTTTCTTAAG
GAATTTATGGGCCAAAGCTACCAAAGTAACTTTACTCTTCAACATTTGGGTGAATTTGTA
GAACTTATTGATAAATACTTAGATGCTCAAGGAGCTATCAAAGATGCAACTGATGTTAAA
AGTTTATTCTCATTTTTGGATGAAGATGAAGTTATTTCCTTTGATAAATTCTATGAAATC
TTTACAAGGAACCTACTTGATACTGTCACTATTGATTATGAGAAAGTTATTGAGACAGCA
GAGGATCAGAAGAAGAAACGTGAAATTGAAAAATTCAAGAAAAAGACAGATAGACTCATA
TAAAATCAATTTATCTGAAAAAAAAAAAAAAAAAAAAA
> rari_c10556_g1_i1
-------------------------------TTTAAATGGCTTTCTTGGATAACGACCTG
GGTG-ACCA-----GAACTTCGCCTACGCTGACGATGATGAACGCAATATGGATATTTAC
GGTGACGGAGAGTTTACTGACGCTTTCTTCAAAACCTTAATGCGGGTTCAGAATAACGTA
GTCAACCTTCCTGGCCAAAAAGAGCATTTTGACATTTACCTTGCGAAGAAAATTTACCCC
GTCCTGGTCCCAGGACTGGAAAGTTTGTCGAAAGAGGTAGAGAGGCTGATGCAAGATGAT
GGGCAGATTGACTCTGCAATCAAAGAAAGGTTCAATCCCTGCATTTTCTTAGCTGAATAC
TTAATGAGCAACAACCCTAAGTACGGCCATCAGAAAGAATATACTGATATTTTCGCAAAA
TACGCACGAATTGAACGGAATAGGCGGTTCTGGAGCGAACAAAGGCAGGTTTTCCTTAAA
GAATTCATGGGCCAAAGCTACCAAAGTAACTTTGTGCTGGAGCATGTGGAGGAATTCATC
GAATTAATTGATAAATACCTGCAAGCTGAGGGCACAATCAAGGGTGCAGTAAACGCTAAG
GAGCTCTTTTCCTTCCTTGGAGAGGACGAAGTCATCTCCTTCGACAAGTTCTACGAAGTG
TTCACTAAAAGTCTCCTCGATTCAAACACAATAGACTATGACAAAGTATTCGAAACAGCA
GAGGAGCAGAAAAAGAAACGGGAAATCGAAAAGTTCAAGAAAAAGACTGACAGACTCATC
TAA----TATTCAACTGAAAAAAAAAA-----------
