# Supplementary material for: Nontriplet feature of genetic code in Euplotes ciliates is a result of neutral evolution
Source: Proc Natl Acad Sci U S A. 2023 May 22;120(22):e2221683120. doi: 10.1073/pnas.2221683120 (PMC10235951; doi:10.1073/pnas.2221683120)
Supplement: Supplementary file 5 — Dataset S04 (GZ) [file pnas.2221683120.sd04.gz › ./nuc_alignments/eury_eury_c5931_g1_i1.fasta]

> raik_c24103_g2_i1
---------AATATAAGTAAAGCCCAAT---TTCAAATATGCAC---GGAAAAGGATATA
AAGGAAAGACATCAAGTAAGAGCAGCAAAAGTAGCAAGAGTAAAAACATGAAAGAGCTGT
TC-CTAAAGAAACTACAGACCTGTATGAAGGTTTACGATTACAAAGATGAGACTAAGGAC
GTCAAAGGGAAGAGCGAGAGGCTTGCTGCTATTAATGAACTCCAAAATCTGTTACAAGAC
CAGAAGAGCGTTGTGCAGCTCATCATACCAAACTTAGACCATGTCATAAGGATGATAGAG
AAAAACATATTTAGGCCTCTCCCAAATATCAAAAAGTCAAACCTTGCGTTTTCGGAAACT
GGTATTGAGCAAGATGAGGAAGTGGACCCATCATGGCCACATTTGCAAGGAATTTATGAG
TTCTTCTTACAGTTGATCATCAACGAAGCTGCTGATGTTAAAAGCCTAAAAGTATATGTT
ACACCACAATTTGTTCAGGAGTTCTTAGAACTGTTTGACTCTGAAGAAGGTGTTGAAAGA
GATTACCTCAAAAACATACTGCATAAGCTATACGCAAAGTTGGTGCCTAGGAGGAAGATG
ATCCGTAAGGCCATCAACGAGTGCTTCTTCTCCCTAATCCACGAGACTCATAAGTTTAAC
GGAGCGGCTGAGCTATTAGATATTTTAGCTAGTATAATTTCAGGATTTGCAGTACCTTTG
AGAGAAGAGCATGTGGTATTCTTCAAAAACGTTATTATCCCACTTCACAAGGTTCAAACA
TGATCTGAATTCTTTGAACAATTGCTAAGATGCTCAATGTTGTTCCTCACAAAAGACAGA
AATCTGGCCATATTCCTACTAGAAGGTCTGTTAAAGTACTGGCCATTCGCCAATTGTGTC
AAAGAGACCTTATTTTTAACTGAGCTACAGGAAGTGCTCGAAGTTGCTGAAGTCGAAAAA
CTAGAGCCAATTATCCCACGACTTTTTAGGAGAATTGTGAGGTGTATTGGTGGAACCCAT
TTGCAGGTTGCAGATAGAGCAATGTGCTTCTTTGAAAACGATTATTTCTTGGCCATACTC
AAGGCTTATAAGGACAAGACTTTCCCAATGTTAGTTCCAACCATAGTAAAATTATCCGAC
AACCATTGGCACAAAATCTTACAGGAGAGCTTGGTTGCCCTAAAAACCATTCTAAAGGAA
ATCGACAGTTTCGCCTTTGAAGATGCTCTAAAACTAAATTCTTCTGACAAAAAGAAATTT
GGCATCAACCAATCTGAAGATGAGAGAAGTTCGTTAGACAAAAAGTGGGAGAAACTAAAC
AGGAAGGCTAAATCGACTAATTCAAGTTTCAAGGTTCCAATAGTTCCTTTCAGCACCAAC
CACCTAATAATGGAGTACAATGCGCTATACAAAAAGGTATATGACAAAGAGAAGTTCATC
AACTCATAAATGCCATAG---------TCTCCCATTCAATACGTAATGCA----------
----------------------
> rari_c14473_g1_i1
--------------------AGTCTATTTCATTTAAATATGCACGGGGGCAAAGGATATA
AGAGTAGCAAGAACAGGACTGCGGGCAAGAGTGGCAAGAGCAAGAACATGAAGGAGCTCT
TC-CTCAAAAAACTCCAGACTTGCATGAAGATCTACGACTACAAGGACGAGTCCAAGGAC
GTCAAGGGCAAGTCGGAAAGACTCAGTGCCATCAATGAACTCCAGAACTTGTTGCAGGAT
CAAAAGTCGGTCGTCCAGCTGATTATCCCCAACCTCGATAACGTGATGCAGATGATTGAG
AGGAATATTTTCAGGCCATTGCCAAATGTGAAGAAGTCCAACCTCGCTTTCTCCGAAACG
GGAATTGAGCAGGAAGAAGAGGTGGACCCATCCTGGCCACACATTCAGGGCATCTACGAG
TTCTTCCTCCAGCTGATCATCAACGAAGCAGCAGATGTTAAGAGCCTCAAAGTGTACGTC
ACTCCGCAATTTGTACAAATGTTCCTCGAACTGTTTGACTCCGAAGAAGGGGTGGAAAGA
GACTACCTCAAAAACATCCTTCACAAATTGTATGCAAAGTTGGTGCCGAGAAGGAAGATG
ATCAGGAAGGCTATCAACGAATGCTTCTTCGCACTCATCCACGAGAACCATAAATTCAAC
GGCGCAGCTGAATTGCTAGATATCCTTGCAAGTATCATTTCTGGTTTTGCAGTTCCGTTG
AGGGAGGAGCATGTCATCTTTTTCAAAAATGTGATAATTCCTCTTCATAAGGTGCAGACG
TGCTCGGAGTTCTTCGAGCAGTTGCTGAGGTGCTCAATGCTGTTCCTGACCAAGGACAGG
AATTTGGCAATTCCCCTCCTTGAGGGCCTGCTCAAGTACTGGCCATTCGCCAACTGTGTG
AAGGAGACCCTCTTCCTGACAGAACTGCAAGAAGTTCTGGAAGTTTGTGAAGTCGAGAAA
ATCGAACATTTGATTCCCAGACTTTTCAGAAGAATCGTCAGGTGCATTGGCGGAACGCAC
TTGCAAGTGGCTGACAGAGCGATGTGTTTCTTCGAAAACGACTATTTCCTGACCATTTTG
AAAGCTTATAAAGACCAGACTTTCCCCATGTTGGTTCCCACTATTGTAAGCTTGGCTGAG
AACCATTGGCACAAGATCCTGCAGGAGAGTTTGGTGGCCCTCAAAACCATTCTGAAGGAG
ATCGATTCCTTCGCGTTTGACGAGGCCCTGAAAACCGATTCCAAGAAAAACAAGAAGTAC
AGTATCAAACAATCTGACGAAGAGAGAGGTGCCATGGACAAAAAGTGGGATAAGTTAGAA
AGGAACCTCAAAGCTACGAATGGAGACTACAAGCCTCCTAAAGTGCCATTCTGCTCTGCT
AGTTTGATTATGGATTATAACCCGCTCTACAAGAAGGTGTACGATAAGGAAAAGTTCATT
AACCAGTAATAGAACGGG---------TTTGAAATAATAAATCTAATAGAAG-----CCT
GAGCTATCA----AAAAAAAAA
> eury_eury_c5931_g1_i1
CCAGGATATAATTGAATTATTACTCCAAGCGTTTAAATATGCACAGTGGAAAAGGATATA
AGAGCAGCAAGGGCAAGACCGCAAGTAAGAGTGGCAAGAGCAAGAACATGAAAGAGCTAT
TC-CTCAAGAAGCTTCAGACATGTATGAAGGTATATGACTATAAGGATGAAACCAAGGAT
GTAAAAGGCAAGAGTGAAAGACTCAGTGCCATCAATGAGCTCCAAAACCTATTGCAGGAT
CAAAAGAGCGTCGTCCAATTGATCATTCCCAACTTGGATAATGTAGTGCAGATGATCGAG
AGAAATATATTTAGACCTTTGCCAAATGTCAGAAAGTCTAACTTAGCATTCTCAGAGACT
GGAATTGAACAAGAGGAAGAAGTTGATCCTTCATGGCCACATCTACAAGGAATTTATGAA
TTCTTTTTACAATTGATAATAAACGAAGCTGCTGACGTCAAGAGTCTCAAGGTTTATGTT
ACTCCACAATTCGTGCAAGAATTTTTGGAGCTATTTGATTCTGAAGAAGGTGTTGAAAGG
GATTATCTCAAGAACATTCTTCATAAACTCTACGCAAAGCTGGTACCAAGAAGAAAAATG
ATCAGAAAGGCTATCAACGAGTGATTCTTTGCTCTAATTCATGAAAATCATAAGTTCAAT
GGTGCAGCTGAACTACTTGATATTTTAGCAAGCATCATATCTGGTTTTGCAGTACCCTTG
AGAGAAGAACATTGAATCTTCTTCAAAAATGTCATCATTCCTCTGCACAAGGTACAGACA
TGCTCAGAGTTCTTTGAACAACTTTTGAGATGCTCAATGCTGTTCCTGACTAAGGATAGA
AACTTGGCAATCCCATTATTGGAGGGACTATTGAAATACTGGCCATTTGCAAACTGTGTC
AAGGAAACACTTTTCCTGACAGAATTGCAAGAAGTCCTAGAAGTTTGTGAGGTAGAGAAG
ATCGAACATCTAATCCCTAGACTATTCAGAAGAATCGTAAGATGTATAGGCGGAACCCAT
CTTCAAGTGGCCGATAGAGCAATGTGTTTCTTTGAAAACGACTACTTCCTCACCATATTA
AAAACCTATAAGGATCAAACATTCCCAATGCTGGTTCCAACAATAGTTGATCTTGCTGAA
AATCATTGGCATAAAATCCTGCAAGAGAGTTTGGTGGCCCTCAAGACTATCTTGAAAGAG
ATAGATTCCTTCGCTTTTGATGACGCTTTGAAGCTTGATCATGCTGGCCAAAAGAAGTTC
GGAATTAGACAATCTAACGAAGAAAGATCCGCTTTGAACAAGAAATGGGATAAACTTGAA
AGAGGATTGAAGTCAACCAATTCAAGCTTCAAGCCTCCAGTTATTCCCTTCTGCTCCTCC
CAGTTAATAATGGAATACAACGCCCTATACAAAAAGGTATATGACAAGGAAAAGTATGTT
AATCAGTAAATGAAAG-----------CTTTCCATAACTATTCAGTTGTTTTTGGT----
----------------------
> petz_comp16654_c0_seq1
---------------------------GATTTTTAAAAATGCAC---GGAAAAGGATATA
AGAG---------GGGAACAGCAACCAAGGGCACTAAGAACAAGAACATGAAAGAGCTTT
TC-TTGAAGAAGCTGCAAACTTGCATGAAGGTATATGACTACAAAGATGAAACAAGAGAT
GTGAAGGGCAAATCGGAAAGACTAAGTGCTATCAATGAACTTCAGAGCCTTCTCCAAGAC
CAAAAGAGCGTCGTCCAACTAATAATCCCAAACCTAGACAATGTGATGCAGATGATTGAG
AGGAACATTTTCAGACCGCTTCCGAACGTGAAGAAATCGAACCTTGCATTCTCCGAAACC
GGTATTGAGCAAGAGGAAGAGGTTGATCCATCGTGGCCTCACCTACAAGGAATTTATGAA
TTCTTCCTCCAATTAATAATTAACGAAGCTGCAGATGTAAAAAGCCTCAAGGTGTACGTT
ACACCTCAGTTTGTGCAGGAGTTCTTGGATCTATTTGATTCGGAAGAAGGCGTGGAAAGA
GACTACCTGAAAAACATCTTGCACAAGTTATATGCCAAACTGGTGCCAAGGAGGAAGATG
ATCAGGAAGGCCATCAATGAATGCTTCTTCGCACTCATCCACGAGAATCACAAGTTCAAT
GGAGCTGCCGAATTACTTGATATTCTCGCAAGTATTATTTCAGGGTTCGCGGTGCCTTTG
AGGGAAGAGCATGTTGTCTTCTTTAAGACTGTCATCATTCCGCTTCATAAAGTTCAAACT
TGATCTGAATTTTTCGAACAGTTGTTGAGGTGCTCGATGCTGTTTTTGACTAAGGACAGG
AACCTCGCTATACCACTCCTCGAAGGGCTACTAAAGTATTGGCCATTTGCAAACTGCGTG
AAAGAAACGCTATTCCTGACGGAACTGCAAGAAGTATTAGAAGTCTGCGAGGTTGAGAAA
ATTGAGCATCTCATCCCAAGATTGTTTAGAAGAATTGTGAGGTGCATCGGTGGAACTCAT
TTGCAAGTGGCTGACAGAGCCATGTGCTTCTTTGAGAACGACTACTTCCTCACCATCCTC
AAAACTTATAAGGAGCAGACCTTCCCAATGTTGGTTCCAGTTATTGTCGATCTTGCTGAT
AATCATTGGCACAAGATCTTGCAGGAAAGTTTGGTTGCACTAAAGACTATTTTAAAGGAA
ATTGACTCTTATGCATTTGAAGAGGCCTTGAAGATGGACGGAGAGTCGCAAAAGAAGTTT
GGAATCAAACAATCAGATGATGAAAGAAAAGACTATGATAAGAAATGGGACAAGCTTGAA
AGAAACTTGAAGGCTGGAAACCCAGAATATATCTCTCCCTCAGTTCCATTCTGTCCATCC
AAACTAATAATGGAATACAACGTGTTGTACAAAAAGGTGTACGACAAAGAAAAGTGGGTC
AATACATAATTCTGATGAAAAAGAATTTCTTTCATTAATACTTAGATTTATCGAAAATAC
AAAATTTAAGTTTGAAAAAAAA
> octo_c12205_g2_i1
------------------------------------------------------------
------------------------------------------------------------
------------------------------------------------------------
------------------------------------------------------------
------------------------------------------------------------
------------------------------------------------------------
------------------------------------------CTTCAAGGAATTTATGAA
TTCTTTCTTCAATTAATAATAAATGAGGCAGCTGATGTTAAAAGCTTAAAAGTATATGTA
AATCCTCAATTTGTGCAAGAATTTTTAGAATTATTTGATTCTGAAGAAGGAGTTGAAAGA
GATTATCTAAAGAATATTCTACACAAACTCTATGCTAAATTAGTTCCAAGAAGGAAAATG
ATTAGAAAAGCTATAAATGAATGATTTTTTGAATTGATACATGAGACTCATAAATTCAAT
GGTGCAGCAGAACTTCTCGACATTCTTGCAAGTATAATTTCAGGGTTCGCAGTACCTTTG
AGAGATGAACATGTAATTTTCTTTAAAAATGTAATTATTCCATTGCATAAAGTTCAAACT
TGATCTGAATTCTTTGAGCAATTATTGAGATGTTCCATGTTGTTTCTTACTAAGGATCGG
AATCTTGCAATTCCTTTACTTGAAGGACTTCTAAAATATTGGCCATTCGCAAACTGAGTA
AAAGAAACTTTATTTTTAACAGAACTTCAAGAAGTTCTAGAGGTATGTGAAGTTGAAAAG
ATTGAGCATTTGATTCCCAAATTATTTAGAAGAATTGTTAAATGAATTGGTGGTACACAC
TTGCAAGTAGCAGACCGTGCTATGTGTTTCTTTGAAAATGATTACTTTTTGACTATTTTA
AAAACTTACAAAGATCAAACCTTTCCAATGCTTGTTCCAACAATTGTTAGTTTAGCAGAA
AATCATTGGCACAAAATTCTTCAGGAAAGCTTAGTTGCTCTCAAAACAATTTTAAAAGAA
ATCGATTCGTTTGCTTTTGAGAACTCATTAAAATTAGATAAGACTGGACAGAAAAAGTAT
GGAATAAAACAACTTGACGAAGAGAGGAATGGAATGGATAAGAAATGGGAGAAAATTGAA
AGAAATATTAAATCATCAAACTCTGGATACAAACCTCCGATACTGCCGTTTACAACATGC
AAACTTATAAGTGATTTCAATCCATTATACAAAAAGGTATACGACAAAGAGAAATTTATG
AATTCATAATTCTGAT--------------------------------------------
----------------------
> foca_c31348_g1_i1
---------------------TCACAATTTATTTAAATATGCATTCAGGAAAAGGATATA
AGGCCAGCAAAAGAGGTGTTGCTAGTAAGAGTGGTAAAACTAAGAATATGAAGGAGCTTT
TT-CTCAAAAAGCTTCAAACTTGCATGAAGATCTATGACTATAAAGATGAAACTAGAGAT
GTCAAGGGAAAATCTGAGAGGTTGAGTGCTATTAATGAACTTCAGAATTTACTTCAAGAC
CAAAAGAGCGTTGTGCAACTCATCATTCCAAACCTTGACAATGTAATGCAGATGATAGAG
AGGAATATTTTCAGACCTCTACCAAATGTTAAGAAATCAAACCTTGCTTTCTCTGAAACT
GGTATCGAGCAGGAGGAAGAAGTTGATCCTTCTTGGCCTCACCTACAAGGAATCTATGAA
TTCTTCCTTCAGTTAATAATTAACGAAGCTGCTGATGTAAGAAGCCTAAAGGTGTATGTC
ACTCCTCAATTTGTCCAAGAGTTCCTTGAATTATTTGATTCTGAGGAAGGAGTAGAAAGA
GACTATCTCAAGAACATTCTTCATAAGCTCTATGCTAAGCTAGTTCCAAGAAGAAAAATG
ATTAGGAAGGCTATTAATGAATGCTTCTTTGCACTTATTCATGAAAACCACAAATTCAAC
GGAGCTGCTGAATTGCTTGATATTTTAGCAAGTATTATTTCAGGTTTTGCCGTTCCATTA
AGAGAAGAGCATGTCGTTTTTTTTAAAAATGTGATAATTCCTTTGCACAAAGTACAGACT
TGCTCTGAGTTCTTTGAGCAATTACTAAGATGCTCGATGCTCTTTCTGACTAAGGATAGA
AATTTAGCTATCCCACTCTTAGAAGGTCTCCTTAAATTTTGGCCATTTGCCAATTGTGTA
AAAGAGACCCTTTTTCTGACAGAACTGCAAGAAGTATTAGAGGTATGTGAAGTGGAGAAG
GTTGAAACCCTCATTCCAAGACTCTTCAGAAGAATCGTGAGATGTATCGGAGGAACTCAT
TTACAAGTTGCTGACAGAGCCATGTGCTTCTTTGAGAATGATTACTTCTTGACAATTTTG
AGAACTTATAAAGATCAGACCTTCCCAATGTTAGTTCCAACTATTGTAAATCTTGCCGAA
AATCACTGGCATAAGATCTTGCAGGAGAGTTTGGTTGCGCTTAAGACTATTTTGAAAGAG
ATAGACTCCTTCGCTTTTGATGATGCTTTGAAACTAGATGCTAGTGCTCAAAAGAAGTTT
AGCATTAAGCAATCTGACGAAGAGAGAAGTCAAATGGACAAAAAATGGGATAAATTAGAT
AGAACCCTAAAATCTACCCAAGCTGGCTACAGAGTTCCAGAAGTACCATTTTGTTCATCA
AAATTAATCATGAGCTACAATTCTCTCTACAAGAAGGTCTATGACAAAGAAAAATTCATT
AACACATAATTTACTTG----------CTAGCAACTAATAATGAAATGGAGGTAAATCGT
TATCAATGA----AAAAAAAAA
> minu_c17924_g1_i1
------------------------TAAGCCATTTAAATATGCATTCAGGAAAAGGATATA
GGAGTGGTAAGAAAGGTACAGGTGGTAAGGACCGTAAGAGTAAAAACATGAAAGAGCTAT
TCACCAAAAAAACTTCATACTTGTATGAAAAACTATGACTACAAGGATGAGACTAGGGAT
GTCAAAGGAAAGTCAGATAGACTAAGTGCCATCAATGAATTACAAAATTTATTACAAGAC
CAGAAAAGTGTCCAGCAGTTGATTATTCCCAACCTAGATACAGTAATGGAGATGATTGAG
AAGAACTTCTTCAGGCCTTTGCCAAGTGTTAAGAAATCTAATCTAGCATTCTCTGAGACA
GGAATTGAACAAGAAGAAGAGGTTGATCCATCTTGGCCCCATATTCAGGGAATTTATGAA
TTCTTCCTCCAATTAATAATAAATGAAGCTGCTGATGTAAAAAGTCTCAAGGTGTATGTT
ACACCGCATTTTGTTCAACAATTCTTGGAATTATTTGATTCTGAAGAAGGAGTCGAAAGG
GATTATTTAAAGAATATCCTCCATAAACTCTATGCTAAATTAGTGCCAAGAAGGAAGATG
ATCAGGAAGGCAATCAATGAATGCTTCTTTGCATTGATCCATGAAAATCATAAGTTCAAT
GGAGCAGCTGAGTTATTGGATATTCTAGCTAGTATTATTTCAGGTTTCGCAGTTCCTTTG
AGGGAAGAACATGTCGTCTTCTTCAAAAATGTGATCATCCCACTGCATAAAGTTCAGACT
TGTTCTGAATTTTTCGAGCAGTTGTTGAGATGCTCAATGCTCTTCTTGACAAAGGATAGG
AATTTAGCTATCCCACTGCTTGAAGGGCTCCTCAAATATTGGCCTTTCGCCAATTGTGTA
AAGGAAACTCTTTTCCTGACGGAATTGCAAGAAGTCCTTGAGGTATGCGAAGTAGAAAAG
GTTGAGCCTATTATTCCAAGACTCTTCAGAAGAATTGTTAAATGCATTGGAGGAACTCAT
TTGCAAGTAGCTGACAGAGCTATGTGCTTCTTTGAAAATGATTACTTCTTGTCCATCCTA
AGAACATACAAAGACCAAACCTTCCCAATGCTCGTCCCAACAATAGTAAATCTTGCTGAA
AACCATTGGCATAAAATTTTGCAGGAAAGTTTGATCGCATTGAAAACAATCCTAAAAGAA
ATCGATTCTTTCGCTTTTGATGATGCACTAAAATTGGACACCAAAGCTCAGAAGAAATAT
TGCATCACGCAACCTGACGAAGAGAGAAGTAAAATGGATAAGAAATGGGACAAACTTGAC
AGGACTTTGAAATCAACTCAGGCAGGCTATAAGGCTCCTGACATCCCATTCATCTCCTCT
AAGCTAATCATGGAATACAACAGCCTCTACAAAAAAGTATATGACAAAGAAAAGTTCATT
AACCAATAATTCTCAAGC---------TCTAAAATAAACGAAGA----------------
-------------TCAAAAAAA
