# Supplementary material for: Nontriplet feature of genetic code in Euplotes ciliates is a result of neutral evolution
Source: Proc Natl Acad Sci U S A. 2023 May 22;120(22):e2221683120. doi: 10.1073/pnas.2221683120 (PMC10235951; doi:10.1073/pnas.2221683120)
Supplement: Supplementary file 5 — Dataset S04 (GZ) [file pnas.2221683120.sd04.gz › ./nuc_alignments/cras_c5734_g1_i1++.fasta]

> cras_c5734_g1_i1++
TTTTTTTTTTTTTTTATAGATTGATCCAGCTTTTAATTTTTAAATTTATCTTTACAA--G
AAAAGCTAGATGCTAATTGCAAAGATTGTCACTATACAGGAGAAGGTTGGAGTCTCTACT
TCGACTCCGATAAGGCCATCAGTGTCATCTTTCCAAAAGGCAGTTGCTGCGGTCTGAAGG
CCTCATCCATTTTTCTGCTGTATAATTCAAGTCACCACATATTTGAACATCTTTTCTAAC
TTAGCAAGTTCCTTGAGTCAGCCCTCAATAATCTGTCTTCACCAGTCATTGACTTTTTCC
TTCGCGTAGGTGATTTGCTCACCTTGTACGACAGAATTAATGGCATTTTGTGCTATAATT
TCTACTTTCTTTGAGACGAACTCATGCTCGTCATCATCATCATAATCATCATCCATAATT
AAAAATTATAATTTTTT------
> minu_c28185_g1_i1
TTTTTTTTTTTTTTTTTAA------------TTTAAATTTTAGCTT----TTTACAAATG
AAAGGCTAAATGCTAATTGCAAAGATTGTCACAATACAGAAGAAAGTTGGTGTCTCTACC
TCTACCCCGATAAGGCCATCAGTGTCATCTTTCCAAAAAGCAGTTGCTGCAGTTTGAAGG
CCTCATCCATTCCTTTGCTGGATAATTCAGGTAACGACATATTTGAACATTTTCTCAAGC
TTTGCTAGTTCTTTTAATCACCCCTCTATAATTTGTCTTCACCAATCGTTCACTTTCTCT
TTTGCGTAAATGATTTGTTCTCCACCAACGACGGCATTGATGGCGTTTTGGGCGATACGT
TCAACCTTTTTCGCGACGAATTCATGCTCGTCATCATCATCATAATCCTCATCCATAATA
AAAAATTATAATTTTTATTCAAA
