# Supplementary material for: Nontriplet feature of genetic code in Euplotes ciliates is a result of neutral evolution
Source: Proc Natl Acad Sci U S A. 2023 May 22;120(22):e2221683120. doi: 10.1073/pnas.2221683120 (PMC10235951; doi:10.1073/pnas.2221683120)
Supplement: Supplementary file 5 — Dataset S04 (GZ) [file pnas.2221683120.sd04.gz › ./nuc_alignments/cras_c6470_g1_i1++.fasta]

> eury_eury_c15392_g1_i1
------------------------------------------------------------
------------------------------------------------------------
------------------------------------------------------------
------------------------------------------------------------
------------------------------------------------------------
------------------------------------------------------------
------------------------------------------------------------
------------------------------------------------------------
------------------------------------------------------------
------------------------------------------------------------
------------------------------------------------------------
------------------------------------------------------------
------------------------------------------------------------
------------------------------------------------------------
------------------------------------------------------------
------------------------------------------------------------
------------------------------------------------------------
------------------------------------------------------------
------------------------------------------------------------
------------------------------------------------------------
------------------------------------------------------------
------------------------------------------------------------
------------------------------------------------------------
------------------------------------------------------------
------------------------------------------------------------
------------------------------------------------------------
------------------------------------------------------------
------------------------------------------------------------
------------------------------------------------------------
------------------------------------------------------------
------------------------------------------------------------
------------------------------------------------------------
------------------------------------------------------------
------------------------------------------------------------
------------------------------------------------------------
------------------------------------------------------------
------------------------------------------------------------
------------------------------------------------------------
------------------------------------------------------------
------------------------------------------------------------
------------------------------------------------------------
------------------------------------------------------------
------------------------------------------------------------
------------------------------------------------------------
------------------------------------------------------------
------------------------------------------------------------
------------------------------------------------------------
------------------------------------------------------------
------------------------------------------------------------
------------------------------------------------------------
------------------------------------------------------------
------------------------------------------------------------
------------------------------------------------------------
------------------------------------------------------------
------------------------------------------------------------
------------------------------------------------------------
------------------------------------------------------------
------------------------------------------------------------
------------------------------------------------------------
------------------------------------------------------------
------------------------------------------------------------
------------------------------------------------------------
------------------------------------------------------------
------------------------------------------------------------
------------------------------------------------------------
------------------------------------------------------------
------------------------------------------------------------
------------------------------------------------------------
------------------------------------------------------------
------------------------------------------------------------
------------------------------------------------------------
------------------------------------------------------------
------------------------------------------------------------
------------------------------------------------------------
------------------------------------------------------------
------------------------------------------------------------
------------------------------------------------------------
------------------------------------------------------------
------------------------------------------------------------
------------------------------------------------------------
------------------------------------------------------------
------------------------------------------------------------
------------------------------------------------------------
------------------------------------------------------------
------------------------------------------------------------
------------------------------------------------------------
------------------------------------------------------------
------------------------------------------------------------
------------------------------------------------------------
------------------------------------------------------------
------------------------------------------------------------
------------------------------------------------------------
------------------------------------------------------------
------------------------------------------------------------
------------------------------------------------------------
------------------------------------------------------------
------------------------------------------------------------
------------------------------------------------------------
------------------------------------------------------------
------------------------------------------------------------
------------------------------------------------------------
------------------------------------------------------------
------------------------------------------------------------
------------------------------------------------------------
-----------------------------------------------------GAGAGCC
TTGAGAGATTTCAACTTACCAAAGATTGTGTACTACGACAGAAACATCTTCATGGGATTG
ATTAATGACTTGTTCCCTAACATTATCGTGCAGTCTAAGACCAACCCTACTCTCAAAGAA
GCAGTTAAAGAGATGGCTGTCAAGAACAAGAAGCAGCCAGAAGAAGCTTTCTTACTCAAG
TGTGTCCAATTCTACGAAATCCTGCAGGTCAGACATTGCATGTTTATCATTGGTAATGCA
GGAAGTGCTAAGACCACAATCTGGATGACTCTTGCTGATGCTTTGAATCACCTTGGAGAG
AAGACAGTCTATGAATTCGCTGACCCAAAAGCTGTCACCTCAGATGAACTGTTCGGATGC
ATGAACCCAAAGACTAAGGAGTGGAAAGACGGAGTCTTGTCTACAATCATGAGAGACATG
AACAGAAACAATGGCAGATACACTACTGACCAGACATACAAGTGGGTTATTTTGGATGGA
GATGTCGATCCAGAGTGGATTGAATCATTGAACACTGTCATGGACGATAACAAAGTGTTG
ACACTAGTCTCACAGGAACGTATTCCCCTTACCCCAGAGATGAGAATGATCTTGGAAGTC
TCACATTTGAACAACGCTACTCCAGCTACAGTCTCAAGAGGTGGTGTGTTATTCATCAAC
GACACTGATGTTGGATGGAGACCATACATTGATTCATGGATGGATAAGCTAAAGGAAAAC
GGAGATAACAATGCAAGAACTGTATTCTACCTAGCCCTTTCCCACTACATGAGTGAGGAT
ATCCTCGAGGCCCTTGGCAACTTCAGTACTATTACTCCATGTGTAACAATTGCATATATC
AAGACTCTGTGCTGCATCATTGATGCTTTGTATGCTGAGCTATATGAAAAGAAGGATTAT
ATTGCCTTGATGAAGAAGCTTAAGGCTGATGGTGATGATGAGTACGTCAAACGTATTTAT
GAAGCTTTCTTCATTTATGCCTTCATGTGGTCATTCGGAGGTGCTTGTGATGATGACTCA
TACATTAGTTTCAATGGACTCATTAAGAACAAGGCTAAAGTCAAGTTCCCAGATCAAGGA
TTATGCTATGACTTCGTCTTCGACCCCATCACAAATGATTGGGTAAACTGGATTGATAAA
GTTCCATCATACGAACCACAATATGAACAACTCTACCAGAATATTGTCGTGCCAACTGCT
GATACTGTTAAGCACAAGAACATTCTCGACTTGCATATGAAACAAAGAAAACCAGTTCTT
TACGTTGGTTCTGCAGGAACAGGAAAGACTACCATCATCAAGGATTACTTCTTGAGCGTA
GATAAGGAAGTCACTGTTGTTGCATCTATCAACTTCAACTCTTACACTGACTCTAGAGAT
TTGCAAGCTGTTATGGAATCTAATGTTGATAAGAGAGCAGGAAGTACTTTCGGTCCACCA
CCAAACCATGTTTTGATCTACTTCATGGATGACATTAACATGCCTCTCGTCGATACTTAT
GGTACTCAGTCTCCTATTTGCTTGATCAGACAGCTAATTGATTATGGAATCGTCTTCGAC
AGAGATCACTTAGAAGAAAAGAAGAAACTTGTTGACTGTCTCTATACCGCTTGTATGAAC
CCCAAGGCCGGATCCTTCACAATTGACCTTCGTCTCCAAAGACACTACTCAGTATTTGCT
TGCCTGACTACTTCAATTGAAGTCTTAAAGACCATTTATGGACAGCTTCTAGACTCGCAT
CTCAGTCATTTCGATCAGAATATAAGTTCACTAACGCCGAAGTTTATTGAGGCCATTACA
ATTGTGTTCAATGGAATAGTTAAGACCCCTCTGTTCTACCCCACAGCTAAGAAGTTCCAC
TACCAGTTCAACTTGAGAGATTTCTCATCAATAGTGCAGAACATCCTGCTGTCAGATCCC
CAGTTGTACAGGAATGCCCCTGAGAAACTATACAGACTATTCTTGCATGAGTGCCACAGA
GTCTACCTCGATAGACTCCTCTTCGAAGAAGATATTGCCATGTACATGAAGTTTGTGAAT
GAAGCAGGAAAGAAGTTTGATATTAAGGAGGAACAACTCTATGAGGAGCCACTTCTTTAC
ACTAGTTTCGTCGCCTCCAGTCAAGGTCATGAGAAAGCATACCTTCCTGTTGAAAGCCTG
GACTCACTCAAGAAGGTACTTGAGACTAAGCTATTTGAGTATAATGAAAGTAACGCTGCC
ATGGACTTAGTGCTTTTCAGACAAGCTATGGAACATATTTGCAGAATCAGTAGAATCATT
GATCAACCATGTGGAAACGCCCTATTGATCGGAGTCGGAGGTTCTGGTAAACAGAGTCTC
TCTAAGCTTGCAGCTTTCATCTTGGATTATGATGTCTACAGAATCATGGTCAGTACAACC
TACTCTATTAATGACTTGAAAGAAGATATCAGAACTATGTACACTAAGGCAGGAGTCACT
GGTATCCAGATCTTGTTCATCCTCACTGACTCACAGATTGTTAATGAGAAGTTCTTGGTC
TTCATCAATGATATGCTCTCATCAGGTTGGGTTCCTGACTTGTTCCCTAAGGATGAGTTC
GATGGTCTACTCGGAAAGATCAGAACTGAAGCTAAGAGTGCCAACTATGGAGATTCCCCA
GATCAGCTATTTGAATTCTTCTTGGATAAATGTAGAAAGAACTTGCATATTGCATTGTGC
TTCTCCCCAGTCGGAGATATTTTCAGAATCAGAGCTAGAAGATTCCCAGGTATCATCAAC
TGTACCCAAATTGATTGGTTCCATCCTTGGCCTAAGGATGCCCTTGTTGGTGTGGCTGGA
AGATTCTTAGCAGAGATTGAGTTCCCATCAGAGGAAATCAGAGATGCGATCTCACTGAAC
ATGGCTGAGTGTCACTTGTCTATCGGTCAGGCCAATAAGGACTACCTGTCCAGAGAAAGA
AGGTACAACTACACTACTCCCACATCCTTCCTTGAGCTGATCAAGTTCTACAAGAGTCTG
TTCAAGAAGAAGGTAGATAAGATTGTGGATAACATTGAGAGACTCGAGACTGGTCTATCC
ACCATGAAGTCTACTACTGAGCAGGTCGAAGGACTTAAGGAGAAGTTGGAGATTAAGATG
GTTGATGTCAAGAAGCAAGAGGAGGAAACTAATATCCTCATTGAGATTGTCGGTAAAGAA
TCCCTCATTGCTGAAGAGGAACAGAAGTTAGCTAACATCGAACAGGATAAGACAACTGCA
CTTGCTAACGAGGCTAAGAAGATCAAGGATGAGGCTGATATCAAATTGGAGGAAGCTATT
CCTGCAATGAAGGCTGCTGAAGAGGCTGTTAACTGTTTAAACAAAACATCTATCCAGGAG
TTGAAATCACTTCCTAAACCACCTATTGAATGTGTTAGTGTAACAACTACCGTGCTCATG
CTCAGAGGAGAGAAGAAGAACTATTCATGGCAGAACGCCCAAAAGATGATGAACAACCCT
GTCAAGTTCATTGATGATATTAAAGCATTCGATGGAAGAGATATCGATGAATCAATCCTT
GCTAAGATTGCACCAATCAAGGCTGAACCATTCTTCACCTATGATATCATGAAGGGTAAA
TCTCAAGCTGCTGCTTACTTATGCTTGTATGTGAACAACATCATTACTTTCAATACTATT
TACAAGAACATTAAGCCATTGATGGAATCAGCAGAAGCCGCCGAGAAGACCAAGAAAGAC
GCTGAGGCCAGCTTAAAGATTGTTATTGACAAGGTCGCTGCCATCAACGCTCAAGTTGAC
GAGCTCAAGGCCAAGCTGAATGATGCCGAAACCACCAAAGCCCAGGTCATGGCTGAAGCC
CAAGCCCTGCAGAACCAGTTAGACTTAGCTGAAAGATTGGTAGGAGGTCTCGCTGATGAG
AATAAGAGATGGGGAGAGAGTGTCAAGACTTTGAACAACGACAAACTCACCATGATTGGA
GATGCACTACTATCTGCTGAGTTCGTATCATATATTGCACCATTCAACTCTCAGTTCAGA
GATTGGTTGTGGAAGGAGATCTGGTTGCCTGATATCATCTCAAAGAAGATCCCAATGACT
GAAGGAGTAGACCCACTAGGAGTACTTGCTACACCAGCTGAACAGGCTGGATGGAAGAAT
GAAGGTCTACCATCAGACAGAGTTTCTCTAGAGAATGCTGCTGTTATTGTCAGTTGCTCA
AGATGGCCACTGATCATTGATCCACAGTTACAAGGTCAGAAGTGGATCAGAGGAAGAGAA
GGAAGCGGACTTACCACCTTGCAATTATCACAGAAGGGATGGATGAAGAAAGTAGAATTT
GCTGTGACCAATGGACAAATCTTGTTGATCGAAAGTATTGGTCAAGAACTTGATTCAGTA
TTGGATCCTCTACTCTCAAGATCTATTATCAAGAGAGGAAGAAACAACTTCGTATTGAAG
CTCGGAGCAGAAGAAATTGAGTACAACACTGACTTCAAACTGTATCTCCAGACTAAGCTA
TCTAACCCACATTACAAGCCAGAAATCGCTGCCCAGTGTACTATCATTAACTTTATCGTT
ACTGAATCTGGTCTGGAAGATCAATTACTAGCTAGTGTCGTCAGAGTTGAGAAACCAGAT
TTAGAACAGACTAAGGATGAATTGGTGAACAAACAGAACTTGTTCCAGATCGAGCTCGCT
AAATTGGAAGAAGAATTGCTTGTCAATCTATCTAATGCAGATCCAGCTACTATTTTGACA
AACACCGCTCTTATTGAATCTCTTGAAAAGACTAAGCTTACATCCAAAGAAATTCAAGAG
CAGCAAGTTATTGCTAAAGTTACAGAAAAGCAAATCAACATCTCAAGAGAAATTTATAGA
AGAGTTGCTGCTGAAGGTTCAATGCTTTACTTCTTGTTGATTCAACTCTGTATTGTTGAT
CACATGTACCAATACTCCCTAGAGTCGTTCAATACTTTCTTCTTCAAGGCATTCGATAAG
ACCCCAAGCTTCGATGTTGACGAAAAACGTGTGCTTGAATTAAGAGAACAAATCAGAACA
ACAATCTATCAGTGGGTATCTAGAGGACTTTTCGAAAGACATAAGCAGATCTTCTTGTGT
CAGATCACATTCAGACTCATGCAGAAAAAGATCTTAGAGGTTGAATACACTCCTATTGAA
TTCAATTTCCTGATTCAGTGCCCAATTAAGACAGAAGTACCAAACCCATTGAAGAAAGAA
TGGCTCCCAGATTTGGCCTGGTACTCAATCCAAAGACTTATTGAGATCGAAGGATTCGAG
ACCTTCGCACAGAACCTTGAGAAGGAATCCCCAACTAGGTTCAAGCAATGGTACGATGAG
TTACAACCAGAGAACGAGAAACTTCCATTAGACTGGAAGAAACTAGAGACAATGCCATTC
CAGAAACTGTTGGTGCTGAGATGCTTAAGACCAGATAGACTGACCATTGCATTGGATAAT
TTCAACAGAAGAATCTTGCCAAACGGATCAAAATACGTAGATATGGACTCAACTTCTTCA
TTCCAGGATATCCTATCATCTTCACTTGCTGAATCTACAACAACTACTCCCATCTTCTTC
ATCTTATCTGCAGGAGCCAACCCAGTCAAGGAAGTAGAGAAGATTGCCCCAACAATGGGC
ATTGACCCCAATAAACAATTGCACAACGTTGCCTTGGGTCAAGGTCAGGATGTTATTGCT
ATGAACAAGTTGGAGATCGCACATAAGGACGGACACTGGGTCATGCTTCAGAACATTCAC
CTCATGCCTAAATGGTTGCTAGAGCTAGAGAAGAAATTGGATGAGTTCGCCCTTGAAGGA
TCCCACCCATCATTCAGACTGTACTTGTCAGCAGAGCCATCAAACAACATCCCAATTGGT
ATTTTGGAGAGATCTATTAAGTTGACAAATGAGCCACCCCAGGGATTGAAGCCCAACATG
AAGAGAGCCTTCACCTTCTTCAGTAAGGAGGAGATTGAAGACATGGATGCCAAGATCAAG
ACTATTCTCTTTGCCCTCTGCTACTACCACTCAGTGGTTATTGAGAGAAGGAAGTTCGGT
CCTAAGGGATGGAACATGTTCTACCCATTCTCAATGGGAGATCTCAGAGACTCAGCAATT
GTGCTCAAGAACTACATGGAAAGAAATGCTGCCAGTGGAAAAGTTCCATGGGATGACTTG
AAATACATCTTCGGAGAAATTATGTACGGAGGACATATCGTTGACGATAGGGATAGAAGA
CTAAATGCAAACTTCCTTGATTATCTCATGAAAGACAACCTGCTCGACGAAGCAGAGCTG
TTCCCATACGTCGAAGGAAAGAATGTATCGTTCAAGTGTCCAGGAACTTTGAGCTACAAC
AAATATATTGAGCATATTGAAGAGAATCTGCCAGCTGAAACCCCATTAGCTTTCGGAATG
CATCCAAATGCAGAGATTGATTTCAGAACTACTCAGTGTAACGTACTCTTCAAGACCCTT
GTAGAGTTACAGCCAAAGGATGCTACTGAGGATGAATCTGGTGGTGGTAACGTCAAGATT
GAGAAGACTCAAGAACTCATGACCAAGATCAACGACGACATCCAGCTTGAACAGAACAAG
CCAAACATGGACGATATCGTCAGTAAATTAGGTGAAGACAGAGATCCATTCCAGAACGTG
TTCTTGCAAGAGTGTGAATACATGAGTGTTCTGATTGAAGAGATTCTTAAATCATTAGAT
GAGATCGCAGCTTCATTCAGAGGAGAACTGACAATGACAGATCAGATGGAAGCACTTATG
GAAGCTATTTACCTTGATAATGTACCACACAAATGGGCTAAGCTTGCTTTCCCATCCTCA
AGAGGTTTAGCTTCTTGGTTGATCAACTTGAAGCATAGACTTGAGCAGTTGAATATCTTC
AGAGAGGACCCATCAACACAGATGAAGGTAGTATTCTTGAACAGACTTAAGAACCCACAA
TCATTCCTGACTGCCGTCAGACAGAAGTTCTCAAGAGACACAGGAAGTGAGTTGGATAAA
CTATACATTCAGACTGAAGTCACTAAGAAGATGCACAATGAAATCGAAGGAATGCCAAGA
GATGGAGCTTATGTATTCGGATTCCACGTTGAAGGAGCAAGATGGGAGGCTGGAGTTGGA
CAGCTAGAGGAATCAGCACCAAAGGTCCAATTCAGTGTTGTACCTGTCATTAACGTCAAG
GCTGCTACTGTAATGAAGGAGCTGAAGGAAGATAAGGGTATTTACAAGTGTCCTACTTAT
ATGACAATCGCAAGAGGAGCTACTTACGTGTTCGAAGCTCAACTAAAGACCAAACACCCA
CCTCAAAAATGGATCATCGCTGGTGTTGCTATGATCTTAGATGTAGAAGGAGTTGCCGAC
GCATACACCATGGACAAGGATTAATCA---------TATTACCC----------------
---------
> minu_c21382_g1_i1
GATCTGGAGATCATAAGTAAGGACAATCCCTCGAAGGAGGAGTACGTCATTGGGCGTATT
CTCTCTACTTTCGGAATGCGGAAGGTGTCTACAGACAAAGTTAAAAAGCTTTTCGAAAAT
CAAGAGATTAAGGAAAATCTTGAGAAATTCTTCAAACCGGAGTTGGGATGCTTCTGGATG
ATGGCTTTACAAACTAGTGCCGAAGCCATCACATTATACTCAGAGTTGCCTCCCCTCGCC
TCCATTAAGAAGAAGGTCGTGCTTATTTATAAGCCAAAGATGGACTACGATCTTGAGATT
GACGAATCCAACATGGCCAATGAAATCAGTGTCATGGAAATGAAGAGAAGCGTGCTTGAG
AATCTTTCAGTTATCTGTAAGGAAGTCTTCTTGCCGATTCTCAGCAACCCAGAGAACCAG
AAGGAGTGGTCTGAGCTCGTATCTAAGGACCTCATGGACAAATTCAACCACTTCTTAGCC
CAGGTCTATGTGACCATTGGGCAAGTTAAAGGAAGAACTCTTTTACCTCTTCCTCCAAGT
GATGCTACTAGTTTTGAGAGCAAGTCTAGCAAGGACAAGGCTCATATTCTTGAAAGCTCC
ATTATCACCTGGACAAGACAGATTAAGAACGTCCTCAAGCAGGATCCTGAGAGTGCGTTG
AAGTCTGGAAACAACCCAGACCCCCTCACTGAGATTGAGTTCTGGAAGAACAAGGCTGAA
AATTTGAACTCGATCTACAAGCAGCTTCAGAGTGAGAAGATCAAGAAAGTTTTGAAGTTC
CTCGAGCAGAACAAGAGTACCTACACTGGTCCCTTCGGAAGACTCCAGAAGGACGTTCAG
ACTGCCAGGACTGAAGCCAATGATAACTACAAGTACTTGGTCACCTTGAAGGATCTCTTC
ATTGGTCTTACTGAGGAGACAGCTGATTTTGATAAGCTGCCTGACTTCTTCTATCCGATT
ATGCACACAATCCTGCTTGTTTGGAAGAACTCAACTTACTATAATACGCCTTCAAAACTT
GTTGTGCTTATTAGAGAGATCTGTAATGCTATTATTAGCCAAGCTTTGAAGTTTATCAAC
GGAGATCAGATCTTCGCCTTGATCAAGAACGAGGAAGCTAAGGAAGCCAATGACCACTTG
ACCAAAACTCTTGAGGTCTGCTCCAAGTTCAAGGAAGCATACTATGTTTATAGGGAGAAG
GCAGATAATGAGTGGAAGATTACTACAAATGCTCTCTTTGTTAGGCTAGATGCCTTCGCT
GAGAGATGCCAGGATATCATCCATCTCACCTCCACCATCATCCAGTTCAATAAATTGGGA
AAGATCGAGATTGGTGGAACTAAGGGAAAGACCCTTACTGAGACCGTTCACGGAATTCTC
AGAGAATTCGAAGAAATCGTCGAAAAGTTCCAGGATAAGGACTACGATATCATGGATATC
TCAATCAAAAAGTTCGATGATGACTTCTTCATCTTCAGAGGAAAGATTAAGGAACTTGAG
AGAAGACTAGCATCTACCCTTACCCAAGGATTTGATGATAGTGATACCATCCAAGGAAAG
TTCAAGTTGCTTGAGTCCTTCGAAGGGTTACTCACTAGGCCAATCATTCAGGATGAGCTT
GAGAAGAAGCATATTATTCTTCTGGATCTGTACAAGAATGACCTTAAGATAGTCCAGAAC
ATCTTCCATGAAGGAAAGGCTCTTGTTGACAAGATCGATGAAAGAGCTCCTATTGGTAAC
AACATGCCTCCAATTTCCGGAGCAATCTACTGGACCACAGGTCTCCTCGAAAGAATAAAA
GAACCAATGGAAAAACTCTCCACTCTTTCTCAATCCATCCAAGATAGAGAAGAATTCAAG
GACATCCAGAAGTTATACGCTTCTATCTGTAAATCCCTTAAGGAATTTGAGGATCAGAAG
GTAGCCTCTTGGGAAGACAGTGTAGATGAGCATACAGATGAGAATTTGAAGAAGAATTTG
TTGGTGATGGAAGAAGAAGGAGATCAAACTTATTTGAGTGTTAATTTCGATAACATGCTC
GTTTGCCTCTTACGTGAAGTAAAATATCTAAGACTCCTAAACTACAAAGTCCCCGAAAAA
GCCCAAGGCCTCTACGACAAAGTCGACACCTACAGAACCCAAACCGGAAACCTCGACCTC
ATAGTCCAAATGTACAACGAGATCCTTTCCACTCTCCTCCCCGTCGAAAAGCCCCTCCTC
AAGGCCAAAATCGAACACATCGATAAAATCCTGAAACCAGGAATAGAAAGCCTCAAATGG
AACGATTCCAACATAAACCCCTTTATAAAGGAAGCAATGGACATTATCACTGATGTGAGC
ATGTTGGTGAAGAAGATGAAGGAGAATGTGAGGAAGATGGAGGTTATGACTGAGAGCTGG
TGTAAGCCACTTTATGATAGGAGGAATAAACCAATGACTCCTGATGATTTGGAGCAGACT
CATGCAGCTAGTATTGATAATAGGCTTGGAGATATTACTAATGAGGGTAAAGAGATTAAT
AGGTTATTGAAGGATACAATGGATCATATTAAGCCTTCGAAGAAGTCATTGGAGTGGAGA
GCTTATCAAGATTATATCAACTGTGTTATTATTGATGGAATTACTAGAGCTATTGTTAGT
TCGATTCATCACCTCTCAGACCAGATCTCTATTGATTATAACAGACATCATGACATGCAA
CCAATGTTTGATGTAAAGGTCTGCCTTGGTGAGAAGGACGTCGCCTTTGAGCCACCAATC
AGAAGCTGTGAGTCCGAGAATGGTATTAGAGATATCATTTTCAGAATTGTTGAAGGATTT
ATCTCAATTGCTATTAAGATCAACAGAGTTGATAACCAACAGCTCGATTACCTTATTGAA
GTGAAGGACCAAGTCACTGTCTTCTTCGGACTCTCTTTGATCTCAAAGAACATGAAGGAA
ATGGAGAATGAGACTGATGACTTCCTCACTCAATATGATGATTTCTCTTTCCTCTGGAAA
GACGATATTGAAGCTAGTTTCCAAGAGTTCATCGATAACGCTGGAGAAGCTCCTGTCCAC
ATGAGACCAGTTGAAGGTGGAGAAGATGGAGAAATGGAAGAGGATGAATCTTACAAATGG
ATGGCTGAGAAGATCCTTGAAGGAATCACTATCAACAAGCCATCTCTCGAATCTTTCGAT
GAGAAGATCACTTACCTCACAGGAATTGCTGGAAAGATCAACGAAATGGAGACTTCTACC
CCAAGAGGGTGGTTGAAGATTAATTCTCAGCCTTTGAAGGACTCTTTGAGCCAGATTATC
CACACTTGGATCAATAAGTACACTCAATTCTTGCTTGAGAACACTGTTAAGGAGATCAAC
AACATGATCTCCTTCACTACTGAAGTAAATGATGGAATCAAGGTTATTCCAGAGAAGGTT
GAATCCCAAGATGAGAAAGACTTGCTGATGAAGGTTATGACTCACTTGAGAGATGTCAAG
ATGATCAAGGATCACGCTCTCAGTGAGATCAACCCAATGAAAGAGACCATTCAGTTGCTC
AAGAAGCACGGAGTCCAGGCTGAGGAAGACCTCTTGTTGAAGATTGAGAACTCCAAGACC
CAGCTCACTGAAGTCTCTGAAAGAGCCTTAGGATCAGTCAAAGAGCAGATCTTGCCACTC
CAAACTCAGGAGGGAAGAAATATCAAGGGACAATTGGATGAGTTCTCAATTGAGGTTGAG
AAATTCAGAGAAGAATTCTTGAGAAACTGTCCTTACCACATAAAGGAAACCTCTGAAGAG
ATAATTGATGAAGCTTATGTCACTATTTCGAATTATTATGATAAAACTATCAAACTCGAG
GAGAGAGCTAGGAAATACAACAATCTTGAAACTCTTTTCGAGTTGCAAAAGTCAGGATAC
TCCGAACTTAAGGATTGTAAGAATGAACTCAAGAGCTTGAAGTACATGTGGGATCTTATC
CAGCTCGTTCACTATCAATTCAATGCTTGGAAGCTCACCTTGTGGGATAAAATCGATACT
GACTTCCTCCTTGCCCAGATCAAGGAATTGCAGAAGAAGCAAGTTAACCCAGTTAATCCA
GCAAATAAGGAGATCAAGAGTTGGTCTTCCTTCACAGCCCTGAATGAAAGAGTCAAGAAT
ATGTCTGTTATCCTCCCATTGATCAGTGACTTGCACTCTAAAGCTATGATGAATAGACAC
TGGAAGAAGTTGATGGCCATCACTGGTAAGAACATCCAGTTCAGTTCTCCCAAGTTCTGC
CTGGATGACCTCATCCAGCTTGAGCTTTACAAGTACTCTGATGAAGTCAATGAGTTGGTC
GACTCCGCCAATAAAGAAGCAAGAATTGAGACTAATCTTGGCAAGATCGCCAAGATTTGG
GAAGACCAAATCTTATCTTTCAATGAGTACAAGGGATGCTTCATTATTGGAGCACTTGAT
GAGACTATTGAGTTCGTGGATGACCACTCCATGCAGCTCATGGGAATGATGTCCCAAAAA
GATGTAGAAGAATTCAAGGAAACCGTCCTTGAATGGCAAAAGAAGCTGAAGGCTGTCGAT
ACTCTCCTCGGAATTTGGATTAAGGTGCAGAAGAACTGGCAGAGACTTGAGACAATCTTC
CTTGCTTCTGAAGATATCAAAGCCCAGCTTCCTGAAGATACGAAACGATTCCAGAAAGTT
GACTCTGACTGGAGAGAACTCATGATCGAAGCTGAGACCGAGCCAAGCGTAATCGAAGCC
TGTAATTACGAAGGAAGAGAAGAACTCCTCTTCGAGATGCATTCTGAAATTGAACTTTGT
GAGAAATCTTTGAACAATTACCTCGAACAGAAGAAGAAGGTCTTCTCCAGATTCTATTTC
GTTTCCAACCAAGCTTTGCTTGATATCCTCTCTAACGGTAACAAACCTGAAGTTGTCAAC
GGATACCTTGGAGATTGTTTCAACGGAATGAAATGTGTCAAATTTGCTGGCGAGAACGAA
GACAATTACAAGGTTGCCCAGGGTATGATCTCAAAGGAAGACGAATACGTCAAATTCGGA
AAAGAATTCGAATTCAATGGAGCTGTTGAGAACTACCTCTGCGACCTCGAGCAGAAGATG
ATGGATACCCTCAGAGATATCGCTGAAGAAGCTAGAAAGACTGCTGATAGCTGGGATCTT
GACACTAAGAGACACATCTGGCTTGAAGACTACTGTGCTCAGATTTCCCTCCTCATCACC
CAGATTGTCTGGACTGAAGAAGTCAATAGAGCTTTCGAAGAGCTCGAAGGAGGTGGTGAA
GGCGCTATGAAGAACTACCTCACTGAGATCAAGAACAGAATTGGTTTCCTTATTGAAAGA
GTCAGAGAAGATCTTAATATGGAACTCAGAATTAAGATTATCACTATTATCACAATTGAT
GTCCATGAGAGAGATGTGGTACAGAAATTCGTCGAGCAAAGAGTTGACGATATGGGATCA
TTCGCCTGGCAGTGTCAGCTCAAGTTCTTCTGGAGAAACGACCCAACCGATGAGAAGAAG
CATTGCTTCTCCGAAATTTGTGATTACCATCTCAGATACTCTTATGAATATGTAGGAAAC
TGTGGTAGACTTGTTATCACTCCGCTTACCGATAGATGTTATATTACCCTTACTCAGGCC
TTGAACTTGACTATGGGAGGTGCTCCAGCAGGACCAGCCGGAACCGGTAAAACAGAAACT
GTAAAGGATCTGGGAAGAGCCCTCGGACTCCCAGTCGTTGTCTTCAATTGCTCAGATCAG
ATGAATTACGAGTCAATGGCTCAGATCTTCCTGGGTCTGTCCCAGAGTGGATCATGGGGA
TGCTTCGATGAGTTCAACAGAATCAGTATTGAGGTGCTTTCAGTCATCTCCACCCAGGTT
AAGACCGTCCTCGATGCCTTGAAAGAAGTCGCCAATAATCCAGGAAAAGGAAATATGTTC
ACTTTCCAGGAGGATGAAGTTAAGTTGAGACTTACTGCAGGATTCTTTATTACAATGAAC
CCAGGATATGCTGGAAGAACTGAATTACCAGAAAATTTGAAGGCCCTTTTCAGAAGTTGT
GCAATGGTTGTCCCCGATATTATTCTCATTTGTGAGAACATGCTCATGTCTGAAGGTTTC
GTAGATGCCAAGGAACTTTCTGAGAAATTCATGACACTGTACAATCTGTGTAAGAGTCTC
CTCTCCATCCAGATCCATTATGATTGGGGTCTCAGAGCTGTAAAGTCTGTCCTCAGACAG
GCAGGAGGACTTAAGAGAGAAGAGCCAGATGCTCCAGAGAAGAGAATTCTGATGAGAGCT
TTGAGAGATTTCAACTTGCCAAAGATCGTCTCTTACGATAGAAGTATCTTCTTGGGTCTG
ATCAACGATCTTTTCCCAGGTATTGAAGTAGAGGCTAAGACCAACCCAACCTTGAAGGAA
GCTGTCACTGAAATGACTTTGAAGCAGAAGAAACAAGCTGAAGAAGCATTTGTATTGAAA
TGTGTCCAATTCTACGAAATCTTACAGGTTAGACATTGTATGTTTATCATTGGTAATGCA
GGAAGTGCTAAGACTACTATCTGGAAGATCCTTGCTGATGCCTTGAACCATCTCGGACAA
AAGACTGTATATGAGTTTGCTGATCCAAAGGCTGTCACCTCAGATGAGCTCTATGGAGCC
ATGAACCCAAAGACTAAGGAATGGAAAGATGGAGTCCTCTCCACAATTATGAGAGATATG
AACAGAAACAACGGAAGATTCCATGCTGATCAAGTTTACAAATGGGTTGTCTTGGATGGA
GATGTAGATCCTAACTGGATTGAATCCTTGAACACTGTCATGGATGATAACAAGGTGCTG
ACCCTTGTATCTCAGGAACGTATTCCTCTCACCCCAGAAATGAGATTGATCCTGGAAGTT
TCCCACCTTGATAATGCTACCCCAGCTACTGTTTCTAGAGGAGGTGTACTCTTTATTAAT
GACACTGATGTCGGATGGAGACCATATATCGATTCATGGATGGATAGACTTAAGGAGAAC
GGAGATGAAAATGCTAGAACTGTCTTCTACTTAGCTCTTTCTAACTATATGAGTGAGGAT
ATCCTCGAAATGATCCTTGGATTGAGTACAATTACCCCATGTGTCACTATTGCTTACATC
AAGACCCTCTGCTGTATTATTGATGCCCTCTATGCTCAGCTTTCTGAGAACAAGGAGTAT
GCTACTTTGATGAAGAACCTCAAGAATGAGGGAGATGATGAGTACATCAAGAGAATCTAT
GAAGCATTCTTCATTTATGCTTTCATGTGGTCATTCGGAGGTGCTTGTGATGATGACTCC
TTCATCAGTTTCAACAGTATGCTTAAGAATAAGGCTAAGGTCAAGTTCCCAGATCAGGGA
CTCTGTTATGACTTCTTCTTCGACCCAATCGCTAATGACTGGATTCACTGGGAAGAGAAG
GTTCCAAAGTATGAAGCTAACTTTGATCAATTGTACCAAAATATTGTTGTCCCAACTGCT
GATACCATTAAGCACAAGAGTATTCTTGACTTGCATGTTAAACAGAGAAAGCCAGTCCTC
TATGTTGGATCTGCTGGTACTGGAAAGACCACCATCATTAAGGATTACTTCTTGAGTGTT
GATAAGGAAACCACTGTTACCGCTTCTATCAATTTCAACTCTTACACTGATTCAAAGGAT
CTCCAGGCTGTTATGGAGTCAAATGTAGATAAGAGAGCAGGAAGCACTTTCGGACCTCCT
CCAAACCACGTCTTGATCTACTTCATGGATGATGTCAACATGCCACTTGTTGATGAGTAT
GGTACTCAGTCCCCAATCTGTCTGATCAGACAGCTGATCGATTACGGAATTATCTTCGAC
AGAGACCATCTCGAAGAGAAGAAGAAACTTGTTGATTGTCTGTACACCGCTTGTATGAAT
CCAAAGGCTGGATCTTTCGTTATTGATTTACGTATGCAGAGACATTACTCCGTCTTCGCC
TGTCTGACCACCTCCGCCGAAGTATTAAAGACCATCTATGGCCAACTTTTAGACTCTCAT
TTCAGCCAATTCGACGAAAATATTAGCGCGCTCTCTCCAAAGTTCATCGAGGCTATCACT
ATTGTATTCAATGGTATCGTAAAGACTCCTCAGTTCTTCCCAACAGCTAAGAAATTCCAT
TACCAGTTCAACTTGAGGGACTTCTCCAAGATCATTCAGAACATTTTGCTCTCAAATCCA
AATCATTACAGGAATGATCCTCATAAATTGTACAGGCTTTGGCTTCATGAGAGTCACAGA
GTTTACCTCGATAGACTCCTCTTCGAAGAAGATGTGGCTACTTATATGAAATACGTGAAT
GAGGCCGGAAAGAAATTCGATATTAAGGAAGAACAACTTTATGAAGAGCCTCTTATTTAT
AATAGTTTCGTCTCTTCAGCCCAAGGACATGAGAAATCATACCTTCCAATTGAAGAAATC
TCTGTATTGAAGAAGGTACTTGAAGATAAGCTTTTTGAGTATAATGAGACTTACGCTGCC
ATGGACCTCGTGCTCTTCTTGCAAGCCATGGAGCATATCTGCAGAATCTCCAGAATTGTA
GACCAGCCATGTGGAAATGCCCTTCTTATCGGAGTTGGAGGATCTGGTAAACAATCTCTC
TCCAAACTTGCTGCCTTTATTCTTGATTATGATGTATACAGAATTATGGTTAGTACTAAT
TACTCCCTGAATGACCTCAAGGAAGACCTTAGGACAATGTACACTAAGACCGGAGTGACA
GGAATCCAGATGCTCTTCATCCTTACTGACTCCCAGATTATCAATGAGAAGATGCTCGTA
TTCATCAATGATATGCTTTCCTCAGGATGGGTCCCAGACCTCTTCCCCAAGGATGAATTT
GACGGAATTCTCGGAAAGATCAGAACTGAGGCAAAGAGTGCCAATTATGGAGATACCCCA
GACCAGCTATTTGAGTTCTTCTTGGATAAATGTAGAAAGAACTTGCATCTTGCCCTCTGC
TTCTCCCCAGTTGGAGAAATGTTCAGGATTAGAGCCAGGAGATTCCCAGGTATCATCAAC
TGTACCCAGATTGATTGGTTCCACGAATGGCCTAGGGATGCCCTGATCGGTGTCGCCGGA
AGATTCCTCGAAGAAATTGAACTACCCTCTGAAGAGATCAGAGAAGCTGTCTCCCTCAAC
ATGGCTGAGTGTCACTTGTCCATTGCTAAGGCTAATAAAGACTTCTTGGCTAGGGAGAGA
AGATATAACTACACGACTCCTACCTCCTTCCTTGAGCTGATTAAGTTCTACAAATCTCTC
TTCAAGGATAAGGTTGATAAGATCAATGATAACATTGAGAGGTTGGAGACAGGTCTTTCC
ACAATGGCTTCCACCACTGAACAAGTTGAAGGCCTCAAGGAGAAACTTGAGATCAAAATG
GTGGATGTGAAGAAGCAGGAGGAAGAAACCAACGTCCTCATTGAGATCGTCGGAAAAGAG
TCCCTCATCGCTGAGGAAGAACAGAAGGTCGCTAATGTCGAGCAGGAGAAGACCACTGCA
CTTGCTGAAGAAGCTAAGAGAATCAAGGATGAAGCTGATAAAGAGTTAGAAGAAGCTATT
CCAGCAATGGAGGCCGCCCAGAAAGCTGTCGATTGTTTGAGCAAGCCATCTATTGTCGAG
CTTAAAGGTATGCCTAAGCCACCAGTTGAGTGTGTCAGTGTCACAACCACAGTGCTGATG
CTCAGAGGAGAGAAGAAGAACTACACCTGGCAGAACGCACAGAAAATGATGAATAATCCA
ATGAAATTCATTGATGAAATTAAGGCTTTCGATGGAAGAGATATTGATGAAGCAATTCTG
AAGAAGATCGAACCAATCAAGAATGAACCATTCTTCACATTTGATGTCATGTGGGGTAAA
TCACAAGCTGCTGCTTACTTGTGCCAATATGTGAACAATATTATTAAGTTTAACAGTATT
TATAAAAAGGTAAAGCCATTGATGGACAGAGCTGCTGATGCAGAGAAACAAAAGAAGGAA
GCTGAGGCAAGCCTTAAGGTCGTTGTTGATAAGGTAACTGCAATCAATGCTCAGGTTGAT
GAGCTTAGGGCCAAACTTGCTGATGCTGAGGAGACTAAGGCCCAAGTACTCTCAGAAGCC
ACTGCTTTGCAGAACCAACTTGACCTTGCTGAGAGACTGGTAGGAGGTCTTGCTGACGAA
AACAAAAGATGGGGAGAAAGTGTCCAGACTTTGAACAATGATAAACTCACCATGATTGGA
GATGCCCTGCTGTCGGCGGAGTTCGTCTCGTACATCGCTCCATTCAACTCTCAATTCAGA
GATTGGCTCTGGAAGGAAATCTGGCTCCCTGATATTATTGAGAAGAAGATCCCAATGACT
GAGGGTGTAGACCCACTTTCTGTACTGGCTACTCCAGCTGAGCAAGCTGGGTGGAAGAAC
GAAGGTTTGCCATCAGATAGAGTCTCCCTTGAGAACGCCTCAGTTATCGTAAGTTGCTCC
AGATGGCCACTGATTATTGATCCACAGCTGCAGGGACAGAAATGGATCAGAGGAAGAGAA
GGAGCTGACTTGAAGACATTACAACTTTCCCAAAAAGGATGGATGAAGGCAGTTGAATTT
GCTGTCTCTAATGGACAGATCTTGCTTATTGAGGGTATCGGAGAAGAAATCGATTCTGTA
CTTGACCCATTGCTCTCAAGAGCTGTTATTAAGAAGGGAA-AATCA--TTCATGCTGAAA
TTAGGAGCTGAAGAGATTGATTACGATCCAGGATTCAAACTTTACCTCCAGACTAAGCTT
TCTAATCCTCATTACAAGCCCGAAATTGCTGCCCAATGTACTATTATCAACTTTATTGTA
ACTGAATCTGGTCTTGAAGATCAGCTTCTTGCTAGTGTCGTCAGAGTTGAGAAACCAGAC
TTAGAACAGACTAAGGAAGAATTGGTGAACAAGCAGAATATGTTCCAGATCGAATTGGCT
AAACTTGAGGAGGAACTTCTGTTGAACCTGTCCAATGCTGATCCTGCTACCATTTTGACA
AATACTGCCCTGATTGAATCTCTCGAAAAGACTAAGGCTACATCCAAAGAGATCCAAGAA
CAGCAAGTTATCGCTAAGGAGACTGAGGTCCAGATCAATATCTCAAGAGAAGTATACAGA
AGAGTTGCTGCTGAGGGATCTATGCTTTACTTCTTGCTCATCCAACTCTGTATCGTTGAT
CACATGTACCAGTACTCTTTGGAGTCATTCAATACCTTCTTCTTCAGATCCTTTGAGAAG
ACTCCTCAGTTCGAAAATGATGAGAAGAGAGTCCTTGAGTTGAGAGAGCAGATTAGGACT
ACTATCTACCAGTGGGTCTCCAGAGGGCTCTTTGAGAGACATAAGCAGATCTTCTTGTGC
CAGATTACCTTCAGACTGATGCAAAAGAAGATCCTTGAGGTTGACTATACCAACCAAGAA
TTCAATTTCTTGATTCAGTGCCCAATCAAGACTGAGGTACCAAATCCATTAAAG---GAG
TGGCTTCCAGATATCGCCTGGTACTCCATCCAAAAGTTGATCGAGATTGAAGGATTTGAG
ACTTTCGCACAGAACTTAGAAAAGGAATCTCCTACCAGATTCAAGCAATGGTATGATGAA
CTCCAACCTGAAAATGAGAAGCTCCCACTTGACTGGAGTAAGCTTGAGTCAATGCCATTC
CAGAAGTTGCTCGTCCTGAGATGTCTCAGACCAGATAGGCTCACAGTTGCCCTTGATAAT
TTCATCAGGAATAAGCTTCCTCAGGGAGGAAAGTATGTAGATATGGATGGTACCTCTTCA
TTCCAGGATATTCTATCCTCTTCTCTTTCTGAGTCTACTACGACCACGCCTATATTCTTT
ATTCTGTCTCCAGGAGCTAATCCAGTAAAGGAATGCGAGCAGGTGGCTCCATCTTTAGGA
ATTGACCCAGTGAAGCAATTCCATAATGTTGCCCTTGGGCAGGGACAGGACGTCATTGCT
ATGAACAAACTTGAACTCGGACATAAGGAAGGACATTGGGTAATGCTTCAGAATATCCAC
TTGATGCCTAAATGGTTACTCGAGCTTGAAAAGAAGTTAGATGAATTCGCTTTGGAAGGA
TCCAATCCATCATTCAGACTCTTCTTGTCTGCTGAGCCTTCAAACCAGATCCCAATCGGT
ATTTTAGAAAGATCAATTAAGTTGACTAATGAGCCTCCTCAAGGACTGAAGCCAAATATG
AAGAGAGCCTTCACCTTCTTCTCAAGGGAGCAGATTGAAAGATTCGATGCTAAGGTAAAG
ACCATCCTCTTCGCCCTCTGCTACTACCATTCAGTGGTTATCGAGAGGAGAAAGTTCGGA
CCAAAGGGATGGAACATGTCCTACCCATTCTCAATGGGAGATCTCAGAGACTCCGCAATC
GTACTTGAGAATTACATGGAGAGGAACGCAGCCAGTGGTAAAGTACCATGGGAAGATCTT
AGATACCTCTTCGGAGAGATCATGTATGGAGGTCATATCGTTGATAATAGAGACAGAGTC
CTCAACAACACCTTCCTCGAGTACCTCATGAAGGACTCTTTACTAGATGAAGCTGAGCTT
TTCCCATTCGTTGAAGGTAAAGGAGTCTCCTTCAGATGCCCAGGAGCCTTATCTTACGAT
AAATACATTGAGCATATTGAGGAAGGACTTGGAACAGAGACCCCACTTGCTTTCGGAATG
CATCCAAATGCAGAAATTGATTTCAGAACCACTCAGTGTCTCGTACTGTTCAAGACTTTG
GTAGAGTTACAGCCAAAGGACTCAGGAGATGATGAATCAGGAGGCGGTAACGTCAAGATC
GAGAAGACCCAGGAACTCATGATGAGAATCAGTGATGATATCCAACTTGACCAGAACAAG
CCAAACATGGAGGATATCCTCAGTAAGCTTGGAGAGGACAGAGATCCGTTCCAGAACGTC
TTCCTCCAGGAATGTGAGTACATGAGTGTCCTCATTGACGAAATCCTGAAGTCGCTTTCC
GACTTAGATCTTTCCTTCAAGGGAGAATTAACCATGACTGACCAGATGGAAAGCCTTATG
GACTCGATCTACCTCGATAATGTGCCTGGAAAATGGGCTAAGCTTGCTTTCCCATCCGCC
AGAGGACTTTCCTCCTGGTTGATTAACATCAAGCATAGGTTGGATCAATTAAACATCTTC
AGAGATGATCCATCAACCACAATGAAGGTTGTGTTCTTGAATAGGCTGAAGAACCCACAG
TCATTCCTGACTGCGGTTAGGCAGAAATCTTCAAGAGATAACGGATTTGAGTTGGATAAG
CTCTACATCCAGACTGAAGTCACTAAGAAGATGCATAATGAGATTGAAGGAATGCCAAGA
GATGGAGCTTACGTCTTCGGATTCCACGTTGAAGGAGCAAGATGGGATGCAGGGGTTAGT
CAGCTTGAAGAGAGTGAGCCAAAGAAACAATTCAGTGTTGTACCTGTTATTAATGTAAAG
GCAGCCTTTGTACAGAAAGATAATAAGGAAGAGAAGGGAATTTATAAGTGTCCAACTTAT
ATGACAATTGCTAGAGGAGCTACTTATGTGTTCCAGGCACAATTGAAGACCAAGCACCCA
GCCCAGAAATGGATTATTGGTGGAGTTGCAATGATTCTGGACGTAGAGGGTGTTGCTGAT
GCTTATACTCTGGATAAGGACTAATCATTAATTA--TCTAAACATT-TGAATATAAAAAA
AAA------
> cras_c6470_g1_i1++
------------------------------------------------------------
------------------------------------------------------------
------------------------------------------------------------
------------------------------------------------------------
------------------------------------------------------------
------------------------------------------------------------
------------------------------------------------------------
------------------------------------------------------------
------------------------------------------------------------
------------------------------------------------------------
------------------------------------------------------------
------------------------------------------------------------
------------------------------------------------------------
------------------------------------------------------------
------------------------------------------------------------
------------------------------------------------------------
------------------------------------------------------------
------------------------------------------------------------
------------------------------------------------------------
------------------------------------------------------------
------------------------------------------------------------
------------------------------------------------------------
------------------------------------------------------------
------------------------------------------------------------
------------------------------------------------------------
------------------------------------------------------------
------------------------------------------------------------
------------------------------------------------------------
------------------------------------------------------------
------------------------------------------------------------
------------------------------------------------------------
------------------------------------------------------------
------------------------------------------------------------
------------------------------------------------------------
------------------------------------------------------------
------------------------------------------------------------
------------------------------------------------------------
------------------------------------------------------------
------------------------------------------------------------
------------------------------------------------------------
------------------------------------------------------------
------------------------------------------------------------
------------------------------------------------------------
------------------------------------------------------------
------------------------------------------------------------
------------------------------------------------------------
------------------------------------------------------------
------------------------------------------------------------
------------------------------------------------------------
------------------------------------------------------------
------------------------------------------------------------
------------------------------------------------------------
------------------------------------------------------------
------------------------------------------------------------
------------------------------------------------------------
------------------------------------------------------------
------------------------------------------------------------
------------------------------------------------------------
------------------------------------------------------------
------------------------------------------------------------
------------------------------------------------------------
------------------------------------------------------------
------------------------------------------------------------
------------------------------------------------------------
------------------------------------------------------------
------------------------------------------------------------
------------------------------------------------------------
------------------------------------------------------------
--------------------------TTTCTTC---------------------------
------------------------------------------------------------
------------------------------------------------------------
------------------------------------------------------------
------------------------------------------------------------
------------------------------------------------------------
------------------------------------------------------------
------------------------------------------------------------
------------------------------------------------------------
------------------------------------------------------------
------------------------------------------------------------
------------------------------------------------------------
------------------------------------------------------------
------------------------------------------------------------
------------------------------------------------------------
------------------------------------------------------------
------------------------------------------------------------
------------------------------------------------------------
------------------------------------------------------------
------------------------------------------------------------
------------------------------------------------------------
------------------------------------------------------------
------------------------------------------------------------
------------------------------------------------------------
------------------------------------------------------------
------------------------------------------------------------
------------------------------------------------------------
------------------------------------------------------------
-----------------------------------------------TGGATCATGGGGA
TGCTTCGATGAGTTCAATAGAATCAGTATTGAAGTTTTATCAGTCGTCTCTACCCAAGTA
AAGTCAGTCCTTGATGCTTTGAAGGAATGTGCTGATAATCCTAGTAAAGGAAACATGTTC
ACCTTCCAGGAAGAAGAAGTAAAACTCAGACTCACAGCTGGATTTTTCATTACTATGAAC
CCAGGATATGCCGGAAGAACTGAATTGCCAGAAAACTTGAAAGCTTTGTTCAGAAGTTGC
GCTATGGTTGTCCCTGATATTATTCTCATTTGTGAGAACATGCTTATGTCTGAAGGTTTC
AAAGATGCCAAAGAATTATCTGAGAAATTCATGACCTTGTACACTCTTTGTAAGAGTCTT
CTCTCTATTCAGATTCACTATGATTGGGGTCTCAGAGCTGTAAAGTCTGTATTAAGACAA
GCAGGAGGGCTTAAGAGAGAAGATCCAAGTGCTCCAGAACAAAGAATTCTCATGAGAGCC
TTAAGAGATTTCAACTTGCCAAAGATTGTCTCTTATGATAGGAATATCTTCTTGGGGTTG
ATCAACGATCTTTTCCAAGGTATTGAAGTTGAAGCCAAGACCAATCCAACACTCAAAGAA
GCTGTTACACAGATGACCTTGAAAGATAAGAAGCAGGCTGAAGAAGCTTTTGTTCTCAAA
TGCGTTCAATTCTACGAAATCTTACAAGTCAGACATTGTATGTTTATCATTGGTAATGCA
GGAAGTGCTAAGACTACAATCTGGAAGATCCTTGCTGATGCCTTGAACCACTTGGGTGAG
AAGACTATATATGAATTTGCTGATCCAAAGGCTGTCACCTCAGATGAATTGTTCGGAGCA
ATGAATCCAAAGACTAAAGAATGGAAAGATGGAGTTCTTTCTACAATCATGAGAGACATG
AACAGAAATAATGGAAGATTTAATGCTGACCAAGTCTACAAATGGGTTGTCTTAGATGGA
GATGTTGATCCTAACTGGATCGAATCACTCAACACTGTCATGGATGATAACAAGGTGCTC
ACGCTTGTGTCTCAGGAACGTATTCCATTGACTCCAGAGATGAGACTGATTTTGGAAGTA
TCTCATTTGGATAACGCCACTCCAGCTACTGTTTCAAGAGGAGGAGTCTTGTTCATCAAC
GATACTGATGTTGGATGGAGGCCATACATTGATTCATGGATGGATAGACTAAAGGAGAAA
GGAGATAATAATGCCAGAACTGTGTTCTATTTGGCTCTCACTCACTACATGAATGATGAT
AACCTCGAGAGAATATTCCAGTTAAGTACAATCACTCCATGTGTCACAATTGCTTACATA
AAAACTCTATGCTGCATCATTGATGCTCTCTATGCTCAACTTAGTGAGGTGAAGGAGTAT
TCTAATTTGATGAAGAAACTCAAATCTGAGGGAGATGATGAGTACATCAAGAGAATTTAT
GAAGCATTCTTCATTTATGCTTTCATGTGGTCATTTGGAGCTGCTTGTGATGATGATTCA
TACATTAGCTTCAATAGTACTATGAAGAGTCTTGCTAAGATTAAATTCCCAGAACAAGGA
ATTTGCTACGACTTCTTCTTCGATCCAATCGCTAATGACTGGATTCACTGGGAAGAGAAA
GTGCCAGCTTATGAGGCTGATTTTGATAAACTATATCAAAACATTGTTGTTCCAACTGCC
GATACCATTAAGCACAAAAGTATTCTTGATTTGCATATGAAGCAAAGAAAACCAGTTCTT
TATGTTGGATCTGCCGGTACTGGTAAAACTACCATCATTAAAGATTACTTCTTGAATGTT
GATAAAGAAACTGCTGTTGTTGCATCTATCAACTTCAATTCTTACACTGACTCAAAAGAT
CTCCAAGCTGTTATGGAATCAAATGTAGATAAGAGAGCTGGTAACACTTATGGACCTCCA
CCAAATCATGTTTTGATTTACTTCATGGATGATGTTAACATGCCTTTAGTCGACGAGTTT
GGAACTCAATCCCCAATTTGTTTGATTAGGCAATTGATCGATTATGGAATTGTCTTTGAT
AGAGATCATCTTGAAGAAAAGAAGAAACTTGTTGATTGTCTCTACACTGCTTGTATGAAT
CCAAAAGCAGGATCATTTGTAATTGATTTACGTATGCAAAGACATTACTCTGTTTTCGCT
TGTCTCACAACCTCTTCTGAAATCTTGAAAACAATCTATGGCCAACTGTTAGATTCTCAC
TTATCCCACTTTGAGCAAAATATTAGTCAACTTTCGGATAAATTTATCGAAGCAATCACT
ATTGTTTTCAATGGAATAGTGAAAACTCCTCAGTTCTTCCCAACAGCTAAGAAATTCCAT
TACCAGTTCAACTTGAGGGACTTCTCCAAGATTGTGCAGAACTTGCTTCTGTCTAACCCT
CAGTTATACAGGAATGAGCCACAAAAATTGTACAGGCTCTGGTTGCATGAGAGTCACAGA
GTGTACCTAGATAGACTCCTCTTTGAAGATGATGTAGAAACTTACATGAAGTTTGTTAAA
GAAGCTGGAAAGAAGTTTGATGTTAAAGAAGAAATCCTCTATGAAGAACCACTTATCTAC
AACAGCTTTGTCTCTGCAGCTCAAGGTCATGAGAAATCTTATTTACCAGTTGAAGATATC
TCTGTACTCAAGAAAGTTCTTGAAGATAAACTGTTCGAGCACAATGAAAGCTATGCTACT
ATGGACTTAGTGCTCTTCCAGCAAGCCATGGAGCATGTCTGTAGAATTTCCAGAATTATT
GACCAGCCATGTGGAAATGCCCTCTTGATCGGAGTTGGTGGGTCTGGTAAACAATCTTTG
TCTAAACTTGCTGCGTTCATTCTTGATTATGATGTGATCAGACTTATGGTCAGTACTAAC
TACTCATTGAATGATCTCAAGGAAGATCTAAGAATAATGTACACTAAGGCAGGAGTCACT
GGAATCCAGATACTGTTCGTCTTAACTGACTCTCAGATCATTAATGAAAAGATGCTTGTG
TTCATTAATGATATGCTCTCCTCTGGTTGGGTTCCAGACCTTTTCCCTAAGGATGAGTTT
GATGGACTTCTTGGAAAGATTAGAACTGAAGCTAAGAGTGCTAATTATGGGGATACTCCA
GATCAAATCTTTGAATTCTTCTTGGACAAATGTAGAAAGAATCTTCATATTGCTCTTTGC
TTCTCCCCAGTTGGTGACTTGTTCAGAATCAGAGCCAGAAGATTCCCAGGTGTCATCAAC
TGTACCCAGATTGATTGGTTCCATGAATGGCCCAGGGATGCCCTTATCGGTGTGGCAGGA
AGATTCCTAGAAGAAGTTGAGCTACCAACTGAAGAAATCAGAGAAGCTGTTTCTCTCAAC
ATGGCTGAGTGCCATTTATCAATTGCAAAGGCAAACAAAGATTTCTTGGCTAGAGAAAGA
AGGTATAATTACACTACTCCAACATCCTTCCTGGAGTTGATCAAATTCTACAAATCTCTG
TTTAAAAAGAAGGTCGATAAGATCAACGATAACATTGAAAGGCTTGAAACTGGTCTATCA
ACAATGGCTTCCACAACAGAACAGGTTGAAGGCCTCAAGGAAAAACTCGAGATCAAAATG
GTTGATGTCAAGCAACAAGAGGAAGAAACCAATGCTCTTATTGAAGTTGTCGGAAAAGAA
TCGCTCATCGCTGAGAAAGAACAGGAATTAGCCAATGTTGAACAGGAAAAAACAACTGCT
CTTGCCAATGAAGCAAAGAGAATCAAAGATGAAGCTGATAAAGAGCTCGAAGAAGCTATC
CCAGCTATGAAAGCTGCTGAAGAAGCTGTTAACTGTTTGACAAAGAAATCTATTGGTGAG
CTCAAATCTCTACCAAAACCTCCACCAGAATGTGTTGATGTCACAACAACAGTTCTAATG
CTTAGAGGTGAGAAAAAGAACTATACATGGCAGAACGCCCAGAAAATGATGAACAATCCT
GTAAAATTCATTGATGAAATGAGAGCTTTCGATGGAAGAGATATTGATGATTCTATTCTA
GGAAAGATTGCTGTTATTTTGAAGAAGGACTTTTTCACATTTGATATAATGCTGGGTAAA
TCACAAGCTGCAGCTTATCTCTGCAAATATGTAAACAACATCATTACTTTCAACACTATC
TACAAGAAGGTTAAGCCCTTGATGGATGCTGCAGCAGATGCAGAGAAGCAAAAGAAGGAT
GCTGAGGCAAGCCTCAAGATAGTCGTTGATAAAGTAAATGCAATCAATGCTCAAGTTGAT
GAATTAAAGGCTAAGCTTGCTGAAGCTGAAGATACCAAGGCTAAAGTCCTTGCTGAAGCC
AACGCATTGCAGAACCAACTTGATCTTGCTGAAAGACTTGTAGGTGGTTTGGCTGATGAG
AACAAAAGATGGGGAGAAACTGTACAAACTTTGAACAACGATAAGCTCACAATGATTGGA
GATGCTCTTCTCTCAGCTGAATTTGTATCATATATTGCTCCATTCAATTCTCAATTCAGA
GATTGGCTGTGGAAAGAAATCTGGCTTCCTGATATTATTGAAAAGAAGATTCCAATGACT
GAAGGAGTAGACCCTCTATCAGTACTTGCTACACCAGCAGAACAAGCAGGATGGAAGAAT
GAAGGATTGCCATCTGATAGAGTCTCACTTGAGAATGCCTCAGTTATTGTCAGTTGTTCA
AGATGGCCATTGATTATCGATCCTCAGTTACAGGGACAAAAATGGATTAGAGGAAGAGAA
GGAGGAGACCTCAAAACACTTCAATTGTCTCAAAAGGCATGGATGAAGACTGTTGAATTT
GCAGTATCAAACGGACAAATCTTGCTTATTGAAGGTATTTCTGAAGAAATTGATTCTGTA
CTTGATCCATTGCTCTCAAGATCAATCATTAGGAAAGGAAGAAACAACTTTGTACTCAAG
CTTGGAGCTGAAGAGATTGAATATAACCCAAGTTTCAAATTGTATCTTCAGACTAAGCTG
TCTAATCCTCACTATAAGCCAGAAATTGCTGCTCAATGTACTATCATAAACTTTATTGTC
ACTGAATCTGGCCTTGAAGATCAATTGCTTGCTAGTGTTGTCAGAGTTGAAAAACCAGAC
TTAGAACAGACTAAAGAGGAATTAGTGAATAAACAAAATCTTTTCCAGATTGAATTAGCT
CAATTGGAGGAAGAATTGTTGATTAACTTGTCTAATGCTGATCCAGCTACGATTCTGACA
AATACTGCTTTGATTGAATCTTTAGAAAAGACAAAGGCTACTTCTAAAGAAATCCAAGAA
CAACAAATTATTGCTAAGGAGACAGAGATTCAAATCAATGAGTCAAGAGAAGTTTATAGA
AGAGTTGCTGCTGAAGGATCCATGCTTTACTTCTTGCTCATCCAACTCTGTATTGTCGAT
CACATGTACCAATATTCATTGGAGTCATTTAATACTTTCTTCTTCAGATCTTTTGAGAAG
ACTCCGCAATTTGAAAGTGACGAGAAGAGAGTGGTTGAACTCAGAGAACAGATCAGGACT
ACGATCTATCAGTGGGTGTCCAGAGGATTATTCGAAAGACATAAGCAAATATTCTTGTGC
CAGATTACTTTCAGATTAATGCAAAAGAAGATCCTTGAAGTTGATTACACTCCTCAAGAA
TTCAATTTCTTGATCCAATGCCCAATCAAGACTGAAGTACCAAACCCATTAAAA---GAG
TGGCTTCCAGATCTGTCTTGGTACTCCATCCAAAAGCTGATTGATATCGAAGGATTTGAG
ACATTTGCTCAGAACTTGGAGAAGGAATCTCCAACAAGATTTAAGCAATGGTATGATGAA
CTCCAACCAGAGAATGAGAAACTCCCACTCGACTGGAGTAAGCTTGAGACTATGCCATTC
CAAAAATTGCTTGTCCTCAGATGCTTGAGACCAGATAGGCTCACTGTTGCTTTGGATAAC
TTCATTAAGAAGAAACTTCCTGAGGGTTCAAAATATGTAGATATGGATTCTACATCTTCA
TTCCAGGACATCTTGTCATCCTCACTTGGTGAATCCACAACAACTACTCCAATCTTCTTC
ATCTTGTCTCCAGGAGCCAATCCGGTTAAAGAAGTAGAGCAGGTTGCTCCAAGCATGGGT
ATTGATCCTTACAAGCAATTCCACAATGTTGCCCTCGGACAGGGTCAGGATGTAATCGCC
ATGAACAAACTGGAGCTTGGACATAAGGAAGGACATTGGGTAATGCTTCAGAATATCCAC
TTGATGCCTAAATGGTTGTTAGAACTTGAAAAGAAGTTGGATGAGTTTGCCTTAGAAGGA
TCAAATCCATCATTCAGACTCTTCTTGTCTGCCGAGCCATCCAACGATATCCCAATTGGT
GTTCTGGAACGATCCATCAAGTTGACTAATGAGCCTCCACAAGGACTGAAGCCAAACATG
AAGAGAGCTTTCACCTTCTTCTCAAGAGACCAGATTGAAAGATTTGATGCTAAAGTGAAG
ACTATCTTGTTCGCCCTCTGCTACTACCACTCTGTGGTCATTGAAAGAAGAAAGTTCGGA
CCAAAGGGATGGAATATGTCTTACCCATTCAGTATGGGAGATCTCAGAGATTCAGCCATT
GTGCTCCAGAACTACATGGAAAGAAACGCAGCCAGTGGTAAAGTCCCATGGGACGATTTG
AGGTATCTCTTCGGACAGATCATGTATGGAGGTCATATCGTAGATGACAGAGACAGAATC
TTCAACACTTGCTTCTTGGAAAATCTCATGAAGGACAGCTTGTTAGATGAAGCAGAACTC
TTCCCATTTGTAGAGGGTAAAGGAGTGTCATTCAGATGTCCAGGAGTCCTTTCCTATGAC
AAGTACATTGAGCATATTGATGAAGGCCTCGTTCAAGAAACTCCTCTCGCTTATGGAATG
CATCCAAATGCCGAAATCGATTTCAGAACAACTCAATGCCTCGTACTGTTCAAAACTTTG
GTTGAACTGCAACCAAAGGATTCTGGAGATGATGAATCAGGAGGTGGTAATATCAAGATT
GAAAAAACTCAAGAGCTCATGGTAAAAATCAACGATGATATCCAACTTGACCAGAACAAG
CCAAACATGGAAGATATCCTCAGTAAACTTGGAGAGGATAGAGATCCATTCCAGAATGTC
TTCTTGCAAGAATGTGAATACATGAGTGTTCTCATTGAAGAAATCTTGAAATCCCTTTCA
GACTTGGAACTCTCATTCAACGGAGAATTGACAATGACTGATCAAATGGAAGCTTTGATG
GACTCTATCTTCCTAGATAATGTCCCTGATAAGTGGCAGAAACTTGCTTTCCCATCATCA
AGAGGACTTTCATCCTGGTTGATTAATCTCAAGCATAGACTTGAGCAATTAAATATCTTC
AGAGATGACCCATCGACCCAGATGAAGGTAGTGTTCCTGAATAGGCTGAAGAACCCACAG
TCATTCTTGACTGCAGTAAGACAGAAGTCTTCCAGAGATAACGGTCTTGAATTAGACAAG
CTGTACATCCAGACTGAAGTCACCAAGAAAATGCATAATGAGATCGAAGGAATGCCAAGA
GATGGAGCTTATGTGTTCGGATTCCACGTTGAAGGAGCTAGATGGGATGCAGGAGTCAGC
CAGCTTGAAGAAAGTGAACCAAAGAAGCAATTCAGTGTTGTACCAGTGATTAATGTCAAG
GCAGCTCTTGTACAAAAGGATGGAAAAGAAGAAAAAGGTATCTATAAGTGCCCAACCTAC
ATGACTGTTGCCAGAGGAGCCACCTACGTATTCACAGCACAGCTCAAGACTAAGCATCCA
GCTCAAAAATGGATTATCGGAGGTGTTGCCATGATTCTAGATGTTGAAGGAGTCGCTGAT
GCTTACACAATAGATAAAGAATAATCATTAATTGATTGTAACCCTTATTAATAAAAAAAA
AAAAAAAAA
