# Supplementary material for: Nontriplet feature of genetic code in Euplotes ciliates is a result of neutral evolution
Source: Proc Natl Acad Sci U S A. 2023 May 22;120(22):e2221683120. doi: 10.1073/pnas.2221683120 (PMC10235951; doi:10.1073/pnas.2221683120)
Supplement: Supplementary file 5 — Dataset S04 (GZ) [file pnas.2221683120.sd04.gz › ./nuc_alignments/eury_eury_c24443_g1_i1.fasta]

> harp_c49077_g1_i1
CAGAGCCTTTCAGAAATAAATACATCGAGACCTACTTGCAAGACAAGGCTCGGATAGACG
AGTGTCACCAGACGCTCGAAGAGCTGTTCAAGAGATCAAAAGCCATCCAAGAAATCAAGT
CAAAAGTCATTCTGTACAAAGAGTTCTTCGACAGAAAGGTCGAGCTCGAGTCGTCCAAGA
ACTTCGACAAGCTCCATGAGCTGCACATCCAAACAATCAACCTGTGGAAGATGATACTGT
ACTGGCGCAAGCGAAGAGAAATGTGTTACACGACACCCTTTTTGCAGCTCGACGTCGACA
AAGTG
> eury_eury_c24443_g1_i1
--------------------TACATCGAAACCTATTTGCAAGACAAGGCAAGGATAGATG
AGTGTCATCAGACCCTCGAAGAGTTATTTAAGAGATCTAAAGCTATCCAAGAGATCAAAT
CCAAAGTCATTCTCTACAAAGAATTCTTCAACAGAAAAGTAGAGTTAGAATCCTCAAAGA
ACTTTGATAAGCTTCATGAGTTACACATACAAACTATCAATCTATGGAAGATGATATTGT
ACTGGA------------------------------------------------------
-----
