# Supplementary material for: Nontriplet feature of genetic code in Euplotes ciliates is a result of neutral evolution
Source: Proc Natl Acad Sci U S A. 2023 May 22;120(22):e2221683120. doi: 10.1073/pnas.2221683120 (PMC10235951; doi:10.1073/pnas.2221683120)
Supplement: Supplementary file 5 — Dataset S04 (GZ) [file pnas.2221683120.sd04.gz › ./nuc_alignments/cras_c7866_g1_i1++.fasta]

> minu_c36652_g1_i1
CCAGAACTGATTAAAAAAATGATATAATATTATTTCTTCTCGCTCCATAA-------TAA
AGAAGATATATGACTAATAAATCGGCAGAAGACCTGCATACAGCTAGAGGGTTCATGATA
TGTGTACCTTTCTTATTTGTACTAGGCTTTTATCCCCTAGTGTACACTTTCTTGGTGAGG
AGGTATTCACCAACGAGACTGGCCATGGTTAGAAAGTTCCAGGTGGCTAATAAGATCATT
GCGTTACTAGTCGTCCTCCTGCTAATCCCACCCCTAATCTACGGCTCCTTCGAGCAGACC
TACCTCAGAACAGCAATCACCCTTGTAGCCATTGTCCTCACTTTCTTCTCAGAAGAGCAT
TTTATGATCAGATTGGTTGGCGCATTCATGCACATGATCGTAGTCGTCCTCCTCGAATAC
TTCTACTGGAAAGAACTAACGATGCAAGTTGGCTGTTGGGGCCAAGGTTCTTGCTCTGGC
CGCACAGACTTTGAAAACCTTTCTTTCCTGGGCTCAATCGGGGTGAATAATGGGTTGTTG
CTCTACGACGCCTATATCTCTTTTTCTTGGGCTTCAGGGCTATATGCGAGAGGCCTTATT
GCCATCGCAATGCACTACTTCGCCATTATCAACCTGATGGTGCAATGTGTCTGGATTGGC
TTCTTCACTAACATTAAGATTGAGAGGAAACTCGAGATTATTAAGAGCAGACCTGATGAA
GATGTCGTCTCTGTGTTTACCACTTTCAAGCAAAGCAGCTTCTTCAAGATCTATATGGAT
ATGAAGAGGAACGGAGTGGAAGGAGAGACCAAGACTTGCTGTTAAATCTCGGTTTGATAA
AAATGTTTCA-AGTTTAAAAAAAAAAAAAAAA
> cras_c7866_g1_i1++
------ATAATAATAATAATAATTTA----TACTTCATCT-----CATAAGTAGGAGTAA
CTAAGATAGATGACTAGTAAATCAGCAGAAGACATACACACTGCTAGAGTGTTCATGATT
TGACTCCCTTTCATATTTGTGCTAATGTTTTATCCCCTCGTCTATACATTCTTGATCAGA
AGGTATTCACCAAGCACACTGGCCATGGTTAAAAAGTTCCAGGTCGGAAACAAAATAATA
GCAATATTAATAGTCTTGCTTTTGATAGCTCCATGTATCTATGGGTCATTTGAGCAGACA
TATCTTAGGACAGCGATTACACTTGTAGCAATTGTGCTGACCTTCTTTTCAGAAGAACAT
TTCATGATCAGATTAGTTGGAGCATTCATGCATATGATCGTCGTGATCCTGCTAGAGTAT
TTTTATTGGAAAGAACTCACAATGCAAGTAGGATGTTGGGGCCAAGGCTCTTGTTCAGGT
AAAACAGACTTCGAAAACTTATCTTTCCTCGGAACACTTGGAATCAATAATGGCCTCTTG
TTATATGATACCTATATGTCATTTGATTGGGCTGCAGGACTCTATGCTAGATCTATCATC
GCCATTGCAATGCATTATTTTGCCATTCTCAACCTCATGGTTCAATGCGTCTGGATTGGC
TTCTTCACTAACATCAAAATTGAACGCAAGCTTGAGATTATCAAGAGCAGACCTGATGAA
GATGTCGTCTCTGTGTTCACTACTTTCAAGCAAAGCAGCTTCTTCAAAATTTACATGGAT
ATGAAGAGAGGAGGAACCCACAAGGGTACAAAGACTTGCTGCTAAGGCTC-------TGA
AAGTCTCTAATAGTTTCAA-------------
