# Supplementary material for: Nontriplet feature of genetic code in Euplotes ciliates is a result of neutral evolution
Source: Proc Natl Acad Sci U S A. 2023 May 22;120(22):e2221683120. doi: 10.1073/pnas.2221683120 (PMC10235951; doi:10.1073/pnas.2221683120)
Supplement: Supplementary file 5 — Dataset S04 (GZ) [file pnas.2221683120.sd04.gz › ./nuc_alignments/cras_c5284_g1_i1++.fasta]

> cras_c5284_g1_i1++
ACTTGAAATTTAGATAAATATTTAACACAATGTCCGCATATACTTTTGAGGGAAAAGTCT
TCGTAATCACTGGAGCTGGTAGAGGTCTCGGTAGATACTACGCTCAATACTTCGCTAAAC
TTGGAGCTAAGGTTCTTGTCAATGAGATTGGAGCTGACCTTCATGGTGAAGGCACAGATC
CTTCAATCGCAGACCAAGTCGTCAAGGATATTAAGGAAAATGGAGGAGAAGCTGTTGCTA
ACTATGATTCAGTCGAATTCGGAGATAAAATCATCAAAGCAGCAGTCGATGCCTTCGGAA
CAGTTGATGTGCTCATTAACAACGCAGGTATTCTCAGAGACGTATCCTTTGCTAAGATGA
AGGAAGAAGATTGGGATAAGATCTTCGCATGCCATACTAAAGGAACATTCATGTGCTCAA
GAGCAGTATGGCCAATCTTCAGAGAAAAGAAAGCAGGAAAGATCATCAATACTTCTAGCG
GAGCTGGACTCTTCGGAGCCTTTGGACAAGTAAATTACTCATCTGCTAAGATTGCTATCC
ATGGATTCACTATGGCTTTGGCTAAGGAAGGAGAAGGTAGAAATATTCAGGTTAATACCA
TTGCTCCAATCGCTGGAACAAGAATGACAGAAACTGTTCTTTCTAAAGAATTGATTGATG
CTCTTAGTCCAGAATACATTGCACCTCTTGTTGCATACCTTGCTCACGAAAGCACTGAAG
TAACTGGCGGGGCATTCGAAGTTGGAGCTGGATACATCAGCAAGCTTAGATGGCAAAGAA
CTGAAGGAAAGCAATACGACTGGAAGAAATTGACCCCAGATGCTATTGCTTCAGACTGGG
ACCAAATCACTAATTTTGAGGGAGAGAACGATTATCCAGAATCTTTGAACGATACATTGT
TCCATATGATGAACAACGTTGAAAAGAATACTACCTCTGGAGAAGAATTGAAATCCGAAG
AAATCTTCTCTATGATGACTGAATACCTTTCCAGAGGAGAAGGTGCTGATCTTTCAGATA
AGGTTGGAGCTATCTTCCAATTTGATGTTAGAGCTAAAAAGGGAGGTCCAATTGCTGGAA
GTTGGGAAATCGATTTGAAGAACTCTCCTCCAGTTTGCAAGAAAGGAAAGGCTTCAAGCC
CAGATGCTACTTTTACTATGATCGATTCAGATTTCGAGAAAGTTTGCATGGGTACCCTTA
ACCCACAGATGGCCTTCATGCAAGGAAAGATGAAGATCAAGGGAAATTTGGGAAAAGCTA
CC
> minu_c16043_g1_i1
TCTTCCGATC--------TTTTTAACACAATGTCTGCATATACTTTTGAAGGAAAAGTTT
TCGTTATCACCGGAGCCGGAAGAGGACTCGGTAAATACTACTCTACCCACTTTGCCTCCC
TCGGCGCCAAGGTTCTCGTCAACGAGACTGGAGCTGATCTTCATGGTGAAGGTACCGATC
CTTCCTTCGCTGATGAAGTTGTCAAGGAAATCAAGGCTAATGGCGGAGAAGCTGTAGCTA
ACTACGATTCCGTCGAATTCGGAGATAAGATCATCAAGGCTGCAGTAGATGCCTTCGGAA
CCGTCGATGTCCTCATTAACAACGCAGGTATCCTCAGAGATGTATCCTTCGCTAAGATGA
CCGAAAAAGACTGGGATAAGATCTTTGCCGTTCATATCAAGGGAACTTACATGTGCTCAA
GAGCCGTCTGGCCAATCTTCAGAGAAAAGAGAGCAGGAAAGATTATCAATACTTCCAGTG
GAGCTGGATTGTTCGGTGCCTTCGGACAAGTCAACTATTCTTCAGCCAAAATTGCTGTTC
ATGGATTCACCCAGGCTTTGGCCAAGGAGGGAGAAAGCAGAGGAATTCATGTAAATACCA
TTGCACCAATTGCTGGAACAAGAATGACCGAGACCGTTCTCGCCAAGGAATTGATCGAAG
CTCTTAGCCCAGCTTACGTCGCTCCTTTGGTCGCATATCTCGCTCATGATTCCACCGAGG
TAACTGGTGGAGCCTTTGAGGTTGGAGCTGGATATGTCAGCAAGCTCAGATGGCAAAGAA
CTCAGGGTAAGCAATACGACTGGAAGAAACTCACCCCAGACGCCATTGCTGAAGACTGGG
AAACCATCACCAGTTTCGAGGGAGAAAATGATTACCCAGAATCCTTAAATGATACTTTGT
TCCACATGATGAACAACGTTGAGAGGAATACTACTTCTGGAGAAGAATTGAAATCTAAGG
------------------------------------------------------------
------------------------------------------------------------
------------------------------------------------------------
------------------------------------------------------------
------------------------------------------------------------
--
