# Supplementary material for: Nontriplet feature of genetic code in Euplotes ciliates is a result of neutral evolution
Source: Proc Natl Acad Sci U S A. 2023 May 22;120(22):e2221683120. doi: 10.1073/pnas.2221683120 (PMC10235951; doi:10.1073/pnas.2221683120)
Supplement: Supplementary file 5 — Dataset S04 (GZ) [file pnas.2221683120.sd04.gz › ./nuc_alignments/cras_c6132_g1_i1++.fasta]

> cras_c6132_g1_i1++
AAAAAAAAAAATAATAATTAAAGATGGATAAACTCATTGCTTTCACTAACAAAACAGAGG
GAAGAGACAAGTTCTGTAAGGCTGTTCAGTATGGTGCCAGAGTCATTAAGTGGTATCTTG
AAGGAAAAGATGAGGAACTCAAGGCAAGGTTCACCGGTCTTTTCAATAACATGAAGACTG
CCAGAAAGTTGTTCAGACTTTTCAAGAGTGTCAATGAGTATCAAAAGATTATGAATATTC
TTGGCAAGGGAGCTCAGTCTCAAACTGATATCATCAATGCTGCTTCAAGACTTTGCTTCT
TGCTCTACTGGTTCTTTGATAACCTTGTGGTTCTCTCTTCAGTTAAGTTCCTCAACTATG
ATGCAAAGCAAATGAACAAATATGGAGCCTTCTGGTGGCTTTGTGGACTTATCCTCGGCC
AAGCGGTTGCCTTCATCAAGCTCTCAGAACTAGCAGATCAAGAAGCCGCTCTTAGAAAGA
AGGAAAGAAACGATGAGACTAAGAAAGCACTCGTACAGATTCAGGCCAAGAAGTTCACAG
AGTACCTCAACATCATCAAGCAAGCAGGAGATATGATCACCTCTTCCCAAGCTATCGAAC
TACCAGCCAAATTCGGATTCAACTTCAATGACGGAGCAGTTGGAATGGGAGGATTCGTCA
GTGCAGTTGTCACTATGTACCAGCTCTACCCATAAATTATCTAC----------AAAAAA
TGCTTCCAAAAAAAAAAAAAAA
> minu_c16557_g1_i1
---------------------AGATGAACCAGCTCATCGCATTCACCAACAAAACAGAGG
GAAGAGACAAATTCTGTAAGGCCATCCAATACGCCTCCAGATTTATCAAATGGTACCTGG
AAGGAAAGGACGATGACCTCAAGGGCAGGTTCACTGGCCTCTTCAATGGAATGAAGAGTG
CTAGGAAGCTCTTCAGACTATTCAAGAGTGTGAATGAGTACAAGAAGATCATGGATATCT
TGGGGAAGAAGTCCCTGTCCCAGACTGATATGCTCAACGCAGCTTCCAGACTCTGCTTCT
TGCTCTATTGGTTCTTTGACAACCTCGTCGTCCTCTCCTCAACTAAATTCTTGAAGTATG
ACGCTAAGCAGATGAACAAATATGGTGCTTTCTGGTGGTTCTTGGGATTGGTCCTCGGCC
AGGCCGTCGCCTTCATCACTCTTTCCGAGTTAGCAGAGAAAGAAGCCGCCCTAAGGAAGA
AAGAAAGGAATGACGATACTAAGAAAGCTCTGAAGGAGATCCAAGTTAAGAAGTTTACCC
AGTATCTGAATATCATTAAGCAGACTGGAGATATGATCACCTCTTCCCAAGCAATTGAAT
TGCCAGCCAAGTTCGGTTTCAACTTCAATGATGGAGCAGTTGGATTGGGTGGATTCACAA
GTGCAGTTGTCACCATGTATCAACTCTATCCATAATTATTTTACAACTTTGGCTAAAAAA
-------AAAAAAAAAAAAAAA
