# Supplementary material for: Nontriplet feature of genetic code in Euplotes ciliates is a result of neutral evolution
Source: Proc Natl Acad Sci U S A. 2023 May 22;120(22):e2221683120. doi: 10.1073/pnas.2221683120 (PMC10235951; doi:10.1073/pnas.2221683120)
Supplement: Supplementary file 5 — Dataset S04 (GZ) [file pnas.2221683120.sd04.gz › ./nuc_alignments/cras_c5922_g1_i1++.fasta]

> cras_c5922_g1_i1++
ATTTTTTTTTTTTTTTTAAATACCATTTATATAGTTATATTTTAATAAATCTCAGAAATG
GCTACATTTTATTCAGATTTCTTGAAATCTTATGAAGATTTCTACAAATTCGACTTCGTC
AGTGGAACACCATTCCAAGTGACTGCCAAATCTAACAAAAAGGAAGAGAATGGCAAGAAA
CACTCTTTCGAACAAAAGCTCACTTTTGATAACACCGAGGAAGGAAATGGATTAAAGCTT
GGCAGTGAACTGAAGGTTAAAGCAAGCTGTGAGAAGTCTAAATTTGAGGCTAAAATTACT
CCAAACAAGGTCAAGATCGAGAAGACCTGCACTCCTCCACAAGTCAACAATGATACTACT
GAAGGATCTTTCATGGGAAGATTGGAGTACAAGGCTGGAGATGAAACTCCTGATTTGACT
GCAGGATTCACTTATGGACTTCCAAAGCTAAACGATGATGTCTCTGTTTACTTTGAAGGA
AATGTTACCTACAAGGGTCTAAAAGATTTGAAGGGAGAATTCACTACTCTCTCCTCCTAC
CAAAACAAGTTCTTCATCGGATCTGAAGTTATTGGAGACTTGAAGACTCAGAAGCCTTCT
TCCATTCATGGAGTTGCTGCTGCTGATTTAAATGGAAGCTTTGTCTACATGAAGCATGAC
TGTATCAACCATCTTGCTAAGCTTGGATTCTCCACTAAGAAGCTTGATCAGTTCGACACC
TTCGCTGCTGAGACTCAAGTTGCTGTTAAACAGGAAGGACCTCTCCAAGATAGAACCACT
ACAACTGTAGCTTTCTCAAAGGCTTTAAGTGACGACTTTACCTTGAAGGGTAAGTTCGAT
ATCACCAAGAAGGTGCATGCTGAGATCTCTTGGATCCATAAGATCAACGACAACTTCAAG
ATCACCTTCTCAGATAGACTCAACCCAGTGGGTATCTTCACTGAACCAGCAAAGGAGAAA
TATGAGCTCGGAATTGCATTTGAGGGAATCTTCTAAGATCCATAAAAAAGATGAATGGCT
CAATAAAAAAAAA------AAAAAAAA
> minu_c36643_g1_i1
--------------------------------------------------CTTAGAGATG
GCTAACTTTTACTCAGAATTCCTGAAGTCTTACGAAGACTTCTACAAGTTTGATTTCAAC
AGTGGGACTCCTTTCCAGGTCACTGTCAAATCCGCTAAGAAAGAAACCAATGGAACCAAG
CATGCGATTGACCAGAAGGTCACCTTCGATAACGTCCAAGGCGGCAACGGGTACAAGGTC
GGCACCGAACTGAAGGTCAAATCCACCTGCGAGAAAGGCAAATTCGAGGCTAAGATCACC
CCAAATAAGGTGAAGGTAGAGAAGACCTGCTATCCTCCCCAAATCAACAATTCTACGACT
GAAGGATCTTTCATGGGAAGATTGGAGTATAAGGCTGGAGATGAGAAGCCAGACCTCACC
GCTGGGTTCACTTATGGGCTTCCTAAGCTTAATGATGACGTCTCTGCGTACTTTGAAGGC
CACGTTACTAATAAAGGAATGAAGGACTTCCACGGAGACTTCTCTTTCCTGGGATCTTAT
CAGAACAAGTTCTTTGTTGGATCTGAAGTCGTTGGAGATCTGAAGTCTCAGAAGGCCTCT
TCTATTCATGGAGTAGCAGCTGCTGACTTTGACGGAAACTTCGTCTACCTCAAGCACGAC
TGCTTGAAGCATGTTGCCAAGTTTGGTTTCTCTACAAACAAGGTAGACCAGCTTGATACT
TTGGCTGCTGAGACCCAGATCGCTTTGAAGGAGAACGGGCCTCTCCAGGATAGAACTACC
ACCACTGTTGCCTTCAAGAAGGCGTTTAACTCAGATATTACATTGAAGGCTAAATTTGAT
ATCACTAAGAAGGTATATGGGGAGTTCTCCTGGATCCATAAGATCAATGATAACTTCAAG
GTCACTTTTACAGATAGGTTAAACCCAGTAGGCATCTTTACTGAGCCAGCTAAGGAGAAA
TACGACCTCGGGGTTGCTTTTGAGGGTACTTTCTAG-----AGAAAAAA----------C
CAATAAGAATTGGCTGTTCAAAAAAAA
