# Supplementary material for: Nontriplet feature of genetic code in Euplotes ciliates is a result of neutral evolution
Source: Proc Natl Acad Sci U S A. 2023 May 22;120(22):e2221683120. doi: 10.1073/pnas.2221683120 (PMC10235951; doi:10.1073/pnas.2221683120)
Supplement: Supplementary file 5 — Dataset S04 (GZ) [file pnas.2221683120.sd04.gz › ./nuc_alignments/eury_eury_c11079_g1_i1.fasta]

> petz_comp29261_c0_seq1
--------------------TAGAAAATGGCCTATCCAAAATACTACAAAGATGCTTGAG
TTGACAAGCCAGAGTCATATTACGATTACAAAAGCTTCGATCTCACTTGGGGTCCAATGG
ATTACTATGAAGTGACACAAAAGATTGGGAGAGGTAAATATTCAGAAGTTTATGATGGCG
TAAACACCCTGAACAATCAAAAGTGAGTTGTAAAGATTCTCAAGCCGATCAAGATGGAGA
AGATGCAAAGAGAGATTAAGATCCTACAAACTCTCTATGGAGGTCCTAATATCATCAAAT
TATATGACATGGCAAAGGATGAAGTATCAGAGGTATCCGCACTTATTTTTGAAAGAGTCA
ATCATGTGGATCATCGAATTTTGTACAAA-AAGTTCACAGAATTCGACATTCGGTATTAC
ATCTATGAGATCCTTATCGGTTTGGACTACTGACACTCATTGGGTATCATGCATAGGGAT
ATTAAGCCACACAACATCATGATTGATCACGAGCTGAAACAGCTAAGAATCATCGATTGG
GGTTTGGCAGAATATTACGTCCCAGACAAGGAGTACAACGTTCGAGTAGCATCAAGATAT
TACAAAGGACCAGAATTGCTCGTCGATGATACGCTATACAACTACTCGCTTGACATGTGG
TCTTTGGGATGCACATTGGGCAACATGATGTTCCAGAAGGACCCAATGTTCAAAGGTTCA
GACAACGATGACCAGCTTATCAAAATTGCAGAAATAGTGGGTATTGATGGCCTCAGAGAT
TACTTAAGAAACTACAATCTATCAGTGAACAAATACCATGCCAAAAGACTTAAAAATTGG
GAGAAGACACCATGGTCAAATTTCGTTCACAAGGGCAACAAGCATTTGGTCAGTGAAGAA
GCTCTAGATTTCTTAGACAAGTGATTGGTCTATGACAGAGAGAAGAGAATCATGCCTTGA
GAAGCATTCGAACATGACTTCTTCAAGCCTGTAGTTGAGCACAAACAGAAGATTAACAGC
GA---AGAAGAAGAGACGAAGGAAGAATCAGAATCATAGGCAACCTGCAAGAAGAGTATT
TTGTACAAGGTGCTTAATATTTGGGTCTGAACGGGGAATGCTGGTTCTC-ATACCCAGGG
AACTCATACTCTTCGGAGGTGATGAAGCTCGGCTCAGCCACGTCCGGGGACTCATCCTTT
AAGATATCATTCTTATGTAAAGTAATTTGACGTCGGA
> octo_c33576_g1_i1
---------CGATAATAAATTTAAAAATGGCTCTACCCAGATACTATGCCAATGCCTGTA
TTGACAAGCCAGAGTCGTATTATGATTACTCAAGCTTTGATTTGACATGGGGTCCAATGG
ACTATTATGAAGTTCTTCAAAAGATTGGCAGAGGAAAATACTCTGAAGTGTTTGATGGCG
TAAACACACTCAATAATCAGAAGTGAGTCATTAAGATTTTGAAACCTATCAAAATGGAGA
AAATGCAAAGAGAAATTAAAATTCTTCAAACTTTATACGGAGGCAAAAATATTATTAAAC
TATACGACATGGCAAAAGATGATGTATCAGAAGTAACAGCTTTAATTTTTGAAAGAGTAA
ATCACGTAGATCATAGAATTCTTTACAAATAAATTTACAGATTTTGATATTAGATACTAT
ATTTATGAAATTTTGCTCGGTTTGGACTACTGTCATTCTCTCGGAATTATGCATAGAGAT
ATTAAACCTCATAATATAATGATTGATCATGAGAAGAGACAATTGAGGATTATAGATTGG
GGACTAGCAGAGTATTACATTCCAAATAAAGAATACAATGTTAGAGTTGCTTCAAGATAT
TATAAAGGCCCAGAGCTGTTAGTTGATGATACTCTTTATAACTACTCTCTTGATATTTGG
TCGTTAGGATGAACTCTTTGAAATATGATGTTTCAAAGAGATCCAATGTTTAAAGGAGCA
GATAACGACGATCAACTTATTAAAATAGCAGAAATATGCGGAATTGATGGATTAAGAGAT
TATATTAAAACATATAATCTTCAAGTAAATAAATATCATTCAAAAAGGCTTAAGAATTGG
GATAGAGTGCCATGGAAAGATTTTATAAATAAAAATAATCAACATCTAGTTTCTGAAGAA
GCCTTTGATTTCTTAGATAAATGACTTGTCTATGATAGAGAGAAAAGAATAGCTCCTTGA
GAAGCTTTAGAACATCCATACTTTGCTCCAGTTTTAGAATATAAAAAGAAGATAAGTGG-
-----AGAGGAAGAAAAAAATGATGAGTAATTG---------------------------
----------------------------------------------------ATCTAATG
AGAG----------------------------------------------------ATTT
AATATGCT-TTTCTGTATGCCG---------------
> rari_c14024_g1_i1
---------------------------TGGCCTTACCAAGGTATTATGCAAATGCTTGCA
TCGACAAGCCTGAGAATTACTACGACTACCAAGGGTTCGAGCTGACCTGGGGCCCCATGG
ACTACTACGAAGTGGTGCAGAAGATTGGCAGGGGCAAGTACTCCGAAGTCTTCGATGGAG
TCAACACCCTCAACAATCAAAAGTGAGTCATCAAGATTTTAAAACCTATCAAGGAAGAGA
AGATGCAGAGGGAAATCAAAATACTGCAAACCCTGTATGGCGGGAAGAACATCATCAAGC
TGTACGACATGGCCAAGGACGAAGTATCCGAAGTGACCGCCTTAATTTTCGAAAGAGTCA
ACCACACCGACCACAGAATCTTGTACAAG-AAGTTTACCGATTTCGATATTAGATACTAC
ATTTATGAGATTCTTCTGGGGCTGGACTACTGCCATTCCCTCGGAATCATGCATAGGGAC
ATTAAGCCGCACAACATAATGATCGATCATGAGCAAAGGCAGCTGAGGATCATTGATTGG
GGGTTGGCCGAATACTACATTCCTGACAAAGAGTACAACGTAAGAGTGGCCTCCCGCTAC
TACAAAGGCCCGGAATTGCTGGTTGACGACCAACTTTACAATTACTCCCTGGATATCTGG
TCTTTAGGCTGCACTATGGCCAACATGATGTTCCAGAGGGACCCCATGTTCAAAGGCTCA
GACAACGATGACCAACTGATCAAAATAGCAGAAATTATGGGAATTGATGCGTTGCAGGAC
TACCTCAGGACGTATAATTTGCAAGTTAACAGATACCAAGCCAAACGCCTGAAGAACTGG
GAGAAGGTGCCGTGGAAAGACTTCTTCACCAAGTCCAACCAGCACCTGATTTCGGAAGAA
GCCCTCGATTTCTTGGACAAGTGATTAGTGTATGATAGGGAAAAACGCATAGCGCCTTGA
GAAGCATTTGATCATCCATATTTCGCACCAGTGATAGAGTACAAGAAGAAAATCAGTGAG
GATTCTGATGAAGTGATGAAAGAGGAAGAAAAG---------------------------
----------------------------------------------CACAATGCATAGTA
AAGTTATTC-----------------------------------------CCCCTCATTT
GTAAAAATTAATTTAAAAAAAA---------------
> harp_c34298_g1_i1
----------------------AAAAATGGCCCTCCCTAGATATTACTCGACAGCGTGAA
TCGACAAGCCAGAGTCATACTACGACTACACGAGCTTCGATCTGACGTGGGGACCCATGG
ACTACTACGAAGTCATCCAGAAGATCGGGAGGGGCAAGTACTCTGAAGTGTACGACGGCG
TCAACACGCAGAACAATCAAAAATGAGTCATTAAGATATTGAAGCCCATCAAAATGGAAA
AAATGCAAAGGGAGATCAAGATCCTGCAGACACTCTACGGCGGCAAGAATATTATCAAAC
TGTACGATATGGCCAAGGATGATGTTTCGGAAGTAACAGCTCTAATCTTTGAAAGGGTCA
ATCATGTCGATCATAGAATTCTTTACAAATAAATTCACGGACTTTGACATTCGGTATTAC
ATATACGAGATTCTTTTAGGACTGGACTATTGCCATTCCTTGGGAATCATGCACAGAGAC
ATAAAGCCTCATAATGTTATGATCGACCATGAGCAGAGGCAGCTTCGAATCATCGACTGG
GGACTTGCCGAGTATTACATTCCGAACAAAGAGTACAACGTGCGGGTTGCTTCGAGATAC
TACAAAGGGCCCGAACTGCTTGTCGATGATACTTTGTACAACTACTCGTTAGACATTTGG
TCTCTCGGCTGAACGCTGTGAAACATGATGTTCCAGCGGGACCCGATGTTCAAGGGCGCG
GACAACGACGACCAGCTGATAAAAATAGCAGAAATATGCGGGATCGACGGACTGAGGGAG
TATCTGAACACCTACAGCCTGCAGGTCAACAAGTACCACTCCAAGAGGCTCAAGAACTGG
GAGAAGGTCCCGTGGAAGGATTTCATCAACAAGCAGAACCAGCACCTCGTGACAGAAGAG
GCCTTGGACTTCCTCGACAAGTGACTTGTGTATGACAGAGAAAAAAGAATCGCTCCTTGC
GAAGCTCTTGAGCATCCGTACTTCGCTCCAGTCGTCGAGTACAAAAAGAATCTGGATAAT
GG---CGAGGAGTATAAAAGCGAAGAGTAATAA---------------------------
------------------------------------------------C-ATGCCTAATA
A-------------------------------------------------------CCTT
AACTTACT-----------------------------
> eury_eury_c11079_g1_i1
CCCAGGGAATAATAAATATTTTAAAAATGGCTCTCCCAAGATACTATGCCAATGCTTGCA
TAGATAAGCCGGAGTCCTACTATGATTACAAGAGCTTTGACCTCACCTGGGGGCCCATGG
ACTACTACGAGGTAATCCAGAAGATAGGCAGGGGCAAGTACTCAGAGGTATTCGATGGAG
TCAATACTCTTAACAATCAGAAATGCGTGATCAAGATCTTGAAGCCTATCAAACTAGAGA
AAATGCAGAGGGAGACCAAGATCTTGCAGACCCTTTATGGTGGTACCAACATTATCAAGC
TGTATGATATGGCCAAGGATGAGGTATCGGAGATAACCGCATTGATATTCGAAAGAGTCA
ATCACACAGACCATAGAATATTGTATAAG-AAGTTCAATGACTTTGACATAAGATACTAC
ATCTACGAGACCCTGCTGGGGTTGGACTACTGCCACTCACTGGGGATTATGCACAGGGAC
ATCAAACCCCATAATATCATGATTGACCACGAGCAGAGGCAACTCAGGATTATTGACTGG
GGACTGGCAGAATATTACGTTCCTGATAAAGAATACAATGTCAGGGTTGCATCTAGATAT
TACAAGGGGCCTGAACTCTTGGTGGATGACATGCTCTACAACTACTCCTTAGACATCTGG
TCTTTGGGATGCACACTGGCCAATATGATGTTCCAGAGAGACCCAATGTTTAAGGGAGCA
GATAATGATGACCAGCTTATCAAAATAGCAGAAATTTGCGGTATCGATGGCCTGATGGAC
TATCTGCGAACCTACAATCTGCAGGTAAACAGGTATCATACTAAGAGACTGAAGAACTGG
GAGAAAGTACCGTGGACTGACTTTGTTACCAAACACAACCAGCATCTTGTGACAGATGAA
GCCTTAGATTTCCTTGACAAATGACTTGTGTACGATAGAGAAAAGAGAATCGCCCCTTGA
GAAGCCCTGGAGCATCCATGGTTCAAACCAGTTATTGAGTACAAGAAGAAGATAGGGCAA
GATCGTGAAGAAAGCAAGCAAGATTCCTAA------------------------------
--------------------------------------------------CTCTTTAATA
A-------------------------------------------------------GTGC
ATAATATTAAAACTCAAAAAAAAAA------------
> raik_c17963_g1_i1
-------------------ATTAGAAATGGCCTATCCAAGATACTATCCCACAGCCTGCA
CAGACAAGCCGGAGAGTTACTATGACTACAAAAATTTTGATTTGCAATGGGGACCGATGG
ACTACTACGAGGTCTTACAAAAAATCGGAAGAGGCAAGTATAGTGAAGTATATGATGGAG
TTAATACCCTAAACAATCAAAAATGTGTGGTCAAGATTTTGAAGCCGATCAAGCTTGAAA
AAATGCAGCGTGAAATCAAGATCCTACAGACTCTTTACGGTGGTACCAACATTATCAAGC
TCTACGACATGGCTAAAGACGAAGTTTCAGAGATAACAGCTTTAATTTTCGAAAGAGTTA
ACCACGTCGACCATAGAATATTGTATAAG-AAATTCACTGATTTTGACATACGTTACTAC
ATCTATGAAACACTATTGGGTCTTGACTACTGTCACTCCTTAGGCATTATGCATAGGGAC
ATCAAACCGCATAACATAATGATCGATCATGAACAGCGACAGCTTAGGATTATTGACTGG
GGACTCGCTGAGTACTACATTCCTGACAAAGAGTACAACGTAAGGGTAGCTTCAAGATAT
TACAAGGGCCCCGAACTACTGGTAGACGACATGCTCTACAACTACTCCTTGGACATTTGG
TCCCTAGGATGTACGATGGCAAACATGATGTTCCAAAGAGACCCCATGTTTAAGGGGTCT
GACAACGATGACCAGCTGATCAAAATAGCTGAGATTATGGGGATTGATGGACTTAGGGAT
TATTTGAATGAGTATAATTTGCAGATTAATAGGTACCATGCCAAACGTCTTAAAAATTGG
GAAAAAGTACCATGGACTGACTTTGTTAACAAACAAAATAAACATCTAGTAACCGAGGAG
GCTCTCGATTTCTTAGACAAATGACTTGTATACGACCGTGAGAAGAGGATAGCACCTTGA
GAGGCACTCGAACATCCCTACTTCGCACCAGTCATAGAGTATAAAAAGAAAGTAGCCAAT
GA---TGAAGAGGCTAAGGACTAA------------------------------------
----------------------------------------------CTC-ATATTTCATA
A-------------------------------------------------------CTAA
ATATAAATATATTTGCATAT-----------------
