# Supplementary material for: Nontriplet feature of genetic code in Euplotes ciliates is a result of neutral evolution
Source: Proc Natl Acad Sci U S A. 2023 May 22;120(22):e2221683120. doi: 10.1073/pnas.2221683120 (PMC10235951; doi:10.1073/pnas.2221683120)
Supplement: Supplementary file 5 — Dataset S04 (GZ) [file pnas.2221683120.sd04.gz › ./nuc_alignments/cras_c7309_g1_i1++.fasta]

> cras_c7309_g1_i1++
ATATAGCTGAAAATATATAATTAAAAATGGAGAAATTGAAGGATGGAGGTGTCCAATACC
TAAAAAGAGTCATGGATCCACTTAAAAATAAAGTAAAAATCTTCCAAAAGAAGGAATTAT
TTAACTTCACACTTGAAACTCAGACAAATTATGAATATCTGGCCTCTAATTTGGTGGCAG
AAGCCTTTGAAGATAACCGAGTCCCTATTGCGATCAGGTGAACTTGGAAGAGAGTCAAAG
GGAAGAGAGTCTATAAGATGAATGATATTACTGGAAATACATACCCTCTCTCTGCTGATG
ATGTAGGGTGTATTATAAGGGTTGAAGCCACAGCAATGGAAGACCATTATGAAGGAACAG
TCTATGCAGAATTTGGCCCAGTGACAGTTGAGCCCGCTACTAAAAAGTCATTAGAGTACA
TCCTAGCTTCTGGATCTTCTCAATTCCCAGTGTCAGTCTATTATCATGGTGATAGAAATA
AGCTCCCAGAGGAAAGAGAGGGCGATGAAGGAAAACTCATTGTCTATGTTGATAAGGTTG
AACTATACATCAAAAAGAAAAAGACCACAATAGTTAGCCCTAAGGTGGAAGTTAGCCAAG
TCGATTCTCAAATGCTCCATTTATGATATTTTGATAAAGACGAAATGTTCCTTGGTGAAA
AGGAATTCTCAAATTCACTAGATATTAGAGCATTAACTAGAAAATCAAGAGATTTGATTG
TACTTTCTATCAGATGCTTCTCAGCATTGAATCAGTATAAGAACTCTAAGGTTATATCAA
TGCTTAATACAGAAGAAGGGAAGGAGAACTACAATAAACTTGAAATAGAGTCAATATCAG
ATCTTCTAGTAGAGTTAGATTCAGTGCGAAGAGAGCTCTCTGATCAAATTGAGATAAACA
AAGCAATCAAGAACGATAAACTAAAGCTTAAACAGGAGTATCAAGACCTTGAAAATGAGA
TGAACCAGACTATACTTAGCTATCAGGAAGTTCTTGAATCTCAGCAGAATGAAAGCACCG
GAGATTCTTTCAGGATT-AAGAAACAACTACTAGAACAACAAGACCTAGTGGAAAAGCTT
CAGATGGAAAATAGCAAACTCAATGAAAACAACCTTGTACTCACAGACGAAAATACATCT
TTGATGAAGAAGATAGAGGCTCATGAAAATGCTATCACCAAACTAAACAAGAAGATTCAT
AAATATAAAAACCAGAATGGAATTCCTTCTTCTCAAGTAAAGAAAATTGAGGATAAAATG
CAAAAATACCAGACAGATATCACCGATCTTGAATCAAAAGTGTCAAAATATGAAAGTTCA
TCCTTCATGGACAAGAAGTCCATCCAGCAGCTAGAAACTGAGAAACTCCAGCTGACCAAT
TACCTCACGAAGAAAGAGAAGGATGAGGGCAAGTTCATGAAGGCTCTTAAGGAGAAAGAT
AGTATTATCAAGAAA---TTAGAAAAGGAAATCACCATCCTGACAGATAGAGTTAAGGAA
GCTGCAGAAGTCAACACAGTTCAGGAACAGAATGAAGCCTTGATCACTCAGAAAAACGCA
TTACTGAAGTTTAAAGAAACCATAGGAAAAGAACTGGAGAAACTTAAGAACGAAAACCAG
AAGAAAGATCTCCTATTGCAGGAGAAAGAGAAAGAAATTGATAATATCAAGGCTGAAGCA
GATCTTGGCATTGAAAGACTTCGAAAAGCAAACCAAAGACTTAGTGAAGAAAATCTAGAG
ATGGATAACCAGTATATAATGCTACAGAAAGAGCATAAATCACTTAGAAAACATATGACC
AGACTGAGCAACTCTGCTATATCTGGTGACCGTAGCTGAGAATAAGTTCACAACCCAGAA
TCGAAGACTAATAAGCTAAATCCAGCATTTCATTAATAAT--TTTAGAACAAAAAAAAAA
AAAAAAAAA-----
> minu_c18409_g1_i1
-----------------------------GAAAAATTGAAGGATGGGGGAGTGCAGTACC
TCAAAAAGGTAATGGATCCGCTTAAAAACAAGGTAAAGATATTCCAAAAGAAAGAACTTT
TCAATTTCAGTTTACAAACCCAGACTAATTACGAATACCTGGCTTCAAATCTCGTAGCGG
AGGCATTTGAGGATAATAGAGTCCCGATTGCGATCAAGTGAGCTTGGAAGCGAGTTAAGG
GTAAACGGGTTTATAAAATGAGTGATATCACTGGGAACACATACCCCCTCTCCGCAGATG
ATGTTGGGTGTATCATCAGAGTTGAAGCTACAGCGATGGAAGATCACTATGAGGGGACTG
TTTATGCTGAATTCGGACCGGTGACAGTTGAGCCGGCAACCAAAAAGTCACTTGAGTACA
TTTTAGCATCTGGGTCTTCCCAATTTCCAGTCTCAGTGTATTACCAAGGGGATAGGAATA
AGCTACCTGAAGAAAGAGAGTGAGATGAAGGTAGGCTCATAGTATATGTGGATAAGGTAG
AACTCTTTATCAAAAAGAAATTAACTACAATTGTCTGACCAAAGGTGGAAGTCAGCCAAG
TCGATTCCCAAATGCTACATCTTTGATATTTTGATAAGGATGAAATGTTCCTTGGTGAGA
AAGAGTTCACCAATTCATTGGATATAAGGGCTCTTACTAGAAAGTCGAGAGATTTGATCG
TTCTTTCGATCAGGTGCTTCTCTGCCCTAAATCAGTATAAAAATTCAAAGGTGATATCTA
TGCTGAATACTGAAGAAGGAAAAGAAAATTATAATCAGCTGGAAATAGAATCTATCTCTG
ATCTTCTTGTTGAGTTAGATTCTGTAAGGAGGGAGCTCTCCGATCAAATTGAGATAAACA
AAGCTATTAAAAATGATAGAGTGAAGTTAAAGCAGGAGTATCATGATCTTGAGAATGAGA
TGAACCAGACGATACAGAGTTATCAAGAGGTATTGGAATCTCAGCAGAATGAAAGCACTG
GGGATTCTTTTAAGATCAAAAAAACAACTTTTGGAAAACCAGAACCTGACAGAGAAGCTC
CAACTTGAAAATAATACGCTTAAGGAAAGAAATATGGTGGTTTCGGATGAGAATACTTCT
CTTATGAAGAAGGTCGAGGCTCATGAAATTTCTATTACTAAGTTGAATAAGAAAATCCAT
AAATACAAAAACCAGAATGGAATCCCCTCTTCTCAAGTAAAGAAAATCGAAGAAACGATG
GAAAAATACAAAACCGATATCTCAGCTTTACAAAGCAAAATCTCAAAATATGAAAGCTCT
TCTTTCCTCGACCAAAAATCTATCCAGCAGCTCCAAACTGAAAAAACCCAACTCACAAAT
TACCTCACCAAAAAGGAAAAAGACGAGACCAAACTTA-AAAAACAGTTAA-AAGAACGAA
AGT-CCATAGAAAAAACCCTACAGAAAGAAATACAAACCCTTCAAGAAAAAACAAAAGAA
GCAGGAGAAGTAAACATCGTCCAAGAACAAAACGAGGCTCTTATCACCCAAAAGAATGTT
CTTTTAAAATTTAAAGAAACTATTAGTAAAGAATTAGAGAAATTAAAACAGGAGAATATG
AAGAAAGATGAGCTCTTAAGAGAGAAAGGGCAAGAATTGGAAACATTGAGGGCGGAAGCA
GATTTGGGGATTGATAGGTTGAGGAAGGCTAATCAGAGATTGAGTGAGGAGAATATAGAA
ATGGATAATCAATATATAATGTTACAGAAGGAACATAAGTCGCTTAGGAAGCAAATGACC
AGGCTTAGTAATTCAGCGATGTCAGGGGATCCGAGTAGAGAGTAG-----------AGGG
GCTAGGGTCAA-AAATTAAATACTATGGTTTTTTAAAAAGGATTTAGAATTTATATTAAA
ATGCAATATTTTAG
