# Supplementary material for: Nontriplet feature of genetic code in Euplotes ciliates is a result of neutral evolution
Source: Proc Natl Acad Sci U S A. 2023 May 22;120(22):e2221683120. doi: 10.1073/pnas.2221683120 (PMC10235951; doi:10.1073/pnas.2221683120)
Supplement: Supplementary file 5 — Dataset S04 (GZ) [file pnas.2221683120.sd04.gz › ./nuc_alignments/cras_c6003_g1_i1++.fasta]

> cras_c6003_g1_i1++
AATTTTAAAAAAAAAAAAAAAAATTTTAAAATAATTTCTTAATATGTCAAAACAGCAAGC
AGCAAATTACGAAAGACTCTTCCAATCAGCTGTTCCTTTATATTGACCAACAGAAGATAG
TGAAGGTAATCTTTATGCTGTTTCAACCAACGGTGAAGTCTACCAAGTAACTGAAGGCCA
AATGAATGTCAAATATTCCACTGGCGGCCAGCCGACTTCATTGGTCTTCGACACTGAAGG
CTCCGCATTTATTGCTGACATGGGCTATCAGTCGATCCTGAGCGCCACATCGACTGACGG
CAAAGTAGAAATCAGCTCTGTCATTAAGGACTACGATGGAACCCCATTGAATGGTCCAAA
CTCAATGATATTGTCTGAGAACAACAGTTTGTTGTTCTTTACTGACTCAGGCCCGATGGG
AGAGTCTACAATTGACAATCCGAATGGAAGTGTGTTTGTAATTGATCTTGCTGTCAGCAT
GCTCAAGCCAGTCATTGTCGGAAAGTTGGCCCATCCAAGCGGAATTGCATTATCACCAGA
CGAAAAAGTGCTCTACACCGCAGAGACATACAAGAACAGGATCTTGAAAACTGTTATTCA
CTCAGAAGGAGTCTACTACACCTCAGTGTTCTATCAGTTTGCTGGCAGATTTGGACCTAC
TTCTATTGCTGTTGACCCAAGCGGAAACTTGTACTGCGCCAGGTTCGACTTTACAGACGT
TAGTGATGAAGGAATCATTACAATCATCAATGCTAAAGGTGAAGTCGAGAACAACTTGTC
GATCACCGGGTGCTCAGAACTGACTGGCCTCTACTTTTCTAAAACGCAAGAAGACATTCT
GTATGCAACCGAAAGCAGCACGAACTCATTGCTTAAAATTCTTGTGGGGTCTTCACAATA
ATTCTAGCA----ATGAGAG------TATCAGTGTATTAATCATGAATATGTTGCTCTTT
CAACCTAAAAAAAAAAAAAAA
> minu_c12737_g1_i1
--------------------------------------CTAAAATGTCTAAGCAACAAGC
AGCCAATTATGAACGGCTCTTCCAATCAGCTGTTCCTCTCTATTGCCCAACCGAAGATGG
AGAAGGTAACCTTTATGCTGTTTCCACCAATGGTGAAGTCTATCAAGTCACTGAAGGTCA
AATGACTGTAAAGTTTTCAACTGGAGGACAACCAACTTCTCTTGTATTTGATACTGAAGG
TTCTGCCTTTATTGCTGATATGGGATATCAATCAATCTTAAGTGCTACTTCAGCTGATGG
TAAAGTTGAGATTAGTTCAGTTATTAAAGATTATGATGGTACTCCTCTTAATGGTCCCAA
CTCAATGATATTATCTGAGAATAATAGTTTGTTATTCTTTACAGACTCAGGACCAATGGG
AGAGTCCACCATTGACAACCCCAATGGAAGTGTATTTGTCATTGACCTGGCAGTAAGCAT
GTTGAAGCCAGTCATTGTTGGCAAACTAGCCCATCCAAGCGGTATTGCTTTGTCTCCAGA
TGAGAAGGTACTCTACACTGCTGAGACATACAAAAACAGGATCCTGAAGACTGTCATACA
TTCTGAGGGAGTGTACTATACCTCAGTATTCTACCAGTTCTCAGGGAGGTTCGGTCCCAC
CTCCATTGCAGTCGATCCCAGCGGAAATCTGTACTGTGCAAGGTTTGACTTCACAGATGT
GAGTGATGAGGGAATCATCACAATCATTAATGCGAAGGGTGAGGTTGAGAACAACTTGTC
AATCACTGGGTGATCAGAACTGACTGGTCTCTACTTCTCGAAGACACAAGAAGACATTCT
GTATGCAACTGAAGGAAGTACCAACTCCCTCCTCAAGATTCTGGTTGGTTCCTCTCAGTA
AATATGGAACATCATAAGAAATACTCTGTGAATGTTTGAAT----ATTACAATGAATTTA
CA--CTGAAAAAAAAAA----
