# Supplementary material for: Nontriplet feature of genetic code in Euplotes ciliates is a result of neutral evolution
Source: Proc Natl Acad Sci U S A. 2023 May 22;120(22):e2221683120. doi: 10.1073/pnas.2221683120 (PMC10235951; doi:10.1073/pnas.2221683120)
Supplement: Supplementary file 5 — Dataset S04 (GZ) [file pnas.2221683120.sd04.gz › ./nuc_alignments/eury_eury_c2568_g1_i1.fasta]

> octo_c86391_g1_i1
TTATTTAAGATTTGCAAAAATGAGCGACGAGTATGTAATAAAGTCGAAAGCAGAAAAGAA
AAACGAAAATATGACTGAAACTTGGCCTTTGCTTTTGAAAGGATATGATAAGCTTAATGT
AAAAACAGGACATTTTACTGCATTATCAGAGGGATACTCTCCTGTTGCAAGACCAATTGA
TGAACTTAAGAATTATGGAGTTATTAACCTCGACAAACCATCTAATCCAAGCTCACATGA
AGTTGTTGCTTGGGTCAAGAAGATTCTGAAAGTTGAGAAAACTGGACACAGTGGAACTTT
AGATCCAAAGGTCACAGGCTGACTCATCGTTTGCTTGAACAGAGCAACCAGACTTGTGAA
AGCTCAACAGTCTGCAGGAAAAGAGTACGTGAGCATTGTCAAATTGCACGCTCCAATCGA
GAACGAAAACAAACTCATTAAGGCTCTTGACACACTCACAGGCACAGTGTTCCAGAGACC
CCCTCTCATCTCTGCAGTCAAGAAGGTCTTGAGAGTTCGGACGATCTACGAGAGCAAACT
GATTGAGTACGATCCAGAGAAAGAAATGGGAATCTTCTGGGTCAGTTGTCAGGCTGGAAC
TTACGTCAGAACTCTCTGAGTCCATGTCGGCTACTACACAGGAACAGGAGCTCACATGCT
CGAGTTGCGAAGAGTGAGAAGTGGAGCTCTCAAAGAAGACGAAACAATGGTCACAATGCA
TGATGTGATGGATGCTCAGTACATGTATGACAACTTCGGAGATGAGACTTTTCTGAGACG
AGTGATCATGCCTCTTGAGATTCTTCTTGTTGGCTATAAACGAATTGTTGTGAAGGACAC
ATCAGTAAATGCTATTTGCTATGGAGCTCAGCTAATGCTACCAGGAGTTCTTCGTTTTGA
AGAGGGAATTGAAATTGGAAAAGAAGTTGTTCTCATCACAACAAAGGGTGAAGCTATTGC
ACTTGCAATTGCTCAAATGACAACATCAGTGATAGCAACAGTTGATCATGGAACAGTTGC
GAAGATTAAAAGAGTTATAATGGATCGTGAAGTATATCCAAAGAAGTGGGGTAAAGGACC
TTATGCTCTTAAGAAACAACAATTCATTAAAGAAGGTAAACTTGATAAATATGGACGTCC
AAATGAAGAAACTCCTCAGACATGGAAACAAGTATTTGAAGATCCAAACAAAAATATTAA
AATTATTGAAGTATGAGATGATGAAACAGCCAAACAATTAGCAGCAGAACAACCA-----
-----------GCAACTAATGAACCACA---------AGAAGATAATAATGAAAAAGCAA
AGAAAGATAAGAAGGAGAAGAAGGAAAAGAAATCAAAGAAAGTAAAGCAAGATGCAGATG
AAGAAATGGAAGTTGCTGGTGAAATTACTGAGCCAGCAGAAAAAGTTGAGAAAAAGG---
---------AAAAGAAGAAAAAGAAGTCTAAAAAGGAAGATAATTAAAATTTATAGCACA
TAACAAACCTTATCATCT------------
> harp_c38139_g1_i1
--------------AGAAAATGAGCGACGAATACTCGATCAAACCGGAAGTCGTCAAGAA
AAACGAGAGCATGACTGAAGACTGGCCGCTGCTCTTGAAAGGCTACGACAAGCTGAACGT
GAAGACTGGTCATTTCACTCCTCTGCCTGAAGGATTCTCCCCGATCGCGAGGCCGATCGA
TGAGCTGAAAAACTACGGAGTTATCAACCTCGACAAACCAGCCAATCCGAGTTCTCACGA
AGTTGTCGCGTGGGTAAAGAAGATTTTGAAAGTGGAAAAGACTGGCCACAGTGGCACGTT
AGATCCCAAAGTCACTGGCTGCCTCATCGTTTGCGTCAACAGAGCCACACGGCTCGTAAA
AGCCCAGCAGTCAGCGGGAAAAGAATACGTGGCCATTGTGAAGCTGCACGCTCCCATCGA
AAGCGAGAACAAACTGATAAAGGCGCTGGATACCCTAACCGGCGCGGTGTTCCAAAGGCC
TCCACTGATCTCGGCGGTGAAGAAAGTGCTCAGAGTCAGAACCATCTACGAGAATAAGCT
CATCGAGTACGACCCAGAGAAGGAGATGGGGATATTCTGGGTTAACTGCCAAGCCGGAAC
TTACATTAGAACCCAATGCGTCCACATCGGATACTACACCGGCACTGGCGCTCACATGCT
CGAGCTCAGAAGAGTCCGGAGCGGTGCGCTGAAAGAAGACGAGACCATGGTGACCATGCA
CGACGTCATGGACGCACAGTGGTTCTACGACAACTTCGGCGACGAGACTTACCTCAGAAG
AGTGATCATGCCGCTGGAGGTCCTCCTGGTCGGATACAAAAGAATCGTCGTGAAAGATAC
CACGGTCAACGCGATATGCTACGGCGCGCAGCTGATGTTGCCAGGAGTGCTCCGTTTCGA
AGAGGGCATCGAGATCGGGAAGGAAGTTGTACTCATCACCACGAAGGGCGAGGCGGTCGC
TCTGGCCATCGCCCAGATGACCACGTCCGTCATCGCGACTTGTGACCACGGCACGGTGGC
GAAGATCAAGAGAGTCATAATGGACAGAGAGCTCTACCCCAAGAAGTGGGGCAAGGGCCC
GTACGCGCTCAAAAAGCAGCAGTTCATCAAGGAAGGCAAATTGGACAAGTACGGCCGAGC
CACTGAGACCACTCCTGAGGTCTGGAAGGAGATCTTTGAGAACCCGAGTAAAAATGTGAA
GGTGCTTGAGGTTGACAACGACGATACCGCCAAGCAGCTCATCGCTGAG-GACCAGCAGA
TGGAGGCTGAGGCAGCTGAAGCAGTTGAAGCTGCTGAAGTCGCT------GAGGAGCCCA
AGAAGGAAAAGAAAGAGAAAAAAGATAAGAAGAAAAAGAAGA------------------
---------------------------------AGGCCGAGGAAGTTGA-----------
------------AGAGGTTGAAGA-GGTTGAAGAGGTTGAAGAG----------------
------------------------------
> raik_c22408_g4_i1
--------------GATAAATGAGTGACAAATACGCTATTAAGCCTGAGGCCACCAAGAA
GACCAAGAATCAGACTGATTCATGGCCACTGCTTTTGAAGGATTATGACAAATTGCATGT
CAAAACTGGCCATTTCACTCCTCTTCCAGAGGGGTACTCACCTATTTCTAGACCAATTGA
CGAGCTTAAATCATATTCAGTGATCAACCTCGACAAACCAGCCAATCCAAGTTCTCATGA
AGTAGTGGCTTGGGTAAAGAAAATTTTAAAAGTTGAGAAAACCGGTCATAGTGGTACTTT
AGATCCTAAGGTCACAGGTTGTCTGATTGTCTGCTTAAATCGTGCCACCCGTCTAGTCAA
AGCTCAGCAGTCTGCTGGAAAAGAGTACGTTGCCATTGCTAAGTTGCATGCCCCTGTTGA
AGGTGAGAACCAGATCCAAAAGGCATTGGATACCTTAACTGGATCAGTCTTCCAAAGACC
ACCACTTATCTCAGCTGTTAAGAAGGTTCTCAGAGTGAGAACAATTTATGAAAACAAGTT
GATTGAGTATGACCCTGAAAAAGAGATGGCCATCTACTGGGTCAGTTGTCAAGCAGGAAC
TTATATTAGAACCCAATGTGTCCATTTGGGATACTACCTAGGCACAGGCGCACACATGCT
TGAACTCAGAAGAGTCAGAAGTGGAGCCCTCAAAGAAGATGAGACCATGGTCACCATGCA
CGACGTCATGGATGCTCAATGGATGTACGACAATTTCAATGACGAAACTTACCTAAGAAG
AGTCCTCATGCCTTTAGAAGTGTTGATGGTCGGCTATAAAAGAATTGTTGTCAAGGACAC
TTCAGTCAACGCTATCTGCTATGGCGCCCAGCTCATGCTCCCAGGTGTCCTCAGATATGA
AGACGGTATCGAGATCGGCACTGAGGTTGTCCTAATCACTACCAAAGGTGAGGCTATTGC
ATTAGCCATTGCCCAGATGACCACCTCTGTAATCGCCACTTGTGACCATGGAACCGTTGC
TAAAATCAAGCGTGTTATTATGGATAGAGAGGTCTACCCTAAGAAGTGGGGTAAGGGCCC
ATATGCCATGAAGAAAGCCCAGTTTATTAAGGAAGGTAAACTTGATAAATTCGGTCGTGC
CACCGAGACTACTCCTAAAGTCTGGAAAGATATCTTCGAGGACCCTGACAAACATGTCAA
AATTTTGGAAGTAGATAATGATGAGACCGCTAACCAACTTAAAGAAAAG-GCTCAGAACA
TGGAGGTCGATGAGGTTGATGAAGA------------AGTTGAGGTTAAAGAGAAGCCTG
AGAAGAAAAAGAAG------AAAGACAAGAAGGACAAGAAAG------------------
-------------------------------------ACAAGAAGAAGA-----------
---------AAAAGAAGTCCAAGGAGGTAGACGAAGATGACGATTAGAGTGATTTATATT
AATTAAATATCAATATATTTTAACATCAA-
> eury_eury_c2568_g1_i1
------------TATAAAGATGAGTGATCAATATGTCATTCAGTCTAAGACTGAGAGCAA
GAACGAGCGTCTAACTTCAGATTGGCCTCTTCTCCTAAAGGATTACGACAAGCTGAACGT
TAAGACCGGTCATTTCACTCCTTTACCAGAGGGTTTCTCTCCAGTTGCCAGACCTATTGA
TGAACTTAAGAATTACGGAGTCATTAACCTCGACAAACCAGCCAATCCTAGTTCCCACGA
AGTTGTGGCTTGGGTTAAGAGAATCTTGAAAGTTGAGAAGACTGGTCATAGTGGTACATT
AGACCCTAAGGTCACTGGGTGTCTCATCACCTGCATCAATAGAGCCACAAGACTCGTTAA
AGCCCAGCAATCCGCAGGTAAAGAGTACGTTGCCATTGTGAAATTACACGCTGCTATTGA
ACATGAGAATAAATTGATCAAGGCCTTGGATGTCCTTACTGGATCTGTCTTCCAGAGACC
CCCACTCATCTCAGCTGTCAAGAAGGTCCTCAGAGTCAGGACCATCTATGAGAGCAGACT
GATTGAGTACGATGCTGAGAAGGAGATGGGTATTTTCTGGGTCAGCTGCCAAGCTGGAAC
TTATATTAGAACCCAATGCGTCCACATCGGCTACTACACCGGAACTGGAGCCCACATGTT
GGAGCTCAGAAGAGTTAGAAGTGGAGCCCTCAAGGAGGACGAAACCATGGTCTCCATGCA
CGACGTAATGGATGCCCAATGGATGTATGACAACTTCAACGACGAGACCTACCTCAGAAA
GGTCATCATGCCACTTGAAACTTTACTTGTTGGATACAAGAGAATCGTTGTAAAAGATAC
CTCAGTGAATGCTATCTGCTATGGAGCCCAACTGATGCTTCCTGGTGTCCTCAGATACGA
AGAAGGCATTGAGATCGGCAAAGAAGTTGTCCTCATCTCCACTAAGGGAGAGGCCATTGC
TTTGGCCATCGCTCAGATGACCACCTCTGTGATCGCTACCTGCGACCATGGAACTGTTGC
CAAAATCAAGAGAGTTATTATGGACAGAGAAGTATATCCAAGGAAGTGGGGTAAGGGACC
ATACGCTCTCAAGAAGCAACAATTTATCAAGGAAGGTAAACTCGACAAGTATGGCAGATC
CACTGAGGAGACCCCAGCTGTCTGGAAGGAGATCTTCGAGAACCCAGACAAGAGCGTTAA
GGTTCTAGAAGTAGACAATGATGAAACTGCTAAACAACTCAGAGCTCAG-GATCAAGATA
TGATTGTTGAGGAAACAATTCGACAGACTACCGT---AGTCATCACTGAGGAAGAGCCAG
CTAAGAAGAAGAAGTCAAAGAAAGACAAGAAGAGCAAGAAGG------------------
---------------------------------ACGTAGAGGAAATTGAGGAAGCTGAAG
AGCCAGCTGAAAAGAAAGTAAAGAAGGAGAAGAAGGATAAGAAGAAAAAGA---------
------------------------------
> petz_comp5419_c0_seq1
------------CTTTGTAATGTCTGACGAGTACATTTTGAAACCAGAAGCTAAGAAGAG
CAACAAGGGAATGACTGATGACTGGCCTTTGCTGTTAAAAGGATACGACAAGCTGAATGT
TAAATCTAATCACTTCACCCCTCTCTCCTGTGGATTTTCACCAATTGCTAGACCAATTGA
TGAACTCAAGAAATATGGAGTTATTAACCTCGACAAACCCTCCAATCCTAGTTCTCACGA
AGTCGTCGCTTGGATTAAGAAGATCTTGAAGGTTGAGAAGACTGGTCACAGTGGAACTCT
AGATCCCAAGGTCACAGGATGTCTCATCGTTTGTGTCGATAGAGCCACCAGGCTAGTCAA
GGCTCAACAGAGTGCTGGAAAAGAGTATGTTGCCATTGTTAAATTACACGCCCCAATTGA
AAATGAGAATGTTTTGGTCAAAGCTTTGGACACCTTAACCGGTACTGTCTTCCAAAGACC
ACCACTGATCTCCGCCGTCAAGAAGGTTCTCAGAGTTAGAACCATCTATGAAAGCAAGTT
GATTGAGTATAACCCAGCAAACGAGATGGGTATCTATTGGGTCAGCTGTCAAGCTGGAAC
CTACGTTAGAACCCAATGTGTCCATCTTGGCTACTACACTGGTACTGGAGCACACATGCT
TGAACTCAGAAGAGTTAGAAGTGGAGCACTCAAGGAAGACGAGACTATGGTCACCATGCA
TGATGTCATGGATGCCCAATGGATGTATGACAACTTCAATGATGAGACCTACTTGAGAAG
AGTCATCATGCCTCTCGAAGTCTTATTGGTTGGTTACAAGCGTATCGTCGTCAAGGATAC
CTCAGTCAATGCCATCTGATACGGAGCCCAACTCATGCTCCCAGGAGTCCTTAGATACGA
AGACGGTATCGAAATCGGCAAAGAATGTGTTCTCATCACCACCAAGGGAGAAGCCATTGC
CTTAGCCATCGCTCAAATGACAACTTCAGTCATCGCAACTTGCGACCACGGGACTGTTGC
CAAGATCAAGAGAGTTATCATGGATAGAGAAGTATACCCAAAGAAGTGGGGTAAGGGACC
ATATGCCTTAAGGAAAGCTCAATTTGTTAAGGATGGCAAGTTAGACAAGTTTGGAAGACC
AACTGAGACCACCCCAGACCTCTGGAAACAAATGTTTGAGAACCCAAAGAAAAATGTCAA
GATCCTCGAAATTGATAACGACGAGACCGCCCAAGAGTTCGC--------AACCA-----
---CTGACAAGAAAGGAGACGCAGAAGAATCCGTAGAAGAAGAAGCCGAAGTCAAGCCAA
AGAAGGAGAAGAAGGCCAAAAAGGAAAAGAAGGCAAAGAAAG------------------
-------------------------------------AGAAAAAAGAGAAGA--------
---------AAAAGAAGTCCAAGACTGTTGATAGTGATGAAGATTAA-------------
---------TCATCATATTCTCAAGGAAG-
> minu_c37697_g1_i1
-----------------------GTGACAAGTATGTAATTGAATCTAAAGCAGCCAA---
AACCGAGTCTAAGACTGGTGACTGGCCATTATTGCTTAAAGACTATGACAGTTTGAATGT
TAAAACTGGTCATTTCACTCCATTGCCAAATGGATACTCCCCAGTGTCTAGACCCATTGA
TGAATTAAAGAATTATGGTGTTATTAACCTCGACAAACCAGCTAATCCAAGTTCTCACGA
AGTCGTCGCATGGGTAAAGAAAATTTTGAAAACCGAGAAGACCGGACACAGTGGTACTCT
TGACCCCAAGGTCACAGGTTGCCTCATTGTCTGCATTAACAGAGCCACCAGGCTCGTTAA
GGCCCAGCAGTCTGCAGGAAAAGAGTATGTTGCCATCGTCAAGCTTCATGCTCCAATTGA
GAATGAAAGCATCCTCACTAAGGCCCTCGGTAAATTGCAGGGATCCGTCTTCCAGAGACC
TCCTCTGATTTCCGCCGTTAAGAAGGTCCTCAGAGTCAGAACCATCTTTGACAGTCAGCT
CATTGAGTACGATCCAGCCAAAGAAATGGGTATTTTCTGGGTGAGTTGTCAAGCAGGAAC
TTATATTAGAACTCAATGCGTCCATGTCGGATACTACACTGGAACCGGAGCTCACATGCT
CGAGCTCAGAAGAGTCAGAAGTGGAGCCCTTAAGGAAGACGAGACCATGGTCACCATGCA
CGATGTAATCGATGCCCAGTACATGTATGACAACTTCAACGACGAGTCATATCTTAGAAG
AGTTATTATGCCTCTTGAGGTTTTGTTGGTTGGATATAAAAGAATTGTGGTAAAAGATAC
CACAGTCAACTCTATCTGTTATGGAGCCCAACTCATGCTCCCAGGTGTCCTTAGATACGA
AGAGGGTATTGAAATTGGAAAAGAAGTCGTCATCATCACCACCAAGGGAGAAGCCGTCGC
TCTTGCTATTGCTCAAATGACCACCTCAGTTATCGCCACTTGTGATCACGGAACTGTTGC
CAAAATTAAGAGAGTTATCATGGACAGAGACTTGTACCCAAGAAAGTGGGGACAGGGACC
ATATGCTTTGAAAAAGAAGGAGTTCATCAAAGAAGGAAAGCTCGATAAGTTCGGTCGTTC
CACTGAGACTACCCCTACCGTCTGGAAGAACCTCTTTGAGAACCCAAACAAATCTGTTAA
GGTAATGGAGGTCGAGAATGACGAGACCGCCCAACAACTGATTAAGGAA-GACCAAGCTA
AGGCTGAAGAGCCAGCTGTCGTTGAGGAAGAAGTTGAAGAAGCTGATGAGGAGAAGGCTG
AGAAGAAAAAGAAG------AAGGACAAGAAGGCCAAGAAAG------------------
-------------------------------------ATAAAAAAGCCAAGAAAG-----
---------ACAAAAAGAAGAAGAAGGCCAAGGACAGTGATGATGAATA-AAAACATATT
TTTTATTATTAAACATAAATCAAGTAAAAA
> rari_c14173_g1_i1
-----------TATAAATCATGAGCGACGATTACGTGATTGAGCAGAAGGCCCCTAAAAA
GGCTA---CTTCTACCGCTGACTGGCCTTTGTTGTTGAAAGATTACGACAAATTGAACAT
CAAGACCAACCACTTTACTCCTCTCCCAGAAGGGTACTCTCCAGTTTCTCGTCCAATCGA
CGAACTCAAGAATTATGGAGTGATTAACCTCGACAAACCGGCTAATCCAAGTTCTCACGA
AGTCGTGGCTTGGGTAAAGAAGCTTTTGAAAGTTGAGAAGACTGGACATAGTGGAACCCT
CGACCCAAAGGTTACCGGGTGCCTCATCGTCTGCCTTAACAGAGCCACCAGACTCGTCAA
AGCCCAGCAGTCTGCTGGAAAAGAGTACGTGGCGATCGTAAAGTTGCACGCTCCAATTGA
GAGTGAGAAAGAACTTGTCAGAGCCTTGGACAAGTTGACTGGAACTGTCTTCCAGAGGCC
TCCACTCATCTCCGCCGTCAAGAAGGTCCTCAGAGTGAGGACTATCTACGAAAACAAGCT
CATTGAGTACGATCCAGAGAAGGAAATGGGTATTTTCTGGGTCAGCTGCCAAGCTGGAAC
CTACATTAGAACCGAGTGTGTCCATGTAGGCTACTACACTGGAACTGGAGCTCATATGCT
CGAGCTCAGAAGAGTTCGTTCCGGTGCCCTTAAGGAAGACGAGACCATGGTATCCATGCA
CGACGTTATGGATGCCCAATGGATGCATGACAACTTCAACGACGAAGCATATCTTAGAAG
AGTCATTATGCCTCTGGAAGTCTTATTGGTCGGATATAAGAGAATTGTTGTAAAAGATAC
AACTGTTAACTCTATCTGCTATGGAGCCCAGCTCATGCTCCCAGGTGTCCTTAGATACGA
AGACGGAATTGAGATCGGCAAGGAAGTCGTCCTCATCACCACCAAGGGAGAAGCCGTTGC
TTTGGCCATTGCCCAAATGACCACCTCTGTAATCGCCACTTGCGACCACGGAACTGTGGC
CAAAATCAAGCGTGTGATCATGGACAGAGACTTGTACCCAAGAAAGTGGGGACAAGGCCC
TTACGCCCTGAAGAAGCAGAGAATGAAGGAGGAGGGAAAACTCGACAAGTTCGGCAGACC
CACCGAGTCCACCCCAGACATGTGGAAGCAAATTTTCGAAAACCCCGACAAGAGTGTCAA
GATCCTCGAAGTTGACAACGAAGAGACTGCCCAACAGTTGGCTGCCCAA-GACCAGGTGG
AGGCCGAAGCTAAGGCTGAGGTAGAGGAAGACG----AGGAGATG--GAGGAAGCTCCAA
AGAAGAAAAAGAAG------AAGGAGAAGAAAGACAAGAAAG------------------
-------------------------------------AGAAGAAGGAGA-----------
---------AAAAGAAAAAGAAGAAGGCTAAGGAAAGTGAAGATGATGAGTAAATGTATA
TTTTCATAGTTTATTTAAGTCTAAAAAAA-
