# Supplementary material for: Nontriplet feature of genetic code in Euplotes ciliates is a result of neutral evolution
Source: Proc Natl Acad Sci U S A. 2023 May 22;120(22):e2221683120. doi: 10.1073/pnas.2221683120 (PMC10235951; doi:10.1073/pnas.2221683120)
Supplement: Supplementary file 5 — Dataset S04 (GZ) [file pnas.2221683120.sd04.gz › ./nuc_alignments/cras_c20083_g1_i1++.fasta]

> cras_c20083_g1_i1++
GATATTATATAAGATTTTTGAAAAATGAGCGACGTTAGACTCAAGATCCGCCACGTTAAG
AGAGGAGGAGATACAAAGCTAGACCTATCTAACATGGGACTCAGCGAGATCCCAAATGAT
GTCTTCAGTCTCTCCACACTAGAGACTCTAGATATTTCCGGAAATTCTATAAGATCTTTG
GACAAAATTTCTTCCTTGACAAATTTGAAAAATCTATATGCTCAGAAAAACAAGATTAGT
TCATTGCCAGAAGACATGGTCGCTCTTACATGTCTTGAGAACTTGAAGCTCGAAGGGAAC
TCCGTAGCAGTAACGAACTCAGATTTGTCAGTAGTTTTTGGAATAACAAGCGTTCGGGCA
GCTCTCAGGGATTATTTCGATAAAGCAAAAGATTCTTCCTTCTCAGATACCTCCAAGCCC
AGCTTCCTAGGTTCTTCAAATCTGAATGATGCATCTTATCTCAGGAAAAAGATAGCTGAC
CTTCAGATGGAGATTGCTGAATTGAAAGGAGGTAGTGCCGGTGCTGGTAAGAAGTCCCTT
GAAGAGCAAAAGAACTGGCTCAGTGGTAAAAGTTCTTCCTATGGAGCCAGACCTCAGACT
GCCTCATCCCAACTCAAAAAGGTTAAAGAGCTTGAAGATGACCTCAAGCGTGAAAGACAA
GATAATAAATTGTTAAGATCTGAAGTCACTCTTCTAAAGAACGAAATGTCTAAATCAAAA
ATTCTTACAAGTGCTGCTGGAGAAGAAGGCACAATAGGAGTCATCCCCGGAGTAATGGAA
ATAGCATATGAAGAGCTTGAGATGGATGACCAAATTGGCCAAGGTGGCTTCAGTGTCATC
AAAGTTGGTAAATGGAGAAGCACAGATGTAGCTATTAAGATCATCGTTGATCCAGTTATT
ACAGATGATCTTATTGCTGAGGTTAGGAATGAAGTCCAGATGCTTTCAATCCTCAGACAT
CCTAAAATAGTTATGCTCATGGGAATGTGCTCAAAGACCAGTAATATGGCAATTGTCTTT
GAATATATGCCTAAGGGATGTTTGTTTGATGTTCTTCACACCACAGCTACAGAAATCTCT
CAAGACCAGAGACTCAAAATTGCCTATGACATCTCAGAGATCTTCTCTTTCTTGCACCAG
TCAGGAGTTGTACACAGAGATCTAAAGAGTTACAACATCCTAGTTGATCACGACTTGAAC
ATTAAATTGTGAGATTTTGGTCTCTGTAAGTTCAAGGCTGACCTGAACAGGGGTACAATG
CAGTTCTCTGGAACTCCATCTTACATGGCTCCTGAACTATTCAAGAAAAAGTCATATGAT
GAGAAAGTAGATGTATTCGCATTTGGAACCCTCCTCTGGGAACTCGTGTGCAGAGAAGTT
CCATATGATGGCCTTGATCCAACTGACATCAAAGAAAAAGTATGAGGTGAAGAACTCCTC
AAGGTCCCATTTGGAGTGAACAAAACCGTAGCGACCCTAATCAAGGACTGAAGAGCTCTT
GATCCAGCTGATAGACCAGACTTTGATTACATCCAAGGTGTTCTAAAAGAATTTGCTTAA
ACCCAAGAATGATTAGCAATAATAGAGTAGAATCCAGCAACAAAAAAAAAAAAAAAAAA
> minu_c19831_g1_i1
------------GATTTTTCAAAAATGAGCGACGTTAGACTCAAGATCCGTCATGTGAAG
AGAGGTGGGGACACAAAGCTAGATTTATCAAATATGGGCCTTACTGAGATCCCTAGTGAT
GTCTTCTCCTTGACTACATTGGAGTCATTAGATATTTCATCAAATTCTATTAGATCTTTG
GCAGGAATCTCATCATTAACGAAATTGAAAAATCTATATGCTCATAAAAACAAAATCAGC
TCATTGCCTTCAGAAATGCTTGAGATCAGTGGTTTGGAAAATTTGAAGCTGGAGGGAAAC
TCCGTAGCAGTAATGAACTCAGATTTATCTGTGGTCTTCGGAATCACGAGTGTGAGGCAA
GCACTGAGGGAATATTTCAATAGCGATAAAGATTCCCCAGCTGGGGACTCTTCAAAGCCA
AGCTTCCTGACTTCTTCCAATCTCAATGATGCTTCCTACCTCAGGAAGAAGATCGCAGAT
CTTCAGATGGAAGTAGCCGAGCTGAAAGGAGGCAGCGCAGGGGCTGGAAAGCAGTCTTTG
GAAGAGCAGAAGAACTGGATGAGCACTAGTAAGCCATCTTATGGGGCCAGACCTCAGACC
GCCTCTTCCCAAATGAAGAAGGTCAAGGACCTCGAAGATGACCTCAAGAGGGAAAGACAA
GATAATAAATTATTACGGTCTGAGGTAACTCTTCTCAACAATGAGATTTCCAAATCTAAA
ATCCTAACCAGCGCAGCTGGAGAGGAAGGAACCATTGGCGTAGTTTCAGGCGTAATGGAG
ATCCCTTATGAAGAGCTTGAAATGGACGACCAGATCGGTCAAGGTGGCTTCAGTGTCATC
AAAGTTGGTAAATGGAGAAGCACTGATGTGGCAATCAAGATTATAGTAGATCCCGTTATC
ACAGATGATCTCATTGCAGAGGTCAGAAATGAGGTTCAAATGCTTTCTATCCTCAGACAT
CCAAAAATCGTAATGCTCATGGGAATGTGCTCCAAGACCAGTAATTTGGCTATTGTGTTT
GAGTATTTACCAAAGGGATGTCTGTTTGATGTCCTCCATACCACTCCTACCGATATTAGT
CAGGAGCAGAGGCTGAAAATAGCTTATGATATCGCAGGAATCTTTTCCTTCCTGCATCAA
TCAGGAGTTGTCCATAGAGATTTGAAGAGTTACAATATCCTGGTTGATAATGACCTCAAT
ATTAAGCTCTGAGATTTTGGGCTGTGCAAGTTTAAAGCTGATCTGAATAGAGGCACAATG
CAATTCTCAGGAACTCCTTCTTATATGGCTCCTGAGCTGTTTAAGAAGAAGTCTTATGAT
GAGAAAGTAGATGTATTCGCATTCGGAACCCTCCTTTGGGAACTCGTCTGTAGAGAAGTG
CCTTATGATGGCATGGACCCAATTGATATCAAGGAGAAAGTCTGAGCTGAGGAGCATCTG
AAGGTCCCATTCGGAACAAACAAGAAGGTAGCAACTCTTATAAAAGATTGAAGAGCCGCC
GATCCTTCCGAAAGGCCAGATTTTGATTATATTCAGGGAGCTCTTAAGGAATTTGCTTA-
----GAAAATGGACAGTAACAAGCTTGAAGTATTCAATAATCACATGTGAAA-------
