# Supplementary material for: Nontriplet feature of genetic code in Euplotes ciliates is a result of neutral evolution
Source: Proc Natl Acad Sci U S A. 2023 May 22;120(22):e2221683120. doi: 10.1073/pnas.2221683120 (PMC10235951; doi:10.1073/pnas.2221683120)
Supplement: Supplementary file 5 — Dataset S04 (GZ) [file pnas.2221683120.sd04.gz › ./nuc_alignments/cras_c10262_g1_i1++.fasta]

> cras_c10262_g1_i1++
ATATATATATAATAATTTACTAATCTGACCTAGTATGAAACTAATTGGAATCATATTATC
CCTCCTCCTTATCTCAGCCATGGCTAAGAACAAATGCAGGATTTTGAGCTTAAGTTCAGG
CACAGAAAAAGTTGCATACCAAGTAGGAGCCTTAAAGGCCCTTATAGAGAACCTTGACGC
AGAAGAAGTTCAATATGATGTCATCTCTGGAGTTTCCTTTGGAGCATTCAATGCAGCAAT
GATGGCTGTCCATGAAAAAGGAGATGAACAAGCCGCCATCGATGAGCTATATGATATCTG
GAAGAATGCTAAGGACATAAAAACTTACCAGAACTGGTGGTTCGGACCTATCCAAGGCGT
AGTTAATCAAGGCGGCCTTTATGATAGCAAGCCATGGGATGAGTTCCTTGAGAAGACCAT
TGACGGGAGAGAACCAAAAAGAATGATGACTCTTGGAGCGGTTAATGTTGAAAGCGGAAA
ATATGTCGATTTGATCAATTTAGTAACTCCAAATAACCTCCAAGATGCGGTTAATGCAGC
CACAGCTCTTAATATCTTCTTCCCTCCAGCCAATGAGTTTGGATCAGACTGGTTCGATGG
TTCTGGTGTATGGCCTGTTGAAGTTATTGGTCCCATTAGAAGATGTGAACAACAAGGATT
CAACAGAAAAGACATTATCGTTGATGTTTTAATGACAAATTCCTATGACCTCCCGGCAAG
AAATGCTTCTAATGACTCTACCATTCCAAGTGCATTGAGATACTTTGAAATTGCTGATTT
CTACGCTGGAGTTAATGGAATTGCTAGAGCTATTTCAAGCTTCAAGGATGTCACCTTCAG
ACATTGTGTAAATCCAGGCAAAAATCATTTACCAACGAATTGGTTCCCATTCGATTTTAA
CCAAAAGAAAATCGATAAGCTTCTGGAAAGGGGTTATGAAGATGCTTTGAACACTATCAA
TTATCCAGATATTGTAACTTGCCAGAATCTCGTCAAAACCGTTGCTGACATGAAAGCTCC
ACTCATGCCTAAAGAAGTGACAGATTTAATCAAGGGAGATATCAACTAGTTGGAGAAATT
TTTGC--AAATGAATTTCATGCCAACTCAAAAAAAAAAAAAAAAAA
> minu_c12733_g1_i1
---------------------AATCTGACCTAGTATGAAATTCGTAGGTATTGTTTTAGC
AATCCTCCTTATCTCCGTTATGGCTAAGGATAAATGCAGAATTCTGAGTCTGAGCTCAGG
AACTGAAAAAGTAGCTTACCAAGTTGGAGCTCTTAAAGCTCTCGTTGAAAACCTTGATTC
TAAGGAAGTTCAATACGACGTCATTTCCGGAGTATCATTCGGAGCTTTTAATGCTGCTAT
GCTCGCAGTCCACGAAAAAGGAGACGAACAAGCTGCTGTTGATGAGCTTATGGAAATTTG
GAAAAATGCTAAAAACATTAAGACTTATCAAAACTGGTGGTTCGGCCCCATTCAAGGAGT
TATTAATAAAGGAGGACTTTATGATAGTGCTCCATGGAATGATTTCTTGGAAAAGAGTAT
CGATGGAAGAGGCGCTAAAAGAATGATGACTCTTGGAGCAGTTAATGTAAAAACTGGAAA
ATACGTTGATTTGATCAATTTAGTAACTCCAAATACTCTCCAAGACGCTGTTAATGCTGC
CACCTCACTCAATGTATTCTTTGCTCCAGCCGAAGAATTCGGAGAATATTGGTATGATGG
TTCAGGAGTATGGCCAATTGAGGTTATCGGTCCTATCAGAAGATGTGAACAACAAGGATT
CGCCAGGAAGGATATCATCGTTGACGTATTAATGACAAACTCTTATGATCTCCCTGCCAG
AAATGCCACTAATGATTCCACTATCCCAAGTGCCTTAAGATACTTCGAAATTGCTGATTT
CTATGCTGGAGTTAACGGTATCTCAAGAGCTATTTCTGGATTCAAGGACGTCACCTTCAG
ACATTGTATTCACCCAGGAAAAGATCACTTGCCTACTAATTGGTTCCCATTCGATTTTAA
TCAGAAGAAGATCGATACTCTTTTGGACAGAGGATACGAAGATGCTTTGAAAGCTATTAA
TGATCCAGATGTTGTCACTTGTCAAAACTTGGTCAAAACAGTAAAAGGGATGAAAGCTCC
ACCAGCCCCCAAAGAAGTAACTGATCTTTTGAAGGGAGAAATCAACTAGTTGGAGAAATT
TATCCTTAAAT-ATTTTCATTCCAA---------------------
