# Supplementary material for: Nontriplet feature of genetic code in Euplotes ciliates is a result of neutral evolution
Source: Proc Natl Acad Sci U S A. 2023 May 22;120(22):e2221683120. doi: 10.1073/pnas.2221683120 (PMC10235951; doi:10.1073/pnas.2221683120)
Supplement: Supplementary file 5 — Dataset S04 (GZ) [file pnas.2221683120.sd04.gz › ./nuc_alignments/cras_c1013_g1_i1++.fasta]

> minu_c19701_g1_i1
ATTACACGGTGGATTAGTTTTCCACGGAGACGAAGAGAAATTGGGTTCTAAACCTGAAGA
GAAAAAACAAGTTGAGGAATCTAAGCTCTCCAAAGACGACCTTAACGCTAGTTTCTGCCC
TAGGACCTCAGATCTCTCTTTAGAAGAAAGATATAACCTCTGTGCTTCCATTGGGGAAGA
AATCATTAAGGAAGAGTACCTTCGTGAGCTCCTAAAGAAGAAGGAAAACTTCACCTGTTA
TGATGGATTCGAGCCCTCCGGAAGAATGCATATTGCCCAAGGACTTCTCAAATCAATTAA
TGTGAATAAACTTACCAAAGCAGGCGGAGTCTTCGTGTTCTGGATCGCTGACTGGTTCGC
AATGCTTAATAAGAAAATGGACGGAGACCTCAGCAAGATCAGAGATCTCGGGAAATACTT
TGTAGAGATCTGGAAAGCAAGCGGGATGAACCTTGAGAACGTCAAGTTCCTCTGGGCTTC
CGATGAGATTAATAAACGTGCTGATGAATACTGGGGAATGGTCATGGATATTTCTACTAA
GAATACTCTTAATAGGATCCTCAAATGCACCACTATTATGGGCAGGACTGAGGGGTATGA
ACTCTCTGCTTCCCAGGTCTTCTATCCTTGCATGCAGGCAACTGATATCTTCTTCTTGAA
GGCAGATGTATGCCAACTTGGAATGGACCAAAGGAAGGTAAACATGCTCGCCATTGAATA
CGCTGAGAAGGAAGGACTTGAGAAGCCAGTTATTATTTCTCACCCAATGATCATGGGATT
GAAGAAGGGACAGGAGAAGATGTCCAAATCCGATCCTGATTCAGCCATCTTCATGGAGGA
TTCCGCCAAGGATGTAAAGAGAAAGATCAAGAAGGCTTTCTGTGAGCCAGGAGATATTAA
GACTAACCCAATTCTTAACTACTATGAACATATTCTGTACGCTCTTAAGGACTCTTGGAC
TCTTCAGAGGCCTGAAGAATGGGGAGGTGATGTTACTTATGATAGTTTCGCTACTCTGAA
GCAAGACTATGCTGACTTGAAGATTAACCCTGAAGACATCAAAGGCAACCTCATCACCTT
CTTGAACGAACTTTTAGAGCCAGTTAGGAAGCATTTCGAAGAAAATGAGTTCGCTAGAGA
CCTCTTGGCAAAGGTGAAGGAGTACAGAAAATAAGTACTTTAACTAAATACGTCAATTAT
AAAAAAAA
> cras_c1013_g1_i1++
------------------------------------------------------------
------------------------------------------------------------
-----------------------------------------------------------A
GATCGTCAAAGAAGAAGGACTTAGAGAACTCCTTAAGAAGAAAGACAACTTCATCTGTTA
TGATGGATTCGAACCTTCTGGAAGAATGCATATTGCACAAGGACTCTTGAAAGCTATTAA
TGTAAACAAGATTACCAAAGCTGGAGGAATCTTTGTCTTCTGGGTTGCAGACTGGTTTGC
CATGCTTAACATGAAAATGGGAGGAGACCTTGAGAAGATTAGGGACCTCGGAAGATACTT
CATTGAAATCTGGAAAGCATCTGGTATGAACCTCGAAAACGTCAAATTCCTTTGGTGATC
CGATGAAATTAATAAGAGAGCAGATGAATACTGGGCAATGGTAATGGATATTTCTACTAG
ATTCACTCTTAACAGAATCAAAAAGTGTACTCAAATCATGGGAAGAGATGATGAATATGA
ACTCTCTGCCTCACAAATCTTTTATCCATGCATGCAAGCAACAGATATTTTCTTCCTGAA
AGCAGATGTATGCCAGCTCGGAATGGACCAGAGAAAGGTAAACATGCTTGCTGTTGAATA
TGCTGAGAAAGCTGGACTTGAAAAGCCAGTTATCATCTCTCATCCAATGCTCATGGGATT
GAAAAAGGGTCAAGCAAAGATGTCTAAATCTGACCCAGACTCAGCTATCTTCATGGAGGA
TACTGCTAAAGACGTCAAGAGAAAAATCAAGAAAGCATTCTGTGATCCAGGAGATGTTGA
AACAAACCCAATTCTGAATTACTATGAACATATCCTATTCGCCTTGAAAGACTCATGGAC
CCTTCACAGACCAGAAAAATGGGGAGGTGACATCACCTACAACAGCTACGCCGAACTAAA
ACAAGACTACGCTGATCTCAAGATAAACCCCGAGGACATCAAAGAGAACCTAACTGACTT
CCTAAACGAACTCCTTGAGCCAGTCAGAAAGCACTTCATCGATAACGAATATGCCAG---
------------------------------------------------------------
--------
