# Supplementary material for: Nontriplet feature of genetic code in Euplotes ciliates is a result of neutral evolution
Source: Proc Natl Acad Sci U S A. 2023 May 22;120(22):e2221683120. doi: 10.1073/pnas.2221683120 (PMC10235951; doi:10.1073/pnas.2221683120)
Supplement: Supplementary file 5 — Dataset S04 (GZ) [file pnas.2221683120.sd04.gz › ./nuc_alignments/octo_c12194_g1_i1.fasta]

> octo_c12194_g1_i1
ATTTTAGTTAGGTAG-AATA--AACCATGGGGAATTGATCATTTAAGCCAGATAGAGATC
CAAACGAAGTACTATGAAAAGACACCCCTGTAGTTGCATCGAAAAACCAGTTCTTGAGTC
TATATGTTATTGGTAAAGGAGGCTTCGGAAGAGTTTGGAAAGTTCAGGATAAATAAATCA
GATGTTCAATACGCCATGAAAGAAATGTCAAAACAAAGAATATTAGC-AAAGAAAAGTGT
AAATTCTGTTTTGAACGAAAGAAACCTTTTATCTAAACTACATCATGGTTTCATTGTAAA
TATGAAGTATGCATTTCAAGATAGAGAGAACTTATATCTAATCATGGATTTATTGAGTGG
AGGAGATCTAAGGTACCACATATGCAAGCATAGAAAATTCACAGAACAACAAACTAAATT
CTTTGCAGCAAATATTATTCATGCTCTTGAATATCTTCATAACAACAGTATTATACACAG
AGATATAAAACCTGAAAACTTAGTTTTTGATGATAAAGGATACTTATAAGAGTAACAGAC
TTCGGAATAGCGAGAATTTGGAATCCTGAAAATAAAAAGGATACAAGTGGAACTCCGGGC
TACATGGCTCCTGAAGTAATGTGTAGGCAAAATCATGGTGTTGCTGTTGACTATTTTGCA
CTTGGAGTTATCGTTTTTGAATGTATATTTGGATTTAGACCATACAGAGGAAAATGTAGA
AAAGAAATAAGAGATCAGATATTAGCAAAACAAATTAAAATTAAAAGACATGATATTCCG
CCTGGATGGAGTGTAGAGGCATGAGATTTTGCAAATAGATTACTTCAAAGAAAACCAACA
TC-AAGACTTGGACTAAATGGACCTATAGAGGTTAAGTCTCATCCATGGTTTGATGATTT
TCCTTGGGATAAACTAGAAAAGAAAGAAATAATTG---CTCCATTTATTCCTGATCAAGT
TGATAATTTTGATGTAAAAGTAACTAATGACGGTTGGAAAGATGAGAATACTGATAAAAT
GAAAGAAAGTGCAATGTTGATTAGAAGAGATACCGTTCAAGATTTATTTAAAGGTTATTA
TTATGATCAATCATTCGAAGAATTTAATTTTAGTATAAGAGAAGCTGTAAAACC--TCTA
TCAGCGGTT----GTAAGAAGACCAGCTCATAGAAGTTGACAGTTATCTCCTAAAAGAAT
AGTTTCTAACGAAAATGAGAATACTTTTATTAAGAAGCAGCCTTTTTCA-------CATA
TTACCAACTCTAAAA-----------TACAAG---AAACATGAGATAGAAATAAAGAATT
AATATATCATCAAAGCTTCAAACCAATTTCTCAGCAA---GATAATTCAATTTTAAATCA
AATTCCAAGCCGAAATATTTTAA--TCAAAAATGC----------TGCTCTTCCAAAAGG
TCCGTTTCATTATAGAAATGAATCAAAGAAAATATCTCAGATTTGATCTAGGAGCAGTAC
TAGAAGATCAACAAAATCAGGATCAGCTTCTCAGCACTAATTAATCTTTGAAGACTG
> raik_c25290_g1_i1
-----AGTTGTGTAACAATATCAAATATGGGTAATTGATCATTCAAAACAGACAGGGACT
CTAATGAAATATCTTGAAA------------AGTTGCGACGAAAAACCAGTTCATGAGCA
TGTACGTAGTTGGAAAAGGAGGTTTTGGCAGAGTTTGGAAAATCCAAGA-GAAGAGATCA
GGCCAGCAATATGCAATGAAAGAGATGTCAAAACAAAGAATTTTATCTAAATAAAAGCGT
TAATTCCGTTTTAAACGAACGAAATTTGCTATCTAAACTTCAGCATGAGTTCATTGTAAA
CATCAAATATGCATTCCAAGATCGTGAAAACCTATATTTAGTGATGGATCTTTTGAGCGG
AGGTGATCTAAGGTACCATATTTGCAGACACAGAAGGTTTACAGAAGAACAGACTAAGTT
CTTCGCCGCCTGCATCGTGCATGGACTTGAATACCTGCATAACAACAGCATAATACACCG
TGATATCAAACCTGAAAATTTAGTATTTGATGACCAAGGTTAC--ATCAGAATTACAGAT
TTCGGCATAGCAAGAGTTTGGAACCCTGAGAACAAAAAGGACACCAGTGGCACACCGGGC
TACATGGCTCCTGAAGTAATGTGTAGGCAAAATCATGGAGTCGGAGTAGACTATTTCGCA
CTAGGTGTCATTGTATTTGAATGCATATTCGGATTTAGACCGTATAGAGGTAAATCCAGA
AAAGAAATCAGAGATCAGATCTTAGCTAAACAAGTCAAAATTCGTAGACATGATATCCCA
CCTGGATGGTCTGTTGAGGCATGTGATTTTGCTAACAGACTTCTACAAAGGAAACC-ACA
TCAAAGATTAGGGCTAAACGGACCGTTAGAAGTTAAAGCCCACCCTTGGTTTGATAATTT
CTCATGGGAACGACTTGACAATA---AGATTATTGAGTCTCCATTTGTTCCAGACCAGGT
TGATAACTTTGACGTCAAAGTTACAAACGATGCTTGGAAAGATGAAGATAGTGACAAAAT
GAAAGAAAGTGCAATATTGCTAAGAAGAGATACAGTTCAAGATTTGTTCAAAGGATATTA
TTATGATCAGACTTTTGAAGGATTCAGTTTTACAAGGGAGGAGAAAGTTCAGCCAATTCA
ACAACAGCCAGCAACACGGAGAACTGCTCATAGAAGCCTCCAAATGTCCCCAAAGCATTC
AATATCTAAGGATAACAGTCGTAGT-------AACAGCAACGTTTCTAAACAAAGCTACG
TTCCTAGTGCTAAAAGTATTGCTTTGTTTAAGTCAAAGCGTGAATC--TAATAAAATATT
G---------CAGCGCTACAGACCGTCATCTCGGCCAAGGGATGATTCCA----AAAACA
G--TCAAAGTCGGAATAAGATAAACTTCAAGGTGCCTGCGAAGCATGCATTACCCAAAGG
TCCTTTTTATTACAAGCATGACTCCAAGAAAATATCACAGTTGTGATCTAGGAGCAGCAC
TAGGAGGTCAACGAAGCCAGGGTCGAC------------------------AGCCCG
