# Supplementary material for: Nontriplet feature of genetic code in Euplotes ciliates is a result of neutral evolution
Source: Proc Natl Acad Sci U S A. 2023 May 22;120(22):e2221683120. doi: 10.1073/pnas.2221683120 (PMC10235951; doi:10.1073/pnas.2221683120)
Supplement: Supplementary file 5 — Dataset S04 (GZ) [file pnas.2221683120.sd04.gz › ./nuc_alignments/cras_c19456_g1_i1++.fasta]

> cras_c19456_g1_i1++
TATATAATTAATATTCAATCGAAGAGTTTGAACATGGACAACCTCAAAGGAGAAAATAAC
CTACATCAAGACTTGGGAACTATCAAGGAATGTGAAGCAGATAGTTGTAATTACGACCAG
TTTCATGAAAATGAGCTTGCCCTTGATCTAGACCAGATCGAATTGAGGAGCCATCAACAA
ACCAAACCTCAGTTTGAAAATAATAAGAATGTTATAACAAATTCACCTTATGTAGCCCAA
GTGGTTACTCAGAATTTGTTCGGGAGTAGAACTTACACTTCTCCTGCATCTTTTGATTCG
TCTTCTATATACTCGAACCCGTTTAAAAGTGACTTAAATAAGAGCAAGGCTTATAATATG
CCTGCGCGTAAGTTCACAACTAAGAACAGCAACAGTATTGTGACGAAGCTTCGCAGTGAG
AAAGAGTCTGAGAAATTTAACATGCTTCGTCATGTGGTTCAAAATATCGATGACCCTCAC
AAACGGAAAATTCTACTCGACTTTCTTGATCAGACAACAATAAAAACTGAATATGTGACT
ATGAAGGAATCTTCCTCCTCTGGAGAGGAGGTGAAGCGCCTAGGCAATATTAATAACTTA
AATAAAAGAAGGCATAAGTCACCTATCAGTGTTATGCCCAAACCGAACTTTCCTCGCAGA
AGGAATAATAACGTGTGCTCTGAAGAAAGGAAAAGATTTTCATTGGTGCAACCAAGGTTG
AAATCTGTCGCTCCTCCGGAGCAACTTCATATTCATAATTATGCTATCGAAAGGAAAAAT
GGATCTGACGAATTTGATTCCAAAAATGGCGATAAATGTTGTACCGAGGAAAGTCGGGAA
GTACCACTAGAAGCAATCCTTGAGAGGATCCATAACTATCAGAATCCCTTCCAAATGAGA
AGACCCCAAACACCTTCCGGCTATTCGGCTTCTCATGATGAAGCCACAAATGTCGAGGGG
CCTATCAAGGAGCCAGATGGCACCTTTGATATCGAGCTTGCAGTTGACCTTGAGGAAGGC
AAGAAAAGGAAGAAGGCAGACATTATCCTGCTTCCTGGAGACCTTCTTGATAATAAAAAG
CCTTCTGTTGAAATGGCAAGTATCCCAATTCTCAAGAAATATATCAAAAAATTCAGGAAA
GCACTTATCTTCTTGTTCGTATTAGCCTTGCTAGCTCTTGTAGCAAGGAATATCTACCTA
GAGGTGAAGGTTAAAACCTACCCTGACAGGATTTTCGAGATGGATAAGAAAATAAACGAG
CTTATAAAGCAGAATGCACAACTCCAAATTGATTATACAAACTGAAAGGAAGATTCTAGT
AACTCTGAAAGCGAAGG---GTATGATCAACGGCAGACCTCATTAGCCCATCCTAGGTCT
CCCTAACAAGAGGAGTACTTTCTTCTTGTTGAAGGAGAATTCATTGAGTGTCTCACCCAA
TTATTAAACCTTAATTTAAAGACTCTCTATTTTTAAAAAAAA----AAAAAAAAA
> minu_c24856_g1_i1
------------ATTCAATCGAAGAGTTTGAACATGGACAACCTCAACGGAGAAAATAAT
CTACATCAGGACCTTGGAACTATTAAAGAATGTGAGGCTGACAGTTGTAATTATGACGCA
ATTCATGAGAATGAGCTTGCCCTTGACCTGGACCAAATCGAGATCCGGAGTCATCAGCAG
AATAAGCCTCAGTTTGAAAATAATAAGAATGTTATAAATAGTTCTCCTTACGCTCCCCAA
GTGGCTCCTCAGAATTTGTTCGGGAGCCGTACTTACACCTCGCCTGCTTCCTTTGATTCG
TCCTCGATCTACTCGAATCCGTTTAGAAGTGACCTAAACAAAAGCAAGGCGATGAATATG
CCTGCGCGTAAGTTCACAACTAAAAATAGCAATAGTATTGTGACTAGGCTTAGGAGTGAT
AATCAATCTGAAAAGTTTCACATGCTTCGAAATGTGGTTGAAAATATTCACGATCCTCAA
AAGCGGAAAGTCCTCCTCGATTTCCTGGACCAAACCACTTTGAAGACTGAGTACGTTACT
ATGAAAGAATCTTCCTCCTCGGGAGAGGAAGTGAAAAGATTAGGGCAGATAAATGACCTC
TCCAAGAGGCGCCACAAGTCTCCGATAAGTGTAATGCCAAATCCGAATTTCCCCCGTAGG
AGAAATAATAACGTGTGCTCTGAAGAAAGGAAAAGATTTTCATTGGTTCAACCAAGGTTG
AAATCTGTAGCTCCTCCTGAACAACTCCACATACGCAATTATGCTATTGAGCGTAAGAAT
GGATCTGATGAATTCGATTCCAAAAATGGCGATAAGTGTTTCACCGAGGAAAGTAAGGAA
GTGCCACTCGAAGCCATCCTTGAGAGGTTTCACAATTACCAGAATCCTTTCCAATCGAAA
AGGCCTCGTACGCCTTCCGGATATTCTGCTTCCCATGATGAAGCCACAAATATCGACGGC
CAAGTGCAAGAACCTGATGGTAACTTCGACATGGAAATAGGTATTGATCTTGAAGAAGGC
AAGAAGCATAGAAAAGCTGATATCATCGTCCTCCCCGGAGACCTCCTTGATAATAAAACC
CCTTCTGTTGAAAGGGCAAGGATTCCAATGGT---GAAATATATTAAGAAATTTAGAACT
GCACTCATGGTGTTCTTAGCCCTAGCAATTCTAGCCCTGGTCGCAAGGAATATCTACCTC
GAAGTCAAGGTAAAATCATACCCTGATAGGATCTTCGAGTTGGATAAGAAAATTAACGAG
CTCATGAAAGAAAACAGCCAACTAGAAGTTGACTATAACAACTGAGTCATAAA---CAAC
AGCTCAGAAAGTGCGAGTAATTATGAGCAACGGAATACAGCTCTAATTCACCCAGAGTCT
CCCTAACAATATTGGCTCTCCTTCTCTAGCCAATAAGTCTTCTCTGAGTGGCTCGCTCGA
TTATTAATACTTAATTTAAAGACTCTTTATT------AAGAATCCTAAATAAAAA
