# Supplementary material for: Nontriplet feature of genetic code in Euplotes ciliates is a result of neutral evolution
Source: Proc Natl Acad Sci U S A. 2023 May 22;120(22):e2221683120. doi: 10.1073/pnas.2221683120 (PMC10235951; doi:10.1073/pnas.2221683120)
Supplement: Supplementary file 5 — Dataset S04 (GZ) [file pnas.2221683120.sd04.gz › ./nuc_alignments/cras_c15242_g1_i1++.fasta]

> minu_c15965_g1_i1
TGCCATAACTTTTTCTCGAAAAATGCTAAATTTTAGAAGAATCTTAAACAGAGGCAAGCC
TTTGACTAAGACATTTACCAGAAGATTCAGCTCTGGACAACAAGGACCAGACCTCGGTGG
AATGGCCAGAACTGCCAATATGACTCTCTTCGGACTTGGAACAGCCGGTTTCATGTATAT
GTTGTGGAGATCCAGAAGCGATACTCAACGTCAAGCTCCATTAAATTACTCTCAACAAGA
AGTTATGGCTACTCAGAACACTTGGGCTCAACCAAAAGTTACCCAAGGACTTATTAACCC
AGTAGTAGAATCAAGAGTACAGAATGCCCTTGCTTACTTCTGCGGAGGACTTGGCTTAAC
TGGTCTCTCAGTAGCTCTATTCAGGAACACTGCATTGGCTCGTGCCAACCCACTCTTGTT
ATTCTTGCCAGCTATTGGCTGCATGCTTGGAACTCAATTCTTGGACTACCACAACCAATC
TCTTGCCAAGCATTTGACTTGGGGAGCTTTCTGCGGATTTGAAGGACTCATGCTCGCACC
ACTGATTACCATGGCTGGTATGCCTATTGTGTTCAATGCTCTTGCTGCCACCGGAGCAAT
GATGGGAGCCTTAGCAGCCTACGCTTACAACACACCCACCCAAGACTTCCTCTCATGGAG
AGGAGGATTATCAATGGGACTCTGCGGACTCATTGGAGTTTCCTTCGTGAACATGTTTTG
GCCATCACCTTTATTGATGTCTCTCTCCCTTTATGGTGGACTCTTGCTCTTCGGAGGATT
TGTACTCTATGATACCCAGAAATTGATCCATAATGCCAGCAATAAGCCCGCATGGGACCC
AATTAACGAAAGTCTTGGAATTTACCTTGATGCCATAATCATCTTCCAGAAATTCTTGAT
CATCTTCATGAATAACAAGAAGAAGAAGTAATCGACTAAATAGTTAATAATATTTTTGCA
ACCAA-------AAAAAAAAAAAAAAATATTTTCG
> cras_c15242_g1_i1++
----ATAATATAATATATAAAGATGTTCAATATTAGAAGAATCTTAAACAGAGGTAGCAC
TCTTACAAAGACTGTTTCTAGAAAATTCAGTACTGGTGGTGGAGGACCAAATCTGAATAA
TATGGCTAGAACTGCAAATATGACCTTATTTGGAATAGGATCAGCAGGACTTATATATAT
GATCTACAAATCCAGAGCTAATATTCCACGTCAGGCTCCTCTTAATGCTTCTCATCAGGA
AGTAATGGCTTCCCAGAATACTATTGCTCAACCAAGAGTTACTCAAGGATTAATCAATCC
AGTAGTTGAATCAAGAGTTCAGAATGCTCTTGCTTATTTCTGTGGAGGACTCGGCTTAAC
TGGCCTCTCTGTTGCATTGTTCAGAAACACAACCTTGGCTTATGCCAATCCTTTCTTGCT
GTTCATTCCAGCAATTGCTGCCATGATTGGAACTCAGTACTTGAACTACCACACTCAATC
AATCCCAAAGCACTTAACTTGGGGAGCTTTCTGTGGACTAGAGGGTCTTATGCTCGCTCC
ACTTATTAACATGGCTGGCATGCCAATAGTATTCAACGCTTTGGCTGCTACTGGAGCAAT
GATGGGAGCTCTTGGTGCTTACGCTTACAACACCCCAACTAAAGACTTCCTCTCAATGGG
TGGAGCTTTGTCAATAGGACTCTGCGGACTTATTGGAGTCTCATTCGTCAACATGTTTTG
GCCTTCTCCTCTCTTAATGTCCCTTTCCCTTTATGGTGGACTCCTTCTCTTCGGAGGATT
TGTAATGTATGACACACAAAAGTTGATCCACAACGCTAGCACAAAGCCATCATGGGACCC
AATCAACGAGAGTATCGGAATCTACCTTGATGCAATCATCATCTTCCAGAAATTCTTGAT
AATCTTCATGAACAACAAAAAGAAGAAGTAATCACCCAAAAAATT-ATGGTAATTTCTAG
ACCAATAATCTCAAAAAAAAAAAAAAAAA------
