# Supplementary material for: Nontriplet feature of genetic code in Euplotes ciliates is a result of neutral evolution
Source: Proc Natl Acad Sci U S A. 2023 May 22;120(22):e2221683120. doi: 10.1073/pnas.2221683120 (PMC10235951; doi:10.1073/pnas.2221683120)
Supplement: Supplementary file 5 — Dataset S04 (GZ) [file pnas.2221683120.sd04.gz › ./nuc_alignments/cras_c5708_g1_i1++.fasta]

> minu_c11100_g1_i1
----TTTTAATAAATTTTTTCCAAGAGAG-----CATTTTTATTAAAACTATTATGGGAG
CAATCTTCTTCAAATCGAAGAAGGAGAAGCTGGCAACAACGGCGACGTCTCTCTTTGACA
TATCCGCTTTGGATATAGATGGAGAACATCACCAGCTAGCTGATCTAGCAGAAGGCCATA
AGTGTATTATGGTCGTGAATGTAGCCTCTAAATGAGGATTGACCAAGACTCACTACAAGC
AGATGGTCAAGATTCACAACAAATATAGGGATAGCGGGTTCCAGATATTCGCTTTTCCCT
GCAATCAGTTCATGAGCCAAGAGCCGGGCTCCAACGAGAAAGTGAAGCAATTCGCCCAGG
AGAAATACGGGGCTGAATTCCAGCTTTTCTCTAAGATAGACGTCAATGGTGAAGACAGCC
ATGAGGTGTTCAAGTTCTGTAGAAGGCATTCTCCTCTCTATGATGAGAAGACGGATACGA
TCCAGAACATCCCTTGGAACTTCGCCAAGTTCCTCATCGATGAGAACGGTCAGGTCGTGG
AGTACTACACTCCTAAGCAGAACCCGGAGGTATGCGTTCCCAAGATTGAGGAAATGCTCG
GATTGTAAACCTTTTCGATGCAAAATTGTACTAAATTGGTAAGAAGCTGAGCTCGAAGAT
ACCGA-AGCCTAGAGTGATACCCCATTTTGCT-CAATTTTTTCAAAGGCGGTGGGGTTGA
AGAGAAGGTTCGAGGTATTTTCTGAGATCGTTTTATTACGT---AATTTTAATTATACGG
AATATTT---GGATAAAAAAAAAATAAAA
> cras_c5708_g1_i1++
ATTATTATTATAAATAT------AAAAAGTACTTCACCTTTATAAGGA--ATTATGGGAC
AAGTCTTCTTCAAATCTAAGAAGGAGAAGCTAGCAACCACGGTGAAGTCACTCTTTGAAA
TATCCGCCAAGGATATTGACGGGCAGACTCACCTGCTAGCGGATCTAGCAGAAGGCCGTA
AATGTACTATGGTCGTGAATGTAGCCTCAAAATGAGGATTGACCAAGACTCACTACAAAC
AGATGGTCAAGATTCACAATAAATACAGGGATCATGGATTTGAGATCTTTGCTTTCCCTT
GCAACCAGTTCATGAGCCAAGAGCCAGGAACCCACGAACAGATCAAGAAATTTGCTCAGG
AGAAGTATGGTGCTGAATTCCCACTCTTCTCTAAGGTAGACGTCAATGGCCCTGACACTC
ATGAAGTGTTCAAGTTCTGCAGAAGACACTCACCATTGTATGATGCTGAGAAGGATGTCG
TGCAGAACATCCCTTGGAACTTCGCTAAGTTTTTGATTGATGAAAAGGGACAAGTTGTTG
AGTATTACACTCCCAAGCAGAACCCAGATCTCTGCGTGCCAAAGATCGAAGAGATGCTTG
GATTGTAACTCAGC---AGATAAAATT--------TTAGAAATGGCTCGAGCTCAACTAT
GCTTATTGCCTTAGGTGATACCTCATTTTGCTATAAAAACTTC--AGGCGGTGAGGTTGA
AAATAGGTGACGA--CATCTTTCGAGATCGCCATTTTATGTTAAAATTTTATTAATATGG
AAATCTTACGAAAAAAAAAAAAAAAAAAA
