# Supplementary material for: Nontriplet feature of genetic code in Euplotes ciliates is a result of neutral evolution
Source: Proc Natl Acad Sci U S A. 2023 May 22;120(22):e2221683120. doi: 10.1073/pnas.2221683120 (PMC10235951; doi:10.1073/pnas.2221683120)
Supplement: Supplementary file 5 — Dataset S04 (GZ) [file pnas.2221683120.sd04.gz › ./nuc_alignments/cras_c24737_g1_i1++.fasta]

> raik_c3860_g1_i1
AAAAGCAGTTATTTGT---AAAATAAA-----------------------ATGGAAGGAT
CTCCAG-------TTCAAGAGAGGACTAAGAATATGGGCGGAAGCTCACAAGCACCTATC
AAACAGAGGGTCAAAATGGTCGAAAAAGCTATCACAGATGGAAGGATGGACCTTAATAAC
AACAAAAAGGAGATGCAGGTGCTCAGATCTGAGTGCGCTACCCTCGAAGCTAAGAATAAA
GAGACAACTAACGAAATTCTAAAAGAAATATTAGAAGACATCGCTAATTTGGATAAGGAT
TTTAAGAAATTAGTCGAAATGGATAATAATGAAGTCAAATTCTTGCAACAACAGCTATTC
CAGTTGACACAGGAGAAGACGAAGCTGCAGCAAAGCGTCGTTATGCTGGACACTAGAGTT
GCTAACGTTGAGAACGACGTAGGTTTTGAGTA----------------------------
----ACCCCTAT------------------AACTAGCTG-----TTT-------------
-----------------
> petz_comp28413_c0_seq1
--------TTTTATTTTACATAATAAA-----------------------ATGGAAGGAT
CTCCAGAA-------CACA------CTAAGAACGTCGGCTCA---TCTCAAGCACCAATC
AAGCAAAGAGTCAAGATGGTTGAAAAATCAATCGCTGACGGAAAGGTCGAGCTCAACAAT
AATAAGAAAGAGATGCAAGTTCTAAGATCGGAATGCGCAACCCTCGAGGCCAAGAATAAA
GAAACAACAAATGAAATCTTGAAAGAGATCCTTGAAGATATTGCAAACTTAGACAAGGAC
TTCAAAAAACTTGTAGAAATGGATAACAATGAAGTCAAATTCTTGCAACAACAACTATTC
CAACTGACACAAGAGAAGACCAAATTACAACAAAGCGTTGTGATGCTCGATACAAGAGTA
GCAAACGTTGAGAATGATGTTGGATTTGAATA----------------------------
--------ATATAAG---------------AAATATTC------GTCGTAGATTATACTA
ATGCA------------
> octo_c6712_g1_i1
---------AATTTATTTTCAAATAAAATAAA------------------ATGGAAGGAT
CACCTGGCAGACATTCA----------AAATCATTAGGAGCA---TCTCAAGCACCCATA
AAGCAAAGAGTAAAAATGGTAGAAAAAAGTATTTCTGATGGAAAAGTTGAGCTAAACAAT
AATAAGAAAGAGATGCAAGTGCTGAGATCAGAGTGCGCTACTCTTGAAGCTAAAAATAAA
GAAACTACTAACGAAATTCTAAAAGAGATTCTTGAAGACATTGCTAATTTAGATAAGGAT
TTCAAAAAACTTGTTGAGATGGATAACAATGAAGTTAAATTTCTTCAACAACAATTATTC
CAACTTACTCAAGAAAAGACAAAATTACAGCAAAGTGTCGTTATGCTTGATACAAGAGTT
GCAAACGTTGAGAATGATGTTGGATTTGAATA----------------------------
--------ATCTGCATGGAGCAA-------GAATATGCT-----ATCATTGTTAGAAAAT
AATAAAC----------
> foca_c28750_g1_i1
----------TTTTCTGTGAAAATAAAT--AAATTAATATACAATTGAAAATGGACGGAT
CTCCAGGAAGAACATCCCAAGCAG-CTAAATCAATGGGCGGA---TCTCAAGCTCCTATC
AAGCAAAGAGTCAAAATGGTTGAGAAATCTATCCAAGACGGAAAATTTGAGTTGAACAAC
AACAAGAAAGAAATGCAAGTTCTTAGATCTGAATGTGCCACTCTTGAAGCCAAAAATAAG
GAAACTACTAACGAAATCCTAAAGGAAATCCTTGAGGACATTGCTAATCTCGACAAAGAC
TTTAAGAAGTTGGTAGAGATGGACAATAACGAAGTCAAGTTCCTCCAACAACAGCTCTTC
CAGCTTACCCAGGAGAAGACCAAGCTCCAGCAGTCAGTTGTTATTCTAGATACAAGAGTT
GCTAATGTTGAAAATGATGTAGGATTTGAGTAATCAGTTAGACCTACTTATTGCTAGCAA
ATAGACATTAATGAATAAAGTTAAATAGTCACTTATTCT-----ATTTT----TAAAAAA
AAAA-------------
> rari_c5111_g1_i1
---------------------AATAAATTAAATTTTATACACGGTTGGAAATGGAAGGAT
CTCCAGGAAGAACATCTCA---GG-CTAAAAGCATGGGTCAC---TCCCAAGCCCCCATC
AAGCAAAGAGTCAAGATGGTTGAGAAATCCATCTCTGACGGCAAAGTGGAACTCAACAAC
AATAAAAAGGAAATGCAAGTTTTGAGGTCAGAATGTGCTACCCTTGAAGCTAAAAATAAG
GAAACAACAAATGAGATCTTGAAAGAGATTCTTGAGGATATTGCGAACTTGGACAAGGAC
TTCAAGAAGTTGGTGGAAATGGACAACAATGAAGTCAAGTTCTTGCAGCAGCAGCTCTTC
CAACTCACCCAGGAAAAGACCAAACTGCAGCAATCCGTCGTTATGCTTGATACTAGAGTC
GCTAATGTAGAAAACGATGTAGGATTTGAATA----------------------------
------------------------------AATTATTCT-----ATTTTACCATAAAAAA
AAAA-------------
> eury_eury_c11872_g1_i1
CAGTTAATTTATTTCT---AAAATAAA-----------------------ATGGAAGGCT
CTCCAAGTAGA---TCAAAACATG-CCAACACAATGGGTGGA---TCCCAGGCCCCTATC
AAGCAGAGAGTGAAGATGGTCGAGAAATCAATTAGTGATGGCAAGGTTGAGTTGAATAAC
AATAAGAAGGATATGCAGGTTTTGAGATCTGAATGTGCTACTCTTGAGGCTAAAAACAAA
GAAACTACCAATGAGATATTGAAGGAAATCCTCGAAGACATTGCCAACCTTGATAAAGAC
TTCAAGAAGTTAGTCGAGATGGATAATAATGAAGTGAAGTTCTTGCAACAACAGCTATTC
CAGTTAACTCAGGAGAAGACCAAGTTGCAACAATCAGTAGTAATGCTAGACACTAGAGTT
GCCAATGTAGAGAATGATGTTGGGTTTGAATA---AACCAACCAGCAGCTGTGCCAACTG
AATAAAATATATTATCAGGATAA-------AACTAGC-A-----ATTTT----AAAAAAA
AAAGATCGGAAGAGCGT
> cras_c24737_g1_i1++
---ATTTTTTATTTCTTTGAAAATAAATTAAAAATATTATACAGTTGAAGATGGAAGGAT
CTCCAAGCAGAAGCTCACAACATG-CTAAAACCATGGGTGGA---TCACAAGCTCCAATC
AAGCAGAGAGTGAAGATGGTTGAGAAATCGATTCAGGATGGCAAAACAGAGTTAAACAAC
AATAAGAAAGAAATGCAAGTTTTGAGATCAGAGTGTGCAACACTTGAGGCTAAAAACAAG
GAGACCACTAATGAAATCCTGAAAGAAATCCTTGAGGACATTGCTAACCTCGATAAGGAC
TTCAAAAAGCTAGTTGAGATGGATAACAACGAAGTCAAATTCTTGCAGCAGCAACTATTC
CAATTGACTCAGGAGAAGACCAAACTCCAACAGTCAGTAGTCATGCTCGATACTAGAGTT
GCCAATGTGGAGAATGATGTCGGATTTGAGTA----------------------------
ATTCTACTGTAGGGCTTTAGAATTATTACCAACTACACTAATGAATTCTCAAAAAAAAAA
AAAAA------------
