# Supplementary material for: Nontriplet feature of genetic code in Euplotes ciliates is a result of neutral evolution
Source: Proc Natl Acad Sci U S A. 2023 May 22;120(22):e2221683120. doi: 10.1073/pnas.2221683120 (PMC10235951; doi:10.1073/pnas.2221683120)
Supplement: Supplementary file 5 — Dataset S04 (GZ) [file pnas.2221683120.sd04.gz › ./nuc_alignments/minu_c9410_g1_i1.fasta]

> minu_c9410_g1_i1
----------------------------------------------CCAGAAGATAATCA
GCAATGTCTACCTCCCCTGGATGGAGGATAGGGCAGAGACTAGACTCCATTTGGAGAAGT
TTGTTAAACAGATTAGCAACAATACAAAGCAACAGGCTTACGGAAACGTCAAGATTGAGA
TGCCTGAAATTCCTAATATTTCAAAGGAAGAAATGAGCAAAAGACCAGATTTACTCAGTT
CTATCCAAAAAACAGTCGACCAATGGGCTCAAACCATTGCTACCACTATTGAGCTTGAAA
ACAACAAGAAGAGAGAAGGAAACACTGCTCTTGATGAAATTGAGTACTGGAGATCAAGAT
CTGCCACTTTCAGTACATTGTACCAACAGTTATCCCTCCCAGAAGTCAAAGATATTGTTC
TCCTAAATGAAGAACTAAATTCTGAGGCCACAAGTGTCGAAAGTTACAAGAAACAGATGT
TGAACTTTACCAAGGCTCATGCCCAAGCCAAGGACTACGTTAAGTTCATGACTACTCTTG
AGAGGCAGCTCAAGAACATATCTAAAGGAAATCTTACCACCATCGAAGAGACTATCACTA
GTCTCTTGAATGGTTTGAAGCTTATCTGGACAATCTCCAGACATATTAACAACAATGATG
AGAAGATGAATGAACTCTTGATGGACTTGACCAATGAAATCTGTGATAAGGTCAAGGCTA
AGATCAACCTG---AAGACCATCTTTGACATTAAGCCAGAGACTGCCATTGAGCTTATTA
CTACAGGACAAAGCGTCATTGATAAATGGGAGACTCAGTACAGTCAGACCAGACAAGAGA
TTGAAGGTGAGAGTGGAGTCAGAAGATGGGACTACAACACTGCTCAACTCTTCGGAAGAC
CTAGATACATGAGGACCATCCTGAACGAAATCAAGGATGCTTGCACCATTAGAAAGGAAT
TCGTGACACTTCTTGGACCAGATCTTAAGGCTATCACAGGAAGTGGTGAACAAATTGATA
AAGTCAGCAAGAGAGTTGAAGAGTACATCAACAAGCTGAAGGAATTCCCACTTGATGTCT
TCAAGGAAGAATATAAGGAGTCTTGGGATGACAGATTCAAGACTTTCTTGAATAACATTA
CCAATGTTGAAAATGACACGATGAAATTGATTAACAGTACTTTCTCAGATGAGCTCAAGA
GTTCAGAGGGTGCTTTCACTCTTCTTCTGAAATTCAAGAATATCAGAACAAGAGCAAGAA
TCGAACAACAGCTGACTGAGAAGTATGGAGCAGTCCTGGAACAATATGAGAGAGAACTCC
ATGATATGGATAGACTCTTCAGAGAAAAGAAGGATGATCCTCCTATCCCAAAGAATACTC
CTCCTGTAGCTGGAGCTATCATTTGGGCAAGATCTATCTTCGGAAGGATCAAAGCTCCAA
TTGATCAATTCAAACAGAATGAGGATCTCTTGAAATCAGAGAAAGGAACTGAGATTACCA
ACCAGTACATCATTCTCTGTAAGAAGCTTGAGAGAGAATATGAAAATGAGAAATTCGATC
AATGGAAGAGCCAGAACACCGAGAAGGCAATTAGACTCCTCAAAAACATGGTCTTGATCA
ATAAACTCGACAAAAAGCCCAACAGAAAGCAAAGAAAAGGAGTTAACATCGATGACGAAC
AGCACATCCGTAACCTTCGTAAAGAAGACGTCGACAGAAACTACCACGTAAACTTCTCTC
CTGAGCTCAAAGTGATCATCCGTGAAGCCCAGTACCTTGACAAGATCGGAAAGGATGTTC
CCCAGACCATCATTAACATCGCTCTCCAAGAGAACAATTACATCCATCACGTTGACAAGC
TTGAGCAGCTCCTCCGTGACTACAAGTCAGCTATTGCTGACTTGAAAGATGTAGAGAAGG
ACCTTCTCCAGCAACAGATCAAAGAGATGAATATATACATGGATAAAGGATGTGAGAACC
ATAACTGGTTCTCTCTTTCTATCAGAGAATATATTAAGGACTGTAGTGATGCTATTGTCA
GATTCTGTGAGACTAAAGCAAGAGTTAAACAACATGCACAGAATATTGAAAAGAATGTGC
AGAAAATTGAAAATGCGAAGTTGATTAGAGATATTCCTTGGAAGACTATTGAGCCAATGG
GTGTAATTCAGTTTAGTGAGTACTTTGACTCACATTGTAAGAAGATTCTTGAAGAATTGG
TGATCAATTATAAGAATATTGGTGATATCTATCTTAAGAATGTGGAAGAGACTACTGTGA
AGACTAATACAAGAGGGTCTCCCAAACTTGAGAGGTACTATAAGTACTGGGAAACTAGAA
TCTTCAATGCCATCTCAGTAATGATTCTTAGAGCCATGGCTGCAGTTAAGACTATCTTCT
CTGGTACCATCCAAAAGAAGCCTTTGATAAAGATCTCTGCTGAGTTCCATAACCCTGAGA
TCACCTATCACCCGTCAAAAGAGGAATTGGCTAATCAGTTTGAAAAGTTCATCAGAAATA
TTCTTGAGTCTGCTAAAGCCTTCGGAAGATGGTGGAAGGGTTACTGTATTATCTTCAAAG
AGTCTCCTCATCCAGAGACCGCTGAGATGTTTATTCCATTTACTTTCTTTGATGAAGTAA
ACGAGAGTCCAATGATCACAGATATCAGTGCTAAGCTCGTTCAGGCTAAAGAAGACATCT
TGAAAAAGATCAACAGTAACGGAAGTAACTGGAAGAGAAAGATGGAGGATATCAGACTCT
ACGATAAGAATGAGAAGAACAAGGTGAACAAGAATCTTGATAAGAATGCCAACACTAACA
ATATTGACAGACTTCTCGCCTCCTACAAGAGGATCATTAATGAAATCAGCAACTACCCTG
AGAAGTACTCTAGTTACTTCATTATCATCAATTTCAAAGATGTAAAGGATAGGTTCATTG
AGAAAGGATATGAGTGGCTGAACATGCTTGGAAGCAAACTTAAGGAGCTTGCCCAGAACA
ATATTGGCAGCATTATTGAAGAGATTGAAGAATATCATAAACAACTTAAGATCAGTCCAG
GAGATAACGAGTCTCTTGCTACCCTTCTGG
> rari_c20534_g1_i1
TTGCAGCAAAGATGAGTAAGAGCTCAGCAAAAGATTATGAGAAGTTGAAGAAGATCATCA
CCAACGTCTATCTTCCATTCATGGAGGATAGGGCCGAGACGAGACTTCACCTTGAGAAAT
TTGTGAAACAGATCAGCAAC---ACCATGCAACAGGCGTACGGAACTGTCACGATTGAGA
TGCCGGATATTCCGAATATTTCCAAGCATGAAATGGCCAAGAGGCCCGAAGTGATGAACA
CCATCCAGAAGACAGTGGACCAATGGGCTCAGACCATTGCGACCACTATTGAGAATGAGA
ACAACAAGAAGAGGGAGGGAAACACTGCCCTGGACGAAATCGAGTACTGGAGATCCAGAT
CCGCCACTTTCAGCACCTTGTACCAGCAACTGTCCCTCCCAGAAGTGAAGGATATCGTTA
CGCTTAACGAAGAGTTGAATCCTGAGGCGACTAGCGTTGAAAGCTACAAGAAGCAGATGC
TGAACTTCACCAAAGCCCATGCCCAAGCTAAGGATTACGTGAAGTTCATGACGACTTTGG
AGAGGCAGCTTAAGAATATCTCCAAGGGAAATTTGAACACGATTGAGGAGACGATCACCT
CCCTCCTAAACGGACTGAAGCTCATCTGGACCATCTCGAGGCACATCAACAACAACGATG
AGAAGATGAATGAGCTGTTGATGGACTTGACCAATGAAATCTGCGACAAGGTCAAGGCTA
AGGTTAACCTATCCACTAACATTTTTGATATTAAGCCGGAAGCGGCAATCGACCTCATCA
CCACCGCCCAAAATGTCATCGACAAGTGGGAGACCCAGTACAGCCAAACTAGGCAGGAAA
TTGAGGGTGAGAGTGGAGTCAGGCGTTGGGACTACAATACCGCCCAACTGTTCGGAAGGC
CAAGGTACATGAGGAGCATCCTGAACGACCTCAAAGACGCCTGCATCATCAGAAAAGAGT
TCGTCACTCTGCTCGGCCCAGATTTGAAAGCAATCACTGGGTCTAGTGACAAAATTGACA
AAGTCAGTGACAGAGTTTCAGAGTACATCAACAAGTTGAAGGAGTTCCCACTCGATGTGT
TCAAGGAAGAGTACAAGGAATCATGGGACGACAGGTTCAAGAACTTCCTCACCAACATTG
AGTCCGTTGAGAACGACACCATGGACCTGATTAACAACACTTTCTCAGATGAATTGAAGA
GTTCTGAAGGTGCCTTTACACTGTTGCTCAAGTTCAAGAATATCAGAACCAGAGCCAGGA
TTGAACAACTTTTGACCGATAAGTATGGAGCTGTGCTGGATCAGTATGAGAAAGAGCTTC
AGAACATGGAGGATCTGTTCGAACAGCACAACGGTAACCCTCCAATTCCAAAGAACACTC
CACCAGTGGCTGGAGCCATCATTTGGGCAAGGTCCATCTTTGGAAGGATCAAGGCTCCTA
TTGACCAGTTCAAGCAGAATGAAGAGCTTCTGAAGTCCGAAAAAGGAACCAGGATCACCA
ACAAGTACATTGCGTTGTGCAAGAAGCTGGAGAGAGACTATGAAAACGTCAAGTTCGAGC
AATGGAAGAACCAAAACACTGAAAAAGCCATCAAGCTCCTCAAGAACATGATCCTCGTTG
ACAAGTACGAGAAGAAACTGACCAAAAAGCAAAGGAAGGGAATCAATGTTGATGACGAAC
AACAGATTAAGAACTTGAGGAAGGAAGATGTGGACAGGAACTACTTCGTGAACTTCTCCC
CAGAACTCAAAGTTATCATTCGTGAAGCCCAGTACTTAGACAAGATTGGCAAGGACGTGC
CTCAGACTATCATTAACATTGCCTTGCAGGAGAGCAATTACATTCACCACGTGGACAAGC
TCGAGCAACTTCTGAGAGAGTACAAGGTGGCTATCTCAGACCTCAAGGATGTAGAGAAGG
ACCTTCTGCAGCAACAGATCAAAGAAATGAACATTTACATGGACAAAGGTTGTGAGAACC
ACAACTGGTTCTCCCTCTCTATCAGAGAGTACATTAAGGACTGCAGAGACGCTATCATCA
GGTTCCAGGAAACTAAAGCTAGAGTCAAACAGCATGCCCAGAACATTGAGAAGAATGTGC
AGAAGATCGAGCAAGCCAAGCTCATCAGAGACATCCCATGGAAGACTATTGAGCCAATGG
GCGTGATCCAGTTCAGCGAGTACTTTGATTCTCACTGCAAGAAGGTTCTAGAAGAACTGG
TCATCAACTACAAGAATATCGGTGACATTTACCTTAAGAATGTTGAGGAAACTACAGTCA
AAACCAACACTAGAGGGTCTAAGAAGCTTGAGAGGTACTACAAGTACTGGGAAACAAGGA
TCTTCAATGCCATCTCAGTCATGATTTTGAGAGCTATGGCTGCAGTCAAGACTATTTTCT
CTGGAACGATTCAGAATAAG----------------------------------------
------------------------------------------------------------
------------------------------------------------------------
------------------------------------------------------------
------------------------------------------------------------
------------------------------------------------------------
------------------------------------------------------------
------------------------------------------------------------
------------------------------------------------------------
------------------------------------------------------------
------------------------------------------------------------
------------------------------
