# Supplementary material for: Nontriplet feature of genetic code in Euplotes ciliates is a result of neutral evolution
Source: Proc Natl Acad Sci U S A. 2023 May 22;120(22):e2221683120. doi: 10.1073/pnas.2221683120 (PMC10235951; doi:10.1073/pnas.2221683120)
Supplement: Supplementary file 5 — Dataset S04 (GZ) [file pnas.2221683120.sd04.gz › ./nuc_alignments/cras_c19622_g1_i1++.fasta]

> harp_c39381_g3_i1
----------------------------------------------------------CA
CAAGATGGGCGCTTGCTGATCAACGGAAGAAGACAAGGATAACATCAACATCGACAAGAA
GGTCGGGAGTAACAAAAAGCC------AGAGAACGCAAGGAAGGGAGAAGCCAATGTTGC
TTCAGCTGCT---CAGAAAAATGTGTTCCAAGAAGACAGCAGTCCTGA------------
------GGACATCCTCAAGTTCGCCAACGACAAAGTCAGGGCGATCAGACAGGAGAAAGG
CGAATTTAATTAC---GGCCCCAAAACTAGTGGAAAGTTCGAGAGCCGCCCCATCGCCAA
TCTTGAATCTGGAGCCAAATACTTGGGAGAATGGAACCCCAGCACGGACAAG----AGAG
AAGGCAGAGGCATCCAAGTCTGGGCCGACGGCTCCATGTACGAAGGCTTCTGGAGCGACA
ACAAAGCCAACGGCAGAGGCAGACTCATCCACGCCGACGGAGACATCTACGAAGGCGACT
GGAAAGATGATAAGGCTGACGGCAAAGGCACCTATACTCACACCGACGGCGCCAAGTACG
AGGGTGAGTGGAAGGAAGACAAGCAGCACGGAAAGGGCACAGAGACCTGGCCTGACAACG
CTAAGTACGAAGGAGACTACGAAGACGGCAAGAAGCACGGTTTCGGAACCTTCTACTGGG
CTGACCAGTCTAAGTACACCGGAGAGTTCAGCGACAACAACATCCACGGGAAGGGCATCT
ACGCGTGGGCTGACGGCAGAACTTACAACGGAAGCTGGGTGAATAACAAAATGCACGGCA
CAGGCATCTTCACTTGGAAGGACGGAAGAGAGTATAAAGGCGAGTACAAAGACGACAAGA
AGGAAGGCGAGGGCACGTTCACCTGGCCCGACGGCAGAAAGTACGTCGGCTCTTGGCACC
TTGGTAAACAACACGGAATCGGCATCTACACTACATCCAAGGGAGAGGAGAAGAAAGGAG
AGTGGGGTGAAGGAAAAAGAATCAGATGG-TTAGATCA-------------CGGAGCCTC
CAAT--GATGATTAGATTAGCAATAAATGGCTTTCATTAAAATCT---------------
-------------
> eury_eury_c9561_g1_i1
-------------------------------------AATAAATTTAAAA--GAAGCATA
AGAAATGGGTGCCTGTTGCTCAACCGAAGAAGATAAGCAAAATATCAACATTGACCAGAA
GTCTGGCCAAAACAAAAAGCCTGGAGCTAATACTAAAGGA---------GCCGCTGCCAC
CTCAGGAGCT------GGAGGTTTCTCCAACGAAAACGGAGGCTATGATGATGGAGAGGA
GTCAGGAGACATTGTCAGCCACGCTAACGAGAAAGTGAAGCAGATTAGGAGGGAACAGGG
TGAATTCGATTAC---CCTGAGCCCAAGAACTCAAAGCTTGAGGATAGAGTCCTGCAAAA
GCTTGAATCAGGAGCCAAGTACCTTGGTCAGTGGAAC----CAGTCCTCCGACACCAGAG
AGGGAAGAGGTATCCAAGTGTGGGCCGATGGATCCATGTACGAGGGATACTGGAGGGACA
ACAAGGCCAACGGCAGAGGCAGACTCATCCACGCAGATGGTGACGTCTACGAGGGAGAAT
GGCTTGATGATAAAGCCCACGGCAGAGGTGTCTACATGCACACTGATGGAGCCAAGTATG
ACGGAGAGTGGCAGGAGGACAAGCAACACGGAAAGGGTGTTGAGACCTGGCCTGATGGCG
CCAGATATGAGGGAGACTACCAGGATGGAAAGAAGGACGGATATGGAACCTTCTTCTGGG
CTGATGGCTCCAAGTACACTGGAGAGTTCTCCGACAACAACATCCACGGAGACGGAGTCT
ACGAGTGGGCTGACGGTAGAAAGTACGATGGAAGCTGGGCTAATAACAAAATGCATGGCA
CTGGTACATTTACCTGGAAAGACGGTAGAGAGTATCAAGGAGAATATAAAGATGATAAGA
AGGAGGGACAGGGAACCTTCACTTGGCCTGATGGCAGAAAGTATGTTGGATCATGGCATT
TAGGTAAACAACACGGAACTGGTGTCTATACCACTTCCAAGGGAGAAGAGAAGAGAGGAG
AATGGAAAGAGGGAAAAAGAGTTAAATGG-TTGGACAA-------------CTAAACAAC
TAATCGAATAATCAAT------GTAAAAGGTTTTCAT----ACTTTCATCACTTC-----
-------------
> petz_comp5552_c0_seq1
--------------------------------CAATGTTGATATTTAAAAGAAAAG---A
GAATATGGGAGCCTGTTGCTCAACTGAAGAAGACAAGGAAAACATCAACATTGGTACCAA
ATCTGGCAAGAACAAGAAACC---AGCTGACAGACTAGGAGCTGGA---GCTGCAGTTGG
TTCAGGTGCC------GCAGGAGGTTTTGTTGACGAAGGAAACAATGA------------
------AGACGTCACCAATTTCGCAAATGAAAAAGTTAGACAAATTAGGAGAGACTTGGG
AGATTTCGAATAT---GACGGACCAGATAATCAGCTTCTGGAAAGTAGACAACTCAACAC
ATTGGAAAGTGGAGCCAAATATCTCGGAGAGTGGAGTCCAAAGACCAACCAA----AGAG
AAGGAAAGGGAGTCCAAGTCTGGGCCGATGGATCCATGTATGAAGGCTACTGGAAAGATG
ATAAAGCCAATGGCAAGGGAAGACTCATCCACGCCGATGGCGACGTCTACCAAGGCGAAT
GGGAGGACGACAAAGCCCACGGAAACGGAGTTTACATGCATACTGACGGAGCCAGATATG
AAGGTGAATGGAAAGAAGATAAACAACACGGAAAAGGTGTTGAAACCTGGCCAGATGGTG
CCAAATACGAGGGAGAATATAAGGACGGAAAGAAAGACGGCACCGGTATTTTCCACTGGG
CTGACAGCTCCAAATACACCGGAGAATTCAGTGATAATAACATCCACGGACAAGGAATTT
ACGAGTGGGCTGACGGAAGGAAATATGATGGTTCATGGCAGAATAACAAAATGCATGGAT
CAGGAGTCTTCACTTGGAAAGATGGCAGAGAATATAGCGGAGAATACAAGGATGATAAGA
AAGAAGGAGAGGGTACATTCACTTGGCCTGATGGCAGAAAATATGTCGGTTCATGGCACT
TAGGTAAACAACACGGAGTTGGTGTTTACACAACATCAAAAGGTGAAGAAAAGAAAGGAG
AATGGAAGGACGGAAAGAGAATCAGATGGATTCAATAACTCAATTTAAGTGAACAG----
-AAT--GAAAATT---------GAGCATAATTTTCATCTACATTGATAATAATTGTTGAT
CAATCAAAAAAAA
> octo_c14300_g1_i1
------------------------TTCCGATCTATAAAATATATATAAAACCAAAGAA-A
AGAAATGGGTGCATGTTGTTCAACAGAGGAAGATAAGGATAACATTAACATCGATAAAAA
A---GGAGGAACCAATAAGCG---ACCAGATAATAAAGGAACTGGAACAGCGGCCTCTCA
AGCAAAGACC------------ACATTCAAAGAAGAAAGAGAATCTGA------------
------GGACATCTTCGGATATGCCAACGAGAAAGTTAAGCAAATTAGAAGGGAAGCAGG
CGAATTTGTCTACAGGGATGAAACCGGCAGTTCTGACTTGAAGAAAGAACAACTCACTAC
ACTCGAAAGTGGAGCAAGGTATCTTGGACAATGGGATTCTAAATCTGGAAAA----AGAG
CAGGAAAAGGAATTCAAGTTTGGGCTGATGGATCAATGTACGAAGGTTACTGGAATGATG
ATAAAGCCAATGGTAAAGGAAGATTAATTCATGCAGATGGTGATGTTTATGAAGGTGACT
GGCACGATGACAAAGCTCATGGAAGAGGAGTTTATATGCATACCGATGGAGCTAAATACG
AGGGTGAATGGAAAGAAGATAAGCAACACGGTAAAGGACTAGAGACATGGCCAGATGGTG
CAAAATACGAAGGAGATTATCGTGACGGAAAGAAAGACGGATTTGGAACCTTCTACTGGG
CCGATGGATCCAAATATACTGGTGAATTTAGTGACAACAACATTCACGGTAAAGGAACAT
ATGAATGGGCTGATGGAAGAAAGTATGACGGTAGCTGGGCAAATAATAAAATGCACGGCT
TTGGTACATTCACATGGAAAGATGGAAGAGAGTATAGAGGTGAATATAAAGATGATAAGA
AAGAAGGAGAAGGTACTTTCACATGGCCAGATGGTAGAAAATATGTTGGAGCATGGCATA
TGGGTAAGCAACATGGAATTGGAACATATACAACATCTAAAGGAGAAGAGAAGAAAGGAG
AATGGAAGGATGGAAAAAGAATCAGATGGCTTGACCAT-------------GGAAG----
-ATCTGATTAATTACATAA---ATGAATCATTAGTCTTCAATCTGCCAGA----------
-------------
> foca_c32361_g1_i1
------------------------------------------------------------
-----TGGGTTCTTGCTGCTCAACTGATGAAGATCCAGGAAACATAAATATCAACAAAAA
GGATGAAGTTAGAAAGAAGCC---ATCCGATA---AAGGAGCT------GCTGTGGCTCC
ATCAAATACTGCGAAACCAACTACATTCAAAGAAGAGGCTACTTCAGA------------
------AGACATCATTAATTATGCTAATGATAAAGTAAAGCAGATTAAGAGAGAACAAGG
TGAATTTGAATAT---TCACAAAAAGAAGCTGCTGGACTTGAGGATAGACCACTTGTAAC
CCTTGACAGTGGAGCTAAATATGTTGGACAATGGAAT----AGAGACAAAGAGACTAGAG
AAGGTAAAGGAATTCAGGTATGGGCTGATGGGTCTATGTATGAAGGGTACTGGAAGGATG
ATAAAGCTAATGGGTCTGGAAGACTTATACATGCCGACGGTGATGTTTATGAAGGAGAAT
GGCTTGATGATAAAGCTCATGGAAGAGGTGTATATAGACATACAGATGGAGCTAAATATG
ATGGAGAATGGCAGGAAGATAAACAACATGGACATGGTGTAGAAACTTGGCCAGATGGTG
CTAAATACGAGGGAGAATATCAAGATGGAAAGAAAGACGGAAGAGGTACCTTCTTCTGGG
CTGACGGCTCTAAATACACTGGACAATTTAGTGATAATAACATCCATGGATCTGGAGTCT
ATGAATGGGCTGATGGAAGAAAATATGATGGACAATGGGCTAATAATAAAATGCACGGAT
CTGGTACCTTCACTTGGAAGGATGGTAGACAATATGAGGGTGATTATAAAGATGATAAGA
AACAAGGACATGGTACATTCACTTGGCCAGATGGTAGAAAGTATGTTGGAGAATGGCATT
TAGGAAAGCAACACGGTATTGGTATCTATACCACTTCTAAAGGAGAAGAGAAAAAGGGAG
AATGGAAAGACGGAAAGAGAATCAGATGG-CTCAATAA-------------AGAAG----
-AAC--AATCAT---------------AAATTTAAATT--AGTTTCCAAAAGCAATTTTA
AGTCAAAAAAAAA
> minu_c16036_g1_i1
CTGAAACCAATGACCTTAGTATCTAAACTCCTTAATAAATAAATTTAAAAATATATATAA
AAAGATGGGTTCTTGTTGCTCAACTGACGAAGAAGTAGGGGGTATCGATATTAGCAGAAA
AAATAACGAGAGGAAGAAGCC---ACAGCAGACCCAAGGAACT------GCTGCTCCTGC
TGCAAATGCC---AAACCAGCCGGTTTCAAAGAGGAAACTAGGCAAGA------------
------GGACATTATCAATTACGCCAATGATAAGGTTAAGCAAATTAGGAGAGAGCACGG
AGAATTCAAGTAC---AGCCAGCCAGTCACTTCCGGACTCGAAGATAGAGCCCTTGTCAC
CCTAGACTCTGGCGCCAAGTACGTTGGACAGTGGAAC----AAGGAGAAAAATACTAGAC
AAGGCAAAGGAATCCAGGTCTGGGCTGACGGCTCCATGTACGAAGGATACTGGAACGACG
ACAAGGCCAATGGCCAGGGAAGACTCATCCATGCCGACGGAGACGTCTATGAGGGCGAGT
GGCTTGACGATAAAGCCCATGGTAAAGGAATTTACAGACACACTGATGGCGCCAAGTACG
ACGGAGAATGGCAAGAGGATAAGCAACACGGTCACGGAGTTGAAACTTGGCCAGATGGCG
CCAAGTACGAGGGAGAGTACCAAGACGGCAAGAAGGACGGCGTAGGTACCTTCTTCTGGG
CTGATGGCTCCAAGTATACTGGGCAGTTTAGCGATAATAACATTCATGGGGAAGGAACTT
ATGAGTGGGCTGACGGCAGAAAATATGACGGACAATGGGCTAATAATAAAATGCACGGAA
GCGGAACCTTCACATGGAAGGACGGAAGACAATATGAGGGAGAGTATAAGGATGATAAGA
AGCAAGGACACGGAACCTTCACCTGGCCCGACGGCAGAAAGTATGTCGGAGAGTGGCATT
TAGGTAAACAACATGGAATCGGAATCTATACCACCTCTAAAGGAGAAGAGAAGAAAGGTG
AATGGAAAGATGGTAAAAGAATCAGATGG-TTGAATAA-------------GGAAG----
-AAT--AATAATTTCTGC----GCAAGTGGTTCTAATC--AATTGAAATAAGTTTTACAA
TGAAAAAAAAAAA
> cras_c19622_g1_i1++
---AAAAAAAAAA--------------------AAAAAATAAATTTAAAA--AAAGATTA
AAAGATGGGTTCTTGTTGCTCAACTGACGAAGACAAAGGAAATATAGACATCAGCAGAAA
AAATCAAGAAAAGAAGAAGCC---AACAAATGTTGCAGGAACT------GTTGATAATAA
CCCAAAACCT---CAACCAACTACATTTAAAGAAGAGACAAGACAAGA------------
------AGACATTACTAATTACGCCAATGATAAGGTCAAGCAGATCAGGAGAGAGCACGG
AGATTTCCATTAC---AACCAGGCCGTCCAGTCTGGCCTCGAAGATAGACCTCTCGTCAC
TCTTGACTCCGGAGCCAAGTATGTCGGCCAGTGGAAC----AAAGAGAAAAATACCAGAC
AAGGCAAGGGAATCCAGGTCTGGGCAGACGGCTCCATGTACGAAGGATACTGGAACGACG
ACAAAGCCAATGGCCAAGGCAGACTCATCCATGCTGATGGAGACGTCTACGAAGGAGAGT
GGCTAGACGACAAGGCTCATGGCAAAGGAGTCTACAGACATACCGACGGCGCTAAGTACG
ACGGAGAGTGGCAAGAAGATAAACAGCATGGACATGGAATCGAGACTTGGCCAGATGGAG
CCAAGTACGAAGGAGAGTACCAGGACGGAAAGAAAGATGGAGCAGGAACTTTCTTCTGGG
CAGACAAGTCTAAGTACACTGGCCAATTCTGCGATAATAACATCCATGGAGAAGGAACCT
ACGAGTGGGCCGATGGAAGGAAGTATGATGGACAATGGGCAAATAATAAAATGCATGGAA
GTGGAACTTTCACCTGGAAAGATGGAAGACAATATGAAGGTGAGTACAAAGACGACAAGA
AGCAGGGACACGGCACCTTCACCTGGCCAGACGGCAGAAAGTACGTCGGAGAGTGGCACC
TAGGTAAACAACACGGAATCGGAATCTATACCACCTCCAAAGGAGAAGAGAAAAAGGGAG
AGTGGAAAGATGGCAAAAGAATCAGATGG-TTAAACAA-------------AGAAG----
-AGT--CTTAATTCAGTC----ATAA-CACTTCTAATC--GCTCAAAAAAAA--------
-AAAAAAAAAAAA
