# Supplementary material for: Nontriplet feature of genetic code in Euplotes ciliates is a result of neutral evolution
Source: Proc Natl Acad Sci U S A. 2023 May 22;120(22):e2221683120. doi: 10.1073/pnas.2221683120 (PMC10235951; doi:10.1073/pnas.2221683120)
Supplement: Supplementary file 5 — Dataset S04 (GZ) [file pnas.2221683120.sd04.gz › ./nuc_alignments/cras_c4452_g1_i1++.fasta]

> cras_c4452_g1_i1++
AAATATTTTGTAAAAAATGGAATTACCATACATTGATAATTTAGAGTTAGGAGGATTCAA
TTTTGATAACACTTTGAGGAATGAAGCCATTAAGAAACAGACTGGTAAAGAACCAATCGC
TACAAGCACAGGAACTACTATTGTAGGTATTGCTTATAAGGATGGAGTTGTCATGGCTGC
AGATACAAGAGCCACAGCTGGACCTACTGTTGGTGATAAGAATTGTTTTAAGCTCCATTA
CCTAGCTCCTAACATTTGGTGTGCTGGCTGTGGTACAGCTGCTGATTGCGACCACGTTAC
GGAAATGATCAAGAGAGACCTTGAACTCCACAGGCTGAACACTGGAAGCCAGAATAGGAT
TGCTACTGCTGTGACTAAGTTCTCTAGTCATTTATTTAATTATATGGGACATATTGGTGC
AGGAATTATTTTGGGAGGAATCGATGTGAAAGGACCACAGGTCTGGAGTATCGATCCTCA
CGGTCATACAATCGCTATGCCATACCATACACAAGGATCAGGATCCCTTGCTGCTATGGG
AATTATTGAAAACGAGTATAGAGAAGAAGATGGAGAGCTTGTCATGACTGAGGAAGAAGC
TATTGATCTAGCAACTAGAGCTATAGAGGCTGGTATTTATAACGATCTCGGTTCAGGATC
CAATGTTGATTATGTTGTTATTAATAAAGAAGGACACAAAATTAAGAGATCTCATAAAAG
TGATAATAAGAAGTTGTTCGAGCACCCTGTTGGATATAACTTTCCTAAAGGTACAACTGA
AGTCTTGGAAAGCTCTGTCATCTCTCTTGATATTCAAGATGGACAAGCACCAATGGAGTT
ATAATTTGGTAATGATTTCACAAATCAAAAAAAAAAAAAAAAA
> minu_c16638_g1_i1
AATTA-TTTGAGAAACATGGAATTGCCTTATATTGATAATCTGCAGCTGGGAGGATTCGA
TTTTGATAATACACTCAGGAATGACGCTATTAAGAAGCAATCTGGTAAAGAGCCAATCGC
TACGAGTACCGGTACCACTATTGTAGGAATTGCTTATAAGGATGGAGTCGTCATGGCAGC
AGATACTAGAGCTACGGCTGGACCTACTGTCGGAGATAAGAACTGCTTCAAGCTCCATTA
CCTCGCACCCAACATCTGGTGTGCTGGATGTGGAACTGCTGCTGACTGCGACCACGTCAC
CGAAATGATCAAGAGAGACCTTGAGCTCCACAGGCTCAATACCGGAAGTGAGAATAGGAT
CGCCACTGCAGTTACTAAATTCTCTAGCCATTTGTTCAATTATATGGGCCATATTGGAGC
TGGTATCATCCTTGGAGGAATTGATGTGAAGGGGCCACAGGTCTGGAGTATCGACCCCCA
CGGTCACACCATCGCCATGCCTTATCACACCCAAGGTTCAGGATCTTTAGCAGCAATGGG
AATTATTGAGAATGATTATAAGGAAAAAGATGGAGAATTATGCATGACTGAGGAGGAAGC
AATCGACCTCGCAACCAGAGCTATCGAGGCAGGTATCTATCACGATCTCGGGTCAGGATC
CAATGTTGATTATGTCGTGATTAACAAGGAAGGACATAGGATTAAGAGATCTCATAAGTC
TGACAATAAGAAATTGTTCGATCATCCAGTCGGATACCATTTCGAGAAAGGAACGACTGA
GGTCCTCGAAACCCAAGTTATTCCATTAGATATTGAGGAGGGTCAGGCACCAATGGAGTT
ATAATTTGCTAA-AATTTC--------AAAGTATAAAAAAAAA
