# Supplementary material for: Nontriplet feature of genetic code in Euplotes ciliates is a result of neutral evolution
Source: Proc Natl Acad Sci U S A. 2023 May 22;120(22):e2221683120. doi: 10.1073/pnas.2221683120 (PMC10235951; doi:10.1073/pnas.2221683120)
Supplement: Supplementary file 5 — Dataset S04 (GZ) [file pnas.2221683120.sd04.gz › ./nuc_alignments/cras_c5550_g1_i1++.fasta]

> foca_c29048_g1_i1
CTCAGGAAAT-------ATATCAGCAGCAGGTA--AATACACAAAGCCAGAATGAAAATG
TTCAAGCAGATCAAAGACAAAGAGAGAGTGAAAAGCAAATTTATACCTACAACGCAGATT
GGATAATTTACTCTTTAGGGTTCTCATGGAGAGAAGCCACTGATTTCAGATTAGCCATAG
GATCTTTAAAAGAAGACCTCTCTAATGAAATTCAAATCATTAAATTAAGTGATAGCCCAA
ATGAAGATTTCGTTTGTACGACAAAATTCCAACATGATTTCCCAGCTACAAAACTTCTTT
GGCTCCCAAGTAAAACTGGATCACACCCAGATTTACTAGCAACCACCAGTGATTTTCTCA
GAATTTGGCAAGTTGACGATGAGAAAAATTCAGTTTCTCTAAAAAGTGAATTAAAAGATA
ACTCTCAATCCTTCAGTGCTCCGTTGACCTCCTTTGATTGGAATCAGAAAGATCCAAGTA
TTATAGGAGTATGCAGCCTAGATACCACTTGCTCTATTTGGGATGTTAATAGACAAAGTA
TTAAAGCTCAGCTAATCGCACACGACAAGGAAGTTTTCGACATAGGTTTCCAAGATCTCC
ATTCCTTTGCTACTGTAGGTGCAGATGGATCAATGCGTTTATTCGATTTAAGGACTTTAG
AACATTCGACTATTCTTTACGAAACTAACCAAT------CGGGTAATGAAGGTAAACCAT
TACTCAGACTTGGATGGAATAATCAAGATCCTAATTATATTGCAACTTTTGAACCAGAAA
GTAACAAAGTTATTATTTTAGATATTAGGGTACCTATGATTCCTGTGTGAGAACTAGAAG
GCCATACTGATTTTGTGGATGCTTTCTCATGGGCACCACACTCCAGTTGCCATATATGCA
CAGCAGGAGATGATAAACAAGCTCTTATATGGGATTTAAGTGTAATGCCAAATCCAGTTA
CAGATCCTATACTTTCTTATAAAGCAGATAAAGAGATTACTAGCCTGCAGTGGTCTGCTA
CTCAATCTGACTGGGTAGCTATTGCTTTTGATAAGACCCTTCAAATGCTTCGAGTTTAAA
CTTCTCCTAATAATTGTTCAATAACTAAAAAAAAA---
> cras_c5550_g1_i1++
ATAAATAAATAATTAGTAAATTAGAGATAAGTATGAATTACCAAAATCAGAACGAACACA
CGCAACCAGAGACAAG---AAGGGAAGCTGATAAGCAGATTTATACGTACCAATCAGACT
GGGTTGTCTATGCTTTAGGGTTCTCATGGGGAGAGAGCAGTGATTTTCGACTCGCGCTTG
GATCTTTGAAGGAAGATTTAAGTAATGAGATTCAAATCATAAAGTTGAGTGATAGTGAGA
CTGAAGATTTTGAGTGCACTATGAGATTTGATCATGGATTTCCAGCTACAAAGTTGATGT
GGAAACCAGAAAGAAGTGCGATGAGATCAAATTTTCTTGCTACAACTAGTGATTACTTAA
GAATTTGGGAAATTGACGAAAATAATGTTACCACAAAACCGAAGTTGGAATTAAAAGATA
CTGCTCAATCCTTCAGTGCTCCTTTGACCTCGTTCGATTGGAACCAGAAAGACCCTGATG
TTATTGGAGTTTGCAGTCTAGACACTACATGCTCTATTTGGGATATTCAAAGAGAAAGTA
TTAAAGCCCAATTAATCGCGCACGACAAAGAAGTATTCGATATCGGATTCCAAGATGTAA
ACTCATTTGCTACTGTCGGTGCTGATGGATCTATGAGACTTTTTGATTTAAGGGCCTTAG
AGCATTCGACTATTCTATATGAAACTAATCAGCAATCCACAACAGGTGAAGGAAAACCGC
TACTCAGACTTGGATGGAATAATCAAGATCCTTCATACATCGCTACTTTTGAGCCTGATA
GCAATAAAGTAGTAATTCTTGACATTAGAGTTCCGATGATCCCAGTCTGAGAATTAGAAG
GCCATACAGATTATGTAGATACTTTCTGATGGGCTCCTCACTCGAGCTGCCATATTTGCA
CTGCTGGTGATGACAAGCAAGCTTTAATCTGGGATCTCAGTGTGATGCCAAATGCAGTTA
CTGATCCTATCCTTTCTTATAAAGCAGAAGCTGAAATCACTAGCCTCCAATGGTCAGCTA
CACAACAAGATTGGGTTGCTATTGCATTCAACAGTACTCTCCAAATGTTGAGAGTATAAA
TAAATTTTTATGAT--TTCAGTACCAAAAAAAAAAAAA
> minu_c14670_g1_i1
-----------------AAACTTTTAATAAAGATGTATTTCCAAAATCAGAATGATGCCA
CCCAGCCTGAGAGCAGGCAAAGAGAGAATGAGAAGCAGATTTATACCTATAATTCTGACT
GGGTTATTTATGCTTTAGGGTTTTCCTGGAGAGAGGGCTCTGAATTCAGGCTTGCTCTTG
GATCTTTGAAAGAAGATCTCAATAATGAAATTCAAATCATTAAACTCAGTGATAGTGAAT
CTGAAGATTTCGTCTGAACTATGAAATTTGATCATAATTTCCCAGCCACGAAGCTGCTCT
GGCTCCCAGATAAAAGCACCTCTCACCCAGATTTGTTAGCAACGACTAGTGACTTCCTCA
GAATTTGGGAGGTGGATGAAAGCAACAACTCTGTATCATTAAAAAGTGAACTAAAGGATA
ATTCGCAGTCTTTTAGTGCTCCACTCACCTCTTTTGATTGGAACCAGAAAGATCCCAGCA
TTATAGGAGTTTGCAGTTTGGACACCACATGCTCAATTTGGGACATTGGAAGAGAGAGCA
TCAAGGCCCAACTCATTGCTCATGACAAAGAAGTATTCGATATTGGATTCCAAGACGTTA
ACTCCTTTGCAACAGTCGGTGCTGACGGATCTATGAGACTCTTTGATTTAAGAACATTAG
AACATTCCACTATTCTGTACGAAACTAATCAGCAATCTAACAGTGGGGAAGGAAAGCCTT
TATTGAGACTTGGGTGGAATAATCAGGACCCTTCTTATATCGCCACCTTTGAACCAGATA
GTAACAAGGTAATTATTTTAGATATCAGAGTTCCAATGATTCCAGTGTGAGAACTAGAAG
GCCATACAGATTTCGTTGATGCATTCTCTTGGGCTCCTCATTCCAGCTGCCATATCTGCA
CTGCAGGTGATGACAAGCAGGCTCTAATCTGGGACCTCAGCGTGATGCCAAATGCAGTGA
CAGATCCTATTCTATCTTATAAGGCAGATGCTGAAATCACTAGTTTACAGTGGTCAGCCA
CTCAGTACGATTGGGTTGCAATTTCCTTTGGCAAGACACTACAAATGTTAAGAGTATAAG
TTAAT-ATAATGGT--TTCAAT--CAAAAAAAA-----
