# Supplementary material for: Nontriplet feature of genetic code in Euplotes ciliates is a result of neutral evolution
Source: Proc Natl Acad Sci U S A. 2023 May 22;120(22):e2221683120. doi: 10.1073/pnas.2221683120 (PMC10235951; doi:10.1073/pnas.2221683120)
Supplement: Supplementary file 5 — Dataset S04 (GZ) [file pnas.2221683120.sd04.gz › ./nuc_alignments/cras_c12506_g1_i1++.fasta]

> eury_eury_c24829_g1_i1
GGAGGATGATGATACCCAGTACATCGACCTCGACGTTGCTCTCCTCCTACCCACTGAGGA
AGAAGAGCTTGTTCCTGACATGAAGGTACCTATCCTCCTAAACGGAGATATAGATTTCCC
ACTGCTGATGACCAAGTTGAAGTCCTTAGGATATCCATTGGAGTCAGCCTTCGCCTATTA
CTACAGTAAAGACCTGGAATTATACATTTCATGTGGGCATGATCCACTTCCCAAGTTCTC
CCACATTCCAAAGTCAGAGTATGAGGAGTCTAAGACTTTGAGACTGAAGTTTAAAACTGG
GCTCAGAAGTGAATACTGAGATAACACAAAATCTGAGTCTGGCAGCAAGGCCCAGAAACG
CACAAAGGAAAGGAAGATCGGATTTATTATTGAGAAGGTTTCTTTATGGAGAAAACTTTA
CAATGGCATTCCTGACCACTCAGGCAAGGTTGTTAGGTACTCACTTGAGGAAGCAGCCAA
CCTTGTTGGAGTCAGTAAGAAGAGTCTTGATGACTACCTCTCACAACTCAGGAAGGGCAG
GAAGTACGGCTTTGATTTCAACAAGAACAAAGATGAGAAAGTGGGCTCCCTCAGAATGTT
CGTAAAAGACAAGGCCACTGCCAGAGGGTATAAAGATTAAT------CAATAACTTTCA-
----------------ATAATAAAAAAAAAAAAA
> cras_c12506_g1_i1++
AAA---------------------------------------------------------
---------------------------------------AAACGGGGATGTAGACTTCCC
TCTCCTAATGACTAAGCTAAAGTGTCTTGGATACCCTCTTGAGTCCTCATTTGCTTTCTA
CTTTAGCACGGATCTGCAGCTATATGTTTCATGTGGACATGACCCATTGCCAAAGTTCTA
TTACATCCCAAAGACAGAATATGAGGAGTCCAAAACCCTCAAGCTGAAGTTTAAAACAGG
ACTTCGAAGTGAATACTGAGATAACACTAAATCAGAGACCGGCAGCAAGGCTCAAAAGCG
TACCAAAGAGAGGAAGATCGGTTTCATCATCGAGAAGGTTTCTCTCTGGAGGAAGCTCTA
CAATGGCATTCCAGACCACACTGGAAAAACTGTCAGATACTCGCTAGAAGAAGCTGCTAA
TCTTGTTGGAGTCTCCAAAAAGAGCCTTGATGATTACCTCTCCCAGCTAAGGAAAGGTAG
AAAGTACGGGTTTGATTTCAACAAAAGCAAGGATGAGAAGGTAGGAGCCCTCAGAACTTA
TGTAAAGGACAAGGCCTCTAGAGGTGGCTACAAGGACTAGCCCTTGGCACTAAGTTTCAT
ACCATCTGATGTATTTTCAATAAAAAAAAAAAAA
