# Supplementary material for: Nontriplet feature of genetic code in Euplotes ciliates is a result of neutral evolution
Source: Proc Natl Acad Sci U S A. 2023 May 22;120(22):e2221683120. doi: 10.1073/pnas.2221683120 (PMC10235951; doi:10.1073/pnas.2221683120)
Supplement: Supplementary file 5 — Dataset S04 (GZ) [file pnas.2221683120.sd04.gz › ./nuc_alignments/minu_c11315_g2_i1.fasta]

> petz_comp26373_c4_seq1
TAGAGTGAGTTATCAGAAGCTGTTGAAGTGATATGTCCTGAATAAGCTTCATCATAAGCG
CCCAAAGCCAATCAAGAAGAGGTCGTTGTTCAAAGCATTTGCTGGTACCAAGTTCTTCCA
GATGACCGAACTTGATTGGGTAGAAGCTGGTCTCCAAGTTTGTAGGCAAGGTTACAATAT
GTTGAACCTGCTGATTCATAGAAAGAACTTGAACTATCTTCATTTGGATTACAACTTCAA
TTTGAAGCCAATCAAGACTTTGACGACCAAGGAAAGGAAAAAGTCTAGGTTTGGAAATGC
CTTCCATTTGTGTAGAGAGATTCTCAGATTTACCAAGATGGTTGTCGATTCTCAAGTGAA
GTATAGACTCGGATACATTGAAGCCTTCCAGCTTGCAGATGGGCTTCAATACATCTTCAC
CCATGTTGGCCATCTGACTGGAATGTATAGATACAAGTACAGGCTGATGAGACAGATTCG
AATGTGCAAAGATGTTAAACATGTGATTAATTACAGGTTCAATGCTGGACC---------
---------------------------------
> minu_c11315_g2_i1
---------------------------------------------------------GTC
TCCAAAGGCCATGAAGAAGAGGTCTCTCTTCAAGGCCTTTGCTGGAACAAAATTCTTCCA
GATGACTGAACTTGATTGGGTGGAAGCTGGTCTCCAAGTCTGTAGACAAGGTTACAACAT
GTTCAACCTTTTGATCCATAGAAAGAATTTGAACTACCTCCATTTAGATTTCAACTTCAA
CCTGAAGCCTGTGAAGACCCTTACCACAAAGGAAAGGAAGAAGTCTAGATTTGGAAATGC
TTTCCATCTCTGCAGAGAGATAATGAGACTGACCAAGATGGTTGTTGACTCTCATGTCAA
ATACAGAATGGGGTATATTGAAGCATTCCAGCTTGCTGATGGAATCCAATACATTTTCAC
CCATGTCGGCCACTTGACTGGTATGTACAGGTACAAGTACAGGCTCATGAGACAGGTCAG
AATGTGCAAAGATATCAAACATGTCGTCAACTATAGGTTCAACACTGGACCTGTAGGAGA
AGGACCCGGAGTAGGATTCTGGGCTCCAAGTTG
