# Supplementary material for: Nontriplet feature of genetic code in Euplotes ciliates is a result of neutral evolution
Source: Proc Natl Acad Sci U S A. 2023 May 22;120(22):e2221683120. doi: 10.1073/pnas.2221683120 (PMC10235951; doi:10.1073/pnas.2221683120)
Supplement: Supplementary file 5 — Dataset S04 (GZ) [file pnas.2221683120.sd04.gz › ./nuc_alignments/cras_c21791_g1_i1++.fasta]

> raik_c20881_g3_i1
-----AGAATCATT------ATGAGCAAC---TCGATTAAGAGAATACAGAAGGAGCTAA
TGGACTTAGGTAAGGACCCACCAGCAGGATGCTCAGCTGGTCCGGTTAGTGAAGACGACC
TTTATACCTGGCAAGCGTGTATTGTAGGCCCAGATGACAGCCCATACGCGCATGGTGTTT
TCTTTTTGAATATTACATTTCCTTCGAAATACCCGTTTCAGCCTCCTAAAGTAAACTTTA
CCACTAAGATATACCACCCAAACATCAATCCTCAGGGTAGCATCTGTTTGGACATCCTGA
AGGACCAGTGGAGCCCAGCTCTGACGATCATCAAGGTCCTGTTGTCTATAAGTTCACTAC
TGACTGACCCAAATCCAGATGACCCTTTGGTGCCTGACATCGCCAAGCTTTACGAAGAGG
ATATCGACGCTTTCAATGAGAAAGCCAAAAAATGGACTAGACTGTATGCATTCGGACAAC
AATAACTA------------------------------------ACTTTGAATAAAATAG
GGATCC
> foca_c30166_g1_i1
------AAAATATTCAAA--ATGGCCAATGCTGCTCTTAAGAGAATAATCAAGGAGTTAA
TGGATTTGGGTAAAGATCCTCCAGCAGGATGCTCAGCAGGTCCATTGAGTGATGATGATA
TGTTCACCTGGCAAGCATGTATAGTAGGGCCTGACGATAGTCCTTATGAAAATGGAGTTT
TCTTTTTGAATATTACATTTCCAGAAAAGTATCCCTTCCAACCTCCGAAAGTAAACTTTA
CAACTAAAATTTACCATCCAAATATTGATGCACAGGGAAGTATATGTTTGGATATTCTTA
AGGATCAATGGAGTCCAGCTCTGACCATTATTAAATGCTTATTGTCTATTAGTTCATTAC
TAACTGATCCAAATCCTGAAGATCCTTTAGTAAATGATATTGCGAGTCTGTACAAGGATG
ATAGAGATTCCTTCAATGAAAAAGCTAAGAAATGGACAAGGTTGTACGCTTTTGGTCAAA
CATAATTGGAAGTTACGTTATC---------ACCAACTAATAATATTTTCAATAAAAAAA
AAAAAA
> rari_c12241_g1_i1
CTTATAAAAATATTCCAAATATGAGCAACAGTGCTTTAAAAAGAATTAACAAGGAGCTTA
TGGACTTGGGAAAAGACCCTCCAGCTGGCTGTTCAGCTGGACCCGTCAGCGAAGATGACA
TGTTCACTTGGCAAGCATGCATCGTCGGTCCCAATGACAGCCCATATGAAAATGGTGTAT
TCTTCTTAAACATAGTTTTTCCAGAAAAGTACCCCTTCCAGCCTCCAAAGGTGAACTTCA
CGACTAAAATTTACCACCCAAACATTGACCCGCAGGGGAGTATTTGCTTAGATATTTTGA
AGGATCAGTGGAGTCCTGCACTAACAATCATCAAGTGCTTGTTGTCCATCAGTTCTTTGC
TGACTGACCCAAATCCGGATGACCCTTTGGTGACGGATATTGCCAACCTGTACAAAGATG
ATAGAGATGCTTTCAACGAGAAAGCCAAGAAGTGGACTAGACTTTATGCCTTCGGCCAAC
AATAAGCCCTGCCTGCCCCATAGAGTCTGGGAAGGCAAACTTGTATTTTCAAAAATAAAA
AAAAA-
> cras_c21791_g1_i1++
-------ATTTATCCTAAA-ATGTCAAGCAGTGCTTTGAAAAGAATAAACAAGGAATTAA
TGGATCTGGGAAGAGACCCTCCCTCAGGATGCTCAGCGGGCCCAGTTAGTGACGAGGACA
TGTTCACCTGGCAAGCATGTATTGTTGGGCCTGATGACAGCCCATACCAAAATGGTGTTT
TCTTCTTGAATATAGTTTTTCCTGAGAAGTACCCATTCCATGCACCAAAGGTATACTTTA
CCACAAAGATCTACCATCCAAATATTGATGCTCAGGGGAGTATTTGCTTGGATATCTTGA
AGGA--------------------------------------------------------
------------------------------------------------------------
------------------------------------------------------------
------------------------------------------------------------
------
