# Supplementary material for: Nontriplet feature of genetic code in Euplotes ciliates is a result of neutral evolution
Source: Proc Natl Acad Sci U S A. 2023 May 22;120(22):e2221683120. doi: 10.1073/pnas.2221683120 (PMC10235951; doi:10.1073/pnas.2221683120)
Supplement: Supplementary file 5 — Dataset S04 (GZ) [file pnas.2221683120.sd04.gz › ./nuc_alignments/cras_c2528_g1_i1++.fasta]

> octo_c60842_g1_i1
------------GAATATAATTTAG---AATGGACGAAGAGGTTACAGCAGTTGTTATTG
ATAATGGAACAGGCATGACCAAAGCAGGATTTGCTGGTGATGACGCTCCAAGATCTGTAT
TTCCAACAATAGTAGGAAAATGAAAAATGCCATCACTTATGGTATCTCTTGATCAAAGAG
ATATTTATGTTGGAGAGGAGGCACAAACAAAGAGAGGAGTTCTTAATACTTCTTATCCAA
TCGAAGCAGGATTTATTCAAAACTGGGAAGATATGGAAAGAGTATGGAAACACACAATTT
ATGATGAACTAAGAGTTACACCAGAAGAACATCCAATTATTCTTACTGAAGCTCCTCAAA
ATCCAGATGCAAATAGAGAGAAGATGGCTGAGATGATGTTTGAGGTATTTAATGTTCCAT
GTTTATATGTTCAAAAAACTTCAGTCCTTGCATTGTATGCTTCAGGTAAAACAATTGGAA
TGGTACTCGAATCTGGAGAAGGAATTACAAATACAGTTGCAATTTATGAAGGCTATGCAA
TTCCACATGCTATTCATAGAATACCTCTGGCAGGAAAGGACATCACAGAACATTTGAGAT
TAATGCTTAAAGAAAGAGGATATAGCTTCACTACTCCTGCTGAAATTGAAATAGTAAGAG
ATATTAAGGAAAGACTTTGATATGCAGTTGATCAAAACTTTAATCAAGTACTTAAAGAAT
CGATTGAAAATTGTTCGGCTGAAAAATCATACGAACTACCAGATCAAAGAAGCATAGTTG
TTGGACACGAGAGATTTAGGTCTCCAGAGATCCTTTTCCAACCTGACATTGCAGGAC---
ATAATTTAGAAGGAGTACACATTTATTCTTATTATTCTATTATGAAATGAGATGCAGATA
TTAGAAAAGATTTATTCGGAAACATTATACTTTCAGGAGGATCAACTCTCTTTGAGGGTA
TGGACAAACGACTTTTGTATGAAATACATCAACTAGCCTCTTCTAACAATAAAATCAAAA
TCTCTTCTCCACCTGAGAGAAAATACAGTGTATGGCTTGGCGGTTCTATCCTTGGAGCCT
TATCAACATTCCAAACAATGTGGATCAACTCAGCCGAATATCAAGAGCATGGACCAGGAA
TTATTCATAACAAGTGCTTCTAATAAAATTTGAG
> cras_c2528_g1_i1++
GGAAAATAAAATAAATTTAAATCAACCTAATGGACGAAGAAGTATTGGCAGTCATCATTG
ACAACGGTACAGGAATGTCTAAAGCAGGATTTGCTGGAGATGATGCTCCTAGATCTGTCT
TTCCAACCCTCGTAGGAAAGTGTAAAATGCCATCTCTCATGGTCTCTCTCGAGCAAAAGG
ATGTCTATGTCGGAGAAGATGCTCAAATAAAGAGAGGAGTCCTTAATACTTCCAGCCCTA
TAGAAGCAGGCTTTGTAAAGGATTGGGAAGATATGGAAAAAGTATGGAAGCATACCATCT
ATGATGAACTCAGAGTAACTCCTGAGGAGCACCCGATGTTACTATCAGAGGCACCCCAAA
ATCCAGATGAAAACAGAGAGAAGATGACAGAAATGATGTTCGAAGTATTTAATGTCCCTT
GACTTTATGTACAACAGCAATCAGTTCTAGCTTTGTATGCTTCTGGAAAAACAACTGGGC
TTGTGCTAGATTCTGGAGAAGGAATCACAAATTCAGTTGCTATCTATGAAGGATTTGCTA
TTCCTCATGCAATCCATAGAATTCCTCTCGCAGGTAAAGATATTACAGAATATCTCAGAG
GACTTCTGAAAGAAAGAGGTTACAGCTTTACCACTCCAGCTGAAATCGAAATCGTCAGGG
ATATTAAGGAAAGACTTTGCTTTGCAGTTGAGCAAGATTTCGATAAACATATGTCAGAGT
CTATTGACAACGTCCAAATGGAAAAATCCTATGAGCTCCCAGATCAGAGAAATATAGTTG
TAGGAAATGAGAGATTCAGGTGCCCTGAAATTCTCTTCCAGCCAGACCATGCTGGCTTCA
AAGACATTGAGGGAATCCATCTGTATTCTTACTACTCCATTATGAAATGAGATGCTGATA
TCAGAAAAGGTCTTTTCTCTAACATAGTATTAGCAGGTGGCTCAACTCTATTCGATGGAG
TCAATGAAAGGCTTAAATATGAAATCCAACAATTAGCTTCTTCCAATAACAGAATAGAAG
TGACCTATCCTCCAGAAAGAAAGTACAGTGTATGGCTTGGAGGGGCTATTCTGG------
------------------------------------------------------------
----------------------------------
> foca_c3251_g2_i1
--AGGTTCTAAGCAACTTAGAAAAA---AATGGACGAAGAAGTAACAGCAGTAGTGATAG
ATAACGGAACTGGTATGTCAAAAGCAGGGTTTGCTGGAGATGACGCACCAAGATCTGTCT
TCCCAACTTTAGTGGGAAAATGTAAAATGCCATCTCTGATGGTCTCACTTGAACAAAAAG
ATGTCTATGTGGGAGAAGATGCCCAAATCAAGAGAGGAGTACTTAACACCTCTAATCCTA
TCAATGGTGGAATTATAACTAACTGGGAGGATATGGAGAAGGTATGGAAACATACTATTT
ATGATGAATTGAGAGTAACACCAGAAGAACATCCTATTTTACTTACTGAAGCTCCTCAAA
ATCCAGATCAAAATAGGGAGAAAATGACAGAGATGATGTTTGAAGTGTTCAACGTCCCTT
GATTATATGTACAAAAACAAGCAGTCTTGGCTCTTTATGCAGCAGGTAAAACTACTGGTA
TGGTTCTTGATTCCGGAGAAGGAGTAACAAATACTGTTTCTATTTATGAGGGATATGCAA
TTCCTCATGCCATCCAGAAAATTCCTCTAGCAGGAAAGGATATTACTGAATATTTAAGAG
CAATGCTTAAGGACAGAGGGTATAGTTTTACAACTCCAGCAGAGATAGAAATTGTGAGAG
ATATTAAAGAAAGATTATGTTTTGCTGTAGACAAGGATTTCGATGAAGTCTTGAAAGAAT
CAATAGACAATGTCTCAATGGAAAAGTCATATGAGCTACCAGATCAAAGAAATATAGTAG
TCGGAAACGAGAGATTCAGATGCC------------------------------------
------------------------------------------------------------
------------------------------------------------------------
------------------------------------------------------------
------------------------------------------------------------
------------------------------------------------------------
----------------------------------
