# Supplementary material for: Nontriplet feature of genetic code in Euplotes ciliates is a result of neutral evolution
Source: Proc Natl Acad Sci U S A. 2023 May 22;120(22):e2221683120. doi: 10.1073/pnas.2221683120 (PMC10235951; doi:10.1073/pnas.2221683120)
Supplement: Supplementary file 5 — Dataset S04 (GZ) [file pnas.2221683120.sd04.gz › ./nuc_alignments/cras_c2915_g1_i1++.fasta]

> cras_c2915_g1_i1++
ATAATAATAATAATAATATTTTTATAAATATAAACATGGTTAGACAAGAGACAGACCAAG
ACCTTCCATTCAAGATTAGACCAATTCAACTTGTAATGCACAACCCTAACTTCTTCTGGG
TACATCCTCTCGATACTTCAAAATCGATCCAAGTATTAGGAGGTGCAGGATTTTTATTCA
GCGCTTTCGCTGGAGCAGGAATTTCATTGACGTATTACAAATTTAACCAAGCAACTAGCG
TACCAGCTACTTTTTACCAAAATGTTTTCAAAACTTGGGGTCGCTTGCTATTCGGTCTTG
CCATCGGAGGATATGTTGGATATCTCAGATTTGGAGATAGACAAAGACTCCATAATGCTT
ATACCTCATACCGTCTCAGAAGAAGATATCCAGGAGCTATCAACATCACTGAAAAGGACA
TCTGGAAGCACAAAGGACACAAGTGTCATAACCATATCTACGAATTCCA-----------
GTAATTATTGATAAGTCTGAAG---------------CCAAAAAAAAAAAAAAA
> minu_c37312_g1_i1
-------------------------------------GGTTAGACAAGAAAACGACGAAG
ACATGCCATACAAGATCAGACCAATCCAACTGGTTATGCACAACCCAAATATTTTCTGGG
TACATCCATTTGACGTTTCCAACTCAATCCAAGTTTTGGGAGGAACTGGATTTTTATTCA
GTGCTTTCACTGGTGCAGGAGCTGCCCTTACCTATTACAAATTTAACCAGGCTACTACTG
TCCCAGCCACTTTCTACCAGAATGTGTTCAAAACTTGGGGCCGTCTCTTGTTCGGTCTCG
CCATTGGAGGATACATTGGATACCTCAGATTTGGAGATAGACAAAGACTCCATAATGCAT
ATACCTCTTATAGACTTAGAAGAAGATATCCAGGAGCCATCGATATTGAAGAGAAGGATA
TCTGGAAGCATAAGGGACACAAGTGCCACAACCACATCTATGAATTCCAATAAGTATAAT
GTAATTCTTGGAAAATAGAAGGAAGATGTAAAAATAACTCAAAAAAAAAAAAAA
