# Supplementary material for: Nontriplet feature of genetic code in Euplotes ciliates is a result of neutral evolution
Source: Proc Natl Acad Sci U S A. 2023 May 22;120(22):e2221683120. doi: 10.1073/pnas.2221683120 (PMC10235951; doi:10.1073/pnas.2221683120)
Supplement: Supplementary file 5 — Dataset S04 (GZ) [file pnas.2221683120.sd04.gz › ./nuc_alignments/eury_eury_c13594_g1_i1.fasta]

> eury_eury_c13594_g1_i1
CATAATTTAGAAATTTGTATGGAAGGAGAATCAAAGCTACTTGC--ATCCATATCAGAGA
ATGGACAGAAGTACATCCAGGAGAAGGTGGGCAGACTCATCAACTCTACTCTCATCACCC
TCATTGGTAAAGCCAAGAAAAGTGGGGATTTCGACAAGTTTGTCAAGGCCAATGGATTGA
AGGCTGAGCTAGAATATCATTTCGCAAAAACAGATGAAGAGCCCAGCAGCCCAGTCAGTA
AATCAGAT-CCAGAGGAGACC--------TTCGATGCTGCTGCTGTATTCACTGATATTA
TCTACCAAATAAAATCAAAGGAAGAAGAGAACAAGAGTCAGGATAAGGTAATTCCAACCC
AGAAGTACTTACAGAAGAAGAGGAAGGCAGTATTCAGCAACCCTGCTGATGTACTCGAGC
AAGATTCCTTCGTTCCACCTAAATATGAGAAGTCAGAGAGTGAGAGAGTCAAGATCAAGA
ATGCTCTCATGAATAATATGCTCACTAAGAAACTTTCCGATGAGGATATCAATACACTTA
TCGGAGCCATGCAAAGGAAATCATTCAAAAAGGACGATGTTATCATCAAGTATGGTGATG
ACGGCCAAGAATATTTCGTACTTGAAAGTGGTGTCCTCCAATGTGAAGTATTCGATGAAG
AAACTAAAGACATTGTAGTCACTAAAACTATTACTGAAGGCAGCGCATTCGGAGAACTTG
CTTTGTTGTACCAGACACCGAGGTCAGCTACGATTACTGCTTTGACTGAGTGCACCACCT
GGGTACTGGACCAGATGACATTCAAAACTGTTATCATGGCTTCAGCTATCAAGGAACGGA
ATATCAGATTGAACTTCGTAGACCACATCAAGGTCTTTGAGAAGATGAGCAGATACGAAA
AAATCAAACTTCTAGACGGCCTCCAAGTCCAGTTCTTCGAGGCAGCTGATGTCATAGTCA
AGGAAGGCGACGTCGGTGAGTATTTCTACATTATCGAGGAGGGACAAGTTGAATGCATTA
AAGAAGAAGGCCAAGAAGTTATTAGAGAACTCAACCCTGGCGATTATTTCGGTGAATTAG
CCCTAATTGAACAACTACAGAAGAGAACACTTACTGTTAAAGCTAAGTCAGACTGTAAAC
TATTGGTCCTCAACAGAGATACCTTCTATAGAGTACTTGGATCATTCACAAATTACTTGA
AGAAGGACTATAAACTATAGTCAATATATTACTGAAGTTCAAT---
> rari_c13221_g1_i1
-------------TTTATATGGAGGCAGACTCTA--CTATTTTCCACTCCCTCTCGGCCA
ATGCCCAGAAGTACGTGGAGGAGAAGGTGGGAAGACTCATCAATTCCACCCTCGTGGCCC
TGGTTTCCAAGGCCAAGAAGTCGGGAGATTACGATAGGTTCTTGAAAGCCAACAAACTCA
CCGAGGAAAAGGAGTACCAGTTTATCAAAAGTAATGAGGAACCAAGTTCTCCCGTTACAA
AATCCGACGGCGAAGAAGGCTTTGAACAGTTCGATGCTGCTAATGAGTTCGTTGACGCCT
TGTACAAAATAAAGCATGGGGAAGAAGAGGGAAAAGCCCAGGAAAAAGCCATTCCGAATC
AGAGATACTTACAGAAAAAGCGTAAGGCTGTATTCAGCAATCCTGCTGATGTGTTTGAGC
AAGAATCCTTTGTCCCACCAAAATATGAGAAATCAGAAGCTGAAAGAGTGAAGATCAAGA
ACGCTTTGATGAACAACATGCTCACGAAGAAACTTTCCGACGAAGCAATCAACACTTTGA
TCGGAGCTTTCCAGAAGAAAACCTTTAAAAAGGAAGATGTGCTTATCAAGTTCGGAGATG
ATGGGACTGAGTACTTCGTACTCGACTCCGGTGTTCTCCAGTGCCAAGTGTTTGCTGAAG
ACACGAAGGAAATCCTGGTCACCAAAACAATTACGGAGGGAAACGCATTTGGCGAACTAG
CCTTGCTATATGAAACTCCCAGATCAGCCACAATCACAGCTTTGACTGATTGCACAACTT
GGGTGTTGGACCAAATGACCTTCAAAACGGTCATTATGGCCAACGCAGTCAAGGAGAGGA
ACATCAGGCTCAACTTTATTGACAACATCAAAGTTTTTGAGAAAATGAGCAGATACGAGA
AAATCAAGCTTTTGGACGGCCTCCAGGTCCAGTACTTTGAGCAAGACGATGTCATCATCA
AGGAAGGGGAGATCGGAGAGTACTTCTACATTATTGAGGAAGGAGATGTTGAATGTATCA
AGGAAGAAGGCCAAGAAGTCATCAGACAACTCCATCCTGGTGATTACTTTGGAGAACTCG
CTTTGATTGAACAAGAGCAGAAGAGAACGCTTACTATCAAGACGAAGTCTGACTGTAAAT
TACTTGTCCTCAACAGAGACACCTTCTATAGGGTTCTCGGACAGTTCACAAACTACTTGA
AGAAGGACTACAAAATATAGTAAG--------AGGAATTCATTCTT
