# Supplementary material for: Nontriplet feature of genetic code in Euplotes ciliates is a result of neutral evolution
Source: Proc Natl Acad Sci U S A. 2023 May 22;120(22):e2221683120. doi: 10.1073/pnas.2221683120 (PMC10235951; doi:10.1073/pnas.2221683120)
Supplement: Supplementary file 5 — Dataset S04 (GZ) [file pnas.2221683120.sd04.gz › ./nuc_alignments/cras_c5022_g1_i1++.fasta]

> eury_eury_c26519_g1_i1
--TTATTATTTATATTTAGCAGAAATCTTTAAAT-ATGGGAAGACCACCAAGAGCCCAAG
GTAAAACTAAGAGAGTTAAGAAAACCACCGAGGAGAAGAAAGAGGGTGATGCCACTCAGG
CCACCAACCAGGCTGCCAAGGCTAAGGCCATATTGACCAAGGGAAAGCACTTGAAACAAA
AGCATAAGGTTTGGAATACTCCTACTTTCAGAAGACCAAGAACCCTGAAACAAGCTAGAT
CTGGAAAGTACGTGAGACATAGTACCCAAAAAGCCGGAACTATTAACAAATACTCAACCA
TCCTATACCCACTTGTTGGAGAATCAGCCTCTAAGTTGATGGAAGACCAAAACACTCTCG
TTTTCATTGTCCACTTTAACTCCACTAAGACTGATATTAAGAGAACCTTCAAAGAGAGAT
TCGATGCCGAAATCAGAAGCGTAAATACCCTCATTAGACCAGATGGAAAGAAAAAGGCCT
TCATCACTCTTAAGGGAGATCAAGCTGCTGTTGAGCTCGGTTCAAAGATTGGAATTATCT
AATTATGAGTATACCCTTCTCACAAATATTTCTATTCTGCA---------------
> rari_c23234_g1_i1
-TTTTCAGAT------------AAATCTTTAATC-ATGGGAAGACCACCAAGAGCACCAA
AGAAGACTTACAAGCCAAACAAAACCACCGAAGAAAACAAGGCCGAAGA-----------
----AAACAAAGCCGCCAAGGCCAAGGCTGTCTTGTCCAGAGGAAAATTCTTGAGAGGAA
AGCATAAGGTTTGGACTACTGCCACCTTCAGAAGACCAACCACCTTGAAACAAGCCAGAA
ACCCAAAATACTTGAGGCACTCAACCCAGAAAGCTGGAACTGTCAACAAATACTCAGTTA
TTGAATACCCATTGGTTGGCGAGTCCGCCTCAAAGTTAATGGAGGACCAAAACACTCTCG
TTTTCATTGTTAACTTCAAGGCCACCAAGACTGACATCAAGAGAACCTTCAAGCAAAGAT
TTGACGCTGAGATCAGAAGAGTGAACACTCTCATCAGACCAGACGGAAAGAAGAAGGCCT
TCATCACTCTTAAGGGAGACCAGGCTGCTGTTGAGCTCGGATCTAAAATTGGTATTATCT
AAACGATGATGTATTGTGCCTAATATACATTTTCATAAAAAAAAAAAAAAAAAAAA
> foca_c30785_g1_i1
---TTTTAAT------------AAATCTATAAATCATGGGAAGACCACCACAAGCACCAA
AGAGATCTTACAAGCCAAAGAAAACCACTGAAGAAAACAAGACAGAAGA-----------
----CAATAAAGCCGCCAAAGCTAAAGCTATCTTGACCAGAGGAAAATTCTTAAAGGGAA
AACATAAGGTTTGGACCACTGCTACTTTCAGAAGACCAAAAACTCTTGCTCTCGCCAGAA
GCCCAAAGGTTCCAAGACACAGTACTCAAAAAGCAGGAACTGTCAACAAATACTCTACTA
TCTACTATCCATTAGTAGGAGAATCAGCTTCTAAGTTGATGGAAGACCAAAACACTCTCG
TTTTTATTGTTAACCTTAAGTCCACCAAGACTGATATTAAGAGAACTTTCAAAGAGAGAT
TTGATTGCGATATTAGAAGAGTAAATACTCTCATCAGACCAGATGGAAAGAAGAAGGCAT
TCATTACTCTTAAGGGAGATCAAGCTGCTGTTGAACTTGGATCAAAGATCGGTATTATCT
AAACAAGCAATAAAATAACT---------ATATTCCCAGCTCAAAAAAAAAAAAAA
> cras_c5022_g1_i1++
ATTTATTATT------------TATTATATAAAATATGGGAAGACCACCTAGAGCCCCAA
AGAGAGTATACAAG---AAGAAAGCCACCGAAGAAAATAAGGAAGGCGA-----------
----TAACAAGGCTGCTAAGGCTAAGGCCGTCTTGACCAGAGGAAGATTCTTGAAGGGAA
AACATAAGGTATGGACTACTGCCACCTTCAGAAGACCAAAAACTTTGGCTCAATCCAGAA
CTCCAAAGTACTTGAGACACAGTACTCTTAAAGCAGGAACTATCAACAAGTATTCCACTA
TTGAATACCCACTAGTTGGAGAGTCTGCTTCTAAATTGATGGAAGACCAAAACACTCTGG
TTTTCATTGTCAACCTCAAGTCTACCAAGCCAGATATTAAGAGAACCTTCAAAGAGAGAT
TCAACGTTGACATTAGGAAAGTAAACACTCTCATTAGACCAGATGGAAAGAAGAAGGCTT
TCATTACTCTTAAGGGAGAGCAGGCTGCTGTTGAGCTCGGATCAAAAATTGGTATCATCT
AATCAATTTCTAACATTCCTTAAAGTCATATATAACCACAAAAAAAAAAAAAAAAA
> minu_c24258_g1_i1
--------------------------ATATAATA-ATGGGAAAACCACCTAGAGCCCCAA
AGAGAGTTTACAAA---AAGAAAGCCACTGAAGAGAATAAGGACGCTGA-----------
----CAACAAGGCTGCCAAGGCTAAGGCCGTCTTGACCAGAGGAAAATTCTTGAAGGGAA
AACATAAGGTATGGACCACTGCTACCTTCAGAAGACCAAAAACTTTCGCTCAATCCAGGA
CTCCAAAGGTCCCCAGACAGAGCACTTTGAAGGCTGGTACCGTCAACAAGTACGCCACCA
TCGAGTACCCACTTGTTGGAGAATCTGCCTCCAAGTTGATGGAAGATCAAAACACTCTTG
TTTTCATTGTTAACCTTAAATCCACTAAGACTGATATTAAGAGAACCTTTAAGGAGAGAT
TTAACGCTGACATTAGAAGAGTCAACACTCTCATCAGACCAGATGGAAAGAAGAAGGCAT
TCATTACTCTTAAGGGCGAGCAAGCTGCTGTCGAGCTTGGATCCAAAATTGGTATTATCT
AATCA-TTGTTAAACCACCTTAAAAT-----------GAAAAAAAAAAAAAAAAAA
