# Supplementary material for: Nontriplet feature of genetic code in Euplotes ciliates is a result of neutral evolution
Source: Proc Natl Acad Sci U S A. 2023 May 22;120(22):e2221683120. doi: 10.1073/pnas.2221683120 (PMC10235951; doi:10.1073/pnas.2221683120)
Supplement: Supplementary file 5 — Dataset S04 (GZ) [file pnas.2221683120.sd04.gz › ./nuc_alignments/cras_c4413_g1_i1+cras_comp5126_c0_seq1+.fasta]

> cras_c4413_g1_i1+cras_comp5126_c0_seq1+
AAAAAAAAAAAAAAAAAAAATTTACTCTGATAGAGAATAATGGGACCCTACTTATCAACC
CCCGATAAAACTAAGCGTAGTGAAGATGGCGTTGCTTCTAAACTCAGATATGGAGCCACT
GGAATGCAAGGATGGAGAAACACCATGGAAGACTCTCATATTGCTCATATTATGGATGAA
ACTCCTGGCAAAGAGCTTTCTATGTTTGGAGTCTTCGATGGCCACGGAGGAAACCAGGTC
GCAGAATGGATAAGAGACAACTTCGCTAAAGAGATGTCCAAGTTCGATAGCTATTCGAAA
GGAGACTATAAGACAGCCTTGAGGGAGACCTTCATTAGAATGGACGAGCTTTTAAAAACA
TCTACGGTGAAGAAGGAACTAGAGAAATACACTGTTGGCTCAGGTGAAGACGGAGGTATG
GGAGCCATGGGAGCTATGGCTATGGTGCAAGATCAGGATATTGCTAAGTCTGTAGGATGC
ACTGCCTGCGTCTGTATTATTACCAGCAAAGAGGTCATCTGTGCTAACTCAGGAGATTCA
AGAGCTGTTTTGTGCAAGAAAGGTGTAGCACATCCTCTGAGTGAAGACCATAAGCCAGAG
AATACTGAAGAGAAGGAGAGAATCGTTAAGGCCGGAGGATTTGTCGAGGAGAACAGAGTC
AAGGGAATGTTGAATCTTTCAAGAGCCCTTGGAGATCTTGAGTACAAACTTGACCCAGAC
CTTTCTGTTGAAGACCAGATGATCACCTGTGTTCCAGATATCAGATCAGAGAAGATAGAT
AAGAACACTGAATTCCTCATCATTGCTTGTGATGGAATCTGGGATTGTCTCACAAACCAA
GAAGCTTGTGACTACATCCATGAACAATCAAAAATCTTGAAAAAGAAGACTGGAAGCATG
TTCAAATGCTCTTTCTTGAACGAAAGAATGTTTGACAAAATAATCGCCGAAGATATTGCT
GCTTCTGGAGGTTTAGGATGCGATAACATGACCTCTGTTATCATCAGCATCAACGATAAA
ATCTAATTTTCACAATTAAATTCTGAATGCAAAAAAAAAAAAAAAAAAA
> minu_c37024_g1_i1
-------------------ATTTACTCTTTGTTAGAATAATGGGACCTTATTTAGCAACC
CCCGATAAAACTAAGCGCAGCGAGGATGGCGTCGGTGCCAAACTCAGATATGGAGCCACA
GGAATGCAAGGGTGGAGAAACACTATGGAGGACTCTCACATCGCCCACATCCTTGACGAA
AGCCCAGGAAGCGAACTATCCGTCTTCGGAGTATTTGACGGCCACGGCGGCAACCAAGTT
GCAGAATGGATCCGAGACAACTTCGCAAAGGAGATGTTCAAGTTCAAGAGCTACGCTGAC
GGTGACTATGGCAAGGCCTTGACCGAGACCTTCTGTAAGATGGACGAACTTCTCAAGACC
CCAATGGTGAAGAAAGAACTTGAGAAGTACACCGTTGGCTCAGGTGAAGAAGGAGGCATG
GGCGGCATGGGAACCCTCTCCATGATGCAAGATCAGGACATCGCCAAGTCCGTTGGCTGT
ACTGCCTGCGTCTGTATCATTACTAGTAAAGAAGTAATCTGTGCTAATGCCGGAGACTCC
AGAGCTGTCCTCTGCAAGAAGGGAGTAGCCGTTCCTTTGAGCGAAGACCACAAGCCAGAG
AATGCTGAAGAGAAAGAGAGAATCGTCAAGGCTGGAGGATTCGTGGAAGAGAACAGAGTC
AAGGGAATGCTGAATCTTTCCAGAGCTCTTGGAGATTTGGAGTATAAACTTGATCCAGAT
CTTGATATGGGAGATCAGATGATCAGCTGTGTCCCAGATATCAAGATTGAGAAAATCGAC
AAAAACACTGAGTTCCTCATCATCGCTTGTGATGGAATCTGGGACTGCCTTACTAACCAG
GAAGCTTGTGACTACATCACAGACCAATCCAAGATCCTCAAGAAGAAGGCCGGAAGCATG
TTCAAATGCTCTTTCATCAACGAAAGAATGTTTGAGAAGATCATTGCTGACGACATTGCT
GCCTCAGGTGGGCTTGGATGTGATAACATGACATCTGTTATCATCAGCATCAATGATAAA
ATCTAATTCT---ACTTA----CTAATTGCAAAATAAAAAAAAAAAAA-
