# Supplementary material for: Nontriplet feature of genetic code in Euplotes ciliates is a result of neutral evolution
Source: Proc Natl Acad Sci U S A. 2023 May 22;120(22):e2221683120. doi: 10.1073/pnas.2221683120 (PMC10235951; doi:10.1073/pnas.2221683120)
Supplement: Supplementary file 5 — Dataset S04 (GZ) [file pnas.2221683120.sd04.gz › ./nuc_alignments/cras_c789_g1_i1++.fasta]

> cras_c789_g1_i1++
AAATAGAATTACGTAATTAAAATGGATTTAACCGGAGCTACTATTGTGGCAAAAGCATTG
AAGCAGCAAGGCACTCAAAGGTGTTATGGAATCTGTGGAATTCCAGTCATCGATCTTGGC
TATTGCATCCAAGGTGAAGGAATAGAATACTACGGTTTCAGAAACGAGCAAGCAGCCAGT
TATGCAGCAGGAGCAGATGGCTTCATGTCAAAAAGACCAGGAATCTGCATGAGCGTATCA
GGACCAGGAATGACTAATTGCATCTCTGGATTGGCAAACGCATGGGCTAATAAATGGCCA
ATGATTCTTATTGGAGGAGCTCATGATACTAATCAAGATGGAACAGGAGGCTTCCAAGAA
TGTGATCAATTAGTAGCATCTCTACCTTTTGTTAAGTATTATGTCAAAGTATCATCGGTT
GAAAGAATCCCATTCTACATTGCTAAAGCTTTTAGGGAAAGCATGTATGGGACTCCAGGA
CCTGTATATCTTGACTTCCCTGGAGACATCTTAGTCAAGAAAGCCAATGAAGATAGTATC
AAATGGTTTGACTATGTTGAAGATATTCCAAAGACTTTAGCAGATCCAACTTGCATTTCC
AAAGCATTTGATGTTCTGAAGAATGCTAAAAATCCACTTGTAATTGTCGGAAAAGGAGTG
GCTTATGCTGACGCATCAGATGAAATGAGAGAATTTATTGAAGAGACAAAGCTCCCCTTT
TTGCCTACCCCAATGGCAAAGGGAACTCTCCCAGATGATCATCCTCAATTTGTCGGAAGT
GCAAGATCTTTAGCTCTTAAGGATGCAGACGTCGTGGTTCTAGCATGTGCAAGACTGAAC
TGGATTTTACACTTTGGACTCTCTCCTCGGTTTAGAAAAGATGTAAAAATTATCCAAATT
GAGAATGATGCAAAAGAGATCCATCAAAATGTCAAATCTGAAGTAGTTCTTTATGGTGAT
GCTAAATGTATCCTGAACCAACTCAATGAGCACAATAGTTCAACTGCCAAGTACACTTAT
GAGAGTGACAGCGAGTGGTGGGGAAGACTAAATGATAAAGTGGAATCGAATAAGAAAGTT
TCAGAAGCAATGTACAACGATAAAACCCTCCCAATGAGTTACTACAACTCGATGTTTGTC
ATCCAAAATATGATTCCGAAGGACTGAATCCTCGTTAGCGAAGGAAGTAACACTATGGAT
ATTGGAAGGACTATCTTAGAGAACTACCATCCCAAGCACAGACTTGATGCTGGCACTTTT
GGTACAATGGGAGTTGGTCTTGGATTTTCAATTGCAGCACAAGCAGTTCATAAAGATAAA
AGAGTGGTTTTAGTCATTGGTGACTCCGCATTTGGATTTTCAGGAATGGAATTGGAGACA
ATGTGCAGATACAAGATGCCAATCACTGTCATTATTATCAACAACAATGGAATCTTCACT
GGAGTCGAAGAGATTGAAAAAGATGAAAATGCTCTAAGTATCCCCATTACTGCTCTTCAA
CCAGATTCAAAATATGAGATGATGGCTGAAGCTTTTGGAGGAGTTGGACATAGTGCCAAA
ACACCAGAAGAGATTGCTGAAGCATTGAAGATTTCTCTGAAGAGTGATCAACTCCATCTC
ATTAATGTTGCCATTGATCCATATGGGTCTAAAAAGCCTCAAGAGTTTGCTTGGTTAACC
AAGGAGGAGGATAAAAAGGCTAAAATCTAAA--------ATCAGCTTTTAATAGATATGA
TTTAGTTCAAAAAAAAAAAAAAAAAA
> minu_c20988_g1_i1
--------------------TATGGAATTAACTGGAGCAACTATTGTGGCTAAAGCCCTC
AAGCAGCAAGGAGCCCTCAGATGTTACGGCATCTGTGGGATCCCAGTCATCGACCTTGGC
TACCAAATCCAAGGAGAAGGCATCGAATACTACGGATTCAGGAATGAGCAGGCAGCGAGT
TACGCCGCAGGAGCAGATGGATTTATGACGAAGAGACCAGGGATCTGCATGAGCGTCTCA
GGACCAGGAATGACCAACTGCATCTCTGGATTAGCCAATGCCTGGTCTAACAAATGGCCA
ATGATTCTTATTGGAGGAGCCCATGACACAAACCAAGATGGAACAGGAGGATTCCAAGAA
TGTGACCAATTAGTAGCATCTCTTCCTTTCGTTAAGTATTATGTCAAGGTACCTTCCGTT
GAGAGGATTCCTTTCTATATTGCTAAAGCATACAGAGAGGCTATGTACGGAACCCCAGGG
CCTGTGTACCTTGATTTCCCAGGAGACATCCTTACGAAGAAAGTTCATGAAGATGATATT
AAATGGTTTGATCTTGTAGAGGATATTCCAAGGACTTTTGCTGATCCAACAAGCATCGCT
AAGACCTTTGAAGTACTTAAAAACGCTAAAAACCCTCTTGTTATTGTTGGAAAAGGAGTA
GCTTATGCTGACGCAGCAGATGAGATGAGAGAGTTTATTGAAGAGACTAAAATTCCTTTC
TTGCCTACCCCAATGGCGAAGGGAACCCTCCCAGATGACCACCCTCTCTTTGTAGGAAGT
GCTAGATCTTTAGCTCTCAAAGACGCTGACGTCGTCGTCTTGGCTTGTGCCAGACTGAAC
TGGATTCTTCATTTCGGACAGTCTCCTAGATTCAGAAAAGACGTGAAAATTATCCAAATT
GAGAATGACGCAAAAGAGATCCATCAAAATGTCAAATCAGAGGTCGTTCTTTACGGTGAT
GCGAAATGTATCCTCAGCCAGCTGAATGAAAGGAACAGCTCCACCGACAGGTACTCCTAT
GACTCAGACACTGAGTGGTGGGGAAGACTGAATGAGAAGGTAGAGAACAATAAGAAGGCA
TCAGAGGCCATGTACTACGATAAAGCATTGCCAATGAGTTACTACAACTCAATGATTGTG
ATCCAAAATATGCTGCCTAAGGACTGCATCCTTGTCAGCGAAGGAAGCAACACCATGGAT
ATTGGAAGGACCATTCTTGAGAACTACCAGCCCAAGCATAGACTTGACGCCGGTACTTTC
GGAACTATGGGAGTCGGCCTTGGATTCTCCATTGCTGCCCAAGCAGTCCATAAAGATAAA
AGAGTAGTTTTAGTCATTGGTGACTCCGCATTTGGATTTTCAGGAATGGAACTGGAGACC
ATGTGTAGATACAAGATGCCAATCACAGTGATTATCATTAATAACAATGGTATCTTTACA
GGAGTAGAGGACATTGAGAAGGACGAGAATGCCCTCAGCATCCCAATCACAGCACTCCAG
CCAGATTCTAAATATGAAATGATGGCTGAAGCTTTTGGAGGGGTTGGACATAGTGCGAAG
ACACCAGAAGAGATTGCTGAAGCTCTTAAAGCTTCTTTGAAGAGTGACCAGCTTCATCTT
ATCAACGTTGCTATTGATCCTTATGGTTCCAAGAAACCTCAGGAGTTCGCCTGGCTCACT
AAGGAAGAGGACAAGAAGCCTAAAGCTAAGATATAATCCATCAGTCAGTAATAGATATG-
TTTTGTTCAATACTTAATTGAAAAA-
