# Supplementary material for: Nontriplet feature of genetic code in Euplotes ciliates is a result of neutral evolution
Source: Proc Natl Acad Sci U S A. 2023 May 22;120(22):e2221683120. doi: 10.1073/pnas.2221683120 (PMC10235951; doi:10.1073/pnas.2221683120)
Supplement: Supplementary file 5 — Dataset S04 (GZ) [file pnas.2221683120.sd04.gz › ./nuc_alignments/cras_c6212_g1_i1++.fasta]

> eury_eury_c18463_g1_i1
----------------------CAAATATTTAAA----AATAATGTCAGGCCTGAAAAAT
TTCCAGTTCAATTCAGTTCAGATGGGAGAGGTGGACACATACATTGAGAATTTGTATAGT
GATCAGATGGATACTAAGCTGAAGGGATGTATAAGCATTCTCTACCTCTGCTTCTCTGCT
GAGAACATGTTGGATATGCTCGAGCATGAGTCTCTACTCCCTGCTGTCTCCAGAATACTC
CGGGATGACTACAAGAAGAGTCTGGATCTCTCCCTCTACCTGTTGAATGTGTTCTATGCA
TATTCCCATTACACTGACTTTCATAGTGTATTAGTTGAGAATCAGATAGGAGATACTTGA
GTCAAGATTATTGAGTATGAAATCAAAAGATATAAAACTAGGGTCAATGAATACATGCAG
AAATCCCAATATCTCAAGGAGGCCCAGAATACCCCTAATGCAGAGATTGATCTAAAAGAA
CTCCAGAATAACTTTAGGAAGGAGGAGAAGAGACTTAGTGTGACTGTTAAGAAACAGGAA
AAGGTACTCTTTGTCACTTTCCATATTCTTCTCAACTTAGCAGAGAATCTAACCATCGAG
CGTAAAATGAAAAGACGTAGGATTGTTCCTTTACTGGTAGCAATGCTGGAGAGGAACAAT
CCTGATCTCCTCTACATCGTGTTGAGCTTCCTCAAGAAGCTATCTGTGTTCGGATCCAAC
AAGGATGAAATGAACGAGCTGGAGATAA-TGAAGAAGTTGAACAGATTCATTCCTTGTCA
AAATGCCTTACTGACCCAAACAGCATTGAGGTTACTTTTCAACCTTAGCTTTGATAATGA
GATGAGAGAAAGAGTCTCAGCAATTGGAATGATCCCTAAGTTGGTTGAGTTATTGAAGGT
TGCTCAGTACAGAAGCATACTCCTTAGGATCCTATATCATCTATCAAGTGATGATAAGAT
CAAGGCAACCTTTGCATACACATCATGTATTCCACTTGTTTATCAGTTAGTGATTCATTT
CCCTGATCCAATTATTGGGAAGGAGCTGATTGCACTTGCAATCAATTTAACAACTAACAA
GACCAATGCAGCTTTGATTTCCCAGGAGGACCAACTAGAAGCATTGATGCAGAGGGCATT
CAAGTACCATGATGTATTACTATTCAGAGTCATCAGGAATATTGCTCAGTTCGGCCCTGT
TACCAACATCGATATTTATGAGAAGTATATGCAGGATATTATTGACCTCACTAAGCAGAG
TGGAGACAATACTGATCTCCAGATTGAACTGATCGGAGCTCTAGTGTACATAAACAGTGA
GAAGTGGGATACTATTCTAGCAGAGACCGACTTCTTAGACTTCGTCCATGGCAACCTTGT
CAGTGATTACTCAGAAGATGACCTAGTCCTAGAGACCATCATGCTTATTGCCACAATGTG
TAGAAGTGAGAAATGTGCTGATTGCATTGCTAATTCCTATGTCATTGGAATGCTGCACGA
ACTGCTAGGTGCCAAACAAGAAGACGATGAGATGGTGCAGCAGATCCTATACACTTACCA
CAGACTACTCTACTACAGAGTGACTAGGGAGATCATGCTTGAGCAGACCCAGATTGTGAA
TGTCATCCTAGAGTTATTGAATGATAAAAATCCCAACATCAGAAAGCTGGTCAACTCCAC
CCTTGATCTAGTACAACTGCACGATGAGATGTGGAAACAAGAGATCAAGACCAAGAAATT
TGAAATGCATAATGAGGTTTACC--TTGGACTTATGGAAGAGTATGAGGCACAAGCTGAA
GGCCTAGACGAAGAGGCTCTATATGATTACTATGCTCAAGACCCAGAGGCACTAGCTGCA
CTTGAAGAGGGAGAGTTTGATGAGGATGACCAGTGGTACGACCAAAATGATCTAGCACAA
AGAATTTGGAACGGAGAAG------------AAATGATGAGCCAACAGGAGCTAATGCAA
CAACAGCAGTACATGAATC---AACAACAGTACATGACTGAAGAAGAGATGATGGCACAA
CAGCAGTATATGGATCAGGCTAATATGATGGAT---------------------------
---------CCTGATGATTACTAAACATTTCATAATGC-----------------TAAGA
GTAGGAAAAATGCAC------------------------------------------
> rari_c18397_g1_i1
--------------TGCTCTTCCGATCTTTAAAAAGATAATAATGTCTCATCTCAAGAAT
TTCCAGTTCAATGCAGTCCAGGTCAACGAAGTGGATAACTACATTGAAGCCCTGTATAGC
GACGATATGGATTCCAAGCTCAAAGGGTGCGTCAGTATCCTCTATTTGTGATTTTCAGCA
GAAAACATGGAAGAAATGATCGAGCACGAGTCTTTGCTCCCAGCCGTCTCCAGAATTTTG
CGAGATGACTACAAGAAAAGCTTAGATTTGTCTCTATATCTCCTGAACGTGTTCTACGCC
TACTCCCACTTCACCGATTTCCATACTCTGCTCATTGAGAATCAGATTGGGGACACGTGC
ATGAAAATTATTGATTATGAAATCAAAAGATATAAGACGAGGGTCAATGAGTACACGAAG
AAGGCCCAGATGGTCAGAGACGCCCAGAACACTCCAAGTGCAGACATCGATCTCAAAGAC
CTGCAGAACCAGTTCAGGAAGGAGGAGAAAAGACTCTGCATAACCATCAAAAAGCAGGAG
AAAGTTCTCTTCGTCACATTCCACATTTTGCTAAATCTGGCAGAAGATTTGAAAATCGAA
CGGAAGATGAAGAAGAGGTCAATCACTCCCCTTTTAGTGTCAATGCTTGAAAGGAACAAC
CCTGATCTTTTGTACATTGTTCTCAGCTTTTTGAAGAAACTTTCTGTATTTGGAAGCAAT
AAAGACGAGATGGTGGAAATGGATATCA-TGAAGAAACTCAGCAGATTCATTCCCTGCCA
GAACGCCTTGCTAACTCAGACAGCGTTGAGGCTCCTGTTCAACCTCAGTTTCGATCACGA
AATCAGGGAAAGGGTATCAGCTATCGGTATGATTCCCAAATTAGTCGAACTTTTGAAAGT
TGCCCAATACCGTAGTATTCTTCTAAGAATCTTGTACCACCTTTCGAGTGATGATAAGAT
CAAGGCGACGTTTGCGTATACTTCATGCATCCCTCTTGTGTACCAGCTTGTGATTCACTT
CCCTGACGCAATCATTGGAAAGGAATTGATTGCCCTGGCCATCAATTTGACAACCAATAA
AACGAATGCAGCTTTGATCAGTCAGGATGACCAGCTGGAAGCTCTCATGCAAAGAGCTTT
CAAGCATTTGGATGTGCTTCTGTTTAGAGTTATCAGAAACATCGCCCAGTTCGGCCCAGT
CACAAACATCGACATCTACGAAAAGTACATGGAATCGATTTTGGAACTGGTCAAGCAAAG
TGGAGACAACACTGATCTCCAAATTGAGCTCATCGGAACCCTCGTTTACATCAATTCCAA
TAAATGGGATGACATTTTGGCAAATACCGACTTCTTGGACTTTATCCATAGTAACCTAGT
CAGCGATTACTCCGAAGACGATTTGGTTCTAGAAACAATCATGCTCATTGGAACAATTTG
CAGATCTGAAAAGTGCGCGGAAGCCATTGCCCAGTCCTACATCATCGGAATGCTGCATGA
GCTTCTGGGAGCCAAGCAAGAAGACGATGAAATGGTCCAGCAGATCCTGTACACCTACCA
CAGACTCCTCTACTACAGAGTAACAAGAGAAATCATGCTTGAGCAGACTCAAATCGTCAA
CGTTATTTTGGAGCTTCTCAATGACAAAAACCCCAATATTAGGAAACTAGTCAACTCTAC
TTTGGACCTGGTGCAGCTTCATGATGAAATGTGGAAGCAGGAGATCAAAACCAAGAAGTT
TGAGATGCATAACGAAGTTTATC--TTGGTCTGATGGAAGAATACGAAGCCCAAGCTGAA
GGACTTGACGAAGAGGCACTTTATGATTACTATGCCCAAGACCCAGAAGTCCTAGCTGCC
CTTGAAGATGGAGAATTTGATGATGAAGACCAATGGCTCGACCAAAACGACCTCGCCCAA
AGAATTTGGAACGGCGAGC------------AGATGATGAGTCCTGAAGAC---------
----------------------TATGCCAAC--ATGACTGAGGAGGAGCTCCTTGCTCAA
CAGCAGTACTTGGAGCAAGCCAATATGATGGAT---------------------------
---------------GATTATTAGAGTTCAA------------------------TAACA
GCAAAAAAA------------------------------------------------
> octo_c23526_g1_i1
------------------------------------------------------------
------------------------------------------------------------
------------------------------------------------------------
---------------------GAGCATGAATCTCTTTTACCTGCAATTTCGAGAACACTA
AGAGACGACTTTAAGAAGAGCTTAGATCTATCTCTTTATTTGCTAAATGTGTTTTATGCA
TATTCACATTTTACAGATTTTCATAGTTTATTGATTCAAAATCAGGTTGGAGATACATGC
CAAAAGATAATTGATTATGAAATCAAAAGATATATTGCAAGAGTCAATGAATACACTATG
AGAATGAAGATGGTTAAAGAGGCACAAGATACTCCAAATGCTGATACTGATTTAAAAGAG
CTTCAAAATCAATTCAGAAAAGAAGAAAAGAGACTTACTATTACTATCAAGAAACAAGAA
AAAGTTCTCTTTGTTACCTTCCATATTCTTCTCAATATGGCAGAAGATTTACAAGTTGAA
AAAGAAATGAAAGAAAAAGGAATTGTGAGACAATTAATGTCAATGCTTGAAAGAAATAAC
CCAGATCTTCTCTACATTGTGCTAAGTTTCCTCAAAAAGTTATCTGTTTTTGGAAGTAAT
AAGGACGAAATGTTAGAGGGAGAAGTTGTTAAATAAGTTGAATAGATTTATCCCATGTCA
AAATGCGCTACTGACACAAACAGCACTTAGACTACTATTCAACCTTAGTTTTGATAACGA
TATAAGAGAAAAGGTTTCTGCAATTGGAATGATCCCAAAACTTGTTGAATTGCTAAAAGT
TGCTCAATATAGAAGTATTCTATTGAGAATTTTGTATCACTTATCAAGTGATGATAAAAT
CAAAGCTACATTTGCATACACTTCTTGTATTCCACTTGTTTATCAGCTAGTTATTCATTT
TCCTGATCCTATAATTGGAAAAGAATTGATTGCATTAGCTATTAATCTCACAACAAATAA
AACAAACGCAGCTTTAATATCGCAAGATGATCAACTGGAAGCATTAATGCAGAGAGCATT
TAAGTATCATGATGTCCTTCTATTCAGAGTTATCAGAAATATCTCTCAATTCGGACCTGT
AACAAACATCGATATTTATGAAAAATATATGGATGATATTCTCGAATTAACAAAACAAAG
TGGAGATAATACAGATTTGCAAATTGAACTAATAGGTACTTTAGTCTATATTAACAGTGA
AAAATGGGATAAATATCTGACTGAAGGAGACTTTTTAGATTTCGTTCATAGTAACCTTGT
CAGCGATTATTCAGAAGACGATTTAGTTTTAGAAACAATTATGCTCATTGCAACAATGTG
AAGAAGTGAAAAATGTGCAGAAGCTATAGCAAACTCTTATGTAATAGGAATGCTTCACGA
ACTTCTTGGAGCTAAGCAAGAGGACGATGAAATGGTGCAGCAAATTCTATATACTTATCA
CAGATTACTCTACTATAGAGTAACTCGTGAGATTATGCTTGAGCAAACTCAAATTGTTAA
TGTTATTTTAGAGCTTCTAAATGATAAAAACCCTAATATTAGGAAACTTGTAAACTCAAC
ATTAGATCTTGTTCAACTGCACGATGAAATGTGGAAGCAAGAAATTAAAATTAAGAAATT
CGAAATGCATAATGAAGTTTATC--TTGGACTTATGGAGGAGTACGAAGCTCAAGCACAA
GGGCTCGATGATGAAGCATTGTATGACTATTACGCTCAAGATCCTGAAGCTTTAGCCGCA
CTTGAAGAAGGGGAGTTT---GATGAAGATCAATGGTTTGATCAAAATGATCTAGCACAA
AGAATATGGAATGGAGAGG------------ATATGA---------------------AT
CAACAAGAATATATAAATC---AGCAACAACTAATG---CAGAAGAAATTGATGGAACAG
AAGCAGTATATGGATGAGAACAATATGATGGAT---------------------------
---------GAAGGCGATTACTAAAATTCAAATTAATTGTTATTTGATTATATTCAACCA
AAAAAAAA-------------------------------------------------
> foca_c19124_g2_i1
------------------------------------------------------------
------------------------------------------------------------
------------------------------------------------------------
------------------------------------------------------------
------------------------------------------------------------
------------------------------------------------------------
------------------------------------------------------------
------------------------------------------------------------
------------------------------------------------------------
------------------------------------------------------------
------------------------------------------------------------
------------------------------------------------------------
------------------------------------------------------------
--------------CCCAAACAGCTCTAAGACTTCTGTTCAACCTTAGTTTCGATCATGA
AATTAGAGAAAAAGTATCTGCAATTGGAATGATCCCCAAATTGGTTGAATTACTAAAAGT
TGCCCAATACAGAAGTATCTTATTAAGAATTCTATATCACTTATCTAGTGACGATAAAAT
AAAAGCGACATTTGCGTATACCTCTTGTATTCCTCTTGTGTATCAGTTAGTAATTCATTT
CCCAGATGCAATTATTGGAAAAGAATTAGTTGCATTAGCAATTAATCTTACAACAAATAA
AACAAACGCTGCTCTTATTTCACAAGATGACCAACTAGAAGCCTTAGTACAAAGAGCCTT
TAAATGTAATGATGTACTTCTCTTTAGAGTTATTAGAAATATTGCTCAATTTGGTCCAAT
CACCAACATCGATATTTATGAGAAATACATGGATAATATTCTGGAACTGGTCAAGCAATG
TGGGGATAATACTGATCTTCAAATCGAGCTGATTGGAACATTAGTTTATATCAATAATGA
TAAATGGGATGTAGTCCTTGCGGATGGAGATTTCCTTGATTTTATCCATCGAAATCTTGT
CAGTGACTACTCAGAAGATGATCTTGTCTTGGAAACTATTATGCTGATTGGTACAATGTG
TAGATCTGAAAAATGTGCTGAAGCTATATCTCACTCTTATATTATTGGAATGCTGCATGA
ATTATTAGGGGCTAAGCAAGAAGATGATGAAATGGTACAACAGATTTTGTATACTTATCA
CAGACTCCTATTTTATAGAGTCACAAGAGAGATGATGCTTGAACAAACACAGATTGTTAA
TGTTATTCTAGAACTTTTGAACGATAAAAATCCAAATATTAGAAAATTAGTTAACTCAAC
ACTTGATTTGGTACAACTTCATGATGAGATTTGGAAGCAAGAGATCAAAACTAAGAAATT
TGAAATGCATAATGAGGTGTACC--TTGGACTTATGGAGGAATATGAAGCACAAGCTGAA
GGAATTGATGAGGAAGCTCTCTATGATTACTATGCTCAAGATCCAGAAGCACTAGCTGCT
CTTGAAGATGGTGAATTTAATGATGAAGATCAATGGTTGGATCAAAATGATCTTGCTCAA
AGGAATTGGAATGGAGATG------------AAATGATAAACCCTGAAG-----------
----------ATATGACTCCGGAAGAACAGTTAATGCTTCAACAACAAATGATGAATTCT
GACCAGTACATGGG---------AATGGAGGAA------------------GAAGCACTT
GCAGAAGGACTTGTGGATGGACAATATGCAGATTATTAATAAGAACAAAAA----CAGAA
TCAAAAAAAA-----------------------------------------------
> cras_c6212_g1_i1++
GAATAATTTTGAATTTAGATTTCTAAATTTTAAAAG--GAAAATGTCTCACCTGAAGAAT
TTCCAGTTTAGTTCAGTTCAAATCACTGAAATCGATACCTACATCGAGCACTTGTATTCC
GAAAACATGGATTTGAAGCTCAAAGGCTGTATAAGTATTCTCTACCTCTGCTTCTCAGCA
GAGAACATGGAGGAGATGATTGAGCATGAGTCTTTGCTACCTGCAGTTTCCAGAATTTTA
AGAGATGACTACAAGAAGAGCTTAGACTTGTCTCTATACTTGCTCAATGTGTTCTACGCG
TATTCGCATTTCACTGAATTCCACCCACTGCTTATTGAGAATCAGATCGGAGACACCTGA
GTGAAAATAATTGAGTATGAGATTAAAAGATATAAGGCCAGAGTTAACGAGTACACTAAA
ACAGCTCAGCTGGTGAAGCAGACTCAGCAAACCCCCAGTGCTGACACTGATCTGAAGGAA
CTTCAGAACAACTTTAGGAAGGAGGAGAAGAGGCTAAGCGTGACTATTAAGAAGCAGGAG
AAGGTCTTATTTGTCACTTTCCATATTCTCCTAAATCTTGCAGAAGATTTGAAAATTGAG
AGGAAGATGAAGAAGAGGCGAATCGTTCCTCTGCTTGTGTCTATGCTTGAGAGAAACAAC
CCAGATTTGTTGTACATTGTTCTTAGCTTTTTGAAGAAATTGTCTGTCTTCGGATCGAAT
AAAGACGATATGTTGGAACTTGATATAA-TGAAGAAGCTGAATCGGTTCATTCCATGCCA
GAACGCTCTCTTGACACAAACAGCTCTCAGGCTGTTGTTCAACCTGAGCTTTGATAATGA
GATTAGGGAAAGAGTTAATGCTATAGGAATGATTCCAAAGCTAGTTGAGCTGTTAAAAGT
GGCACAATATAGAAGTATTCTGTTACGAATTTTGTACCATCTGTCAAGTGATGATAAGAT
TAAAGCTACGTTTGCCTATACCTCATGCATTCCATTAGTGTACCAGCTCGTGATCCACTT
CCCAGATGCCATCATTGGAAAAGAATTAATAGCTTTGGCTATAAACTTGACAACAAATAA
AACGAATGCTGCTCTGATCTCTCAGGATGATCAACTAGAAGCTCTCATCGAGAGAGCTTT
TAAATGTAATGATGTGCTATTGTTCAGGGTTGTGAGAAACATTGCTCAATTCGGCCCAGT
CACGAACATCGATATATATGAGAAATATATGGATAAGATAATCGAACTAACCAAACAATG
TGGAGACAATACTGATCTTCAAATAGAATTGATAGGAACACTGGTTTACATCAATATTGA
AAAATGGGATACTGTCCTTTCCCAGGGAGACTTCTTAGACTTTATACATAACAACCTTGT
GAGTGACTACTCTGAAGATGACCTCGTCCTCGAAACTATCATGCTGATCGGAACTATGTG
TAGGTCAGAAAAGTGTGCAGAAGCAATTGCAGGATCTTACATTATTGGAATGCTCCATGA
GCTGCTGGGAGCTAAGCAAGAAGATGATGAAATGGTCCAACAAATTCTGTATACTTACCA
TAGACTGCTATACTACAGAGTCACTAGAGAGATTATGCTTGAGCAGACACAAATTGTTAA
TGTTATTTTGGAGTTGCTGAACGACAAGAATCCAAACATTCGAAAACTAGTTAACTCTAC
TCTTGATCTGGTGCAATTGCATGATGAGATCTGGAAGCAAGAGATCAAGACCAAGAAGTT
TGAGATGCATAATGAGGTGTACTTATAGGCTTGATGGAGGAATATGAAGCCCAAGCTGAA
GCTCTGGATGAAGAAGCTCTCTATGATTACTACGCACAAGACCCTGAAGCTCTAGCAGCT
CTTGAGAACGGAGAATTCGGAGAGGATGATCAATGGCTTGATCAGAATGATCTTGCTCAA
AGAATTTGGAATGGAGAA------------------------------------------
------------ATGGACC---CTGATCAGATGATGGATCCAAACCAGATGATGGATCCT
AACCAG------------------------------------------------------
------------------------------------------------------------
---------------------------------------------------------
> minu_c18267_g1_i1
-----------------------GAAATTTTAAAAGATAAAAATGTCTCACCTCAAGAAC
TTCCAGTTTAGCTCCGTCCAGATCACTGATGTTGACACTTACATCGAGCACTTATACTCA
GAAGATATGGATTTGAAATTGAAAGGATGCATTAGTATCCTCTACCTTTGCTTCTCAGCG
GAAAATATGGAGGAGATGATAGAGCACGAGTCCCTACTCCCAGCAGTTTCCAGAATTCTC
AGAGATGACTATAAAAAGAGCTTAGATCTCTCCCTCTACCTTCTCAATGTGTTTTATGCC
TATTCTCATTTCACTGAATTCCATCCCCTCCTTATCGAAAATCAGATAGGCGATACTTGT
GTGAAAATAATCGAATATGAGATTAAAAGATATAAGGCGAGGATCAACGAGTACACTAAG
AAAGCCCAACTGCTAAAACAAACCCAGGAGACCCCCAGTGCGGATACTGACCTGAAGGAT
ATCCAGAATAGCTTCCGGAAAGAAGAGAAAAGACTAAGTGTAACGATTAAGAAGCAGGAG
AAGGTCCTCTTCGTCACCTTCCATATTCTCCTAAATCTTGCAGAAGACCTCAAGATCGAA
AGAAAGATGAAAAAGAGGCAGATCGTGCCTCTGCTTGTTTCCATGCTGGAAAGAAACAAC
CCAGATTTGTTATACATTGTTCTTAGCTTCTTGAAGAAACTTTCTGTCTTCGGGTCAAAC
AAAGACGAAATGTTAGAACTTGATATAA-TGAAGAAATTGAATCGGTTCATTCCGTGCCA
GAATGCCCTCCTCACCCAGACAGCACTCAGGCTCCTGTTCAACCTCAGTTTTGATAATGA
AATCAGGGAAAGAGTAAATGCGATCGGAATGATCCCGAAATTAGTTGAGTTGTTAAAGGT
TGCCCAATACAGAAGCATCTTGCTTCGGATCCTTTATCACTTATCAAGTGATGATAAGAT
CAAAGCGACCTTTGCTTATACCTCCTGCATTCCTTTGGTCTATCAGCTAGTGATTCATTT
TCCTGATACCATTATTGGAAAAGAATTAATAGCTTTAGCTATTAATTTGACAACCAATAA
AACGAATGCAGCACTGATCTCACAGAATGACCAGCTCGAAGCGCTCATCGAGCGGGCCTT
TAAGTGCAACGATGTGCTGCTGTTCAGGGTTGTCAGGAACATCGCCCAGTTCGGCCCCAT
CACCAATATCGACATCTACGAGAAGTACATGGATAAAATAATCGAGCTGACCAAGCAGTG
TGGGGACAACACTGATCTCCAGATCGAATTGATCGGAACTCTCGTCTACATCAATATTGA
GAAATGGGACACTGTCCTCAGTCAAGGCGATTTCCTGGATTTCATCCATAATAATCTTGT
GAGTGATTACTCTGAAGATGATCTTGTGCTTGAGACCATCATGCTGATCGGCACGATGTG
CCGATCTGAGAAATGAGCTGAAGCCATTGCAGGATCCTACATCATTGGTATGCTCCATGA
ACTTCTGGGGGCCAAGCAAGAAGATGACGAGATGGTCCAACAAATCCTGTATACTTACCA
CAGACTCCTGTATTACAGGGTCACACGTGAGATCATGCTGGAGCAAACCCAGATCGTCAA
TGTCATTCTAGAACTTCTGAATGATAAGAATCCGAATATTAGAAAATTAGTGAACTCGAC
TTTGGACTTAGTCCAGCTGCATGATGAAATTTGGAAACAGGAGATCAAAACTAAAAAATT
TGAAATGCATAATGAAGTATACC--TTGGCCTGATGGAGGAGTACGAGGCCCAAGCGGAA
CAATTAGATGAAGAAGCTCTTTATGACTACTACGCTCAGGATCCAGAAGCCCTAGCTGCT
CTTGAAAATGGCGAATTCGGAGACGATGATCAATGGCTTGATCAGAACGATCTCGCTCAA
AGAATTTGGAATGGAGAAATGGACCCTGACCAGATGGTCGATCCAAACCAGATGATGGAC
CCTAACCAAATGATGGACC---CTAACCAGATGATGGATCCGAATCAGATGATGGACCCC
AATCAGATGATGGATCCGAACCAAATGATGGATCCTGAACAATACATGCAAATGGCAGCG
GAAGAAGGCCTTGTTGATGAAGGATATGATAATTATATGTAATTTCAGGAATTTGCAGAA
ATCAAAAAAATTTAGAAAAATCAGGTAAACTGACATAATCTCAATTTTAGAAAAAAA
