# Supplementary material for: Nontriplet feature of genetic code in Euplotes ciliates is a result of neutral evolution
Source: Proc Natl Acad Sci U S A. 2023 May 22;120(22):e2221683120. doi: 10.1073/pnas.2221683120 (PMC10235951; doi:10.1073/pnas.2221683120)
Supplement: Supplementary file 5 — Dataset S04 (GZ) [file pnas.2221683120.sd04.gz › ./nuc_alignments/cras_c5986_g1_i1++.fasta]

> cras_c5986_g1_i1++
TAATAATAATAATAAGCAAAATGTTTGATTATTTCTGTATATTCACTACAAGTGGGGTTG
TTCTTTGGTACAAAGCTTTTGTAGAGATGAAGTTCGATCTCATAAATCAGCTTATTAAAG
ACATAATGATTGAAGAGAAGACTGCTAAGAACCAGTTCATTTATAAAGGCAGTATCATAA
AATGGAAGGTGGCTAACGAGCTCAATCTGATATTCACTGTCGTTTACAAAGAAGTATTAC
ACCTTTCTTATGTAGATGATCTTTTAGACTTGATCAAGTCTGAATTCTCTAAGAAGATTT
ACCCAACTTTGGACTTAGATTCAGGAATTTTCCAGATGTTACCTTCTCATTTTGATAAAA
ATTTCAAGCAAATCCAGGCAAAATGGGAGGCTAAAACCCAAGATAAGAAAGGACCAAAAA
AGATGAAAACTTTCAATGAATCTAAGAAAAAGAAGAAGGCGACTCAGCTCTTAGATGACG
ATATCGAAGAAGATGAAAAAGAGGAAGACAACGAGACAAAGGATGAATCACAGATGACCA
AAGCTGAACTAGCTAGGAAGAAACTCGAGGAGAGATTCAGCAAGAAGAAGCCTAAGAAGG
GACCCAAGACTCCTAAATCAAGCGACACTAAGCCTAAAGGAAAGGAAGGCAGAAGTTGGG
GCTATAAGGATTCTATCACTCAGGATGACCTAGCTGCTATCGACAGATCCAAGACCTTCA
ACGACGATGATGAAGAAGAGAAGATCCCACATGGTGCCTCCAAGTACCTTGATGAG---G
ATGACGGAGATATGGATGACTACTGGAGCTCTGATGAAGAAGACAAAGAAGTTGAAAACA
AGGGAGGCCTTTTCTCCCGATTCACTAATACACTGAAGACATTCACTGGAAACAAAGAGC
TTACTGAAGAAGACCTCGACCCTATCATGGAAGAGTTCAGTAATGGACTCATGGAGAAGA
ATGTTGCTCAAGACATTGCTGTATCCTTATGTGAGAGCATCAAGAAGTCTTTAATGAAGA
CCAAGACAGAGTCTTTCACAACTGTGAAAACAACTGTTAAGAATGCCTTGATCGAATCCC
TGAAGAAAATTCTAACCCCAAAGAGGAAAATTGATGTATTGAAGGATGCCCTAGCAGCTA
AGAAGAGAGGAGAACCATATAAGATCGTTTTCATAGGAGTAAATGGAGTTGGAAAATCAA
CCACTCTCTCAAAGGTCGGATACTTCTTGCAGAAAAAGGGAGGTCTCAATCTTCTCCTTG
CAGCTTGTGATAACTTCAGAGCTGGAGCTGTAGAACAACTTAAGGTTCATGCTAGAAACC
TTCAAGTTCCTATCCATGATAAAGGATATAAGGGAGATCCTGCATTCATTGCTCAGGAAG
CGATTACTAAGGCAAAGAAGGCTGGTCATGATGTAGTACTCATTGATACTGCTGGAAGAA
TGCAGGACAACGAGCCCTTGATGAGAGCCTTAGCCAAACTTGTCCACGTAAATAAGCCAG
ACTTAGTTCTGTTCGTGGGAGAAGCACTAGTAGGAAATGATGCTACAGACCAGTTGACAA
AGTTCAATCAAGCTTTGATCGACTACTCCTACCAAGGGAGTGACCCCAGAACAATCGATG
GAATTATTCTATCCAAATGTGATACTGTCGATGACAAGATTGGGGCTTCCATCTCAATGG
TTTACAGTACTGGAAAACCCATTGTCTTTATGGGAATTGGGGAGAAGTACAAGAACCTAA
AGAAGATGAATATCAACACTGTGATTAACGCATTGCTTTCTTAGGCTAGAGTTACCAGCT
GTTTATTGATCCAATATTTACCAGAAAAAAAAAAAAAAAAAAAAA
> minu_c15228_g1_i1
------------------AGATGTTCGACTACTTTTGTATATTCACAACCAGCGGAGTTG
TCTTGTGGTACAAAGCTTTCGTTGAGATGAAATTTGATCTTATCAATCAGCTGATCAAAG
ACATCATGATTGAAGAAAAAACTGCCAAGAATCAATTTACCTACAGAGGCAGTATTATAA
AATGGAAGGTAGCCAACGAGCTGAATCTGATATTCACTGTTGTCTATAAGGAAGTGCTTC
ATCTCTCATATGTTGATGATCTCTTAGACCTTATCCAGAATGAGTTCACTAAGAAGATTG
TGCCAACTCTTGATTTAGACTCAGGTATTTATCAAACTCTTCCTACTCACTTCGACAAAA
ACTTCAAGCAAATCCAAATGAAATGGGAGGCTAAAACTCAAGAAAAGAAGAGTCCAAGAA
AGATGAAGACATTCAATGAATCTAAAAAGAAAAAGAAGGGTACTAAGTTATTAGAAGATA
CTCCAAATTCAGATAATGATGAAGAAATCACAGAGACTAAAGATGAATCTCAAATGACTA
AAACTGAATTAGCCAGAAAAAGAATGGAAGAAAGATTTAGTAAGAAGAAGACAAAGAAGG
GACCAAAGACACCTAAGAATACTGACACTAAATCTAAGGGTAAAGAAGGTAGAAGTTGGG
GATATAAAGATTCAATTACTCAAGATGATTTATCCAGAATCGATAGATCTAAAAAAGTTG
ACGAAGATGATGAAGAAGAGAAGGAACCTCAAGGTGCTTCAAAATATTTGGATGAAGATG
ATGATGAAAACATGGATGAGTACTGGACATCAGATGAGGAGGATAAAGAAATAGAAAATA
AAGGAGGGCTTTTCTCTAGATTTACAAATACTCTTAAGACATTCACCGGAAATAAAGAGC
TCACTGAAGAAGACCTTGATCCAATTATGGAAGAGTTTAGTAATGGTCTCATGGAGAAGA
ATGTAGCTCAGGATATTGCTGTCTCTCTTTGCGAGAGTATTAAAAAGTCACTGATGAAGA
CTAAGACTGAATCATTCACTACTGTAAAAACAACTGTTAAGAATGCTCTGATAGAATCCC
TCAAGAAAATTCTGACTCCAAAGAGAAAAATTGATGTTCTCAAAGATGCTCTAGCTGCCA
AGAAGAGAGGAGAGCCATACAAGATTGTATTCATTGGAGTAAACGGAGTTGGTAAATCAA
CCACTCTTTCAAAGGTTGGATACTTCCTTCAAAAGAAAGGTGGACTCAACCTTCTCCTTG
CAGCCTGTGATAACTTCAGAGCAGGAGCTGTCGAACAATTGAAGGTTCATGCTAGAAACC
TCCAATCTCCAATCCATGATAAGGGATATAAAGGAGATCCAGCTTTCATCGCTCAAGAAG
CTATTGCCAAAGCCAAGAAGATGGGAAATGATGTTGTCCTGATAGATACTGCAGGAAGAA
TGCAAGATAATGAACCATTAATGAGAGCTTTGGCTAAGCTTGTTCATGTCAACAAGCCAG
ACCTTGTGCTTTTTGTTGGAGAAGCTTTGGTAGGAAATGATGCCACAGATCAACTTACCA
AATTCAATCAAGCTTTGGTCGACTATTCATACCAAGGAAGCGATCCAAGAACTATTGATG
GAATCATTCTTTCCAAGTGTGATACTGTCGATGATAAAATTGGAGCTTCCATTTCAATGG
TTTACAGTACAGGAAAACCAATTGTTTTCATGGGAATTGGTGAGAAGTACAAGAACCTCA
AGAAGATGAACATTAATACAGTTATCAACTCTATTCTCTCATAGG-GAAAGTTTACAGCT
GTTTATTCAT-CAATATTCACCAAAAAAAA---------------
