# Supplementary material for: Nontriplet feature of genetic code in Euplotes ciliates is a result of neutral evolution
Source: Proc Natl Acad Sci U S A. 2023 May 22;120(22):e2221683120. doi: 10.1073/pnas.2221683120 (PMC10235951; doi:10.1073/pnas.2221683120)
Supplement: Supplementary file 5 — Dataset S04 (GZ) [file pnas.2221683120.sd04.gz › ./nuc_alignments/cras_c17215_g1_i1+cras_comp8286_c0_seq1+.fasta]

> cras_c17215_g1_i1+cras_comp8286_c0_seq1+
AAAAAAAAAAAAAAAATTTTAAATAAAATAAAGGGACAATGGACTCTGAACATAACTTTG
CTTCAACTGTTGGAGGTGGCTCCTCATCCAGTTTGAAGTCCAAAATCTTGCAACTAGAGA
ACCACATGGGCAACATCATCGAGGAAATTAACCTTCAGAAGAGGGAAGTCCAAATGCTAA
GATCTGAGAAAGAAACTTTAGAAGAAGTTTTAACGAGAAAAGCTGAGGATATGAAGAAAG
CTCTTGAAGAAGAATGCGGTAGGGTAGATTCTGACATGAGACAATCTTTCAAGGGTCAAA
AGGCTCTTAATAACAAGCTCCAGCAGCAAGCCACACTTCTTAAGCAGGAGAAAACTAATT
TGCAGCAAAATTTACTAGCTCTACAGAGACGTATCGGAGAACTGGAATTGCAGGTCGGCT
CTACAGGAGAATAAAGTATTAACGAATA--TTAAGCTAGCAATATGAAAAAAAAAAAAAA
AA
> minu_c10913_g1_i1
-------------------------AAATAAAGGAAGGATGGATTCTGAACATCA---TG
CCACCACAGCCGGAGGG---TCTTCCTCTAGCTTGAAGTCAAAATTGTTGCAGTTGGAGA
ACCACATGAGCAGTATTATTGAGGAAATTAACCTCCAGAAGAGAGAAGTCCAGATGTTGA
GATCTGAAAAAGAGACCTTAGAAGAAGTTTTAACGAGGAAAGCAGATGACATGAAGAAAG
CTCTTGAGGAAGAGTGTGGAAGAGTAGACTCCGATATGAGACAATCCTTTAAAGGACAGA
AAGCGTTGAATAATAAACTCCAACAGCAAGCTACTCTTCTTAAGCAGGAGAAAACCAACT
TGCAGCAAAATTTACTTGCTTTACAGAGACGTATTGGGGAATTGGAACTGCAAGTAGGAT
CAACTGGGGAATAAATTATTAACGAATATTTTAAGC-AACAATAAGAAAAAAAAG-----
--
