# Supplementary material for: Nontriplet feature of genetic code in Euplotes ciliates is a result of neutral evolution
Source: Proc Natl Acad Sci U S A. 2023 May 22;120(22):e2221683120. doi: 10.1073/pnas.2221683120 (PMC10235951; doi:10.1073/pnas.2221683120)
Supplement: Supplementary file 5 — Dataset S04 (GZ) [file pnas.2221683120.sd04.gz › ./nuc_alignments/cras_c4181_g1_i1++.fasta]

> cras_c4181_g1_i1++
ATTTTTTTTTAAAAAAATCTTATTTATGGAAGCAACAAATCTTGAAAATTATAGAGCAAG
GACTACTAAGGAAGGAGCAGATGTGGATGGATTCGGGTCTAACTTTGCAGCAGTATGTGG
GCTCCAATGGGGAGATGAAGGAAAAGGAAAGTTAGTCGACATCCTAGCCGAGAACTATGA
TATTTGTGCAAGGTTCAACGGAGGAAATAATGCAGGTCACACTGTTAAGGTTGGAGGGGT
TAAATATGCATTCCACCTACTTCCATCAGGAATTCTCTATGATTCCTGTGTGAATATTCT
TGGAAACGGAGTAGTAGTTGATGTTTGTGGACTCTTTGAAGAGATCAAGCAGATTGAAAC
CAACAATATTGACTACTCTGGAAGACTTTTCCTCTCTTCTAGAGCACATCTTGTTACTAA
GATGCACAGACTAGCCGACCAACAATCTGATGCTAAGAAGGGAGACAAGAAAATTGGAAC
TACAGGAAAGGGAATTGGTCCTGCCTATGCAACCAGAGCTTTGAGAATTGGACTCAGACT
TGGAGACTTCCTCGATTGGGATCTCTTCGCCAAGAAATACGACACTTTTATTGAAAGAGC
AAGCGAATTCTTTGGAATTGAGGATTATGATAAAGAAGAAGAACTTGAGCTTCTCAAGAA
ACATAGAGATACTCTTGTAGAGAACAAGATGATCATCAACACTGAAAGCTATCTTCACAA
AGCTCTAGGAGATGGAAAGAAGATCATGGCTGAGGGAGCTAATGCTCTGATGCTTGATAT
TGATTTTGGAACTTACCCATTTGTCACCTCCTCCAACCCCTCAATTGGATCAATTTGTAC
TGGGTTAGGTGTCCCTCCTCAAGCAATTGAAACTACTGTTGGAGTAGTGAAAGCATTCAC
TACAAGAGTAGGAGAGGGATACTTCCCGACCTATCTCGAAGATGAGGTAGGTGTACATCT
CCAAAAGGTCGGTAAAGAGTTTGGAACTACAACTGGAAGACCAAGAAGATGCGGATGGCT
TGACTTGAATGTTGTTCAATATGCTACTCTTATCAATGGATGCTCTTCTATAAACCTTAC
TAAACTTGATGTTTTATCAGGACTCAAGGAGATCAAGGTCTGAGTTGGCTATAAAATGGG
AGATATTGTTCTGACTGGAGAAGTTCCTCCAAACATTGAAGATTTTGAAAATTGTGAAGC
CATTTACGAAACTCTACCAGGATTTGAAGAAGATATTAGTGAGGTGAAGAAGTTTGAAGA
CCTTCCAGAAGCTGCTCAAGAATATGTAAGGTTCGTAGAGAAGTTCCTCAACATTCCAAT
CACCTGGATTGGAGTTGGAGCAGGAAGAGATGATATCATCAGGAAGAAAGGGTTCGTCTA
ATTAAAG--ATCTTAACACTTTCAGTTAAAAAAAAAAAAAAAA
> minu_c33882_g1_i1
CTTATTT---------------TCTATGGAAACAACAAATCTTGAAAAATATAGAGAAAG
AACCTCTAAAACTGGAGCAGATATTGATGGGTTCGCATCCAACTTTGCAACTGTATTGGG
ACTTCAATGGGGAGATGAGGGCAAAGGAAAACTCGTAGATATTCTTGCTAAGAACTATGA
TATCTGTGCAAGATTCAATGGAGGAAACAACGCAGGACATACTGTCAAAGTTGGAGATGT
TAAATATGCATTCCACCTCCTCCCATCAGGTATTCTGTATGAGACCTGTATTAATATTCT
TGGAAACGGAGTAGTAGTAGATATTTGTGGGTTATTTGAAGAGATAAAACAGCTTGAAGC
AAATAATATTGACTATAAGGGAAGATTATTCCTCTCTTCAAGAGCTCATCTGGTTACTAA
AATGCATAGGATTGCTGACCAACAATCTGATTCAAAGAAGGGTGATCAAAAGATTGGAAC
TACAGGTAAAGGTATTGGAACTACCTACGCCACCAGAGCTCTCAGAATTGGCCTCAGACT
AGGAGATCTCCTTGATTGGGAGCTTTTCACTAAGAAATACGATACTTTCATTGAGAGAGC
TGGAGAATTTTTCGGTATTGAGGATTATGATAAAGAAGAAGAGTTGGAGATCCTTAAAAA
ACATAGAGATACTCTTGTAGAAAACAATATGATTATTAACACCGAAAGTTATATGCACAA
GGCTTTAGGAGACGGCAAGAAAATTATGGCTGAGGGTGCCAATGCTTTGATGCTTGATAT
TGATTTCGGAACCTACCCAATGGTTACCTCCTCTCATCCAGCAATCGGATCTATTTGTAC
AGGATTGGGTGTTCCTCCTCAAGCAGTTGAAACTTCAGTTGGAGTAGTAAAGGCTTTCAC
TACAAGAATTGGAGAGGGGTACTTCCCATCCTATCTCGATAACGAGATTGGTGAGCACTT
CCAGAAGGTTGGTATGGAGTTCGGTACCACCACTGGAAGACCAAGAAGATGCGGATGGCT
TGACCTCAACGTTATTCAATATGCCACTCTCATCAATGGATGTTCCTCAATCAATTTGAC
GAAATTAGATATTTTCACTGGGCTTAAAGAGATCAAGGTCTGTGTCGCCTACAAGATGGG
AGAAGAGACCTTATCAGGAGAGATCCCACCAAACTATGAAGATTTTGAAAAGTGTGAAGC
AGTATACGAAACTCTTCCTGGATTTGACGAGGATATTAGCCAATGTAAGACATTTGAAGA
GCTCCCAGAAGCTGCCAAGGATTATGTTAGATTCATTGAAAAGCATCTGAACATCCCAAT
CACCTGGATTGGTGTTGGAGCAGGCAGAGAGGATATAATTAGAAAGGCTGGCTTTATATA
AATTAAGGAATCTAAACTTATTCAAT----------AAAAAAA
