# Supplementary material for: Nontriplet feature of genetic code in Euplotes ciliates is a result of neutral evolution
Source: Proc Natl Acad Sci U S A. 2023 May 22;120(22):e2221683120. doi: 10.1073/pnas.2221683120 (PMC10235951; doi:10.1073/pnas.2221683120)
Supplement: Supplementary file 5 — Dataset S04 (GZ) [file pnas.2221683120.sd04.gz › ./nuc_alignments/cras_c9307_g1_i1++.fasta]

> cras_c9307_g1_i1++
AAAAAAAAAAAAAATTATTTTTATAAAATTTAAACTTAGAAGAAATAAAATACAATGGCT
TGCCAACTAGAGACCATTGAGTTCATGAAGGATAAACTCAAGGAAGAAAAGAAAGCTGGA
ACAGTGACACTTGACTTCTACACGCTGATGAAAGAAATCTTTAATAGGATTATGCTATAC
CACCAACATGATTCTTTTGATAGATTGGAGGAGATCTCACAATTAATTAAGAAGACTCAT
TTGAAAATTAAGGATCCTCTGAAGGATAAAGATGCTAACAAGAACACTCCAATTATGAAA
AGTAAAATTATTGCCAGCTATATCTGAGAACTCAAGAGATTGATCAAAGAATCTGTCCTC
CTTGCTGAAGAAGACATGGGATTAGTAGAAAAAGAAATTAAATGAGTCATTGATGATTTC
CCTTCCACTATGAAAATGTTTGAATGGGCAGGAATTTCATTCGGACAATCAGAAAGTTTC
AGAATTTATAAAGCTATGAAAAGACTTGCTAAAGTAAGTGGAGCTACTCAACTCAGATTC
TGGGGGAAATACCTTGGTAGACAGAGAGACTATTTTGTAATTGAAGGAAAACTTCCTTAT
TCTGAGGAAAGTAAAGCTGCTAATGGGGCTGAAGATCGTGGAAAAGGAGTAAATACATGT
GTCTACTGGGTGACAGATAATCTTCTCGGTGATTGGATTCAGCTACCAGATTCTGAGCCC
CAATACATCATAGCAGCGAGGAATATAAAATATATTGTCACTGGAAATCTCAACGCAGAT
TTGAATACCAATCCTGCATTTCCTGGAAAAGAGAGGCATTTCTTGAGAGCACAGATTGCT
CGTATATCGCACACCACCTCCATTATTCCAAAGGACTATATGCAACCTCATGAGGAAAAT
GATAGGGAGGTAGTGCTAAACGAAGAATTCTCTGCTCCAAGTGCAACTGATCTCAATAGT
ACTGAGAATTGGGTCCACCAGTTCCAGAATATCCTACTTGCTGGAAGAGCTGAGCACACT
CCCCCAAATGTTGGAGAAGATGAACTTGAAGAAGCTATGGGAGAGCTAGAAAACAAGGAC
CCTTTTATTGAGAGATTAAAGCCAGTCAATGAAGACCTCAAAGTTTATAAGGACATTGAA
GGAGCCTGGAGCACCAGACTAGTGGGAAATATTCAACAATATCAAGCTGAAGAAGAAGGA
ACTACCAGCTATGTCTGTTGAGAAGTAAAGTCTCTCAGATGGAAAGGAGCTACAACAATT
ACCCAAAATGGTAGATGGGCTAGTCTCTATATTGGCTATGGTATCAAGACTGGAGATGTA
TGCTTCAAGCCAACTTCTCCTGAGGAGATAATGAATGACCCTGAAGAAGCAGTTGAGCAA
CCAGAGCCAACTCCTTTGGAAGCTCCACCACAACCAGAGCAGCCTGCAAATGAAGGGGAA
GGAAAGCCAGAGGCAGAAGGAGATCAAGAAAATGCTGAATAAATATTTTAAATTCGCAAA
TTT--------A
> minu_c20737_g1_i1
------------------------------------------AAATAAAAT--AATGGCT
TGCCAACTAGAAACTATTGAGTTCATGAAGGACTGACTCAAGAGCGATAAAAAGGCTGGA
AAGGTCACTCTTGACTTCTACACTCTAATGAAGGAAATCTTTAATAGAATTATGCTCTAT
CATCAGAATGACTCTTTCGAGAGATTAGAGGAGATCTCACAGTTAATTAAAAAGACTCAT
TTGAAAATTAAGGACCCACTCAAAGAAACTGATGCGAGTAAGCATAAGCCAATCCTCAAG
AGTGAGATCGTTGATAGGTACATCCATGAACTTAGGAGACTTATCAAAGAATCCGTCCTC
CTCGCAGAAGAGGATGAAGGCTTTGTAGAAAAAGAAATAAAATGAGTAATTGATGACTTC
CCCTCAACTATGAAAATGTTTGAATGGACAGGAATTTCCTTCGGTGAAGCAGAAAGTTTC
AGAATTTATAAAGCTATGAAGAGACTTGCCAAAATCTCTGGAGCTACTCATCTCAGATTC
TGGGGAAAGTACCAAGGCAGGCAAAGAGATTACTTCGTCATTGAGGGAAAACTTCCTTAT
TCAGAAGAATGTAAAACTGCTAACGGAGCTGAAGAAAGAGGTAAGGGAATTAACTCCCAC
GTATACTGGGTCACAGATGATCTCCTGAACGATTGGATCCAGCTTCCAGACTCTGAACCA
CAATATATCCTAGCAGCTAGAAATATTAAATATGTTGTTACTGGAAACCTCAATGCAGAT
TTGAACACAAACCCGAAATTCCCAGGAAAGGAGAGACATTTCCTGAGAGCTCAAATCGCA
CGTATATCTCATACTACTTCTATTGTGCCAAAGGAGTTCCTCCAGCCACATGAGGAGAAT
GATAGAGAGGTAGTTCCGAATGAGGAATTCGCCGCTCCTAGCGCTACTGACCTCAACAGC
ACTGAGAACTGGTCTCATGAGTACCAGAATGTCCTCCTTGCTGGAAGAGCTGAGCACATC
GCTCCAGATGTCCCAGAGGAGGAGCTCGAGGAAGCAGTCGGTGCCCTTGAAGAAAAGGAT
CCCTTCATTGAAAGGCTAAAGCCTATCAATGAGGATACTAAAGTCTATAAGGACATTGAA
GGAGCATGGAGCACCAGACTTGTCGGCAACACCCAACAATATCAGGGTGATGAAGACGGA
ACTGTCTCCTATGTCTGCTGAGAGGTGAAGTCTCTTAGATGGAAAGGAGCCACCACTGTT
TCTCAGAATGGAAAATGGGCTAGTCTCTACATTGGTTATGGAGTCAAGACGGGAGATGTG
TGCTTCCAGCCCACAGTTCCCCAGGAAATCATTGGTGACCCAGAAGAAGCTAATGAGCAA
TCTGAGCCAACTCCTTTGGAGGCTCCTCCAGCCCCAGAAGAGCCTGCTAAGGAAGGCGAG
GGAGAAAAAGAAGGAGAAGGAGATCAAGAAAATGCTGAATAAATATTTTAAATTTCTAAA
TTTCAAAAAAAA
