# Supplementary material for: Nontriplet feature of genetic code in Euplotes ciliates is a result of neutral evolution
Source: Proc Natl Acad Sci U S A. 2023 May 22;120(22):e2221683120. doi: 10.1073/pnas.2221683120 (PMC10235951; doi:10.1073/pnas.2221683120)
Supplement: Supplementary file 5 — Dataset S04 (GZ) [file pnas.2221683120.sd04.gz › ./nuc_alignments/eury_eury_c10234_g1_i1.fasta]

> minu_c23491_g1_i1
CGCTACCATAGAAATAAAATAAT---------------------------AAAATGGCCT
TCTACGGAGTCAGTCTCGACGTGAAAGTAAAGGAACTGCTTTTGCAAACTAAGATGCACA
TCCAAAATAAGCCTGGGAGAGGAATCAGGTACTTAAAGCATATCTTCAAGAGATACGACG
AGAACGGAAACAAGCAGCTGGATGAAACTGAGTTTGAAGAATGCCTCAGTGCCTTTGGAC
TCTTCTTCAAGAGAGTTGAACTCCAAGCTCTTTTCAAATATTATGATGTCGATGGTAGCG
GTCAAATCAGCGTAGATGAATTTTTGAGGGGACTCAGAGACCCACTTACTGAGAGGAGAG
AAGCCATGGTATGGAAAGCTTTCGCTCTTATGGACAGAGATGGTTCAGGCCAAATCACCG
CCAAGGATATTGGTCATTTATACGATGTCTCTCAACATAGAGAATTTATTGAGGGAACTA
AGACTAAGGCTGACATCCTTGATGACTTCCTCAACGGCTTCGATGGCGTCAAAGGAAACG
ACGACGGGGTGGTCAGCAAAGAAGAGTGGCATGAGTACTACACCGACCTGAGTGTCTCCA
TCCCCAGTGATGACTACTTCGTCCAGATGTTGGAGTCCACTTGGAACATTTGTGAAGATG
AAGATGACCAGACATATCATGACAAAATAGGACAATATGTTTCATATGTGCATTCTCAAC
TCACAAACCTCACAGGTGGATCCAATGATGAAGGTCTCATTAGAAAAATCTATGATGATT
TTGATTTAAACCAAAATGGTATGATCACCATTGATGAATTCGCAAACATGGTTGCCAAGC
TTGAGATCTCCGTTGAGAGAAAGTACTTGAGAGGTATTTTCAGAGAAATCGACCTTGATA
AGTCAGGAGCTATTGAGTTCGAAGAATTCTATAATTTTGCTACTAA---GTAGAGG-AAA
TATTGATAAAGGATACTGAAGTTAAAGAATAAATTCTTTGCTCAATTATAGTAAAAAAAA
A
> harp_c37100_g1_i1
---CTTGGCGGGGGATAAATAATTCTTT---------------------AGATATGGCCT
TCTACGGAGTAGGTTGCGAAGTGAAAGTCAAAGAACTGCTTCTGCAGATCAAGATGAACA
TCCAGAACAAGCCCGGCAGGGGCATCAGGTACCTCAAGGTCATCTTCAAGAGACACGACG
CCAACGGCAACGGCAAGCTCGACCCCCAGGAGTTCGAAGAGTGCCTCAACGCTTTTGGGT
TGTTCTTCAAGAAAGTCGAGCTCCAGGCGCTCATCAAGTACTACGATGTCGACGACGATG
GACAGATCAACCTGGAGGAGTTCCTGCGCGGCCTCCGCGACCAGCTCACCGAGAGACGCG
AGAACATGGTCTGGAGGGCCTTCGCCCTGATGGACCGCGACGGATCCGGCAAGATCGAGG
CCTCCGACGTCTACCAGCTGTACGACGTGTCGCAGCACAGAGAGTTCATCGAGGGCAGCA
AGACCAAAGACGAGATCCTGGCCGACTTCCTGAACAGTTTCGACGGCGTCAAGGGCAACA
ACGACGGCATCATCACGAAGGAAGAGTGGTTCGAGTACTACACGGACCTGAGCGTGTCCG
TGCCCAGCGACGACTACTTCGTGCAGATGATGGAGAGCACCTGGAACATCTGAGAAGACG
AGGACGACGACACCTACCAGTCCAAGATCGGCCAGTACCTCGGCTACGTGCAGTCGCAGC
TGCAGAACCTGACCGGAGGAAGCAAAGACGGCAACCTCGTGAGGAAGGTCTTCGACGACT
TCGACCTCAACCAAAACGACATGATCACGATCGACGAGTTCGCGAACATGGTCGCCAAGC
TCGAGATCTCGATCGAGAGAAAGTACCTCAGAGGCATCATGAGAGGCATCGACGCCAACA
AGTCTGGCGCCATCGAGTTTGACGAGTTCTACGCCTTTGCCACCGGAGCGTAAAAG----
----------------CATTGATAGATACTAAGTATTCTATTCAATTCTAGAAAAAAA--
-
> octo_c21960_g1_i1
---------TTTAGTTAAATAATTTCTAGAATATATATAAAAATAAAATAGACATGGCAT
TTTACGGAGTCGGAATGGAAGTAAAAGTCAAAGAGCTTCTTCTTCAAATCAAGATGCAGA
TCCAAAACAAACCAGGAAGAGGAATCAGATACTTGAAAGTCATTTTCAAAAGATATGACG
TGAACGGAAACAAGAAGTTAGATCCTCAGGAGTTCGAAGAATGCTTGAACGCATTTGGAT
TGTTCTTCAAGAAGGTGGAGTTGCAGGCACTGATAAAATACTATGATGTTGATGGAGATG
GACAAATAAGCCTAGAGGAGTTCCTCCGAGGACTGCGTGACCAACTAACAGAGAGAAGAG
AAAACATGGTTTGGAGAGCCTTCTCACTCATGGACAGGGACGGATCTGGAAAGATTGAAG
CCGCCGACGTCTACCAATTGTACGATGTTTCTCAGCACAGAGAGTTCATTGAGGGTACAA
AGACAAAAGATGAAATTTTGGCTGATTTCCTAAACAGTTTTGATGGAGTGAAAGGAAACA
ATGATGGAACTATCTCTAAAGAAGAATGGTACGAGTACTACACAGATCTAAGCGTCTCAG
TTCCAAGTGATGATTACTTTGTCCAGATGATGGAGAGTGTTTGGAACATTGCTGAAGATG
AAGATGATTCAAGCTACAAAGCTAAAATCGATCAATACACTGACTACGTTTACTCTCAAC
TCCAGAATCTTACTAGCGGTTCAAAAGATCAAAACTTCATTAGAAAGATTTTTGATGACT
TTGATCTAAACCAAAATGAAATCATTACTATTGATGAGTTTGCAAACATGGTTGCAAAAT
TAGAGATTTCAGTGGAAAGAAAGTACCTAAGAGGAATTTTCAGAAACATTGATTTAGACA
AATCAGGAGCCATCGAGTTTAGTGAATTTTATGATTTTGTTACTAA---ATAAAACCAAA
CAGAAGATGATTTAAAGATTCATATAAGACA-------TACTCAATATTAAAAAAAAA--
-
> eury_eury_c10234_g1_i1
-------TTATAACTTAAATAAATTTTTATTTTT---------GCAACATAAAATGGCCT
TCTACGGAGTCGGATGCGAAGTTAAAGTAAAGGAACTGCTCTTGCAAATCAAGATGCAAA
TCCAAAACAAACCAGGCAGAGGAATCAGATACCTCAGAGTGATCTTCAAGAGATACGACG
ACAATGGCAACGGCAAGTTAGACCCCGCTGAATTCGAAGAATGCCTCAACGCTTTCGGTC
TGTTCTTCAAGAAAGTAGAATTGCAAGCACTTGTGAAGTACTACGATGTGGATGGAGATG
GCCAGATCAGTCTGGACGAGTTCATGCGCGGACTCAGAGACCCACTCACCGAGAGAAGAG
AAGCTATGGTCTGGAGAGCCTTCGAACTCATGGACCGTGATGGTTCTGGACAGATTGAGG
GAGCTGATATTTGCAGTCTCTATGATGTCTCCCAACACAGAGAGTTCATTGAGGGCACCA
AGACTAAGGATGAGATCCTATCTGACTTCCTCAACAGTTTCGACGGTTGCAGAGGAAACA
ACGACGGAGTTGTATCTAAGGATGAGTGGTTTGAATACTACACTGACTTGAGCGTATCCA
TCCCAAGTGACGACTACTTCGTACAGATGATGGAGAGCACCTGGAACATGTGTGAGGACG
AAGATAACCAGACCTACCACAACAAGATCAACCAGTATGTGCAATACGTACATTCTCAAC
TCCAAAACTTGACTGGTGGCTCAACCGATGAAGGTTTGATCAGGAAAATCTTCGACGACT
TTGACTTGAACCAGAACGAAATGATCACTATTGACGAGTTCGCAAACATGGTTGCCAAGC
TTGAGATCTCAGTAGAGAGAAAGTACTTGAGAGGAATCTTCAGAGAGATCGACACCAATA
AATCAGGAGCTATTGAGTTCGAAGAGTTCCACGCCTTCGCCTCAAA---ATAAGAA----
------------TTGAAAGTTTTGGTGAATA-------TAGTTGATTCAATAAAAAAAA-
-
> foca_c267_g1_i1
------------------ATAA-------------------------------ATGGCTT
TCTACGGAGTTGGGTGTGAAGTAAAGGTAAAGGAACTGCTTTTGCAAATCAAAATGCAGA
TCCAAAATAAACCTGGAAGAGGAATTAGATACTTGAGAGTAATCTTTAAGAGATACGATG
ATAATGGAAATAATAAGTTGGACCCAACTGAGTTCGAAGAATGTTTGAATGCTTTTGGAT
TGTTTTTCAAGAAAGTTGAGCTTCAAGCTTTGATGAAATACTATGATGTTGATGGAGATG
GTCAGATCAATCTTGAAGAGTTCCTAAGAGGACTTAGAGACCAGCTAACTGAGAGAAGAG
AGCAAATGGTTTGGAGAGCTTTTTCACTTATGGATAGAGATGGTTCAGGCACTATTGAAG
CTAAGGATGTATCCCATTTGTATGATGTTTCTCAACACAGAGAATTCATTGAAGGAACTA
AGACCAAGAATGAAATTTTAGCTGATTTCTTGAATAGTTTCGATGGAGTTACAGGAGACA
ACGATGGAATCATCACCAAGGAGGAATGGCATGAGTACTACACTGACTTGAGCGTCTCCA
TTCCAAGCGATGACTACTTCGTCCAGATGATGGAGTCTACCTGGAACATCTGTGAAGATG
AAGATGACCAAGCTTACCACAGCAAGATTTCCCAATATGTCACTTTTGTTCACGATCAGC
TCGTCAACTTGACAGGCGGTTCGACTGATGAAGGCCTCATCAGGAAGATCTATGATGACT
TTGATTTAAACCAAAACGGAATGATCACTATTGATGAGTTTGCCAACATGGTTGCTAAAC
TAGAAATTGCAGTAGAGAGAAAGTATCTCAGAGGAATCTTCAGAGATATTGATTTAGATA
AATCTGGAGCCATTGAGTTCGAAGAGTTCTACGTATTCACCACAAA---GCCATAG-GAG
AAGTTAGCAATTTCGTAATAAATATGGAATC-------T--TCAATAAAAAAAAAAAA--
-
> rari_c9906_g1_i1
--------ATTTTATAAAATAAATTATTTTATTT---------AAGAGTAGATATGGCCT
TCTACGGAGTTGGATGCGAAGTGAAAGTTAAGGAACTGCTTCTGCAAATCAAGATGCAGA
TCCAAAACAAACCAGGCAGAGGAATCAGATACCTCAAAGTTATCTTCAAGAGGTACGACG
AGAACGGAAACAAAAAGTTAGACCCAACTGAGTTCGAAGAATGCTTGAATGCTTTCGGTC
TCTTCTTTAAAAAGGTTGAGCTGCAAGCCCTTATCAAGTACTACGATGTGGACGGAGACG
GCCAGATCAGTTTGGATGAGTTCCTGCGTGGTCTAAGAGATCCGCTAACTGAGAGAAGGG
AAGCCATGGTGTGGAGAGCTTTTGCACTTATGGACAGAGATGGCTCAGGACAGATCGAAG
CAAAGGACGTCGCTCACTTATATGATGTTTCTCAACACAGAGAGTTCATTGAGGGTACTA
AAACCAAGGACGAGATCATGGCTGATTTCCTGAACAGCTTCGATGGAGTCAAGGGAAACA
ACGACGGCATCATCACCAAGGACGAGTGGTATGAGTACTACACTGACCTCTCTGTTTCCA
TTCCAAGCGACGACTACTTCGTTCAAATGATGGAATCGACCTGGAACATCTGTGAGGATG
AGGACGATAGTGAGTACCACAACAAAATCAGCCAATACGTGCAGTTCGTTCACGACCAGC
TCCAAAATCTCACCAGCGGTTCCACTGACGAGAACTTGATTAGGAAGATCTATGACGATT
TCGATTTGAACCAAAATGGCATGATTACCATCGACGAGTTCGCCAACATGGTCGCCAAAC
TTGAGATAGCAGTTGAGAGAAAGTATCTGAGAGGAATCTTCAGAGAAATCGACTTGGACA
AGTCAGGAGCCATCGAGTTCGAGGAGTTCTACAACTTTGCAACCAA---GTAATAA----
--------------ACCATTGTCAGAGGAT-----------TTAA---------------
-
> raik_c12430_g1_i1
------GATCCTAATAAAATTAATTTTT---TATTTGTGAAAGATAAAACAATATGGCCT
TTTACGGAGTTGGTTGCGAAGTTAAAGTTAAGGAATTGCTCTTGCAAATCAAAATGCAGA
TCCAAAACAAACCAGGAAGAGGAATCAGATATTTGAAAGTCATTTTCAAGAGATACGATG
AAAACGGAAATGGAAGACTAGACCAAACCGAGTTTGAGGAATGCCTCTCTGCTTTCGGAT
TGTTTTTCAAGAAAGTTGAGTTGCAAGCATTGATGAAATACTACGACGTCGACGGTGATG
GCCAGATCAACCTCGAAGAGTTCCTCAGAGGCCTCAGAGACCCACTCACCGAGAGGAGAG
AAGCCATGGTGTGGAGAGCCTTCGCACTCATGGACAGAGACGGTTCAGGCCAGATTGAGG
CCAAAGACGTAGCCCACTTGTACGATGTCTCACAGCACAGAGAGTTCATTGAGGGCACCA
AGACCAAGGACGAGATCCTCGCCGACTTCTTAAACTCATTCGATGGTGTTAAAGGTAACA
ACGACGGTGTTATCTCCAAAGAAGAATGGTATGAGTACTACACTGATCTCAGTGTTTCAG
TACCAAGTGACGACTACTTCGTTCAAATGATGGAAAGTACTTGGAACATTTGTGAAGATG
AAGATGATAATGAATATCATGAGAAAATCAACCACTATGTCAGCTATGTCCACTCACAAC
TCCAAAACTTGACTAGTGGATCAAATGACGAAGGACTTCTAAGAAAGATCTATGACGATT
TCGACTTGAACCAAAACGGTATGATCACTATTGATGAGTTCGCCAACATGGTTGCCAAAT
TAGAGGTTGCAGTTGAGAGAAAATACTTGAGAGGTATTTTCAGAGAAATCGATTTGGACA
AATCAGGAGCCATTGAGTTCAATGAGTTCTACAACTTTGCTACCAA---GTAAAAATAGA
GAGATATGAGGTATGACATAATTCTAAAA------------TCAATTTGAATA-------
-
