# Supplementary material for: Nontriplet feature of genetic code in Euplotes ciliates is a result of neutral evolution
Source: Proc Natl Acad Sci U S A. 2023 May 22;120(22):e2221683120. doi: 10.1073/pnas.2221683120 (PMC10235951; doi:10.1073/pnas.2221683120)
Supplement: Supplementary file 5 — Dataset S04 (GZ) [file pnas.2221683120.sd04.gz › ./nuc_alignments/harp_c47303_g1_i1.fasta]

> rari_c14584_g1_i1
TAAAAGATGAGTACTTCTTTGGAAGACAAGATCAGGCAATTGGAAGATACGGCCCAGAAA
CTCAAGGCAGACTCTAATAATTTGGAAGCTTTGAGAAAGTTCGAGGAGATCCTTGATCTT
AAGTACAGGAAGTTTGGGGATGGGTCCCAGGAAGTCAGGAATACCAAGTGTGAAATCGCA
ATTCTCTGAAATATTTTGTCAATGGACAGTCTTCAAAATAACGATTTTGACCTGACTAAA
AAGTTATTGAAGAAAGCTGAGAAGCTCGCTGAAAAAGATTACCGCGTGCTCGCTTGCACC
TATAATAACTACGGATGTTTATTCAGAAAAACTAAGAAATTAAGAAGCGCCTTGACTTTC
CTGTTAAAAGCTCTAGAAATTGAATACAAGCAGTTGAATGAAAGTGATTCAGCAGTAGAT
GACCAGTTAGTAACTTCAAACCCATGCGATATCCATCTCAACATCTGTGCGATTCTGAGC
CAGATGGATAAGCATGATCTCGCCTTACAGCACTCAATGAAGGCGTTAATCCTGATCCAG
GATGAAATAGTCAACCGAATGGGAAATGAAAACGAACCCACGCCTCCAGAAAGGCTAGTC
GTCCTCTCCATTGCGTACCACAACATTGGAGTAGAATATGAGTTTCTGAAAAAGTACCAG
CAAGCGTTAAACGCGTATAAAAAGTCAGTGATTAACGCAGAGACGCATTTAAGTGGGTCC
AACCTCATGACGGTCAATATGAAGAATGTGTACGACAAAGCCATCAATAAGATCGCAGAT
GTCATCATGAAAGCTGTTTCCAGAAAAGGCTCCAAACCCAAAGTTGGCGTTAAAAAGGAC
ACTGTCATCGAAATGCTGGATGACGGGATGAGTGAGGAAGAGATTGTGGAGTATCTCACC
AAAGCTAAGGAAAAGAAAGAGTAATTTTAAACGAAGCATCAATTTCTAAAAAAAA
> harp_c47303_g1_i1
------------------------------------------------------------
--------------------------------------------------CCTTGACTTG
AAATACAGGAAGTACGGCGAGGGCTCCCAAGAGGTCCGAAGCACGAAATGAGAAATCGCA
ATACTTTGAAATATATTATCGATGGACAGCCTTCAAAACAATGATTTTGAGCTTACTAAG
AAGCTGCTCAAAAAAGCAGAGAAGCTTGCGGAGAAGGATTATAGGGTCCTCGCCTGCACG
TACAACAACTATGGCTGTTTGTTTAGAAAAACTAAAAAGTTGAGAAGTGCATTGCATTTC
CTCCTCAAAGCTCTCGAAATAGAATACAAGCAGTTGAACGAAAGCGACGTAGCAGTGGAC
GATCAGTTAGTCTCGTCGAATCCTTGCGACATCCATTTGAACATCTGAGCTATTCTCAGC
CAAATGGACAAGCATGATTTGGCCCTGCAGCACGCGATGAAGGCGCTGATCCTGATTCAG
GATGAGATCGTGAACAGGATGTCGTCTGAAGGAGACCAGACGCCTCCAGAAAGGCTCGTT
GTGCTTTCGATTGCCTATCACAACATCGGAGTTGAGTACGAGTTCCTGAAGAAGTACCAG
CAGGCTCTGAACGCTTACAAGAAGGCAGTCATCAACGCGGAGACCCACCTCAGCGCCAGT
AACTTGATGACCGTGAACATGAAAGACGTCTACGACAAAGCAATTAAAAAGATCGCGGAG
GT----------------------------------------------------------
------------------------------------------------------------
-------------------------------------------------------
