# Supplementary material for: Nontriplet feature of genetic code in Euplotes ciliates is a result of neutral evolution
Source: Proc Natl Acad Sci U S A. 2023 May 22;120(22):e2221683120. doi: 10.1073/pnas.2221683120 (PMC10235951; doi:10.1073/pnas.2221683120)
Supplement: Supplementary file 5 — Dataset S04 (GZ) [file pnas.2221683120.sd04.gz › ./nuc_alignments/cras_c6331_g1_i1++.fasta]

> cras_c6331_g1_i1++
AAATCAATTGAATTAACCATGAGTGAATCTAATCAAACTAATCAATGGATACAACTTGCA
GGTGCCGTTATTGCAGGAGCAGCCCTTTCCTACTTG--TTACAAAGCACTACAAGAAGGA
AATCAGATAGCAAAGTTCCACTTGAGGAAGCAAAGAAGCCCAGAAAGAAT-TCACTCGGA
GAAGGCTTAGATTTGTCTAAGGAAAG-----AACATTCACTATGAGAAAAATCGAGAAAT
TAAAGGAAGGATCTTCTAAATTTATTGAAGGCCTTACAAATCTTAGCGAAGTCGCTATTT
CAAGAGTCCCTCACTTAGCAGAAACCCATGACTGTGATGTATATACAAGCCCTCTTCTTG
GAGACGCTTCACAAAGAGATATAGCAGGCAAGGGAACAACTGGATTCTTGCCAGATGAAG
CATTCTCTTCAGTCAAGAAATTTGTACTTTCTGGAAAATCTTACCAATGCTATGAAGATA
TTGCAAGAGAACTTAAATTCCTGAGAGCAGGTCCTAGAAAACAAATTTTCTGGAACCCTA
AAGAAGTCAAAGCTGCTATCGTCACTTGTGGAGGGCTTTGCCCAGGCCTAAATGTGGTCA
TCAGAGAATTAGTCATGACTCTCTGGTTTAATTATGGTGTCAAGGATATCTTTGGTGTAA
AATGGGGATACCAAGGTTTCCATAAAGCATCAAACATAATCAAGCTCACTCCTAAAATAG
TAAAGAGAATCCATAATGAAGGGGGTACCTTCCTTGGATCATCTCGTGGTGGGTTCGACG
AGAAGGTGATTATTGACATCTGCAAAGAAAAAGGAATCAATCATCTTTACATTATTGGTG
GTGATGGAACACATCGAGGAATTTATAAGTTATACGAGTATGCAACTGAGAACAAAGAAA
GGATATCCATCTGTGGTATTCCTAAGACCATCGACAATGATATCCCTTTGATCGATAAGT
CTTTCGGCTTCGATACAGCCGTTGCTGTTGCAGAACAAATTATTTCTTGAGCCAACAATG
AAGCAGAAAGTGCTGAATTTGGAGTAGGAATGGTAAAACTTATGGGACGAGATTCAGGAG
AGATTGCAGCAGCAGCCACTCAGGCTTCAAGAGATGTCAATATCTGTCTCATTCCAGAGT
CCCCATTTGAAGTTGAAGGGGAATACGGGCTTTGTGAGACAGTTTGTCAAAGAATAATCT
CTAAAAATCATTGCACTATCGTTGTTGCTGAAGGAGCAGATGATGCAATTATTGATGCGA
ATCTCGCAAAAGAGGGCAAAGCAGATGCAGGGGGTCATGTGAAGCATGCTGATATCGGAA
CTTATCTGAAGAATAAAATAGTTGCATATGCTAAAGAAAACTACGACATCAATATAACTT
TGAAATACATTGATCCAACCTACACCATAAGATCTGTTTCTGCAAATGCTGGAGATACAA
TTATTTGTACGAAACTTGCTCAGAACTCAGTTCATGCAGCCATGGCAGGATACACTGGCT
TCTCGATTGGTACTGTCAAGGATACGACTGCCATCATTCCTATTAAATCTATCAACAACT
CTGCGAAGAGAAAGATGGACCTGAATGAGAGAACTTGGCAGAGAGTTATCGCATCGACAG
GACAACCCCAGATGGTCTGCCCTGAAAACATGGAGAAAATCACAGAGAAAGTTCAAGAAT
ATGCTCTTGAAAAACAAAAGAAGCATCAAAAGTTGATAGAGGAGCAAGTTGTGATGTCTG
AAGTCATTTTGGAAGCTTTCGATACCCAGGAAAATGCCGAAGGGGACGAAGAAAATGATT
CATAAATCTTATGAACACGAGCTAAATAAGTACAGACTAGACCTCAATAAAAAAAAAAAA
AAAAA
> minu_c27116_g1_i1
------ATTGAAT----CATGAGCGAATCTAATTCTACTTCACAATGGATCCAATTACTT
GGAGCTGCAGCTGCTGGAGCAGCCC--TCGTAGTAGCCTTCCAAGGCCTCGTAGGATCAA
AGGGAGATA-----------------------------CCCAGGATGAGTCTAAATCGGA
AGGTGGTGAGA-TAACCTTAGAAGAGCGTAAAGCCTTCACAATGCAAAGAGTGGATAAGC
TTAAGGAAGCTAATGAGAAATTCTTTGAGGGGCTTACCCCTCATGGTGAGATCGCCATCT
CAAGAGTTCCTCATTTAGCAGAGACTCACGACTGTGATGTCCACACTAGCCCTCTGTTGG
GAGACGCATCCAGGAGAGATATCGCTGCTAAAGGAAGAACTGGATTCTTACCAGATGAAG
CATTTTCATCAGTTAAAAAATTCGTTCTTTCCGGAAAATCATACGAAAGCTACGATGATA
TTACCAGAGAGCTGAAGTTCCTCAGAGCTGGACCCAGAAAGGAGATCTTCTGGAACCCTT
CAGGAGTCAAGGCAGCCATCGTCACCTGTGGAGGGCTCTGCCCAGGCCTCAACGTAGTAA
TCAGAGAATTAGTCATGAGTCTCTGGTTCAACTATGGAGTCAAGGATATCTTTGGTGTAA
AATGGGGATATCACGGTTTCCATAAATCAGAGCATATTATCAAGCTCACCCCTAAAATAG
TTAGGAATATCCATAATGAAGGAGGTACATTCCTTGGATCTTCCCGTGGAGGGTTTGATG
AAAAAGTCATTATCAATGCTTGTAAAGAAAAAGGGATCAACCATTTATATATTATTGGAG
GTGATGGAACACATAGAGGTATTTATAAACTTTATGAGTACGCCACTGCTAATAAAGATA
AGATCTCCATCTGTGGAATTCCAAAGACAATTGATAATGATATTCCATTGATAGACAAGT
CCTTCGGGTTCGACACAGCAGTTAGCGTAGCTGAGCAAATCATCTCCTGTGCTAATAATG
AAGCTGAAAGTGCCCAATATGGAGTTGGATTAGTCAAGGTCATGGGAAGAGACTCTGGAG
AGATTGCTGCTTCAGCTTCTCTCGCCTCCAGAGATGTCAACATCTGCCTGATTCCAGAAT
CACCATTCGAAATCGAAGGAGATTATGGACTCTGAGAAACAGTCTGCCAAAGAATCATCT
CGAAGAACCACTGCACCATTGTTGTTGCTGAAGGAGCAGATGATGCTGTCCTTGACGCCC
AACTCATGAAGGGAGAAAAAGCTGATGGAGGTGGCCATGTAAAACATGCTGAAATCGGAG
CATATCTTAAGGATAGAATCGTTGCTTATGGTAAAGAAAAATACGGCATAGATATCACCC
TGAAATATATCGACCCAACTTATACAATTAGGTCAGTCGAGGCTAATGCTGGAGATACAA
TTATTTGTACTAAACTCGCACAGAATGCTGTCCATGCTTCAATGACAGGATACACAGGAT
TTTCTATCGGAAGCGTCAAGGATGTGGTCGCCATTATTCCTATTAAATGTATAAATGAGT
CAGCTAAGAGGAGAGTAGATCTTAACGAGAGAACATGGCAAAGAGTCTTAGCATCAACAG
GACAGCCACAGATGGTATGCCCAAAGAATATGAAAAAGATTCAAGAGAAATCTAAAGAGA
TCCATTTAGAAAAAGAGGAGAAGCGCCTGAAGCTGATTGAAGACCAAGTTGAGATGTCCA
AAGTCATTCTCGAAGCTTTCAAAACCGAGGAAGATGCCG---------------ATGATG
AATAACTCTATTTAGTTTAATAGAATTCGATACAAACT---TTTCAATCAAAAAAAAA--
-----
