# Supplementary material for: Nontriplet feature of genetic code in Euplotes ciliates is a result of neutral evolution
Source: Proc Natl Acad Sci U S A. 2023 May 22;120(22):e2221683120. doi: 10.1073/pnas.2221683120 (PMC10235951; doi:10.1073/pnas.2221683120)
Supplement: Supplementary file 5 — Dataset S04 (GZ) [file pnas.2221683120.sd04.gz › ./nuc_alignments/cras_c5179_g1_i1++.fasta]

> octo_c90383_g1_i1
--------------------------ATTAAAGTTAATTATTAGAAACT--------AAT
GGCTAAGCACCATCCAGATTTGATTATGTGCAGAAAGCAGCCAGGCATTGCTATTGGCAG
ACTTTGAGAGAAATGAGATGGAAAATGTGTCATATGTGACTCTTATGTTCATCCTTGAGC
AATTGTAAAGGTTTGTGATGAATGTAATTTTGGAAGTTTTCAAGGAAGATGAACTATTTG
TGGAGGTCCAGGGATTTCAGATGCTTATTATTGCAAAGAGTGAGTACTTTTAGAAAAAGA
TAGAGACGGATGACCAAAAATTGTCAACTTAGGTAGTGCAAAAACAGATCTATTTTACGA
ACGTAAGAAATATGGGTTCACGAAGAAATAGCGCTTAGCTAGCTATTTAGAGAGAAACAT
TATTG-----------------------------TTCTAAATAGCTTTCAATAAAAAAAA
---------
> rari_c8897_g1_i1
------------TGAAAATTTAGCTTTTTATAATAATTTAGGAAAAGTT--------CAT
GGCAAAGCATCACCCCGACTTGATCATGTGCAGGAAGCAACCTGGTATTGCTATAGGCAG
GTTGTGCGAAAAATGAGATGGAAAATGCGTTATCTGTGATAGTTATGTCCATCCTTGCTC
CATTGTCAAAATCTGCGATGAGTGCAACTTTGGAAGCTTGCAAGGAAGGTGAACCATTTG
CGGAGGTCCTGGTATTTCAGACGCTTATTACTGCAAAGAATGCGTCCTACTTGAAAAAGA
CCGTGATGGATGCCCTAAAATTGTCAATCTTGGAAGTGCAAAGACAGACTTGTTCTATGA
ACGAAAGAAATATGGCTTTACGCAGAAATA--------------GCTAAGGAAGG-AGGG
AGGGAATGAGAAAATGATGGAAGTCTATAACCATTT--CA-----TTTCAATCAGTTGCT
AAAAAAAAA
> raik_c11419_g1_i1
-------------------------------------------------------TAAAT
GGCTAAACATCATCCGGACTTGATTATGTGCCGGAAACAGCCAGGCATTGCTATTGGTAG
GCTGTGTGAGAAATGAGATGGTAAATGAGTCATCTGCGACTCCTATGTCCATCCATCAAC
TATTGTCAAAATATGCGATGAATGCAACTTTGGAAGTTTCCAAGGAAGATGCACTATCTG
CGGAGGCCCAGGTATTTCAGACGCATACTATTGTAAAGAATGAGTACTTCTTGAGAAAGA
TAGAGATGGGTGACCCAAAATAGTTAACCTGGGAAGTGCGAAAACTGACCTGTTCTATGA
GCGGAAAAAGTACGGCTTTACCAAAAAATA--------------ATTAAGGTGGG-AGGG
TGGGC-----------------------AATTGATT--AA-----TTTCAAT--------
---------
> petz_comp21807_c0_seq1
---------------------------------GACATTTTGAAA------------AAT
GGCAAAACATCACCCAGACTTGATAATGTGCAGGAAACAGCCGGGCATCGCAATTGGCCG
ACTATGAGAAAAGTGAGACGGAAAGTGAGTAATTTGAGATTCATATGTACATCCATGCTC
CATTGTGAAAGTGTGTGACGAGTGCAACTTTGGAAGTTTCCAAGGCAGATGAACCATCTG
TGGAGGCCCAGGCATATCTGATGCTTATTACTGCAAAGAATGCGTCCTGCTTGAGAAAGA
CAGAGATGGATGACCCAAGATAGTCAACCTCGGAAGCGCCAAAACAGACTTGTTCTATGA
ACGGAAGAAGTATGGCTTTACTAAGAAGTA--------------AATAAGGTTGGGTGGT
TGGTA-----------------------------TT--TA-----CTTCAATAA------
---------
> eury_eury_c7690_g1_i1
-----------------------------CCGA---TCTTTTAAGTTGA--------AAT
GGCTAAGCACCACCCCGACCTGATCATGTGCAGGAAGCAGCCAGGGATTGCCATTGGCAG
ACTCTGTGAGAAATGTGATGGCAAATGTGTAATCTGCGACTCCTACGTCCACCCCTGTGC
CATTGTCAAAATATGTGATGAATGCAATTTCGGAAGTTTCCAAGGAAGATGCACAATCTG
CGGAGGTGCTGGGATCTCCGATGCTTACTACTGCAAAGAGTGTGTGTTGCTGGAGAAGGA
TAGAGATGGATGACCAAAGATTGTCAATCTGGGTAGTGCCAAGACAGATCTGTTCTATGA
ACGAAAGAAATATGGCTTTACGCAGAAGTA--------------ATTAAGGTTGGTAGGG
TGGGA-----------------------------TT--TA-----ATTCAATTATAAAAA
AGATCGG--
> harp_c32855_g1_i1
--------------------------TTTCTAAGCTATTTAAAAGCGTAATTTCA--AAT
GGCCAAACACCATCCTGATTTGATCATGTGCAGGAAGCAGCCAGGCATCGCCATCGGAAG
ACTGTGAGAGAAATGCGACGGCAAGTGAGTCATTTGCGACTCGTACGTACACCCTTGCGC
GATTGTCAAGGTCTGCGACGAATGCAACTTCGGAAGTTTTCAAGGTCGATGCACCATCTG
TGGAGGCCCAGGAATTTCAGATGCGTACTATTGTAAAGAATGCGTTCTGCTTGAGAAAGA
TCGAGATGGATGACCAAAGATCGTCAACTTAGGAAGTGCAAAAACAGATCTGTTCTATGA
ACGAAAGAAATACGGGTTTACTAAAAAAT---------------------------AGCA
TTTCC-----------------------------TA--AA-----TTTCTTCCATCTTTT
CAAAAAA--
> minu_c12941_g1_i1
---------------ATTTGTAATAATATTTACTAAATTTGTAAAAGTATTT-----GAT
GGCGAAGCATCACCCCGACTTGATTATGTGTAGGAAGCAGCCAGGGATCGCAATAGGCAG
ATTATGAGAGAAATGCGATGGGAAATGAGTAATCTGTGACTCCTACGTCCACCCATGCTC
CCTTGTGAAGATCTGTGATGAGTGCAACTTCGGAAGTTTCCAAGGTAGGTGTACAATCTG
TGGAGGCCCAGGTATTTCAGATGCGTATTACTGTAAAGAATGCGTCCTACTTGAGAAGGA
TAGGGATGGGTGCCCGAAGATCGTTAATTTGGGGAGCGCGAAGACGGATTTGTTCTATGA
ACGAAAGAAATACGGCTTTACTCAGAAATA--------------ATTAAGGATGG-AGGG
TGGGC-----------------------------TAAGAA-----TTTCAATATAAAAAA
AAAA-----
> foca_c30877_g1_i1
ACATAACCCAAATTTTTAAGTCTAAAATTATAATCATTTACAATA------------AAT
GGCAAAGCATCATCCTGATTTGATAATGTGCAGGAAGCAGCCTGGAATAGCTATCGGCAG
ACTATGAGAAAAATGTGATGGAAAATGAGTAATCTGTGACTCATACGTCCACCCTGCCTC
CATTGTAAAGGTCTGTGATGAGTGTAATTTCGGAAGTTTCCAAGGAAGATGTACTATCTG
TGGAGGTCCAGGTATTTCTGATGCTTATTACTGTAAAGAATGCGTACTTTTAGAAAGAGA
TAGAGATGGATGTCCTAAAATAGTCAATCTTGGAAGTGCCAAAACAGATCTCTTCTATGA
ACGAAAGAAATACGGCTTTACCCAAAAATA--------------ATTAAGGATGG-AGGT
GGCTA-------------------------------------------------------
---------
> cras_c5179_g1_i1++
------------------------------AAATAAATTTCAAAACTT---------AAT
GGCTAAACATCACCCAGATCTTATCATGTGCAGGAAGCAGCCAGGGATAGCCATCGGAAG
GCTTTGTGAGAAATGTGACGGTAAATGAGTCATTTGTGACTCTTACGTCCATCCTTGCTC
TTTAGTCAAGATTTGTGATGAGTGCAATTTCGGAAGTTTCCAAGGCAGATGAACTATCTG
TGGAGGCCCAGGCATTTCTGACGCCTATTACTGCAAGGAATGTGTGCTACTGGAGAAAGA
TAGGGATGGATGCCCGAAAATAGTTAACCTAGGAAGTGCCAAAACAGATCTATTCTATGA
ACGAAAGAAATATGGGTTTACTCAGAAATA--------------ATTAAGGATGG-AGGT
TGGC------------------------------TA--AA-----TTTCAAGAAAAAAAA
AAAAAAA--
