# Supplementary material for: Nontriplet feature of genetic code in Euplotes ciliates is a result of neutral evolution
Source: Proc Natl Acad Sci U S A. 2023 May 22;120(22):e2221683120. doi: 10.1073/pnas.2221683120 (PMC10235951; doi:10.1073/pnas.2221683120)
Supplement: Supplementary file 5 — Dataset S04 (GZ) [file pnas.2221683120.sd04.gz › ./nuc_alignments/cras_c5128_g1_i1++.fasta]

> minu_c14691_g1_i1
TGATAATAAGAATTTATTAATATTTTTAAATCAAACAAGTATGGGTTGGTTCTCAAGCAA
GAAGAAGACAGAGCACTCCGGATTCATTGGAGATATGTCTGAAGAACAAGAGCAAGCACT
TGAAGAATTCAAGAAAGCAATTGCTGATGAGTCTCTTACCACTGATACAAGGTATGACGA
CTACTATCTCCTCAGATTTATGAGAGCGAGGAAATTTGATCTTGAAAAGACCATGGAGAT
GTTCAAAAAGTTCTTGGAATGGAGAGTAGAACATAGAACAGACGAGGCAATGGTTATTTA
TAAATGTCCAAATGTTGAGAAGGCAAGAGAGATTTACCCACATGGATACCATGGAACTGA
TTTAGAAGGCAGACCTTTCTATATCGACCAACCTTGCAATTTTGAGATCGATGACTTGCT
TAAGATTGTTAGCAAGGAAGAACTCTATGTCTATTATGTTAAGGAATATGAAAAATTGAT
CCATATCAGGTTCCCAGCAGCCTCAGCAGCATACGGCAAAAAGATAGAGCAATCATTTTC
CTTGTTAAACTTGAAAGGATTTTCGATGGGGAAGCTGAAGGAAAAATCTAGGAACTTTAT
CAAACTTGCTATTGATATTGGGTCTGATAATTACCCAGAGATTATGTATAAGATGTTTAT
TGTCAACACATCCTTTATGTTCAAAGGTGCTTGGGCTATTATTAGTCCATTCTTGGATGC
TAAGACAAAGAAGAAGATCTCAATCCATGGTTCTTCTTTCCAAAAAGAGCTCTTTAAGTT
TGTGGATCCATCTAATGTGCCAGAGTCACTCGGTGGAGAGTGCACATGCTCTCATGATGA
GAGAGGTTGTTACTACTCAGATGTAGGACCATGGAACGACCATCCAGGAGATGAATTTGG
AGAAGCAGCCAAGCAAGCATTGTTAGAGGAAGAGAAATTAGAAATGGGTGCCACAGAAGC
AGTATCAGTCCCACCAGTTACAGCAGCAGTATCTGTCCCACCAGTCACAGCAGCAGTTGC
AGTTCAAGAGACAACAGAGCAGATGGCAAAATTAGCAGTAGATCCAGCAAGCACAGTAAC
CCCAGCCAGTTCGGCTCCT---GGAGGAACTTAATTGATAGGATAAATATCATATTGGTG
TAAAAAAAAAA--------
> cras_c5128_g1_i1++
---AATTAACAGTTAATTAA-------ATATC-AACAAGTATGGGGTGGTTCTCAAGTTC
GAAAAAGGAAGAAAAGTCAGGCTTCATGGACGACATGTCCGAGGAGCAGGAACAAACACT
AGAAGAGTTCAAGAAAATCATCGCTGAGGAGTCTCTCACCGAAGATTCAAGATATGATGA
CTACTACCTCCTCAGATTCCTTAGAGCCAGGAAGTTTGATATTGAGAAAACAATGGTGAT
GTTCAAGAAGTTCCTTGAATGGAGAGTTGAACATAGAACAGATGAAGCAATGGTTATCTA
CAAGTGCCCAAATGTTGAAAAAGCCAGGGAGATCTATCCTCATGGGTACCATGGTACTGA
TCTTGAAGGAAGACCGTTCTATATTGACCAGCCTTGTAATTTCCATATCGATGACCTTCT
GAAGATTGTGAGTAAAGAAGAACTCTATGTATATTATGTGAGGGAATATGAGAAGCTGAT
TCATGTAAGATTTCCAGCTTGCTCAGCAGCTTCTGAGAAGAAGATAGAGCAATCATTTTC
TCTCCTGAATCTTAAAGGATTCTCGATGGGAAAACTTAAAGAAAAGTCTAGGAACTTTAT
TAAGCTTGCGATAGATATTGGGTCAGATAATTATCCTGAGATCATGTATAAGATGTTCAT
CGTAAACACTTCTTTTGTATTCAAAGGAGCTTGGGCTATTATTAGTCCATTTTTAGATGC
AAAGACAAAGAAAAAGATTTCAATTCATGGCTCTTCCTTTCAAAAAGAGCTTTTTAAATA
TGTAGACCCTTCAAATGTCCCAGAATCTCTAGGAGGTGAATGCACATGCTCACATACTGA
AGGAGGCTGTTACTTCTCAGATGTTGGACCATGGAATGAATACCCAGCTGACGAGTTTGG
GGAGGCAGCAAAGCAAGCTATTCTTGAAGAAGAAAAAAATGAAATAGCAGCTACAGAAG-
-GTCTTGCTCCC-CCACCTCC--------------TCCCTCCAGTGGTAA-------TGT
AG---AAGAAGTCACTGAACAAATGGCTAATTTAGAAGTACAGCCAGCAGTTCCAACAGA
GCTTGCTGCTCCCCCTCCTCCGAGCGAATCATAATTGAT-GAATTAACCTGATCTTGATG
TAAAAAAAAAAAAAAAAAA
