# Supplementary material for: Nontriplet feature of genetic code in Euplotes ciliates is a result of neutral evolution
Source: Proc Natl Acad Sci U S A. 2023 May 22;120(22):e2221683120. doi: 10.1073/pnas.2221683120 (PMC10235951; doi:10.1073/pnas.2221683120)
Supplement: Supplementary file 5 — Dataset S04 (GZ) [file pnas.2221683120.sd04.gz › ./nuc_alignments/cras_c7172_g1_i1++.fasta]

> foca_c1958_g1_i1
------------------ATGGAATCC--GCTAATAGCTCAGAAAATAAT---------G
CCAGGATAACTCTTAGTAACATCCTTGGTGCTACTGATGTGTCTCACAGAAAGACTAAAA
TTATTTGCACTCTTGGCCCAAGTTGTTCAACACAGGAGAAGCTTGTTGAAATGCTCAATG
CGGGTATGGATGTAGCAAGGTTCAATTTCTCTCATGGAGACCACGAATCCCATGGAAAGA
TGCTTGATACCTTAAGGGAAGCAGTCAAATTAATTCCTGGTAAACAATGCGCAGTTTTAC
TTGATACTAAAGGTCCAGAAATCAGAACTGGATTCTTAGAAGGTCATGAAAAAGTTACTT
TTGAAGCTGGACAAGATCTCGAGATAACCACTGATTATAGTTTTGAAGGAAACTCTAAAA
AGATTGCTTGTAGTTATAAAGGCTTAGCCAAGACTGTGAAGCCAGGAGACCAAGTCCTTA
TGGCTGATGGGTCTTTAGTCTGTACAGTAGAAGAGTGTCTTGAGGATAGTATTCGTGTAA
CAGTTAAAAATAAAGCCACCATTGGTGAAAGGAAAAATATGAATCTTCCAGGGTGTGTTG
TAGATCTCCCAACTCTTACTGAGAAAGACGAAGATGATCTCATTGATTTCGGTATTAAGA
AGGGTGTAGATATTATTGCTGCATCCTTTATTAGAAGCGCAGCCGATGTAGAGAATATCA
GAGATGTTCTTGGACCAAGAGGGTCTCATATAAAAATCATTTCAAAAATTGAAAATCAAG
AAGGATTAGAAAACTACGATGATATTCTAGATGCTTCAGATGGAATCATGGTTGCTAGAG
GTGATTTGGGTATGGAGATTCTTCCAGAAAAGGTATTTTTGGCCCAAAAGTGGATGGTCG
ATAAAGCCAACCTCGCAGGAAAGCCAGTTATCACCGCCACTCAGATGCTTGAATCAATGA
TTAATAATCCTAGACCAACAAGAGCTGAGGCAAGTGATGTCGCTAATGCAGTGTTAGATG
GATCTGATTGTGTCATGCTTTCAGGAGAGACAGCAGGAGGAAATTATCCATTAGAGTCAG
TAAACATCATGGCAAGGATTGCTAGTGAGGCAGAACTGATGTTTGATTACGAAAGATTGT
ACAATGATATTAGAAATCATTGTCCTTCACCTACTTTAACCGCTGAATCTATTGCAGCAG
CATGTGCCTCTGCAGCCTTATCTCAAAACATTGAAATTATTATTGTCTTGACAGATACAG
GAAGAATTGCTAGACTTGTTGCTAAGTACAGACCAAAGCAAGTAATTCTTGCCTGTAGTG
TTTCCGCCCACATTGTCAGACAGATGAATTTATCAAGAGGAGCAAAAGGATTTAAAGTTC
CATCTTTCCAAGGAACTGATCACTTACTCCAAGTTGTTATCAAAGCAGCCAAAGACCTCG
GTTTATGTAAATCAGGGAGCAAGGCTATTACTATTCATGGAACTCAAGAGGAGAGTCCAG
ATGAATCCAATGTGATGGAAATCATGGATATCGAATAA--ATC-----------------
--AAAATTTGTCGAAGTAT-CACTTTTACCGAA-------------AAAAAAA-------
--------
> minu_c37286_g1_i1
----TTTTAAGAT-----ATGGAAGCT--AGTAAGCAACAGCTTGAAGGT---------T
CTACCATCACTCTTGATGACATTTTAAACCCAACTGATGTGGCCCACAGAAAGACTAAGA
TTATTTGTACTCTTGGTCCTAGTTGTGGAACCAAAGAAAAGTTGGTAGAAATGCTCAATG
CGGGTATGGACGTAGCTAGGCTCAACTTCTCCCATGGAGATCATGAAAGCCACGGAAAGA
TGCTTGATACTTTGAGAGAAGCAGTCAAAAGTATTCCAGGAAAGCAATGTGCTGTCCTCC
TTGATACCAAGGGACCTGAAATCAGGACTGGATTCTTAGAAGGTCATGAGAAGGTTACTT
TCGAATCAGGCCAGGATCTGGAAATCACCACGGACTATGCTATCGAAGGAAATTCCAGCA
GGATTGCATGCAGTTATAAGAGCTTGCCAAAGACTGTCAAGCCAGGTGACCAAATCCTTA
TTGCAGATGGAAGCTTGGTCTGCGATGTTGAGGAGTGTTTAGAAGACTCAGTCAGAGTGA
AGGTTAAAAACAACGCTACAATTGGAGAAAGGAAGAATATGAATCTCCCAGGATGTGTTG
TCGACCTTCCAACCCTCACCGAGAAAGACGAAGATGATTTGATCGACTTCGGAATCAAGA
AGGGTGTAGATATCATTGCTGCTTCTTTTATTAGAAGTGCCGCTGATGTTGAAAATATCA
AAGATGTCCTCGGTCCAAGAGGATCTCATATCAAAATTATTTCAAAAATTGAGAACCAAG
AAGGACTCCAAAATTATGATGACATTTTGGCAGAATCTGATGGTATCATGGTTGCCAGAG
GAGATCTCGGTATGGAAATCCCTCCAGAGAAGGTCTTCCTTGCCCAAAAGTGGATGGTTG
ACAAGGCCAATCTCGCAGGAAAGCCAGTTATCACTGCTACTCAGATGCTCGAATCCATGA
TCAGCAATCCAAGACCCACCAGAGCAGAAGCTAGTGATGTAGCCAATGCTGTATTGGATG
GATCCGATTGTGTCATGCTTTCCGGAGAAACTGCTGGAGGATCCTACCCTCTCGAATCAG
TTAGCATCATGGCAAAGATTGCATGCGAAGCTGAGTTGATGTTTGACTACGAAAAGCTGT
ACAATGACATTAGAAATCATGCTCCTGCACCTAAGCACACTGCTGAATCCATTGCAGCAG
CTTGCGCTTCTGCAGCTCTTTCTTTGAACATCGATATTATCATTGTATTGACTGATACAG
GAAGAATTGCTAGGTACGTTGCCAAGTACAGACCAAGACAAGTTATCTTGGCTTGCAGTG
TTTCCGCACATATTGTTAGACAAATGAACTTGTCCAGAGGAGCTAAAGGATTTAAGGTCC
CATCCTTCCAAGGAACGGATATGCTTCTCCAAGTTGTTATCAAAGCCGCCAAGGATCTAG
GACTTTGCGAGACTGGGCATAAAGCCATTACTATTCACGGAACCCAGGAAGAGAGTCCAG
ATGAGTCTAATGTTATGGAGATTATTGATATAGAATAAAAATC-----------------
--AGGCTCCATAGATTTAAATGACTTTACCGATATTCTATCGTTCGAAAAAAA-------
--------
> cras_c7172_g1_i1++
-AAATATTTATATCCAGCATGGAGACT--TTGAAAAATAAGAGTGAAGGG---------T
CAAGGATCCAACTTGAACAGGTCCTGAACCCCACTGATGTTTCACAAAGAAAAACTAAGA
TTATCTGTACCCTGGGCCCAAGCTGCTCTACTAAGGAAATGCTAGTGGATATGCTCAACG
CAGGTATGGATATTGCAAGACTTAATTTCTCCCATGGAGATCATGAGAGTCATGGTGTCA
TGCTTGAGACATTGAGAGAAGCAGTCAAGAGTATCCCTGGCAAGCAATGAGCTGTTCTTT
TGGATACCAAAGGTCCTGAGATTAGAACCGGATTTCTAGAGAATCATGAAAAAGTCTCAT
TCGAAGCTGGGCAAGAACTCGAAATCAGCACTGATTATTCAATTGAGGGAAATAGCAAAA
GAATCGCTTGTAGCTATAAGAGTTTACCTAAGACTGTCAAGCCAGGTGACCAAATTCTGA
TCGCTGATGGTAGTCTTGTCTGTACTGTTGAAGAATGTCTAGATGATTGTGTGAGAGCAA
CAGTTGTGAACAACGCTACAATTGGAGAGAGGAAAAATATGAATCTTCCAGGATGCGTAG
TCGATCTCCCAACATTGACCGAGAAAGATGAAGATGATCTCATTGATTTCGGAATCAAGA
AAGGTGTCGATATCATCGCTGCCTCCTTCATTAGAAGTGCAGCTGATGTTGAGAATATCA
AAGATGTTCTTGGACCAAGAGGATCTCATATCAAAATTATTTCAAAAATCGAAAACCAAG
AGGGACTCAACAACTATGATGAAATCTTGGAAGAATCAGATGGAATCATGGTTGCAAGAG
GAGACCTTGGTATGGAAATCCCTCCAGAGAAAGTATTCCTTGCTCAAAAGTGGATGATTG
ACAAGGCAAATCTTGCAGGAAAGCCAGTTATCACGGCTACACAAATGCTTGAATCAATGA
TTAAAAACCCAAGACCTACAAGAGCAGAAGCTAGTGATGTAGCAAATGCTGTATTGGATG
GATCTGATTGCGTCATGCTTTCTGGTGAGACAGCTGGAGGATCATATCCCCTAGAATCAG
TAACCATTATGGCTAAAATTGCATGTGAAGCAGAGCTCATGTTTGATTACGAAAAACTTT
ACAATGATATTAGATCTCATGCTCCCGCACCAAAGCATACAGCTGAATCAATTGCTGCTG
CTTGTGCCTCTGCAGCATTATCTTTGCACATTGATATCATCATTGTGTTGACAGATACTG
GAAGAATTGCTAGGTATGTAGCCAAGTACAGACCAAGACAAGTAATTCTCGCATGCAGTG
TTTCTGCTCATATTGTCAGACAGATGAATCTTTCAAGAGGAGCTAAAGGTTTCAAAGTCC
CTTCATTCCAAGGAACAGATATGCTTCTACAAGTTGTTATCAAAGCTGCAAAAGATCTCG
GTCTTTGCGAGACTGGCCATAAAGCTATCACCATTCATGGAACTCAAGAAGAAAGCCCTG
ATGAGTCTAATGTTATGGAAATTATCGATATTGAATAAATATT-----------------
--GTATTCAAAAAAAAAAA---------------------------AAAAAAA-------
--------
> eury_eury_c6437_g1_i1
GCTCTTCCGATCTACAAAATGGACACC--TTTGGCAAAAAGAAGAATGGTACAGTGTACT
CAAGGATTTCAATGAAGGACATCTTGGGAGCAACAAATGTGTCTAAGCGTAAGACCAAGA
TCATCTGCACTCTCGGTCCTAGCTGCAGCACCAAGGAGAAGCTCATGGAAATGCTAGAGG
CAGGCATGGATATTGCAAGGTTCAACTTCTCTCATGGTACTCATGAAACACATGGTGAGA
TGCTAGAGACACTTAGAGAAGCCATCAAGGAAATGCCAGGCAAGCAGTGTGCTGTACTCC
TCGACACCAAGGGACCAGAGATCAGAACTGGTAACTTAGAAGGACACGGAAAGGTATCTT
TCGATGCTGGACAGGATCTTGAGATCACAACTGACTATACCTTCGAAGGTACCAAAGAGA
AGATCGCCTGCAGTTATAAGGGACTCCCAAAATCCGTGAAGCCAGGTGACCAGATCCTCA
TTGCTGACGGAACCCTCGTCTGTATTGTCAAGGAGTGTGGTGAAGACCATGTTAAGGTAA
AGGTCAAGAATAAGGCAACAATCGGTGAAAAGAAAAACATGAACTTACCAGGATGTGTTG
TTGATCTACCAACCCTCACTGAGAAGGACGAAGATGATCTCATCGAATTCGGAATCAAAA
AGGGAGTTGATATTATCGCCGCTTCCTTCATCAGAAGTGCAGCAGATGTTGAAAACATCA
GAGATGTGCTAGGTCCTAGAGGATCCCACATCAAGATTGTTTCTAAGATTGAAAACCAGG
AAGGATTACACAACTACGATGAGATCCTAGAAGAGTCAGATGGTATCATGGTTGCTAGAG
GAGATCTCGGTATGGAGATCCCTTCAGAGAAAGTATTCCTTGCTCAAAAGTGGATGATTG
ATAAAGCCAACTTAGCAGGTAAACCAGTCATTACAGCTACACAAATGCTTGAATCAATGA
TCAACAACCCAAGACCAACCAGAGCTGAAGCCAGTGATGTTGCTAATGCAGTGTTAGATG
GATCTGACTGTGTTATGCTCTCTGGAGAAACTGCAGGTGGAGCATATCCAATTGAATCTG
TTGAAATCATGGCTAGAATTGCTTGTGAGGCAGAATTAATGTTTGACTATGAGAGGCTAT
ATAACGATATTAAAGCTTTCACTCCTAGTCCAAGCCTAACAGCTGAGTCTATTGCTGCTG
CCTGTGCTTCAGCTGCTTTATCTCTGCACATTGATCTAATTATTGTACTTACTGACACAG
GAAGAATTGCAAGACTTGTTGCTAAATACAGACCAAAGCAAGTAATCCTTGCTTGTAGTG
TTTCTGCACATGTAGTTAGACAGATGAATTTATCTAGAGGAGCAAAGGGATTTAAGGTAC
CATCTTTCCAAGGAACAGACTCTCTCCTGCAGGTTGTCATTAAAGCAGCTAAGGATCTCG
ATCTCTGCCAGTCTGGTCATAAGGTAATCACCATCCACGGAACCCAGGAGGAAAGTCCAG
ATGAGTCCAACGTAATGGAGATCATGGACATTGAATAAGTAGACACCAAGCAGTGTGTAT
GGATTCTTCGTTAAACTCG---------------------------AATATAACCAGTTC
AATATTCA
> rari_c14576_g1_i1
-------------CAATCATGGAGACCAAAGCAGTAGCTGAGGGAAAGAC-----TTTCT
CCAGAATCGACCTTGGAGACATCTTGGGAAGCACTGATGTGTCCAAGCGTAAGACCAAAA
TTATTTGTACTTTGGGTCCAAGCTGCGGTACCAAGGAAAAGCTAGTCGAGATGCTTGAAG
CAGGAATGGATATTGCCAGACTCAACTTTTCCCATGGAGACCACGAAAGCCACGGTAAAA
TGCTGGATACGCTGAGAGAAGCCGTCAAAGAGCTTCCAGGAAAGCAATGTGCAGTGCTTT
TGGACACCAAGGGCCCCGAGATCAGAACTGGGTTCCTCGAGGGACACGGAAAAGTTAGTT
TCGAAGCTGGCCAAGAACTCGAGATCACTACTGACTATAGCATCGAAGGGACCAAAGACC
GCATCTCCTGCAGTTATAAAAGTTTGCCCAAAACCGTCAAACCAGGCGACCAGATTCTCG
CTGCTGACGGAACCCTCGTCTGCAACGTTATCGAGTGCTTGGAGGATGGAGTCAAGGTGA
AAGTCGTAAACAATGCGACAATTGGTGAGAAGAAAAACATGAACTTGCCTGGATGCGTCG
TGGACCTCCCCACCTTGACAGAAAAAGATGAAGACGACTTGATTGATTTCGGAATCAAGA
AAGGAGTCGATATCATCGCCGCTTCCTTCATCAGGAGTGCCGCGGATGTTGAAAACATCA
GGGATGTGCTCGGCCCCCGTGGATCACATATCAAAATCGTATCTAAGATTGAGAACCAGG
AAGGTCTCAATAACTATGATGAGATCTTGGCTGAGTCAGATGGAATCATGGTCGCCAGAG
GAGATCTCGGAATGGAAATTCCACCCGAGAAGGTCTTCTTGGCTCAAAAGTGGATGATTG
ACAAAGCCAACTTGGCCGGTAAGCCAGTCATCACTGCTACGCAGATGCTTGAGTCCATGA
CTCAGAATCCAAGACCAACCAGAGCTGAGGCAAGTGATGTAGCTAACGCTGTTTTGGACG
GATCTGACTGTGTCATGCTTTCCGGAGAGACTGCTGGAGGAAACTATCCCCTCGAATCCG
TCACCATCATGGCAAAGATTGCCTGTGAAGCTGAGTTAATGTTTGACTACGATAGGTTGT
ACAACGATATCAAGAAATTCAGTCCAAGCCCAAGCTTGACTGCCGAGTCCATTGCTGCAG
CTTGTGCTTCAGCCGCTCTTTCTCTGAACATTGACTTGATTATCGTCCTCACTGATACCG
GAAGAATTGCAAGACTCGTAGCCAAATACAGACCAAAGCAGACAATTTTGGCATGTAGTG
TTTCCGCACACGTCGTGAGACAAATGAACTTATCCAGAGGAGCCAGAGGATTCAAGGTGC
CCTCTTTCCAAGGCACCGACTCCTTGCTGCAAGTGGTCATCAAGGCTGCCAAAGACTTGG
GCCTGTGCAAGTCCGGAAACAAGGCCATCACCATTCACGGAACTCAGGAGGAGAGTCCAG
ATGAGTCCAATGTCATGGAAATCATGGATATCGAATAGACATTCCCGAA-----------
--ATAATTCAACGAA-------------------------------AAAAAAA-------
--------
