# Supplementary material for: Nontriplet feature of genetic code in Euplotes ciliates is a result of neutral evolution
Source: Proc Natl Acad Sci U S A. 2023 May 22;120(22):e2221683120. doi: 10.1073/pnas.2221683120 (PMC10235951; doi:10.1073/pnas.2221683120)
Supplement: Supplementary file 5 — Dataset S04 (GZ) [file pnas.2221683120.sd04.gz › ./nuc_alignments/harp_c38223_g2_i1.fasta]

>harp_c38223_g2_i1
ATCTTCAT-CACCGGGATTGTT--AAACATGGCAGATATACTTCCAAGCTGGTTTGATTT
GTTCTATCAAGTGAGCCCGTACGCCTGGGGCAACATCGGAATCGCTATGGCGTTGGGAAT
GTCCATCGCTGGAGCAGCCTGGGGTATCTTCATCACTGGAAGCAGTTTGATTGGCTCGGC
GATCAAGACACCAAGGATTAAATCTAAAAACCTCGTCAGCATCATTTTCTGAGAAGCTGT
GGCCATCTACGGAGTCATCATGGCGATCATCCTCTATGGAAAGATCAGTGACGCTACCAT
CACAGCCGAGAATTACGAGAA----GATGCTCTACAGCGGGTATGCACTTTTTGCAGGTG
GACTCGCAGTCGGATTGTCTAATCTCTGCTGTGGAATTTGCGTTGGAGTCACCGGATCAG
GAGCTGCTTTAGCTGACGCACAAACCCCGTCCACCTTCGTCAAAATTCTAATTATCGAGA
TCTTCGGCAGTGCCCTCGGACTGTTTGGCGTCATCGTTGGAATCATTCAATCAGGAAAAT
CAGACTGGCCGTCGAAA------TAAGCTGCATGAATTGTTTGCTGTATGATTTCGATGA
AAAAAAA
>raik_c9102_g1_i1
--CATAATATATAAAGATTT----AATAATGTCAGAAA---CTATGACTTGGGGTAACCT
GTTCTACGGCATAGACCCATATGCCTGGGGCAGCATCGGTATTGCATTGGCATTGGGAAT
GTCAATCGCTGGAGCCGCCTGGGGTATTTTCATCACAGGAAGCAGTTTGATCGGTTCAGC
TATTAAAACACCTAGAATTAAATCAAAGAACTTGGTCAGTATTATTTTCTGAGAAGCCGT
GGCTATCTACGGAGTCATCATGGCCATCATCTTGTACGGAAAGATGAATGATGTTGAACT
AACTGCTGAAAACTACGACTC----AGCTCTCTTCAGCGGATATGCCCTATTCGCAGCAG
GTCTTGCAGTCGGCCTATCCAACTTGTGTTGTGGAATTTGCGTTGGTGTTACTGGTTCAG
GAGCTGCTCTTGCTGATGCTCAAACCCCATCAACCTTTGTCAAAATTTTGATCATTGAGA
TCTTCGGAAGTGCTCTGGGTCTATTCGGTGTGATTATTGGAATCATCCAGTCAGGTAAAT
CAGAATGGCCAACTAAAGGCTAATCAGTTGTGTGAAATGCATTGTAAATATATTCAATCA
CG-----
>octo_c19351_g1_i1
--TGTGAA-TATAATAATTTCTTGAAATATGTC---TA---CAACAACTTGGGGTGATCT
GTTCTACGGAGTTGATCCTTATGCATGGGGAAACATTGGAATTGCACTCGCATTAGGAAT
GTCAATTGCAGGAGCTGCTTGGGGAATTTTCATCACTGGAAGCAGTTTGATTGGATCTTC
CATTAAAACACCAAGAATTAAATCTAAAAATCTTGTTAGCATTATTTTCTGAGAAGCTGT
GGCTATCTATGGAGTTATTATGGCAATTATTTTGTATGGAAAAATTAATAAAGCAACACT
TACAGATG----TTACAACACCAAGAGCTCTCTACAGTGGATATGCTCTATTTGCAGGTG
GTCTTGCAGTTGGAGTTTCTAATCTTTGTTGTGGAATTTGAGTTGGAGTCACCGGATCAG
GAGCGGCATTGGCAGATGCACAAACACCATCAACTTTTGTCAAAATTTTGATTATTGAGA
TCTTTGGTAGTGCACTAGGACTATTCGGTGTTATTATTGGAATCATTCAGTCCGGAAAAT
CAGATTGGCCAAGTTAATTTGATTACATTATGAGAA--------TGTTTCAATATTAAAA
AAAAAAA
