# Supplementary material for: Nontriplet feature of genetic code in Euplotes ciliates is a result of neutral evolution
Source: Proc Natl Acad Sci U S A. 2023 May 22;120(22):e2221683120. doi: 10.1073/pnas.2221683120 (PMC10235951; doi:10.1073/pnas.2221683120)
Supplement: Supplementary file 5 — Dataset S04 (GZ) [file pnas.2221683120.sd04.gz › ./nuc_alignments/foca_c5019_g1_i2.fasta]

> raik_c7356_g1_i2
AAAATTCTAATTATTATTTATTATTTATTAAAAATCTA-ACAAATATGGGTAAAACAAAG
ACTTCAGGTACTATCAACCAAAAACTCCAACTTGTCATGAAATCAGGAGAAACC------
--------------------------------------GTAAGAG-------TCGCATGA
GAGGAGCAGTAATTTAACCTA-ATTTATTAAAGGACACAAGCAGACCATGAAGGCTATGA
GAAGAAGCAAGGCTAAAATGATTTTGATTGCCAACAACTGCCCTAACTTGAGACAAACCG
AGCTCGAGTACTACGCATTGTTGTCAAAGACCCCAGTCCACCACTACGAAGGAAACAACA
TCGAATTGGGTACTGCCTGCGGTAAATTCTACAGAGTATCTGTTATGGCCATCACTAAGC
CAGGTGACTCAGACATCATCGAAGCTCTCTCAAAATAATCATTATTAGTCTAAGGCCTTT
CTCGTCAGATTCTCTCTATTTTGCATTTTTGAACTTACTTTTGGATTGTGAATCCTTGCA
CCC
> petz_comp2761_c0_seq1
----------------------------------------------------AGGTAAG-
----------CTATTCGCTACTTGTTC-TTTTACTTATTGATT--------ACT------
--------------------------------------CTCTGAGTATGCAGTGGCATGA
GAGGAGCAGTAAA-TAACCAT-TTTTA-TTAAGGATACAAACAGACTTTGAAGTCCATGA
GAAGAGGAAAGGCAAAGCTCATCTTGATCTCCAACAACTGTCCACACTTGAGACAAACTG
AACTCGAATACTATGCATTGCTCGCAAAGACACCAGTTCATCACTACGACGGAAACAACA
TCGAACTCGGAACAGCCTGTGGTAAACTCCACAGAATCAGTGTCATGGCAGTCATCAAGC
AAGGAGACTCTGACATTATCGAGTCAGTCTCTAAATAAGCTTATCGCCTAACAAATATCT
CTCAGCCACTATTCT------------------ATTACATCTGACAATGAAAC-------
---
> octo_c15787_g1_i1
-------------------------------AAATCAG-GAGAATCTGTTAGAGGTAAGC
ATGG------TTGTTTAGCAT-------TTTTGTTTATCGTTT--------ACT------
--------------------------------------CTCTGAGTATGCAGTTGCATGA
GAGGAGTAGTA---TAATC---TGTTA-TTAAGGATACAAACAAACTCTCAAGTCTATGA
GAAAAGGAAAGGCTAAGCTCGTCTTGATCTCAAATAACTGCCCACAACTTAGACAGACTG
AACTTGAATACTACGCCTTATTATCAAAGACTCCAGTTCACCACTTCGAAGGAAACAACA
TTGAGCTCGGAACTGCATGCGGTAAATTCTACAGAGTCTCAGTCCTCAGCATCATCAAGC
CAGGAGACTCAGACATCATTGAGGCTGTCACAAAGTAAATCAAATTCCTGATAAGTCTTA
TCA--------------------------------------TAAAAAAAAAAA-------
---
> harp_c26720_g1_i1
---------CTCGTTCGCGGGGGATTATTAAAAATCTAGATCAAAATGGCTAAGGGAAAG
AAGGAAGGAAACATCAACCAGAAGCTCAACCTTGCAATCAAATCAGGAGAGAGC------
--------------------------------------GTCAGAG-------ACGCATGA
GAGGAGTAGTAATTTAATC---TTGAA-TTAAGGATACAAACAAACCATCAAGTCGATGA
GAAAGGGAAAGGCGAAGCTGATCATCATCTCGAGCAACACCCCACAGTTGAGACAAACTG
AGCTTGAGTACTACGCTCTGCTGTCCAAGACCCCAGTCCACCACTACGAGGGAAACAACA
TCGAGTTGGGAACTGCCTGCGGTAAACTCTACAGAATCGGAGTCCTCGCCATCATCAAGC
CAGGAGACTCAGACATTATCGAGGCTGTCTCAAAGTAAACCTCTCCTATGCTAAGTTCTT
CAT------------------------------AACGGTTTTAAAAAAAAAAAAA-----
---
> rari_c3656_g1_i1
----------------------------AATAAATCTA-ATAAATATGCCAAAGGGAAAG
AAAGAAGGTTCTATCAACCAGAAACTCAACTTGTGTATCAAATCCGGAGAAACC------
--------------------------------------CTTAGAG-------TAGCATGA
GAGGAGTAGTAATTTAACCGTCTTTTATTTCAGGATACAAGCAAACTTTGAAGGCCATGA
GAAAGGGAAAGGCTAAGCTCATCGTCATCTCCAACAACACCCCACACTTGAGACAGACTG
AATTAGAGTACTACGCTTTGTTGTCCAAGACCCCAGTCCACCACTACGAAGGAAACAACA
TTGAGTTGGGAACCGCCTGCGGTAAACTCTACAGAATTGGCGTGTTGACCATCATCAAGC
CAGGAGACTCCGACATCATCGAAGCCGTCACCAAATAAGC--TATTTCTATAAGGTTTGC
TTCCTAAAATTATCT------------------CATAAAAAAAAAAAAAAAAAAA-----
---
> foca_c5019_g1_i2
------------CGCGATTATTAATTAATATAAA-----ACAAATATGCCAAAGGGAAAG
AAAGAAGGTTCTATCAATCAAAAACTCAATCTCTGTATCAAATCCGGAGAGACCCTCAGA
GGTAAGCTTTTTCTCATTCTTAGTTTCTTACTGTTACTCTCAGAGTATGCCTCGGCATGA
GACGAGTAGTAATTTAATT---TTTTA-TTAAGGATACAAAGAAACCCTCAAGTCCATGA
GAAAAGGAAAGGCCAAGCTCGTCGTTATCTCTAACAACACCCCACATTTGAGACAAACTG
AGTTAGAATACTACGCTTTGTTGTCAAAGACCCCAGTCCATCACTACGAAGGAAACAATA
TTGAGCTCGGTACAGCTTGTGGTAAACTCTACAGAATTGGAGTTTTGACCATTATCAAGC
CAGGAGACTCTGATATCATCGAATCTGTCACTAAGTAAGC-TAATTTGTAGCAATATT--
---------------------------------ATTATCCATAAAAAAAAAAA-------
---
