# Supplementary material for: Nontriplet feature of genetic code in Euplotes ciliates is a result of neutral evolution
Source: Proc Natl Acad Sci U S A. 2023 May 22;120(22):e2221683120. doi: 10.1073/pnas.2221683120 (PMC10235951; doi:10.1073/pnas.2221683120)
Supplement: Supplementary file 5 — Dataset S04 (GZ) [file pnas.2221683120.sd04.gz › ./nuc_alignments/cras_c6473_g1_i1++.fasta]

> cras_c6473_g1_i1++
AAATTAATATAATTAATTATGTCTACTGCGCTTGCAGTTGGAGCAGGAGCACTTATTGTA
GGTGCTATAGCGATTATAATCTTAATATTCACCTCCTTCAGATCCTTGGAAGTGAATGAG
GTTGGCTTAAACTATTCTGGAATCACTAAGAGTGTCGACAAAGATCTATATACTTCAGGT
ATACATTTCTTAGGAGTCGGTCATTCTTTTTTAAAGTATCCTACCACTGTTCAGACCTTT
GAATTTTCAAAGGGCAAAGGATCGGACGCTCCAAGTGTTAGATCAAGGACAAAGGACGGA
CTTGAAGTAGAGCTTGAGATCTCATTCCAGTACCTCTATATGTCCCTTGAGCTCTATGAC
TTGTATATGCAATATGGACAACAAGAGAGACTTCCTTGAATGAAGATTGCTATTGATATT
CTAACCGATGTGGCTACTCAGTATAAAGCATCTCAGTTCTTCTTTGATAAGGAGAAGATT
ACTCACTCAATGCAGACAGCTGTAAACAAGACATTCGCTCAGTATTGATTTGCCACTGTA
GACTATTTCCAACTCAAGAGTATTGATCTTCCTGATAAATATGAAGTTGCTATCCAGGAA
ACAGAAGTAAAGAGACAAGACATCCATAAGGCAGAGGCTGAAAAGTCTAAGATGCAAATT
GAACTTGAGACTCAGATTATGCAAGCTAAGATTGCCTCGAATATCAACATCAATAAAGCT
GAGGCCAAAGGACAAAGTTTCTATAAGATTCAGTATCAGCAAGCTGAATCATTAAAGACA
ATTAAGGATGCTCTTGGTCTCTCGAACCCTGATTTGTTGGAGTACCTTAGAGCAAAGATC
CTCAGAGAGTATCCAGAAGACAAGATGATCATTGGGATGGCTTAAACTGCAACAAATTCT
A--TTTTGGATCAAAGATTTAAATGTCCCAAAAAAAAAAAAAAAAAAAA
> minu_c24949_g1_i1
-------------------------CTGGGCTTTTTGTAGGAATTGGCTCTCTCGTCGTA
GGCGTGATAGCAATCATCATCCTCATCTTCACCTCTTTCAGATCACTGGAGGTTAATGAG
ATCGGACTGAACTACTCAGGAATTACCAAAAGTGTGGATAAAGACTTATTTACCTCAGGG
ATACATTTCTTAGGTGTCGGCCATTCTTTCATCAAGTATCCTACCACAGTGCAGACCTTT
GAATTCTCTAAGAGCAAGGGATCAGATGCTCCAAGTGTCAGATCTAGGACTAAGGACGGA
CTTGAGGTAGAACTCGAGATCTCATTCCAGTATCTTTACCTCTCAACTGAACTCTATGAC
CTTTATATGCAATATGGGCAACAGGAAAGACTTCCATGCATGAAGGTCGCCATTGATATT
CTTACTGATGTAGCCACTCAGTATAAGGCGTCCCAATTCTTCTTTGATAAGGAAAAGATA
TCAGGTACTATGCAAAAATCTCTCAATAAGACTTTTGCTGACTTTTGATTCGCGACTGTG
GACTACTTCCAGCTCAAGAGCATCGATCTCCCTGATAAGTATGAGATTGCTATCCAGGAG
ACTGAGGTAATGAGGCAGGATATTCATAAAGCTGAGGCTGAGAAGTCTAAGATGCAGATC
GAACTTGAAACTCAAATTATGCAAGCCCAAATTTCATCGAATATCAACATAAACCAGGCA
GAAGCTTCAGGACAAAGTTTCTATAAGATACAGTATCAGCAAGCTGCCTCTCTAAAGGAG
ATAAAGGACTCCCTTGGCCTTTCGACTGGTGATCTATTGAAATACTTGCGTGCTAAGATC
CTGAAGGAATACCCTGAAGACAAGATGATCATTGGTCTCGATTAATCC-CAATAATTACA
GACTCCTGAATAAAAGATTTAAATGTCCCAAAAAAAAAA----------
