# Supplementary material for: Nontriplet feature of genetic code in Euplotes ciliates is a result of neutral evolution
Source: Proc Natl Acad Sci U S A. 2023 May 22;120(22):e2221683120. doi: 10.1073/pnas.2221683120 (PMC10235951; doi:10.1073/pnas.2221683120)
Supplement: Supplementary file 5 — Dataset S04 (GZ) [file pnas.2221683120.sd04.gz › ./nuc_alignments/octo_c88111_g1_i1.fasta]

> octo_c88111_g1_i1
A----ATAAATAATAA-AATGGACGTACAAGGAGGTGGAGTAACCCACTACAATTTAGGA
GATATGAAGTATATTAGACTTGTTTATGGAGAAGGATTAAGAGTACCGAAAACTGCTAAT
AAATTCTGGGATAGAGAGTATCATTACTATCAAAAGAAAAGCTACGCAAGAGGCTACATC
TGGCATCATAGATCTAACGCTACTCAGCAATGGTTGTTCCATTTCTTATATGGAGGAGTT
GACGGATTTTTCATTAAGAGATATGTAATTGATCACGGAGTTAAAGTTATGGGAAGAATG
ATGTTTTTACCATATGCCCTTGCG-TTTATTGGATCATGTTTGGGACAAAGAGACTACGA
CAACAATGCATATGATTATTTCTATTTCAGTGATTAAGA------GAAATTGTATGGCAT
TCATTAAATTTCAATAGACAAAGAAAAAAAA
> petz_comp27976_c0_seq1
AAATTATATAAAATAATTATGGATGTTCAAGGAGGTGGAGTCACCCACTACAATTTAGGA
AATATGAAATATATTAGACTCGTATACGGGGAAGGACTCAGAGTGCCAAAGACTGCTAAT
AAGTTTTGGGACAGAGAAATGCATTTCTACCAAAAGAAATCATACTGTAGAGGATATATC
TGGCATCACAGATCAAACGCAACTCAACAATGGTTGTTCCATTTCCTATATGGTGGATTT
GATGGATTCTTCATTAAGAGATACGTAATTGATCACAGTATCAAGACAATGGGAAGAATT
TTCTTCCTTCC-TTTGACTTTGTACTTCATCGGATCATGCTTCGGACAGAGAGACTACGA
TAACAATGCATACGATTACTTCTATTTCTCTGATTAAAGCAGCATGAAAATATGTAAAAA
T-ATTCAACTTCGTC-----------AAAAA
