# Supplementary material for: Nontriplet feature of genetic code in Euplotes ciliates is a result of neutral evolution
Source: Proc Natl Acad Sci U S A. 2023 May 22;120(22):e2221683120. doi: 10.1073/pnas.2221683120 (PMC10235951; doi:10.1073/pnas.2221683120)
Supplement: Supplementary file 5 — Dataset S04 (GZ) [file pnas.2221683120.sd04.gz › ./nuc_alignments/harp_c28884_g1_i1.fasta]

> octo_c72914_g1_i1
CTTTGATTCTAA-----AATGGAAGGAGACGAAGAAAATGAAATCAGACCTCTAAATAAA
GAACTTTTACTTGAAAGATACCTTTCAAAATGCAAGTCAATGGAGTTAGAACCTCATAAA
GCATTTGTAAAGTACTTAGAAGAGACAGAGGATGATAATGAATCTATTGATCTAGTTATT
CATGGTAATGATAAAGAAAATTTTAATTGAAGAGTAAAGGACTCAGATTTGAAACCGATC
GTTGATGTACTTGAAGATTATTCCATTTATGTAGAGGATATTGATCTTCGATATAACGAA
ATTCATGATGAGGGAGCACAATATTTAGCTCAACTAATTGAAAAGTCTGAAAGGTTACTT
GGATTAAATCTTCAAGGAAATTCAATTGATATAAACGGAGCTCAATATTTAGCAGAAGCA
CTCAAAAATTGCGAACTATTGCAATATTTAAATCTAAATGGAAATTCCATTCAGACAGAT
GGAGCAATGAATATTACTGAACTTTTATTTTCTCATAAAAAGCTTCTTGAATTAAATTTA
GGAAATAACGATATTAATCACGATGGAATTATTGGTATTTTGAGTGTCTTGAACTGTTCG
AATTATACGTTAGAAGTATTAAATATTGATAATCCAAGCTATAATACAATTTGACAATCG
ACTGCTATTCATTTTGGTAAGATGCTTCAAAATAACCTTGGAATTCAAAAGTTATCTATG
AAAAAGCATAAAATGAGATGACAAGGAACATTTACAATAATGGAGCATTTACTTGAAAAC
AATACATTGAGAGTTTTAGATCTTACAGCAAATGAAATTAGATTCCAAGGATGAGAAGCT
ATTTCTAAATATCTAAAAAGTGATACTTGTACACTCGAATCACTTCATCTTGGTGCAAAT
GAATGTGGAAATTATGGAGCAAAGGCTATTGCTCAAGCATTGCCAATTAATAAATCTCTA
ATTCATTTAGATATGTCTCAAAATCAAATTGAAGATTTTGGATTAATTCAAGTAGCTCAA
GCACTTAGAGAGAACTCAACTATAATGTCAATAAAATTCTTCGGAAATCATTTTGGACAA
AGCTGACTTGAGCTATTTTACGAATTATTTAGACAAGAAAGAGAAAATCAATGGTATCCA
GATTTCATAGTTTATGTTGTGGATGATCATTTTGAAATGGCGTACCTCGAAACAGCACTT
GATATGGACATTCATGTTTAGTTTAACATTCAAT
> harp_c28884_g1_i1
--TAAAAACAAAGGCAGAATGGACGGCGACGAAGAGAACGAGATCAGACCGCTGAACAAA
GAGCTGCTTCTTGAGAAGTACATCACCAAATGTAAGTCTTTGGAGCTCGAGCCTCACAAA
GCCTTCGTGAAGTACTTGGAAGAGACCGAAGACGATAATGAATCGATCGACCTGGTCATT
CACGGCAATGATAAGGAGAACTTTAATTGAAGAGTGAAAGATGCAGACCTCAAGCCGATT
GTGGACATCTTGGAGGACTATTCTATCTACGTTGAGGATATTGACCTGAGATACAACGAG
ATTAGCGACGACGGAGCACAGTATTTGGCCCAGCTGATCGAGAAATCTGAAAGGCTGCTT
GGTTTAAATTTGCAAGGGAACTCCATCGAGATCAACGGAGCACAGTTCCTAGCTGAATCG
CTCAAAAATTGCGAACTGCTGCAGTACCTCAATTTAAACGGAAACAAGATTCAAACAGAT
GGAGCTATGAATATTACGGAGCTGCTGTTCTCTCACAAGAAACTTCTTGAGCTCAATTTG
GGGAATAACGATATTAATCATGACGGGATCATCGGTATCTTGAGTGTGTTGAACTGCTCG
AACTATACCTTGGAAGTACTGAATATCGATAACCCCGACTATAACACGATTTGCCAGTCC
ACAGCGATCCACTTCGGAAAAATGCTGCAAAACAACCTTGGGATTCAAAAGCTATCGATG
AAAAAACACAAAATGAGATGACAAGGCACGTTCACGATCATGGAGCACCTGCTGGAAAAC
AACACGTTAAGAGTGCTCGACCTCACCGCGAACGAAATCAAGTTCCAGGGCTGAGAAGCG
ATTGCGAAATACCTCAAGAGCGACACCTGAACGCTTGAGTCGCTGCATTTAGGTGCGAAC
GAGTGCGGGAACTACGGAGCAAAGGCAATCGCGCAAGCGCTGCAGATCAACAAATCGTTA
ATCCACCTGGACATGACTCACAACCAGATCCAGGAGTTCGGGCTGATCACGCTTGCGCAG
TCGCTGGCTGAGAACTCGACGATAATGTCGATAAAGTTCTTCGGAAATCACTTCGGGCAA
GACTGCCTCGAGCTGTTCTACGAGCTATTCAGACAAGGGAGAGAGAACCAGTGGTACCCA
GACTTCATCGTATACGTGGTCGACGAGCATTACGAGATGGCCTACTTGGAGACGGCTCC-
----------------------------------
