# Supplementary material for: Nontriplet feature of genetic code in Euplotes ciliates is a result of neutral evolution
Source: Proc Natl Acad Sci U S A. 2023 May 22;120(22):e2221683120. doi: 10.1073/pnas.2221683120 (PMC10235951; doi:10.1073/pnas.2221683120)
Supplement: Supplementary file 5 — Dataset S04 (GZ) [file pnas.2221683120.sd04.gz › ./nuc_alignments/foca_c26362_g1_i1.fasta]

> raik_c13443_g1_i1
TATAGATTAACAAGTTCCTCTATGAAACAGATAAAATAATTAAATTTTTAATATAATTTT
TAATTTAGAAAAATGGCAGCAGGTAAAGGTGGCAAAGGAGGAAAAGGCGGCAAAGTAGGT
GCCGGTAAAGCTAAGAGAGTAGCTAAAAACAGATCAGCTAGAGCTGGGCTTCAGTTCCCA
GTCGGAAGAATTCACAGATTCCTTAAGAAGAGAGTTTCATCCAACCAAAGAGTTGGAGCA
ACTGCAGCAGTCTACACAGCAGCAATTTTAGAGTATTTGACTGCTGAAGTACTTGAATTG
GCCGGAAACGCCAGCAAGGACTTGAAGGTTAAGAGAATTACTCCAAGACATTTGCAGTTG
GCCGTTAGAGGTGATGAAGAATTGGACTCACTAATCAAAGCAACCATCGCCGGAGGTGGT
GTGATCCCACATATTCATAAGTCTCTATTGACAAAGGGCGGAAAGAAGTTCGATACCTTC
CAGAAAAGACTATTCTAAAAGAGTGTGGTAGACCGATTCAGGAGTGATTGACA-------
------------TAAGATT-----------------------------------------
> harp_c44503_g1_i1
-------------------------------AAAGATA----------------------
---------ATAATGGCAGGAGGTAAAGGAGCCAAAGGAGGCAAAGGCGGAAAGGTCGGA
GCTGGCAAGTCCAAGAAGATTCCGAAGAGCAGATCCATTAGAGCCGGACTGCAGTTCCCA
GTCGGAAGAATTCACAGATTTTTGAAGAAGAGAGTCAACGCGAACCAAAGAGTTGGAGCT
ACTGCTGCTGTTTACAGCGCAGCCATTCTGGAATACCTCACAGCTGAGGTTCTGGAGCTC
GCTGGAAACGCAAGTAAGGATTTGAAGGTCAAGAGAATTACACCAAGACATTTGCAGTTA
GCAATTAGAGGCGATGAGGAATTGGACTCACTGATCAAAGCGACCATTGCTGGCGGTGGA
GTCATCCCCCACATTCACAAATCTCTGCTTACTAAGACAGGCAAGAAGTTCGATCAGTTC
CAGAAAAGATTGTTCTAAGAAATCACG--AGAAGCATCCAGATGCCGCAGGAT-------
-----------CTAACATAATTTATT-----GGATCA-----------------------
> rari_c15486_g1_i1
---------------------------------------------GTTTGAATCAA---T
CAAGCT---AAAATGCCAGCAGGTAAAGGAGGAAAAGGTGGAAAAGGAGGCAAAGTTGGT
GCCGGAAAATCTAAGAAGATCCCAAAGAGCAGATCCGTCAGAGCAGGTTTGCAATTCCCA
GTCGGAAGAATCCATAGACTTCTCAAGAAGAGAGTCAGTGCCACCCAGAGAGTTGGAGCT
ACCGCCGCTGTCTACAGCGCTGCCATTCTCGAGTACTTGACTGCCGAGGTCTTGGAGCTC
GCTGGTAACGCCTCAAAGGACTTGAAGGTCAAGAGAATTACCCCCAGACACTTGCAGTTG
GCCATCAGAGGAGACGAGGAGCTCGACTCCCTGATCAAGGCCACCATCGCCGGAGGAGGT
GTGATCCCACACATCCACAAGTCCTTGTTGACCAAGAGCGGCAAGAAGTTCGATCACTTC
CAAAAGAGACTCTTCTAAG--------------TCCCTCAGAGACAGCAAGCAGCAAGGA
GCAATTAGTCGTTAAGATTTTTGATCCATAAGAATAATTACCATAAAAAAAAAAAAAAAA
> foca_c26362_g1_i1
---------------------------------AATTAATATAATTTTTAGTTCAAAATC
TAGATT---AAAATGCCCGCAGGCAAAGGAGGAAAAGGAGGTAAAGGTGGCAAAGTAGGT
GCCGGAAAATCTAAAAAGGTTCCAAAGAGCAGATCCGTGAGAGCAGGATTACAGTTCCCA
GTCGGAAGAATCCATAGAATGCTCAAGAAGAGAGTTAGTGCCACTCAAAGAGTTGGTGCT
ACTGCTGCCGTCTACAGCGCAGCTATCCTAGAGTACTTGACAGCCGAAGTTTTAGAACTC
GCTGGTAATGCTTCAAAGGACTTGAAGGTTAAGAGAATTACTCCAAGACATCTCCAACTA
GCTATTAGAGGAGACGAAGAGTTGGACTCACTCATCAAAGCCACCATCGCTGGTGGTGGT
GTAATCCCACACATCCACAAATCCTTGCTAACTAAGAGCAGCAAGAAGTTCGATCATTTC
CAAAAGAGACTCTTCTAATGAGTAAATCTGGAGTGACTCAAGAA-GACAAGCA-------
-----------TTAAATGTTTTCAT------GAATAACAATTCAAATAAAAAAAAAAAAA
