# Supplementary material for: Nontriplet feature of genetic code in Euplotes ciliates is a result of neutral evolution
Source: Proc Natl Acad Sci U S A. 2023 May 22;120(22):e2221683120. doi: 10.1073/pnas.2221683120 (PMC10235951; doi:10.1073/pnas.2221683120)
Supplement: Supplementary file 5 — Dataset S04 (GZ) [file pnas.2221683120.sd04.gz › ./nuc_alignments/cras_c5884_g1_i1++.fasta]

> cras_c5884_g1_i1++
AAAAAAATTATTATTAAGTATCTTATCAA---GACCTACCT-ATGCAAAGACTCAGAGAT
ATGCTTCTTTTTAAGAAGAGAAAAGTCGAAGAATCATCTGTGACGACTGGAGAAATTTTG
GATAGTAATAATACCTTCAATGCCCTTGAGTTTTTAAATGACCTTGAAGAACATAAGACC
TCTGCTCTTGCTTCTGAGAATGGTGATTCACATCAGGCAACAAATAATTTGAATATCTCC
AATTTTGACAAAGATGGAC-ATGGGATTGTCCAAGATGTCGACATCATCTCTGAACATGT
TCCTAATAAGCTGAGCTATAAGTTCATCTTTGATATCAACTCCAGAGTTTATGGAGGAAG
ATTCACCTCGAATGGGAAGCTTTATTATTGCTCCAGTCAAGACATTATAGGAATTTATGA
TTCGTATGATCCCTACAATATGAAGAAAATCAAGTCTGTGAATGCTCTTGATGTAAACTG
GACTATCACGAGCATGGATACGACTGAGGATGAAGAAAAATTGATTTACTCCTCTATTTC
ACCTTACCTGCACATTGTCGATTTGCAAACATTGTGAAAGTTTCATGCAAAAGTTGACCT
ATCTGAAGACAATGATGCTCCAATGAATTACTTCAATTACTCAGGGATCTTTAACTGCAA
ATTCTCAGGCGATGGTAGCGAGATTGTCTGTGTGACCAACACAGCTAGGATCATTGTCTA
TGATCTTAATAAGGAAGAAAGGGTCTGTAATATCCTGAATACCCACCGGGACGACATTAA
CACTGTGTGTTTCGCTAATAGAAACAACTCAAACATTCTTTTTACAGGATCTGACGATTA
TGTCATTAAAGCATGGGATAGAAGAATCATGGATTCAAACAAACCAATAGGCTGCTTTAT
TGGCCACAGAGAGGGAGTCACTTCTATTGATTCTCGAGGAGACGAGCGCTACTTGGCATC
AAACGGAAAAGATCAGCAACTCAAGCTCTGGGATATCAGGAAAATGAATGACATTAGCGA
CCTAGATAATGTTAGAAACCTCAATGTTATGGAACAATTCGATTACAGATGGATGGACTA
TACTTATAAGGATCTAGACAAGCACGAGATGGATAACTCAGTGATGACTTTCAGAGGGCA
CACCGTCCTCCAAACTCTCATCAGATGCTATTTCTCCCCATCAGAGAACACAGGACAGAG
ATACCTTTATTCAGGATCTGCAGATGGCTGAGTCTATGTATTTGACATAATGACTGGAGA
AAGTAAGACATACATCTCTAGTAAATCTGCTGAATGTATTAGAGACGTCTCATGGCATCC
TAAGGTGCCTGTAATAGCTGCCACTTCCTTTGGAGGAAATATATCTGTTTTCACTGAAGA
TGAATCAAAAGCTCATAAAAAGAGAGATTCAAGAAGAAGGATCAGAGAGATCACAGGGTA
CTATGGAACAAATAGAGAATTTAGCTC---TGAAGGAGACGAGGATGAAGAATTCTG---
TGATGTCCAATCTGAACCTTACTAATCCTCCACCTTCCACTTTAATTTAA-TAAGGTTTC
CATAACGTCAAAAAAAAAAAAAAAAAAA
> minu_c3982_g1_i1
--------------TAAGTATCTTATCAAAAGGAAGTATATGATGCAAAGATTAAGAGAT
ATGCTATTGTTTAAAAAGAATAAAGAGAAGGAATCATGTGTGACGACCGGAGAAATTTTG
GATAGTTCCAATACTTTTAACGCCCTTGATTTCTTAAATAACTTAGAGGAGCTTAAGACG
ACTTCAGTGATGAAGGCGGCTGGAGGGTCCCACCAGGCAATTCATAATCTAAAAGTCTCC
AATTTTGACAAATAAGGATAACAATATCGTTCAAAATGCCGATATTGTCTCAGAGCATGT
TCCTAATAAGCTCTGTTACAAATTCCTTTTCGATGTGAACTCCAGAGTTTATGGTGGACG
TTTCACCCCCAATGGAAAATTGTACTACTGTTCTAGCCAGGACATTATTGGAATCTATGG
CTCTTATGACCCTTACAATATGAAGAAGAAAAAGACAATCAATGCTCTTGACGTAAACTG
GACTATCACCAGCATGGATACAACTGAAGATGAGGAGAAGTTAGTATATTCTTCAATCTC
CCCTTATCTTCATATTGTTGATCTCCAGACATTGTGTAAATTCCATGCGAAAATAGATCT
CTCAGAGGACGGAGACGCCCCAATGACATACTTCAATTACTCAGGTGTCTTCAACTGTAA
ATTCTCTGGAGATGGGAGTGAACTTGTCTGTGTCACGAACACTGCAAAGATAATAATTTA
TGACTTAGAAAAAGAAGAAAAGGTTTGCAGTATTGAAGAAACCCATAAAGATGATATTAA
TACGGTCTGATTTGCAAATAGGAACAACTCTAACATTCTGTTCACAGGCTCTGACGATTA
CATCATTAAGGCTTGGGACAGGAGGATAATGGAAGGAAATAAGCCAATAGGGTGATTTAT
TGGACACAGAGAAGGAGTCACTTCCATAGATTCCCGTGGCGACGAGCGTTACGTTGCATC
AAATGGAAAAGATCAGCAGATGAAGCTCTGGGACCTGAGGAAGATGAACGACATAAGCGA
CCTAGAAAACTGCACAGGCCTCAGCGTCATGCAAGAGTTCGACTATAGATGGATGGATTA
TACCTATAAACAACTAGATACTCATAAAATGGACAACTCAGTGATGACTTTTAGAGGACA
TACTGTTCTCCAGACTTTAATCCGGTGTTATTTCTCCCCCATGGAGAATACGGGGCAGAG
GTACCTCTACACTGGCTCAGCAGATGGCTGAATCTATGTCTTCGATATCATGACAGGGGA
GAATAAGGTCTACATCTCAAGCAAATCTGCTGAGTGTATCCGTGATGTCTCATGGCATCC
CAAGGTCCCAGTTATCGCTGCCACCTCATTCGGAGGAAATATCTCAGTATTTTCCGAAGA
TGAGGGCAGTAGCCAAAAAACAAGGAATTCCCGTAGGAAAATTAAAGAGATTAGTGGCCA
CTATGGAACCAATAGAGAATGGAGTTCAGACGAGGAAGACTGAGAAGAAGACTCTTATTT
TGAAGTACAATCTGAGCCATACTAAAAAGTTATCATC--TTTTAATTTAATTAAAGTTTC
CAT-------------AAAAAAAGATCG
