# Supplementary material for: Nontriplet feature of genetic code in Euplotes ciliates is a result of neutral evolution
Source: Proc Natl Acad Sci U S A. 2023 May 22;120(22):e2221683120. doi: 10.1073/pnas.2221683120 (PMC10235951; doi:10.1073/pnas.2221683120)
Supplement: Supplementary file 5 — Dataset S04 (GZ) [file pnas.2221683120.sd04.gz › ./nuc_alignments/cras_c26595_g1_i1++.fasta]

> cras_c26595_g1_i1++
TTAAGTATTATAGTTAAAATTTTATGAGTCTAATTATGGATCAACAATCAAACAACAAAC
CAAACTTTTTCCAGAAATCGCCACAGATTTCGTTTGCAGAGAGCCCTGCTTTAAGCTTAT
TTAAGGGCTTCAGTAAGAATTTATTAGGGAGTAGTAATTTGAACTTGACAAAGAAGGTAT
CAGATATCTCTTTACACAAACCATCTCCCTGCCTTTCATCAATCAAGCCGACACCTCAGT
ACGATCCCTTTAGTTTTCTTGGAAATGGGCCGGAGAGCCTGGCGCTAGACACTAAGCCAA
TGAAGTATATAAAGCTTGACTTCCTTCCTATCGGATCACCTGAGATAAATTTTGTTCTGG
GTCCCCCAGCAATGGATCTACAACAGAAAGGGACCAGCACAAAGAGTAATTTATTGGAAC
CCTCGAAATCAATGTTTGCTAAGCATACTCAAGTCCCTTCTGATGAGAAGATTGCCATCA
AGCATATCCAGAATGGTGGCCCCACTATCTATGTGACAAATAAGAGAGTTAACAGAATTC
TTAAGAGACGGAAGAAGAGAGTCGCCTTCTTGATTGAACACCCTGAGTTCTCCCTCCCCT
ACAAGTTCAGAACAAAAGGGCCTAGGCATGAGAGTAGATCTAAAAGTGCCAAAAATCGAA
GGAGGAAAATCGATGGTAGATTCGCTAAAGTCGGTGATGTTCCGATCGATTTTACCGTGT
CTATTAACGACCCTAACTTGAGGAGCTCAACGCGAGATCAGTCTGAAGAGGACATAGTCC
GAAATAATATTTAAGCGATCATGAAATGAGTTCTTGTGAAGGATGAAGTTGGCTAGAAGT
--CCATCTATATTCTCCTTCATGGCGAACTCGCTTATGAATGGCTAATTTTAAACATAGC
TAATATATTCTATAAACTAAAAAAAAAAAAAAAAA
> minu_c26713_g1_i1
--------------GAAAATTTTATGAGCATAATTATGGATCAACAATCAAATAATAAAT
CCAACTTTTTCCAGAAGTCCCCAGAGATTTCATTTGCAGAGAGTCCTGCATTAAGTTTAT
TTAAGGGATTCAGTAAGACCCTTATGGGAGGAAATAATCTGAGCTTAACCAAGAAGGTCT
CAGACATCTCTCTCCACAAACCCTCCCCATGACTTTCGTCAATTAAACCGACACCCCAGT
ATGACCCGTTCGGGTATCTTGGCACAGGCGCAGAGAACTTGGCCCTCGATTCTAAACCAA
TGAAGTACATTAAGCTTGACTTTATGCCGATTGGGTCACCTGAGATCAACTTTGTCCTTG
GCCCTCCAGCGATGGATCTACAACCGAAAGGAGTCAGTACAAAGCCTAACTTGTTGGAGC
CCTCTAAGTCTATGTTTGCTAAGCATACCCAAGTTGCCTCTGAAGATAAGATTGCTATTA
AGCATATTCAGAATGGAGGCCCAACCATTTACGTGACCAATAAGAGAGTCAAAAGAATTC
TGAAGAGAAGAAGGAAGAGAGTTGCTTTCCTGATAGAAAACCCTGAATTCTCCCTTCCTT
ACAAGTTTAGGACAAAAGGTCCTAGACATGAAAGTCGATCTAAGAGTGCTAAAGGCCGGA
GGAGAAAGATCGACGGTAGATTTGCTAAAGTCGGTGATGTTCCTATCGACTTTACTGTGT
CCCTAAATGATCCGAACTTACACAGTTCATCACGAGATCATTGTGAAGAGGACATAGTCC
GAACTAATATTTAAAGAATCATGAAATGAGTTCCTACGAGGGATGAAACTAA--AGAATT
CACCTTCAATATTCTCCTTCGT-GTGAACTCGCTTATGAATGGCTAATTTTAAATAAGGC
TAATATATTCTATAAACTAAAAAAAA---------
