# Supplementary material for: Nontriplet feature of genetic code in Euplotes ciliates is a result of neutral evolution
Source: Proc Natl Acad Sci U S A. 2023 May 22;120(22):e2221683120. doi: 10.1073/pnas.2221683120 (PMC10235951; doi:10.1073/pnas.2221683120)
Supplement: Supplementary file 5 — Dataset S04 (GZ) [file pnas.2221683120.sd04.gz › ./nuc_alignments/cras_c11623_g1_i1++.fasta]

> minu_c10447_g1_i1
CCAAAATGAAGCATGTGATAAAGAACAAAAACGTTCTTGAACTTCTAGAAAAACCCATTG
AGAAGATGAAGAGAGAACATCGAGGAGTTGCCTCTTTCTCTAGAGACTACCTCCGTTGCT
ATAGAGATGTATGGAAAGTCACAGCCAGATTCAACTGGAATAATGAAGAGGGTGAACCCT
GGAGAGATATCCTCAGGGCTAGTGCTAGGGCTGAATTCGAACAGATAAAGGAAGAAAACG
ATCCTTTGATAATTGGTAAATTCTTAGTCACTTGGAGAGATGCTATTAATAGAATGCATG
AGAAGGTAAATGATATTAATATGAAAATGACTTGTTTTGTGGATGAGACAAGGACTGATA
ATCCAAACCAACGACCATACGATCCTTTTAAAGAAAAAGATTATGTATAGTTTTTGAAAA
TTAGCAATGGATCAATAAAAA
> cras_c11623_g1_i1++
-----------------------------------TTTGAACTATTAGAAAAGCCAATCG
AGAAAATGAAGCGTGAACCCAAAGGAATTGCCAATTTCAGCAACGACTATCTCCGATGCT
ATCGAGATGTTTGGAAAGTCACTGCAAGGTTCAATTGGAACAACGAAGAGGGAGAATCCT
GGAGGGACATCCTCCGTGCCAGTGCTAGAGCCGAGTTCGAACAAATCAAGGAAGAAAATG
ACCCCCTGATCATTGGAAAGTTCTTAATAACCTGGAGAGATGCCATAAATAGGATGCACG
AGAAGGTAAATGACGTTAATATGAAGATGACTTCCTTC----------------------
------------------------------------------------------------
---------------------
