# Supplementary material for: Nontriplet feature of genetic code in Euplotes ciliates is a result of neutral evolution
Source: Proc Natl Acad Sci U S A. 2023 May 22;120(22):e2221683120. doi: 10.1073/pnas.2221683120 (PMC10235951; doi:10.1073/pnas.2221683120)
Supplement: Supplementary file 5 — Dataset S04 (GZ) [file pnas.2221683120.sd04.gz › ./nuc_alignments/cras_c29332_g1_i1++.fasta]

> cras_c29332_g1_i1++
---GAATATATTATAATTTTATAAATCAAAGATGGGATTAAAGTTCTACAGAGCTTCCAA
CAGACCAAGAAAAGTGAGGAAGAGAATCACGAATACCAGAACCTTCTTCAGCACACATAA
ATGGGTATCCTACTTTGCTCATCCAAACGAGGTCGCAGGACATCCATTCAAGGGAGGAAT
GTGGCCAATGTCGAGAGGAATGCTGCTCAACCCAGAAATCAAGAGGTTCGCTATCGCCTC
TCCTCTCTTCTTTAAGCCAGTCAGGCCAGGTGCTGGACCAGGAGATACTGTAGCCTC---
-AAAATCATTTGTTGAGAGCTCTGATAAATTAGTTGAGTCATATACAGGAACTAATGCTG
CTTTCGGAAGTGAGAGAGCCAAAGCTCTTCGTACTAACCTCGATAAATGCTTCACCAACA
GTGTTAAGGTCGGTAATGATCCAGAGGTCCAATGTCAGTTCTACGTCCAAGGGTTGAAGA
GAGAATTGCAGGCATAAGTACAAAGTTGACAAATCAATAATGTAAAAAAAAAAAAAAAAA
A
> minu_c21917_g1_i1
CCGGAATATATTATAATTATAT-AATCCAACATGGGACTTAAGTTCTACAGAGCGTCAAA
TAGACCAAAGAAAGTTAGGAAGAGACTTACTAATACCAGAACCTTCTTCTCCACACATAA
ATGGGTTGCCTACTTTGCTCATCCTCATGATGTCGCTGGACATAACTTCAAGGGAGGATC
ATTCCCTATGTCACAAGGAATGCTGATGAACCCAGAAATTAAGAGATTCACTCTGTCTTC
TCCATTATTCTTCAAGCCAGTCAGGCCAGGAGCTGGAGCTGATGACA----AGCCACTTG
AAAATTCATTTGCCGAGAGCTCAGATAAATTAGTAGAAGCTTATACAGGTTCAAATGCTT
CTTTCGGAAGTGAGAGATGTCAAGCATTCCGTACAAACCTTGATAAATGTTTCACTAACA
GTGTAAAGGGAGGATCCGACCCAGAGACTCAATGCCAATACTACGTACAAGGACTCAAGA
GAGAAGTATGCAACTAAGTAAAAAGTTGATAAATCAATAATGGAAAAAAAAAA-------
-
