# Supplementary material for: Nontriplet feature of genetic code in Euplotes ciliates is a result of neutral evolution
Source: Proc Natl Acad Sci U S A. 2023 May 22;120(22):e2221683120. doi: 10.1073/pnas.2221683120 (PMC10235951; doi:10.1073/pnas.2221683120)
Supplement: Supplementary file 5 — Dataset S04 (GZ) [file pnas.2221683120.sd04.gz › ./nuc_alignments/cras_c19788_g1_i1+cras_comp6764_c0_seq1+.fasta]

> cras_c19788_g1_i1+cras_comp6764_c0_seq1+
TTAAAAAAAAAAAAAAAAAAAAATTTCAAAAATGGAAAAAGATAATGGATTTGACACATA
CTGCAAGGAAATCTTTGAGGATGGACCATTCTCAGGATACCATGCTGAGCTCCATGTTAT
TCATGGAAAGCAAGATGATGTTGTTGTCGCTAATGACATCGAGGGGAACGCAAAGAAGGT
AGTTAACTTCTGCTCCAACAATTATACCGGTTTGGCCTCAGATAAGAGAATTGTGGCAGC
AGCTAAGAAGACTTTGGATACACATGGTTACGGTCTTTCTTCTGCACCACTTATGTGTGG
GTTCCAGGATATTCATCAGCAACTTGAGAGAGAGCTTTCTGAGTTCCATGGAACTGAAGA
CACTCTTCTCTATCCATCTGGATACCACACCAACGTTGGTTTCTTCTG-TGCTTGCTTTG
GAGAGGAAGATGCTATCTTCTCTGATGAGTTTAATCACTCATCAATCATCGATGGTGTTA
AGCTCTCTAGAGCCAAGAAGTTTGTGTACAAGCATCTTGACTTGGACCACCTCGAGGAGC
TCCTCAAGGGTGCCGAAGACTATAGATTCAAATGTATAGTAACTGAAGGTATTTTCTCAA
TGGACGGAGATATTTTGGAACTTCCAAAATATGTCGAACTCGCCAAGAAGTATGGAGCAG
TCTTCTACTTAGACGAATGCCACGCCACTGGAGTTATTGGAAAGACTGGTAAGGGAACAG
TTGAGTACTGGGGAATGGAACCATCCGATGTTGACTTGATCAGTAGCACCCTAGGAAAAG
CAATTTCTGGAGGTGGTGGTGGATACACTACAGGCAAGAGGAACATGATCAATTACTTGA
GACAATGCTCAAAGACTTTCATCTTCTCAAACTCCTTGTGCTCTCCAATCATCGGAGCCT
CTCTTGAAGCTTTGAGAATCTTCAGAGAAGACCCAGGAATCTTCACTAGAATCAAAGAAA
AGGGAATGAGATTCAGACAGGGTATCAAGGCAGCAGGATTTGAAGTATATGGAGACGATG
ATTGTCCAATTTGCCCAGTCTCTGTCACTGATGAACATCTTGCTAGACATTTCGAGATTG
AATTATTCAAGAAGGGATACTACACAATTGGGCTTGGATTCCCAATCTTTGAGCAAGGAT
TATCAAGATTAAGAATTATCGTCACCGCCACACACACCCTTGAGCAGATTGACGGACTCA
TCCAAGCATTCAAAGAGGTTGCAGAAGAATGCAATTTCTGGAAGAACCTCGAGGGATACA
GACAAAAGGTCGAAGATGGACTTGTCATTGGAAAGCCAGACTGGTGGAAGCCTCTTGCAG
CTAAGGCTAAGCTCTAAATTG-TGATTTGTCCATAATTAGGCTTAGATTTAAAAA-AAAA
AAAAAAAAA
> minu_c19365_g1_i1
----------------------------------GAAAAAGATAATGGTTTCAATGAATA
CTGCAGGGAAGTCTTTGAAGACGGACCCTTCTCAGGATACAAGGCTGAGATCCATGTTAT
TCATGGAAAGCAACAAGATATTGTACAGGCTAACGACATCGAGGGAAAGACTAAGACCGT
AACCAACTTCTGCTCAAATAACTACACTGGACTTGCCTCTGATCCTAGGATCATTGCTGC
TGCTCACAAAACCTTGGATACCCATGGTTATGGACTCTCATCAGCCCCACTTATGTGCGG
GTTCCAGAACATCCATCAGCAATTAGAGAAGGAGCTTGCTGAGTTCCACGGAACTGAGGA
TGCCCTCTTGTATCCATCTGGATATCACACTAACGTCGGCTTTTTTTGCCGCCTGCTTCG
GATCTGAAGATGCCATCTTCTCAGATGCCTACAACCACGCATCCATCATCGATGGAGTGA
AGTTGTCCAGAGCCAAGAAGTACGTCTACGATCATTTGGACTTGGAGATGCTCGAGGAGC
AACTCAAGGAAGCCAAGGATAGAAGATTTAAGTGTATTGTCACCGAAGGTATTTTCTCTA
TGGATGGAGATATCCTCGAACTCCCAAAATACTTAGCCCTCGCTAAGAAATACGGAGCTA
TCTTCTACCTTGATGAATGCCACGCCACTGGAGTTATTGGAAAGAACGGAGGAGGATGTG
TTGATTACTGGGGAGTTGACCCAAATGAAGTCGACTTGATTAGTAGTACCCTCGGAAAGG
CCATCTCAGGAGGTGGTGGTGGATATACTACCGGAAAGAAGTACATGGTTGAATATTTGA
GGCAAACCTCAAAAACTTTCATCTTCTCAAACTCTTTATGCTCACCAATTATTGGAGCAT
CTCTTGAGGCATTGAAGATCTTCAGAGAAGATCCTGCTATCTTCAGCAGAATCCAAGACA
AGGGAAAGAGATTCAGAGAAGGAGTCAAGAAAATCGGATTCAAAGTATACGGAGATGATG
ACTGTCCTATCTGCCCAGTCTCAGTGACTGATGAGCATTTAGCCAGACATTTCGAGATTG
AGCTTTTCAAAAAGGGATTCTACACCATTGGATTAGGCTTCCCAGTCTTTGAGCAGGGAA
AGGCCAGGCTTAGAATCATCGTGACAGCCACCCATACTTATGAACAAATTGATGCCCTCA
TTGTAGCCTTCAAGGAAGTTGCTGAAGAATGCAACTTCTGGAAGATCCTTGATGGATATG
AGCAAAAGGTAGAAGAAGGATTGGTCCTCGGCAACCCAGACTGGTGGAAAC------CAG
CCTCAGCTAAACTATAATTAGATGATAATTTCATATTAGGTTCCAAATTTAAACATCCCA
ATGTAAAAA
