# Supplementary material for: Nontriplet feature of genetic code in Euplotes ciliates is a result of neutral evolution
Source: Proc Natl Acad Sci U S A. 2023 May 22;120(22):e2221683120. doi: 10.1073/pnas.2221683120 (PMC10235951; doi:10.1073/pnas.2221683120)
Supplement: Supplementary file 5 — Dataset S04 (GZ) [file pnas.2221683120.sd04.gz › ./nuc_alignments/cras_c14793_g1_i1++.fasta]

> cras_c14793_g1_i1++
--TGAAGATATATTTATTAATAAAGA-AGAATCATGGAGCAATATACACTATTGAACACT
TTGAAGTTTACCTATCCCTCCAACTTAAGTGTAGGCTTATCTGTATTGTATAATGATACT
GATACAGAGCTAGCCAAGATGCCTGGATGGGGTTCAGCAGCTATATTCGGTGTAGGATGA
CTAGCTGCTAGTGCAGCAGCATTATACATCACGAAAAGAGCCTTCTTTTCGATGTATCGG
CTGTATAAAACCATCGGCAACGCTAAGGAGAGGTTAGCTATAACTCCAAACCCAAGGAAG
AAGAACCAAAAAGTGTATGTTGTTGTATATGGAGCCAGGAATCATGGCAGCAGAGCTTTC
TGCACATATCTTGCGGAACATGGCTACTCTTTAATCATCATTGACAATGACCAAGCCGCC
CTGAACTCAGCAGAAAAACATGTCCTCAAAGATTTTGCCGATGTCAGCATCATGAAAGTG
AAAATGGAAGACTTCGATGAAGGAGAAATACTCAGGATTGTAAAGCAGCTTAACAAGTTT
GGAGAAATCATCAGAGGGCTTGTGATCACGAAGAATGTCATGCTGAACGAGCAGAATAGC
AAGAAGTTCGAAGGGCTCAATTATGATGAGATTCACACTATCATTCACGATAATAGTGAA
ATGATGGTTGGACTGACTAATGTTCTCATTAAGCCAATTAAGAAAGCAGGAAATGGATTC
ATAATTAACCTTCGTAACATTAAATACGAGGATGAGGGGGATGCTATTTACTGGGATTTG
TTGCACCACTCTACCACGAACTTCTCACTCACTTTCATGGACGCTATCAGAAAAGCAGAG
ACAGATAAAGAGAAAGGAAGCAAAGTGAGCTTAATCTCAGTGAAAGTCAACTATGAGTCA
ATAAAGACTGATGCGCAGAAGGATAAGCTATGTTCGAAGACATTTAGCCATCTTGGAGTG
ACAGATACAATAACTTATTAACCATTGTTTGGATAGTTAATTTACATCCAAAAAAAAAAA
AAAAAAA
> minu_c8401_g1_i1
TTTTAAGATATATTTATTATTAATTAGAGAATCATGGAACAATATACGCTTCTCAACACG
TTGAAGGTGACCTACCCTGCCAACCTCAGCGTGGGTCTCTCCCTCCTTTACAACGAGTCT
GAGACCGAGCTTGCCTCCATGCCCACTTGGGCTACAGGCGCTCTCTTCACTGTCGGCTGT
GCTACAGCAGGCACGATCGCCTACCTCATCAGCAAGGGTACCCTCTCCTCAATGTATCGG
TGGTATAAAACCGTCGGCAACGCTAAGGAGAGACTTGCGATCGCTCCAAACCCAAGAAGG
AAAAACCAAAAAGTGTATGTTGTGGTCTACGGGACCAAGAATCACGCGAGTAGGGCTTTC
TGCACATATCTTGCTGAGCATGGCTACTCTTTGATCTTAATTGATAATGACCAGAACTCC
CTCAACTCCGCCGAAAAGTACATCCTCAAGGATTTCCCAGAAGTCAGTATTATGAAGGTA
AAAATGGAAGAATTTGACGAAGGCGAGATTTTGAGAATAGTTAAGCAGCTTAATAAATTC
GGAGAGGTCATCAGGGGGCTCGTGCTTACAAAGAACGTCATGCTGAATGAAGATAATAGC
AAGAAGTTCGAAGGATTAACTTATGATGAGATTCATATCATTTTCCACGATAATAGTGAA
ATGATGATAGGTCTAACCAATGTTCTACTCAAGCCAATTAAAAAGGCAGGAAATGGATTC
ATTATTAACCTTAGAAACGTGAAATACGAGGATGAAGCAGATGCTATCTACTGGGATTTA
TTGCATCACTCCACCACCAGTTTCTCCCTCACTTTCATGGACGCTATTAGAAGAACTGAG
GAAGGAAAAGATAAAGAAAATAAGGTGAATGTGATCTCAGTAAAGGTCCACTTCGAGTCT
ATCAGCTCTGAGAGCAGGAAGGAGAGATTATGCGGGAAGACCTTCAGTCACTTGGGAGTC
ACTAACACAATCACCTACTAAAAA---TTTGGATAATTAATTTACAGCCAAAAAAAA---
-------
