# Supplementary material for: Nontriplet feature of genetic code in Euplotes ciliates is a result of neutral evolution
Source: Proc Natl Acad Sci U S A. 2023 May 22;120(22):e2221683120. doi: 10.1073/pnas.2221683120 (PMC10235951; doi:10.1073/pnas.2221683120)
Supplement: Supplementary file 5 — Dataset S04 (GZ) [file pnas.2221683120.sd04.gz › ./nuc_alignments/minu_c6643_g1_i1.fasta]

> rari_c16952_g1_i1
CTTGCGAACATGTTGCTTGAAGATATCTGACGTTGTGCAGGTCATCAGAGACCAGGTGGA
CAGAGAAGGACTCGATCACTTCTACGAGTACCTTGCAAACATGTTGCTTGAAGAACCCCC
AATCACTGCAGAAGATTGTTTCGAGCTCATTGGCGATTTCCTCACTGACGGAATGGTTTA
TTCTAAAGATGAAGCGTTTGAGCTCTGTGAGAAATTGATTCATGTCTTCGTGGAGAAAGG
CTTGAGAGATGAACTGAGAAACTCCATTGTGCCCAAGTACCTCCCCAACTCCATTTGCAT
TGGCGATGTTTCCGATGACATTGAGTACGACGATATTGAGAACAAGACGGATTCTCTGGA
TCCCATGCTTGACTACGATAAGTACACTGGAGCATCCAACTCCGAAATGGTCATTGAGTG
GGAAGACCAAGGAGCAGGAAAAGATTCCAAAGCCATTGCAGCTATTGAGAAGCAAATCGA
GCTGATGAAGAAACAAAAGAAGGCTCCTCCATTCGTGGTGGTGCATGGAAGAGATGCTGA
CTACAGAATGGACGTTCAAGTCAACAATGTCTCCATCATTGTTGCTGGAAAATCTCTTCT
TGACCATGCTACTCTGAAACTGACTTATGGAAGGAAGTACGGTTTGATTGGAAGAAACGG
AATCGGTAAAACCACTCTGCTGAACATGATTGCTCGTAAAGAAGTTGATGGGTTCCCAAA
ACACTTGCATGTTCTACATGTAGAGCAAGAAATTGAGCCAGAAAACAAATCTGTCATTGA
ACACGTTTTGGAGTGTGATACTGAAAGAACCAAACTTTTACAAGAGCAAGAAGATTTACT
CTCTATTGATGAGTCTAAGCTTAAGAAGAGAAACATTGCTGAAAAAGCTGAGAAACTTGA
GAAGGTGCAGCAAAGACTGGTTGAAATTGAAGCCCATGAAGCTGAGTCTAAAGCTTCTAG
GATCTTATCTGGTCTTGGATTCACTCAAGACGACCTCGAGAGAAAGTCTACTGAATTCTC
AGGAGGATGGAGAATGAGAATCTCTCTTGCCAAAGCTTTGTTCTCTAGCCCAGATATCCT
CTTGTTAGATGAGCCTACCAATCACTTGGATCTAGACGCTGTACTCTGGCTTGAAGACTA
CATCCAAGGCCTCGACATCACCGTCATCATTGTTTCCCATGCAAGGGATTTCTTGAACAA
CGTTGCGGAAGAAATCATTCATTTCTTCGATTCTAAACTTGAGTACTACAAAGGAAACTA
CGATCAGTTCGAAAAGACCAGGACTGAGCAGCTTAAGCAGAGGAAGAAGCAGATCGATGG
TCAGAACAGACAAGTTGACCACTTGCAGAAATTTATCGACAGATTCAGGTACAACGCTAA
GAGAGCTTCCCTCGTCCAGTCAAGAATCAAAGCAATGAAGAGAATGGAGCTTATTGAAGA
AATCACTGAAGACCCTACTTGCGTGTTCATCTTCCCAGACCCAGAGATGCTCAATGCGCC
AGTTTTGAGACTGAACGAGGCTACCATTGGGTATGGAGTCAACAAGGTGATCGCTGAAGA
TGTCTCTATTGACATCAACATGGAGTCCAGGTACTCCATTGTTGGTCCAAATGGAGCAGG
AAAGACAACTCTTCTCAAAACTCTTACTGGAGAACTTGAGCCAATTGATGGAACTGTCTA
TACGCATCAAAGACTCAGAATTGGAATGTTTACCCAGCATCATGTCGACACTCTCGATTT
GAGACTTTCCGCTGTCGAACAGATGATGGAGAAATTCGGTAGCTTCAACACTCAGGAGTA
CAGATCTCATTTAGGAGGATTTGGGCTTTCCGGAAACTTAGCCATTAGGCCAATGTACCT
TCTTTCCGGAGGTCAGAAGTCCAGAGTAGCCTTTGCCATGATCACTTGGAAGAAGCCCCA
CATTCTGATTATGGATGAGCCTACCAATCACTTGGACATCGACGCAATCAATGCTCTCAT
CATTGCCTGTGAGAACTTCAAGGGAGGACTCGTGATTGTTTCACATGACCAGTACTTCGT
CAGTTCCCTCTGCCAGACCATTTACACGGTCAAAGAAGGCAAGGTGGCCAAATTTGATGG
AGATTTCAATGACTACAAAGAGCACATTGTGAAAGCCAAGCATTAAAACCTACATATTTA
CTCATTCAATCCCACCAAAAAAAAA
> minu_c6643_g1_i1
-----GA-----------GAGGATTTCAGACGTTGTCGATATGCTTAATGTCACTATTGA
CAGGAAGGGTCTCAGTCACTTTTACGAATATCTCTCAAGCATGCTGCTTGAAGAGCCACC
TATCACCTCAGAGGATTGTTTCGATCTTATTGGAGATTTCCTTACTGATGGAATGGTATA
CTCCAAAGATGAAGCGTTTGAACTCTGTGAAAAATTAATCCATATCTTCATTGAGAGAGG
ATTAAGAGATGATCTTAGGAATTCTATTGTTCCAAAAACTCTTAAAACATCCATCTGCCT
CGGAGATATCTCTGATGATATCGAGTATGATGCTGTTGAGAGTAAGACTGACTCCTTAGA
TCCCCTTCTCGATTACGATAAATACACTGGAGCTGCTAACTCTGAAATGGTTACAGAGTG
GGAAGACTCTGGCCATGGTAAGGATGACAAAGCAATCGCAGCCATTGAGAAACAGATGGA
ACAAATGAAGAAGCAAAAGAAGGCTCCTCCCTTCGTAGTTGTCCATGGAAGAGATGCTGA
TTACAAAATGGATGTCCTTGTCAATAATGTCTCAATTATTGTTGGAGGAAAGACCTTACT
TGATTCAGCTACTCTGAGGTTAGCCAGTGGTAGGAAATACGGTCTTATTGGAAGAAATGG
TATCGGTAAGACTACACTCTTGAACATGATTGCCAGAAAGGAAGTTGATGGATTCCCAAA
ACACTTGCATGTCCTCCATGTTGAGCAGGAAATTGAGCCTGAAGATAAAACTGTCCTCCA
GCATATTCTTGAGTGTGATACTGAAAGAACCATGCTTCTCCAAGAGCAAGAGGATATCCT
CTCTATTGATGAATCTAAGCTTAAGAGAAGAAATATTGCTGAGAAGGCAGAGAAATTACA
AAAATGTCAAGAAAGATTAGTTGAGATTGAAGCTCATGAAGCTGAATATAAGGCATCCAC
TATTTTGAATGGTCTTGGATTTACTCAAGAGGATCTTGTTAGAAAGAGTAATGAGTTCTC
AGGAGGATGGAGAATGAGAATTTCTCTCGCTAAGGCTCTTTTCTCTAGTCCGGATATTCT
TTTGTTGGATGAGCCTACCAATCATCTTGATTTGGATGCTGTACTGTGGCTTGAAGACTA
TATCCAAGGATTGGATATCACTGTCATCATTGTTTCACATGCTAGGGAATTCTTGAATAA
TGTTGCTGAGGAAATTATTCATTTCTTCGATAGCACTCTGAACTACTTTAAAGGAAACTA
TGATCAATTCGAAAAGACCAGGACAGAATTACTTAAGCAACAGAAGAGACAGCTTGAGAG
TCAGGGCAGACAACAAGACCATTTGCAAAAGTTTATCGACAGATTCAGATATAACGCAAA
GAGAGCTTCCTTAGTCCAGTCTCGTATTAAAGCTCTGAACAGAATGGAAATTATTGAAGA
TATCGTTGAGGATCCAACTTGTGTGTTCCTCTTCCCTGAGCCAGAAATGCTCAATGCTCC
AGTTCTCAGATTAAGTGAGTGTACCATCGGATATGGAGAAGGAAAGATGATCGCAGATGA
TGTCAATATTGATATCAACATGGAAAGTAGATACTCTATCGTCGGACCAAATGGAGCTGG
TAAAACCACTCTTCTGAAGACTTTAACTGGTTCTCTTGACCCAATGGACGGAACTTATTT
CAGTCATCAGAGACTTAGAATTGGATTATTCACTCAGCATCATGTTGATCTTCTTGATCT
TAGACTTTCAGCTGTTGAACAAATGATGGAGAAGTTTGGATCCTATAACACACAAGAGTA
CAGATCACATTTGGGATCATTCGGTCTTTCTGGAAATCTTGCTATTAGACCAATGTACCT
TCTTTCTGGAGGTCAGAAGAGTAGGGTTGCCTTTGCCCTGATTACCTGGGAGAAGCCACA
GATTCTGATTATGGATGAGCCTACCAATCACTTGGATATTGATGCTATCAATGCTCTTAT
TATCGCTTTGGAGAGTTTCAAGGGAGGTCTTGTTATTGTTTCACATGACCAGTACTTCGT
ATCTGCTCTCTGTCAAACAATCTATACAGTCAAGGATGGAATTATCAAAAAATTCGATGG
TGACTTTGCTCAGTACAAAAAGTCAATTGTTGAGGGAAAAAGCTAAATGATTCAAAATT-
---ATTCAATCCCA--GAAAAAAAA
