# Supplementary material for: Nontriplet feature of genetic code in Euplotes ciliates is a result of neutral evolution
Source: Proc Natl Acad Sci U S A. 2023 May 22;120(22):e2221683120. doi: 10.1073/pnas.2221683120 (PMC10235951; doi:10.1073/pnas.2221683120)
Supplement: Supplementary file 5 — Dataset S04 (GZ) [file pnas.2221683120.sd04.gz › ./nuc_alignments/cras_c5577_g1_i1++.fasta]

> cras_c5577_g1_i1++
AATAATAATAATAATTAAAATGGAAAGCCTTGACGGTAACGTTCTGTATTACTCCTTAAA
CCAGGATCAGGATTGTCTAGCTGTGGGTACTTCACAAGGATACAGAATTTATAATTTACA
AAGTTGTAAGCTAGTATCATCATACGACGAGGCTCCTGTAGGGATTATCGAGATGTTATA
TTCAACAAATCTTCTAGCTCTAGTAGGCTCAGATATGAGCAATGTTCACCTTAGTCCAAA
GAGATTGACTATCTGGAATAGTAATAGCTCAGCAGCTATTTGTGAGATCTCATTTGCTTA
CAAGATCACAGCTGTAAAGATTAATAAGTCTCGACTGATTATTTGTGTTAAGGATAAGAT
CCATATTTACGACCTGAGAGACACAAGGATTCTTGAATCTCTGTTTGTCAAGAACAATCA
GCTTGGAAGGCTCGTCCTCTCTCCGAACAACACTGAGAATTGCTTCTTGGTCTATACAGA
TTCGATTACTAAGGGAATTGTGAAGGTGTACGATGCTTGGAATATGAGGCAGTCAACCAC
GTTTGAAGCTCACCAAAGTCCTATTCTGAAGATGAGTATGAATTATGAAGGAAATAAACT
TGTGACCACATCTTGTAAAGGCACAATGGTCAGAGTATTCTCCTTGCCGAAGGGGGACAA
GTTATACACTTTCAAGAGGGGTACCTCCAACTGTATGGTTTATTCACTAAATTTCTCAAG
ACAAGGGAACCATATCATTTTGTCATCTGAAAATGGCACGATCCACTGATTCAGTCTTCC
CAAGAAGGATAGGGATGAGCTTGAAGACGAGGATGATTCAATGCAAGAGGATTTTGAAGA
GAGTGATCCTAGCTTAATCAAGGATGAAGTTAAAGAATGTAAGGTTTGTAGCATTGGCTC
TTGGATTCAAACCCTTCTTCCGATCAACTACGATGAGCTGATGTCTAGCAAGAAATCAAG
AGCCAAGCTTACCAGCCATGACTATGAATTTCCGAATATTTGTTGTATGGATAGAGAGGA
GAAGCATATTACAATGTTCATGAAGAGAAAAGATTTTAAGAGGTTTGATTTTAGAGAAGG
CAAAATTGAAGAGGATAATGAATTTGAACCTGAATAATAGTGCTGATATCGACTCAATTA
TTACTTCTC-AATTAAA-------AAAAAAAAAAAA
> minu_c17051_g1_i1
-----------------AAATCGAAGTTTTGGAAGGGACTGTCCTTTATTATTCTCTTAA
TCAGGATCAAGACTGCCTCGCTGTCGGTACCTCACATGGGTATAGAATTTATAACCTACA
GACTTGTAAATTAGTATCTGCCTATGATGAGGCACCTGTAGGAATTATTGAAATGTTATA
TTCAACAAACCTTCTTGCACTTGTAGGCGCAGATATGAATAATTCTCACCTGAGTCCGAA
GAGACTCACTATTTGGAACAGTAATAGCTCAGCAGCCATCTGAGAAATCTCCTTTGCGTA
TAAAATTACAGCTGTGAAGATAAATAAGTCAAGATTGGTTATTTGAGTGAAGGATAAGAT
CCATATTTATGACCTAAGGGATACAAGGATTCTTGAGTCCCTCTTTGTGAAGAACAACCA
GCTTGGAAGACTAGTACTCTCTCCTAATAATACTGAGAATTGATTTTTAGTCTATACAGA
TTCAATCACGAAGGGAATAGTCAAGGTTTATGATGCTTGGAATATGAGACAGAGTACAAC
TTTTGAAGCTCACCAGAGTCCGATCCTGAAAATGAGCATGAACTATGAAGGAAATAAGCT
TGTCACCACCTCTTGCAAAGGGACTATTATCAGAGTATTCTCCTTGCCTAAAGGAGACAA
GTTATGTACCTTCAAGCGTGGGGCTTCCAATTGTATGATATACTCTCTCAATTTTTCAAG
GGCCGGGAATCATATTTTATTGTCATCAGAAAACGGTACGATCCACTGATTCAAGATGTC
AAGGAAGGATAGAGATGACATTGATGAC---GATGACTCTATGCAAGAAGATTTTGAAGA
GAGTGAGACCAGTTTGATAAAAGACGAGGTAAAGGAGTGCAGAGTCTGCAGCGTGGGAAG
TTGGATCCAAACACTTCTACCCATAAATTACGATGAATTAATGTCAAGCAAGAAATCAGA
TTATAAACTTACAAGTGCTGATTATGAATACCCTAATATTATATGTATGGATCGAGATGA
GAAGCACATGACAATGTTCCTAAAGAAGAAGATTTTCAAAAAGTTCACCTGCAGAGAAGG
TAAGATCGAAGAAGATGCCGGATTCGAGCCCGAGGAATA-----AATATC----------
TTCCTTATCAAATTCAACTCCCTCAAAAAAGATCGG
