# Supplementary material for: Nontriplet feature of genetic code in Euplotes ciliates is a result of neutral evolution
Source: Proc Natl Acad Sci U S A. 2023 May 22;120(22):e2221683120. doi: 10.1073/pnas.2221683120 (PMC10235951; doi:10.1073/pnas.2221683120)
Supplement: Supplementary file 6 — Dataset S05 (CSV) [file pnas.2221683120.sd05.csv]

idr	note	accesion	minu	foca	cras	octo	rari	raik	eury	petz	harp	sum
Homo_sapiens	mammals	GCF_000001405.39	523	206	28	2399	379	266	2168	677	39	6685
Chlorella_sp	green algae	GAPD01.1,GDKF01.1,GGGA01.1	576	409	28	4586	282	150	38	57	66	6192
Chlamydomonas_sp	green algae	GCA_001662365.1_Cap_assembly01_genomic,GCA_001662385.1_Cas_assembly01_genomic,GCA_004335895.1_ASM433589v1_genomic,GCA_013435795.1_ASM1343579v1_genomic	628	442	62	2224	337	111	42	185	51	4082
Dunaliella_salina	green algae	GCA_002284615.2	1684	267	13	366	427	17	4	43	11	2832
Chlorella_sorokinana	green algae	GCA_002245835.2_Chlorella_sorokiniana_2.0_genomic,GCA_002939045.1_CSI_1228_genomic,GCA_003116155.1_ASM311615v1_genomic	456	352	72	1059	209	118	38	188	54	2546
Chlamydomonas_sp	green algae	GAIE01.1,GBAH01.1,GFWA01.1	408	265	38	1132	231	60	25	109	33	2301
Zea_mays	green plants	GCA_902167145.1,GCA_003185045.1	379	427	77	387	159	146	77	216	77	1945
Phytophtora_infestans	oomycete	GCA_001661535.1_ASM166153v1_genomic,GCA_011316315.1_Uand_Pinf_RC1-10.1_genomic,GCA_012295175.1_ASM1229517v1_genomic,GCA_012552325.1_ASM1255232v1_genomic	146	269	47	287	70	315	29	179	48	1390
Oryza_sativa	green plants	GCA_009914875.1	256	307	47	265	111	102	49	166	71	1374
Coccomyxa_subellipsoidea	green algae	GCA_000258705.1_Coccomyxa_subellipsoidae_v2.0_genomic,GCF_000258705.1_Coccomyxa_subellipsoidae_v2.0_genomic	150	132	22	376	80	66	14	84	18	942
Phytophtora_sojae	oomycete	GCA_009848525.1_Psojae2019.1_genomic	102	148	22	204	42	176	14	90	48	846
Mus_musculus	mammals	GCF_000001635.26_GRCm38.p6_genomic	46	36	5	302	33	74	268	50	9	823
Coccomyxa_sp	green algae	GCA_001244535.1_ASM124453v1_genomic	127	129	28	277	65	49	17	95	23	810
Monoraphidium_neglectum	green algae	GCA_000611645.1	131	115	16	296	79	31	9	47	12	736
Dunaliella_sp	green algae	GCA_004335685.1_ASM433568v1_genomic	206	118	22	184	115	19	6	46	11	727
Dunaliella_sp	green algae	GHDG01.1	206	118	22	184	115	19	6	46	11	727
Drosophila_virilis	insects	GCA_003285735.2_DvirRS2_genomic,GCF_003285735.1_DvirRS2_genomic	89	137	21	124	33	110	24	139	25	702
Gallus_gallus	birds	GCA_000002315.5_GRCg6a_genomic	36	35	5	80	21	397	50	44	8	676
Volvox	green algae	GCA_000143455.1	102	76	17	315	48	21	8	45	12	644
Monoraphidium_sp	green algae	GCA_002814315.1_ASM281431v1_genomic	116	78	16	259	59	19	13	47	14	621
Aegilops_tauschii	green plants	GCA_001957025.1_Aet_MR_1.0_genomic	112	110	23	139	59	54	19	53	29	598
Chlorella_vulgaris	green algae	GCA_009720205.1_ASM972020v1_genomic	74	52	11	212	39	21	4	42	9	464
Salmo_salar	atlantic salmon	GCA_000233375.4_ICSASG_v2_genomic	55	72	19	115	29	50	49	46	17	452
Brassica_oleracea	green plants	GCA_000695525.1_BOL_genomic	78	65	24	75	36	57	19	50	31	435
Saprolegnia_parasitica	oomycete	GCA_000151545.2	41	83	17	78	15	85	9	50	28	406
Gekko_japonicus	reptilia	GCA_001447785.1_V1.1_genomic	36	46	5	94	22	87	57	45	7	399
Caenorhabditis_remanei	nematodes	GCA_000149515.1_ASM14951v1_genomic	66	60	20	53	31	31	18	53	34	366
Capsaspora_owczarzaki	Opisthokonta	GCA_000151315.2	54	75	10	99	20	41	6	43	14	362
Acanthamoeba_castellanii	Amoebozoa	GCA_000826485.1_genomic	44	61	12	114	14	45	12	43	17	362
Aedes_albopictus	insects	GCA_006496715.1_Aalbo_primary.1_genomic	55	70	8	67	28	45	18	50	21	362
Asparagus_officinalis	green plants	GCA_001876935.1_Aspof.V1_genomic	65	69	20	73	27	29	15	47	16	361
Olea_europaea	green plants	GCA_002742605.1_v1_genomic	73	57	19	69	35	30	18	48	12	361
Chlamydomonas_eustigma	green algae	GCA_002335675.1_C.eustigma_genome_v1.0_genomic	59	47	12	118	30	18	5	42	6	337
Chlorella_sp	green algae	GCA_013372505.1_S68_genomic	49	22	0	161	24	10	2	0	7	275
Ixodes_scapularis	insects	GCA_002892825.2_ISE6_asm2.2_deduplicated_genomic	37	43	5	64	16	26	18	43	16	268
Nematostella_vectensis	Sea anemone	GCA_000209225.1_ASM20922v1_genomic	29	46	18	49	21	22	13	49	12	259
Lasiodiplodia_pseudotheobromae	ascomycota	GCA_009829805.1_ASM982980v1_genomic	33	39	14	63	16	35	5	43	9	257
Aspergillus_heteromorphus	ascomycota	GCF_003184545.1_Asphet1_genomic	23	45	14	40	16	41	6	43	11	239
Fusarium_graminearum_PH-1	ascomycota	GCA_000240135.3_ASM24013v3_genomic	28	41	14	48	14	38	3	44	7	237
Ogataea_polymorpha	ascomycota	GCA_001664045.1_Hanpo2_genomic	19	28	22	24	17	32	10	44	17	213
Cercospora_beticola	ascomycota	GCA_003370525.1_ASM337052v1_genomic	19	27	13	35	12	39	6	43	11	205
Aspergillus_japonicus	ascomycota	GCF_003184785.1	24	34	5	47	11	26	5	30	10	192
Strogniloides_sp	nematodes	GCA_001040885.1	9	24	9	17	4	20	6	90	4	183
Saccharomyces_cerevisiae	ascomycota	GCA_000146045.2_R64_genomic	11	24	38	17	12	19	3	48	5	177
Candida_albicans_WO-1	ascomycota	GCA_000149445.2_ASM14944v2_genomic	12	24	27	18	9	28	4	49	4	175
Helobdella_robusta	Annelida	GCA_000326865.1_v1.0_genomic	16	25	16	21	13	20	4	44	8	167
Dichomitus_squalens	Basidiomycota	GCA_000275845.1_v1.0_genomic	18	24	12	30	8	20	4	42	7	165
Mucor_circinelloides	Mucorales	GCA_000696935.1_MucCirB8987-1.0_genomic	10	30	16	22	8	25	3	44	6	164
Debaryomyces_fabryi	ascomycota	GCA_001447935.2_debFab1.1_genomic	9	20	26	14	11	22	5	49	2	158
Aspergillus_uvarum	ascomycota	GCF_003184745.1	22	38	2	44	9	22	3	2	14	156
Naegleria_gruberi	Amoebozoa	GCA_000004985.1_V1.0_genomic	9	18	8	22	2	16	11	48	10	144
Aspergillus_glaucus	ascomycota	GCF_001890805.1_Aspgl1_genomic	23	24	0	46	10	20	4	0	10	137
Trichomonas_vaginalis_G3	trichomonads	GCA_000002825.1_ASM282v1_genomic	5	10	2	7	4	3	1	24	8	64
Saccharomyces_eubayanus	ascomycota	GCA_001298625.1_SEUB3.0_genomic	0	5	23	3	1	4	2	5	0	43
Transcriptome sequnce count	technical info		47159	34984	34069	103724	37130	59034	36735	37872	50223
